# Supplementary material for: Use of intensity quotients and differences in absolute structure refinement
Source: Acta Crystallogr B Struct Sci Cryst Eng Mater. 2013 May 17;69(Pt 3):249–59. doi: 10.1107/S2052519213010014 (PMC3661305; doi:10.1107/S2052519213010014)
Supplement: Supplementary file 3 [file b-69-00249-sup3.zip › cholestane_B.fcf]

#
# h,k,l, Fc-squared, Fo-squared, sigma(Fo-squared), status flag
#
data_cholestane_B
_shelx_title ' TWA23a in P2(1) [cholestane] [EtOH]'
_shelx_refln_list_code          4
_shelx_F_calc_maximum      138.40
_exptl_crystal_F_000       840.00
_reflns_d_resolution_high  0.8393

loop_
 _space_group_symop_operation_xyz
 'x, y, z'
 '-x, y+1/2, -z'

_cell_length_a    11.3750
_cell_length_b    10.8780
_cell_length_c    19.5010
_cell_angle_alpha  90.000
_cell_angle_beta  104.237
_cell_angle_gamma  90.000

_shelx_F_squared_multiplier     1.000

loop_
 _refln_index_h
 _refln_index_k
 _refln_index_l
 _refln_F_squared_calc
 _refln_F_squared_meas
 _refln_F_squared_sigma
 _refln_observed_status
   0 -12   0        272.31        254.59         3.48 o
   1 -12   0        103.87        106.33         1.04 o
   2 -12   0         21.44         21.14         0.38 o
   3 -12   0        103.21        105.18         1.10 o
   4 -12   0         35.78         30.64         0.41 o
   1 -11   0         29.47         29.30         0.38 o
   2 -11   0         38.69         43.10         0.50 o
   3 -11   0        168.18        168.87         1.51 o
   4 -11   0         15.88         17.06         0.31 o
   5 -11   0          5.96          7.89         0.23 o
   6 -11   0         49.69         54.14         0.63 o
   0 -10   0        116.69        128.86         1.31 o
   1 -10   0        666.12        716.34         5.21 o
   2 -10   0         18.22         18.89         0.30 o
   3 -10   0        174.63        175.28         1.49 o
   4 -10   0         81.04         85.87         0.82 o
   5 -10   0         60.08         56.45         0.60 o
   6 -10   0          0.04          0.29         0.18 o
   7 -10   0         25.64         36.81         0.46 o
   8 -10   0          3.91          5.21         0.20 o
   1  -9   0        413.27        443.27         2.81 o
   2  -9   0         90.85         86.26         0.70 o
   3  -9   0        167.76        166.89         1.29 o
   4  -9   0          5.32          5.52         0.19 o
   5  -9   0         46.67         61.32         0.60 o
   6  -9   0         74.97         69.86         0.69 o
   7  -9   0         27.93         36.70         0.45 o
   8  -9   0        240.84        243.70         2.46 o
   9  -9   0         44.99         43.93         0.60 o
   0  -8   0        464.06        482.48         4.23 o
   1  -8   0        437.76        459.83         2.86 o
   2  -8   0        538.59        570.40         3.67 o
   3  -8   0         56.46         54.28         0.50 o
   4  -8   0         54.64         51.52         0.48 o
   5  -8   0        125.72        148.35         1.23 o
   6  -8   0         26.64         43.45         0.50 o
   7  -8   0         45.88         46.36         0.51 o
   8  -8   0         20.55         14.28         0.29 o
   9  -8   0         42.30         33.53         0.45 o
  10  -8   0         16.23         15.03         0.45 o
   1  -7   0         91.86         93.94         0.63 o
   2  -7   0       1097.51       1120.49         6.90 o
   3  -7   0        495.20        542.28         3.65 o
   4  -7   0        972.58       1072.13         7.72 o
   5  -7   0         27.52         30.64         0.36 o
   6  -7   0         54.40         77.01         0.68 o
   7  -7   0         29.58         37.40         0.41 o
   8  -7   0         57.59         49.52         0.54 o
   9  -7   0        399.19        412.48         3.89 o
  10  -7   0         19.99         25.37         0.46 o
  11  -7   0         32.87         33.77         0.82 o
   0  -6   0        117.67        136.73         3.31 o
   1  -6   0        877.92       1005.58         9.66 o
   2  -6   0         88.29         93.63         0.76 o
   3  -6   0       1105.64       1142.91         8.28 o
   4  -6   0        317.39        362.39         2.57 o
   5  -6   0        223.40        256.19         1.88 o
   6  -6   0        285.65        283.94         2.16 o
   7  -6   0        379.33        320.96         2.56 o
   8  -6   0         45.09         45.56         0.57 o
   9  -6   0        109.68        102.66         1.01 o
  10  -6   0         14.62         13.90         0.38 o
  11  -6   0         15.09         12.14         0.35 o
   1  -5   0        574.86        598.79         9.07 o
   2  -5   0       2025.67       2214.45        30.17 o
   3  -5   0       8365.39       8735.26       124.49 o
   4  -5   0       2359.57       2439.51        26.45 o
   5  -5   0       1024.77       1160.06         8.22 o
   6  -5   0         77.93         65.37         0.60 o
   7  -5   0        236.86        214.67         1.72 o
   8  -5   0        344.07        336.81         2.78 o
   9  -5   0        119.09        110.84         1.11 o
  10  -5   0         49.15         50.04         0.58 o
  11  -5   0          0.04         -0.02         0.15 o
  12  -5   0          5.82          5.89         0.33 o
   0  -4   0        277.15        305.57         6.49 o
   1  -4   0         41.45         45.94         0.95 o
   2  -4   0       2466.59       2720.35        36.57 o
   3  -4   0       1515.54       1805.42        23.45 o
   4  -4   0        582.25        606.39         8.47 o
   5  -4   0        199.58        169.21         1.70 o
   6  -4   0        226.06        189.90         1.48 o
   7  -4   0        517.50        478.35         3.80 o
   8  -4   0        569.93        533.70         4.17 o
   9  -4   0         73.23         65.31         0.67 o
  10  -4   0         25.74         23.55         0.35 o
  11  -4   0         68.95         72.73         0.78 o
  12  -4   0         45.26         44.18         0.51 o
   1  -3   0      13738.85      12995.91       183.61 o
   2  -3   0       5752.10       5559.03        71.49 o
   3  -3   0       6874.89       7073.80        93.94 o
   4  -3   0       5829.51       6225.76        86.43 o
   5  -3   0        755.85        821.39        12.02 o
   6  -3   0         99.69         82.91         0.81 o
   7  -3   0        765.79        776.40         6.15 o
   8  -3   0        288.68        259.75         2.20 o
   9  -3   0        364.67        364.46         3.05 o
  10  -3   0        410.42        418.58         3.93 o
  11  -3   0        296.41        309.62         3.00 o
  12  -3   0         24.73         22.70         0.33 o
   0  -2   0       4308.68       3776.69        78.24 o
   2  -2   0      17896.66      16437.19       202.36 o
   3  -2   0         78.36         74.62         1.11 o
   4  -2   0        468.82        454.97         6.20 o
   5  -2   0        159.72        155.61         2.62 o
   6  -2   0        353.25        368.32         3.83 o
   7  -2   0         24.63         26.60         0.35 o
   8  -2   0        219.85        214.52         1.81 o
   9  -2   0        402.35        379.82         3.20 o
  10  -2   0         11.65         12.14         0.24 o
  11  -2   0         17.64         18.72         0.34 o
  12  -2   0         29.91         35.81         0.47 o
   1  -1   0       2696.57       2376.28        27.94 o
   2  -1   0      19153.25      17197.89       278.84 o
   3  -1   0        515.17        495.08         6.64 o
   4  -1   0        739.19        716.08        10.36 o
   5  -1   0        258.17        232.66         3.84 o
   6  -1   0        565.68        606.82        10.61 o
   7  -1   0         73.39         65.62         0.63 o
   8  -1   0          2.99          3.52         0.17 o
   9  -1   0        192.61        191.18         1.69 o
  10  -1   0        384.87        378.13         3.66 o
  11  -1   0        293.37        316.43         3.08 o
  12  -1   0        261.68        284.44         2.82 o
  13  -1   0         40.55         43.19         0.56 o
   1   0   0         82.60         69.54         1.10 o
   3   0   0        452.34        433.52         6.31 o
   4   0   0       1577.92       1564.68        23.50 o
   5   0   0         32.98         39.35         1.09 o
   6   0   0        209.81        215.31         4.11 o
   7   0   0        151.98        137.48         1.19 o
   8   0   0         14.75         20.82         0.31 o
   9   0   0          0.54          0.88         0.17 o
  10   0   0        165.23        169.31         1.88 o
  11   0   0        212.77        225.03         2.27 o
  12   0   0         19.63         21.53         0.40 o
  13   0   0          0.28         -0.06         0.15 o
   1   1   0       2696.98       2379.51        49.32 o
   2   1   0      19153.85      16727.31       508.42 o
   3   1   0        513.04        485.42        10.31 o
   4   1   0        738.67        713.06        12.06 o
   5   1   0        258.60        232.55         4.03 o
   6   1   0        565.34        613.76        10.61 o
   7   1   0         73.20         65.64         0.63 o
   8   1   0          2.94          3.92         0.23 o
   9   1   0        192.51        191.83         1.71 o
  10   1   0        384.32        384.29         3.59 o
  11   1   0        293.26        319.05         3.27 o
  12   1   0        261.54        281.29         3.00 o
  13   1   0         40.51         43.35         0.60 o
   0   2   0       4308.73       3893.75        97.41 o
   2   2   0      17898.45      16527.68       335.98 o
   3   2   0         79.08         76.61         2.03 o
   4   2   0        467.18        453.49         8.95 o
   5   2   0        159.61        162.53         3.11 o
   6   2   0        353.30        361.82         3.95 o
   7   2   0         24.88         26.62         0.36 o
   8   2   0        219.35        219.39         1.92 o
   9   2   0        401.59        389.42         3.39 o
  10   2   0         11.68         11.41         0.26 o
  11   2   0         17.64         19.39         0.38 o
  12   2   0         29.83         35.48         0.51 o
   1   3   0      13742.58      13255.27       252.46 o
   2   3   0       5752.85       5665.71        95.20 o
   3   3   0       6876.56       7095.96       126.74 o
   4   3   0       5831.91       6260.31       112.74 o
   5   3   0        753.73        834.81        14.22 o
   6   3   0         99.93         84.59         0.77 o
   7   3   0        765.46        796.05         6.71 o
   8   3   0        288.78        267.69         2.34 o
   9   3   0        364.82        368.63         3.26 o
  10   3   0        410.21        420.49         4.28 o
  11   3   0        296.21        308.21         3.27 o
  12   3   0         24.68         22.81         0.39 o
   0   4   0        278.44        328.32         8.31 o
   1   4   0         41.91         47.67         1.32 o
   2   4   0       2469.24       2689.27        41.01 o
   3   4   0       1512.24       1782.16        28.57 o
   4   4   0        580.76        606.82        10.49 o
   5   4   0        199.18        169.45         2.07 o
   6   4   0        225.44        191.52         1.69 o
   7   4   0        517.87        490.73         4.27 o
   8   4   0        569.61        543.08         4.73 o
   9   4   0         73.27         64.93         0.75 o
  10   4   0         25.84         23.66         0.44 o
  11   4   0         69.02         70.78         0.84 o
  12   4   0         45.33         42.72         0.75 o
   1   5   0        574.55        606.46        10.35 o
   2   5   0       2025.03       2277.54        39.67 o
   3   5   0       8365.63       8820.47       157.09 o
   4   5   0       2358.81       2534.92        33.62 o
   5   5   0       1024.44       1176.79        12.13 o
   6   5   0         77.96         65.21         0.77 o
   7   5   0        236.93        213.81         2.20 o
   8   5   0        343.91        339.66         3.37 o
   9   5   0        119.25        109.61         1.30 o
  10   5   0         49.28         48.97         0.75 o
  11   5   0          0.04         -0.14         0.25 o
  12   5   0          5.81          4.80         0.32 o
   0   6   0        117.61        131.48         4.91 o
   1   6   0        877.80       1044.04        19.75 o
   2   6   0         88.19        101.22         2.19 o
   3   6   0       1105.39       1181.97        14.81 o
   4   6   0        317.73        362.85         4.17 o
   5   6   0        223.55        259.66         3.74 o
   6   6   0        285.60        282.38         3.42 o
   7   6   0        379.36        314.99         3.75 o
   8   6   0         45.23         45.68         0.92 o
   9   6   0        109.65        100.99         1.62 o
  10   6   0         14.65         13.06         0.45 o
  11   6   0         15.09         13.13         0.66 o
   1   7   0         91.98         93.61         1.56 o
   2   7   0       1096.94       1131.52        15.01 o
   3   7   0        495.39        548.38         6.69 o
   4   7   0        973.23       1066.62        12.75 o
   5   7   0         27.66         30.90         0.63 o
   6   7   0         54.56         76.69         1.19 o
   7   7   0         29.65         36.95         1.00 o
   8   7   0         57.55         47.33         0.96 o
   9   7   0        399.06        406.32         6.37 o
  10   7   0         20.00         25.05         0.64 o
  11   7   0         32.90         30.96         0.85 o
   0   8   0        463.94        471.31         8.69 o
   1   8   0        437.37        441.23         5.83 o
   2   8   0        538.63        573.29         7.04 o
   3   8   0         56.70         54.21         1.03 o
   4   8   0         54.48         49.98         0.91 o
   5   8   0        125.66        147.52         2.06 o
   6   8   0         26.65         42.81         0.95 o
   7   8   0         45.91         45.34         0.93 o
   8   8   0         20.59         13.56         0.52 o
   9   8   0         42.29         33.05         0.76 o
  10   8   0         16.19         14.37         0.57 o
   1   9   0        412.92        427.87         5.70 o
   2   9   0         90.83         86.23         1.50 o
   3   9   0        168.05        163.38         2.33 o
   4   9   0          5.32          6.06         0.38 o
   5   9   0         46.73         59.88         1.17 o
   6   9   0         74.96         67.81         1.27 o
   7   9   0         27.97         35.88         0.89 o
   8   9   0        240.68        244.10         4.52 o
   9   9   0         44.97         44.08         1.02 o
   0  10   0        116.47        122.06         2.72 o
   1  10   0        666.17        694.05        11.94 o
   2  10   0         18.21         17.98         0.64 o
   3  10   0        174.84        174.05         2.52 o
   4  10   0         80.95         83.51         1.41 o
   5  10   0         60.02         56.13         1.07 o
   6  10   0          0.04         -0.16         0.34 o
   7  10   0         25.69         35.59         0.88 o
   8  10   0          3.92          5.20         0.37 o
   1  11   0         29.48         29.16         0.64 o
   2  11   0         38.65         42.28         0.79 o
   3  11   0        168.14        163.74         2.42 o
   4  11   0         15.87         17.01         0.55 o
   5  11   0          5.95          7.66         0.36 o
   6  11   0         49.71         51.54         1.19 o
   0  12   0        272.24        269.55         6.48 o
   1  12   0        103.84        108.28         1.50 o
   2  12   0         21.44         19.69         0.49 o
   3  12   0        103.32        102.91         1.75 o
   4  12   0         35.79         30.03         0.67 o
  -5 -12   1        121.89        114.28         1.25 o
  -4 -12   1         56.52         53.15         0.59 o
  -3 -12   1         88.74         82.91         0.85 o
  -2 -12   1         42.28         41.64         0.48 o
  -1 -12   1         98.53         97.81         0.96 o
   0 -12   1          1.53          1.70         0.18 o
   1 -12   1         67.45         69.43         0.72 o
   2 -12   1         70.91         64.36         0.69 o
   3 -12   1         19.37         22.52         0.35 o
   4 -12   1         23.37         21.13         0.32 o
  -7 -11   1        139.59        128.72         1.56 o
  -6 -11   1         33.46         40.25         0.49 o
  -5 -11   1         28.93         29.93         0.42 o
  -4 -11   1          0.61          1.36         0.20 o
  -3 -11   1        369.53        378.24         3.34 o
  -2 -11   1        152.83        156.57         1.36 o
  -1 -11   1         93.99         96.58         0.83 o
   0 -11   1         43.70         42.76         0.44 o
   1 -11   1          4.93          5.73         0.20 o
   2 -11   1         16.73         16.14         0.29 o
   3 -11   1         44.21         47.69         0.53 o
   4 -11   1        103.89        105.07         1.02 o
   5 -11   1         35.64         41.65         0.50 o
   6 -11   1         17.97         20.64         0.33 o
  -8 -10   1         52.46         55.81         0.74 o
  -7 -10   1          0.76          2.75         0.19 o
  -6 -10   1         38.15         40.97         0.49 o
  -5 -10   1          7.35          9.15         0.24 o
  -4 -10   1        229.21        250.07         2.16 o
  -3 -10   1          8.30          9.18         0.23 o
  -2 -10   1        200.51        208.06         1.64 o
  -1 -10   1        553.45        597.09         4.17 o
   0 -10   1        174.01        181.57         1.30 o
   1 -10   1        723.48        750.84         5.03 o
   2 -10   1        281.86        301.49         2.36 o
   3 -10   1        339.03        351.54         2.93 o
   4 -10   1        111.67        111.40         1.00 o
   5 -10   1          6.75          5.62         0.21 o
   6 -10   1         28.39         32.34         0.43 o
   7 -10   1         50.11         63.54         0.69 o
   8 -10   1         14.50         18.22         0.34 o
  -9  -9   1         56.49         50.53         0.78 o
  -8  -9   1        251.66        248.31         2.43 o
  -7  -9   1          9.34          4.63         0.20 o
  -6  -9   1         18.93         18.12         0.32 o
  -5  -9   1         20.69         17.83         0.29 o
  -4  -9   1         82.37         88.67         0.77 o
  -3  -9   1         83.50         81.94         0.69 o
  -2  -9   1        329.62        338.58         2.34 o
  -1  -9   1        576.41        593.84         3.79 o
   0  -9   1         14.86         17.20         0.24 o
   1  -9   1         63.28         65.12         0.53 o
   2  -9   1         74.61         82.48         0.65 o
   3  -9   1         74.56         78.17         0.70 o
   4  -9   1         95.80        100.31         0.86 o
   5  -9   1        103.05        100.33         0.90 o
   6  -9   1         67.86         73.38         0.71 o
   7  -9   1         26.79         21.06         0.33 o
   8  -9   1        207.18        196.64         2.00 o
   9  -9   1         83.17         82.27         1.29 o
 -10  -8   1         19.47         22.16         0.58 o
  -9  -8   1         17.11         13.66         0.32 o
  -8  -8   1         24.79         15.67         0.35 o
  -7  -8   1        135.46        142.13         1.30 o
  -6  -8   1         22.66         28.31         0.36 o
  -5  -8   1        246.45        254.96         1.95 o
  -4  -8   1        291.13        293.27         2.20 o
  -3  -8   1        217.70        218.50         1.57 o
  -2  -8   1        408.51        407.59         2.69 o
  -1  -8   1         84.59         74.83         0.55 o
   0  -8   1       1175.23       1214.34         7.44 o
   1  -8   1        860.53        909.43         5.61 o
   2  -8   1        496.32        490.51         3.12 o
   3  -8   1        618.11        625.71         4.27 o
   4  -8   1        132.28        138.01         1.18 o
   5  -8   1        240.61        220.70         1.69 o
   6  -8   1        197.99        207.42         1.68 o
   7  -8   1         85.48         81.64         0.78 o
   8  -8   1         18.37         19.38         0.33 o
   9  -8   1          4.72          8.63         0.23 o
  10  -8   1         98.02         93.38         1.62 o
 -11  -7   1         19.15         18.45         0.57 o
 -10  -7   1         73.87         70.20         1.49 o
  -9  -7   1        371.36        378.14         3.79 o
  -8  -7   1         66.84         56.93         0.60 o
  -7  -7   1        141.42        145.13         1.26 o
  -6  -7   1        197.52        198.70         1.59 o
  -5  -7   1         39.30         37.31         0.39 o
  -4  -7   1        400.57        443.99         3.14 o
  -3  -7   1         64.66         71.02         0.57 o
  -2  -7   1        271.34        282.69         1.79 o
  -1  -7   1         48.55         66.52         0.50 o
   0  -7   1        714.37        739.76         4.47 o
   1  -7   1         78.92         89.29         0.62 o
   2  -7   1         92.84         90.50         0.62 o
   3  -7   1         72.68         65.71         0.53 o
   4  -7   1        229.57        229.92         1.68 o
   5  -7   1        296.38        304.10         2.25 o
   6  -7   1        151.56        152.73         1.26 o
   7  -7   1         83.77         92.72         0.82 o
   8  -7   1         21.68         18.86         0.30 o
   9  -7   1         14.79         16.16         0.32 o
  10  -7   1         79.80         90.22         1.20 o
 -11  -6   1         30.26         31.11         0.68 o
 -10  -6   1        187.79        187.71         2.14 o
  -9  -6   1        169.30        147.24         1.49 o
  -8  -6   1         68.63         64.48         0.65 o
  -7  -6   1        550.14        461.86         3.66 o
  -6  -6   1        492.59        489.87         3.66 o
  -5  -6   1         26.01         18.70         0.27 o
  -4  -6   1        124.32        137.88         1.01 o
  -3  -6   1        251.92        247.25         1.78 o
  -2  -6   1        723.36        720.87         5.48 o
  -1  -6   1         25.17         32.07         0.43 o
   0  -6   1         64.22         64.90         1.31 o
   1  -6   1        283.67        252.03         2.30 o
   2  -6   1        359.42        333.65         2.44 o
   3  -6   1        313.64        309.80         2.23 o
   4  -6   1        111.56        114.30         0.87 o
   5  -6   1        776.49        761.48         5.39 o
   6  -6   1        627.03        618.82         4.57 o
   7  -6   1        676.34        673.23         5.07 o
   8  -6   1         13.41         17.77         0.28 o
   9  -6   1         88.04         76.15         0.78 o
  10  -6   1        197.49        173.91         1.67 o
  11  -6   1        114.52        113.21         1.58 o
 -12  -5   1          3.74          2.27         0.30 o
 -11  -5   1         14.09         14.28         0.29 o
 -10  -5   1        135.05        143.02         1.47 o
  -9  -5   1         54.56         52.78         0.59 o
  -8  -5   1        207.71        213.06         1.83 o
  -7  -5   1        414.95        365.63         2.92 o
  -6  -5   1         85.10         78.31         0.69 o
  -5  -5   1       2064.06       2094.69        17.16 o
  -4  -5   1        719.89        760.57         6.49 o
  -3  -5   1       1713.97       1859.94        25.21 o
  -2  -5   1        846.28        913.03        13.11 o
  -1  -5   1        381.95        418.79         6.12 o
   0  -5   1       2109.50       2354.75        34.15 o
   1  -5   1        215.42        225.19         3.49 o
   2  -5   1        741.70        824.93        11.96 o
   3  -5   1         14.44         16.28         0.68 o
   4  -5   1        609.67        628.62         4.75 o
   5  -5   1        239.41        211.01         1.58 o
   6  -5   1        470.28        467.53         3.52 o
   7  -5   1        524.52        538.65         4.15 o
   8  -5   1        201.92        218.77         1.80 o
   9  -5   1        268.74        268.94         2.43 o
  10  -5   1         62.59         68.41         0.71 o
  11  -5   1         17.04         18.23         0.28 o
 -12  -4   1         32.13         30.96         0.44 o
 -11  -4   1         41.48         43.73         0.56 o
 -10  -4   1        391.68        367.82         3.58 o
  -9  -4   1        207.12        197.59         1.88 o
  -8  -4   1       1834.35       1727.44        14.10 o
  -7  -4   1        623.91        597.77         4.69 o
  -6  -4   1        260.10        208.64         1.68 o
  -5  -4   1        244.36        206.48         2.88 o
  -4  -4   1       1997.53       2043.78        27.69 o
  -3  -4   1       1031.06       1166.81        15.41 o
  -2  -4   1        868.21        917.00        12.07 o
  -1  -4   1       1868.18       1857.53        24.00 o
   0  -4   1        211.41        232.91         3.51 o
   1  -4   1        926.97        951.22        13.02 o
   2  -4   1        823.55        927.20        12.26 o
   3  -4   1        626.07        677.79         9.39 o
   4  -4   1        490.02        518.32         8.00 o
   5  -4   1        892.53        844.65         6.96 o
   6  -4   1        283.49        264.12         2.05 o
   7  -4   1        394.80        379.66         2.95 o
   8  -4   1        672.83        677.77         5.52 o
   9  -4   1        139.14        136.51         1.23 o
  10  -4   1        124.28        117.91         1.14 o
  11  -4   1        131.65        128.07         1.21 o
  12  -4   1        158.01        160.50         1.59 o
 -12  -3   1         60.08         63.16         0.71 o
 -11  -3   1         49.29         51.23         0.59 o
 -10  -3   1         79.03         80.06         0.84 o
  -9  -3   1        348.41        332.46         2.84 o
  -8  -3   1         53.69         62.67         0.62 o
  -7  -3   1        688.12        684.64         5.44 o
  -6  -3   1         24.62         19.54         0.33 o
  -5  -3   1        517.30        562.14         7.74 o
  -4  -3   1       3749.40       4002.73        48.77 o
  -3  -3   1       2374.85       2519.90        29.48 o
  -2  -3   1       3488.44       3327.01        41.47 o
  -1  -3   1       2602.86       2427.54        31.62 o
   0  -3   1         15.13         16.03         0.48 o
   1  -3   1        969.60        879.35        11.53 o
   2  -3   1        443.37        433.74         5.80 o
   3  -3   1        998.64       1129.43        15.36 o
   4  -3   1        117.93        126.01         2.13 o
   5  -3   1         32.47         34.86         1.06 o
   6  -3   1        147.29        146.01         1.23 o
   7  -3   1         40.08         43.20         0.46 o
   8  -3   1        233.09        216.64         1.76 o
   9  -3   1        207.88        209.73         2.07 o
  10  -3   1        249.33        264.23         2.39 o
  11  -3   1          0.31          0.69         0.18 o
  12  -3   1          7.61          9.42         0.21 o
 -13  -2   1         39.81         38.56         0.50 o
 -12  -2   1         71.27         75.60         0.82 o
 -11  -2   1        705.13        732.49         7.08 o
 -10  -2   1        136.00        140.90         1.36 o
  -9  -2   1        998.58        976.40         8.28 o
  -8  -2   1        167.38        156.32         1.36 o
  -7  -2   1         17.85         19.14         0.27 o
  -6  -2   1        525.94        546.04         8.42 o
  -5  -2   1        160.88        155.04         2.39 o
  -4  -2   1        262.73        262.02         3.35 o
  -3  -2   1       1336.34       1323.95        16.36 o
  -2  -2   1        772.29        749.46         8.99 o
  -1  -2   1       9402.50       8410.68       105.51 o
   0  -2   1       1761.27       1639.93        21.31 o
   1  -2   1       4601.48       4209.45        55.41 o
   2  -2   1       1789.82       1704.71        22.45 o
   3  -2   1       1233.61       1197.76        15.84 o
   4  -2   1        752.31        834.58        12.07 o
   5  -2   1         30.53         31.08         0.92 o
   6  -2   1        165.62        157.98         1.46 o
   7  -2   1         49.65         52.49         0.52 o
   8  -2   1         39.09         37.56         0.43 o
   9  -2   1          3.69          4.98         0.18 o
  10  -2   1        109.05        112.78         1.13 o
  11  -2   1        473.80        516.91         5.09 o
  12  -2   1          1.62          1.53         0.16 o
 -13  -1   1        292.14        282.23         3.18 o
 -12  -1   1        617.73        668.00         6.53 o
 -11  -1   1        945.02       1011.43        10.27 o
 -10  -1   1         78.49         77.49         0.99 o
  -9  -1   1        238.31        228.55         2.01 o
  -8  -1   1         19.90         19.14         0.31 o
  -7  -1   1        122.92        108.71         0.98 o
  -6  -1   1        340.67        329.05         5.98 o
  -5  -1   1         15.26         16.39         0.61 o
  -4  -1   1        315.18        296.83         4.48 o
  -3  -1   1       3043.62       2855.60        35.54 o
  -2  -1   1       4647.99       4029.65        50.01 o
  -1  -1   1       5044.53       4387.83        51.23 o
   0  -1   1       6958.20       6003.75        84.30 o
   1  -1   1       1454.93       1354.30        18.40 o
   2  -1   1        144.15        138.39         2.11 o
   3  -1   1       1109.25       1096.64        15.09 o
   4  -1   1        312.83        306.99         4.66 o
   5  -1   1        684.28        739.65        12.70 o
   6  -1   1        156.27        169.08         1.71 o
   7  -1   1        386.85        356.73         2.82 o
   8  -1   1         49.90         45.29         0.49 o
   9  -1   1         83.44         85.21         0.81 o
  10  -1   1        143.43        139.58         1.41 o
  11  -1   1         55.91         59.08         0.69 o
  12  -1   1         17.28         16.70         0.29 o
 -13   0   1         19.81         17.50         0.29 o
 -12   0   1        110.95        114.75         1.20 o
 -11   0   1          4.68          5.62         0.23 o
 -10   0   1       1608.91       1633.49        15.98 o
  -9   0   1         34.25         34.23         0.50 o
  -8   0   1        125.46        153.04         1.33 o
  -7   0   1        229.53        202.05         1.73 o
  -6   0   1        241.03        237.22         4.19 o
  -5   0   1         91.67        107.41         2.19 o
  -4   0   1          0.04          0.65         0.31 o
  -3   0   1       5188.55       4521.25        68.31 o
  -2   0   1       1753.13       1547.08        23.33 o
  -1   0   1       1272.25       1101.65        16.62 o
   0   0   1        190.15        174.12         2.61 o
   1   0   1        597.52        556.46         8.70 o
   2   0   1         50.49         45.76         0.87 o
   3   0   1       6288.16       5891.17        89.35 o
   4   0   1        755.50        749.43        11.39 o
   5   0   1         56.30         61.41         1.41 o
   6   0   1         34.29         29.20         0.42 o
   7   0   1          0.48          1.10         0.14 o
   8   0   1          9.83         10.65         0.22 o
   9   0   1         68.51         77.24         0.74 o
  10   0   1        124.35        127.67         1.22 o
  11   0   1         19.79         16.45         0.33 o
  12   0   1        321.56        330.93         3.37 o
 -13   1   1        292.16        279.35         3.19 o
 -12   1   1        617.64        658.77         6.73 o
 -11   1   1        945.21       1023.70         9.99 o
 -10   1   1         78.67         79.02         0.83 o
  -9   1   1        238.52        232.90         2.07 o
  -8   1   1         19.99         19.23         0.32 o
  -7   1   1        122.92        109.56         0.94 o
  -6   1   1        340.56        337.44         6.08 o
  -5   1   1         15.22         16.62         0.65 o
  -4   1   1        315.65        299.45         5.58 o
  -3   1   1       3046.14       2795.64        54.50 o
  -2   1   1       4648.21       4000.31        90.80 o
  -1   1   1       5043.26       4470.19        91.94 o
   0   1   1       6957.65       6047.53       107.03 o
   1   1   1       1455.05       1337.54        21.55 o
   2   1   1        143.73        137.04         2.63 o
   3   1   1       1109.18       1101.44        17.38 o
   4   1   1        311.95        313.54         5.48 o
   5   1   1        682.96        758.61        12.79 o
   6   1   1        156.08        168.71         1.56 o
   7   1   1        386.34        358.54         2.95 o
   8   1   1         49.93         45.90         0.51 o
   9   1   1         83.73         87.71         0.88 o
  10   1   1        143.79        142.26         1.48 o
  11   1   1         56.05         58.97         0.72 o
  12   1   1         17.31         16.89         0.42 o
 -13   2   1         39.81         37.42         0.53 o
 -12   2   1         71.22         75.43         0.91 o
 -11   2   1        705.06        743.90         7.73 o
 -10   2   1        135.87        143.09         1.40 o
  -9   2   1        999.36       1009.00         8.75 o
  -8   2   1        167.79        160.51         1.44 o
  -7   2   1         17.69         19.31         0.30 o
  -6   2   1        525.89        525.67         6.56 o
  -5   2   1        160.81        156.09         3.23 o
  -4   2   1        261.82        265.38         5.82 o
  -3   2   1       1332.38       1340.88        27.24 o
  -2   2   1        771.82        747.74        14.27 o
  -1   2   1       9402.60       8319.74       150.86 o
   0   2   1       1760.90       1632.83        29.86 o
   1   2   1       4601.84       4189.35        70.82 o
   2   2   1       1788.27       1721.13        28.57 o
   3   2   1       1235.51       1219.30        19.19 o
   4   2   1        755.14        841.56        13.48 o
   5   2   1         30.65         30.60         0.97 o
   6   2   1        164.73        157.58         1.39 o
   7   2   1         49.52         53.90         0.55 o
   8   2   1         39.38         37.89         0.46 o
   9   2   1          3.68          5.05         0.20 o
  10   2   1        108.95        112.08         1.20 o
  11   2   1        473.71        520.50         5.43 o
  12   2   1          1.62          1.27         0.18 o
 -12   3   1         60.15         62.17         0.77 o
 -11   3   1         49.39         51.75         0.66 o
 -10   3   1         79.08         80.61         0.90 o
  -9   3   1        348.48        339.93         3.01 o
  -8   3   1         53.82         64.29         0.69 o
  -7   3   1        688.31        703.87         5.69 o
  -6   3   1         24.50         19.89         0.28 o
  -5   3   1        519.71        572.78        13.56 o
  -4   3   1       3746.48       4125.51        93.45 o
  -3   3   1       2375.49       2534.31        51.40 o
  -2   3   1       3487.82       3316.15        59.89 o
  -1   3   1       2599.32       2412.38        44.20 o
   0   3   1         15.17         17.10         0.88 o
   1   3   1        969.44        882.48        14.82 o
   2   3   1        443.15        432.20         7.42 o
   3   3   1        997.99       1120.67        17.08 o
   4   3   1        117.68        126.00         2.52 o
   5   3   1         32.49         35.42         1.20 o
   6   3   1        147.17        146.80         1.30 o
   7   3   1         40.25         42.97         0.48 o
   8   3   1        233.00        220.93         1.98 o
   9   3   1        208.08        213.42         2.02 o
  10   3   1        249.64        264.42         2.73 o
  11   3   1          0.30          0.29         0.21 o
  12   3   1          7.61          9.17         0.25 o
 -12   4   1         32.08         31.62         0.62 o
 -11   4   1         41.37         43.53         0.60 o
 -10   4   1        391.60        372.70         3.79 o
  -9   4   1        206.72        201.05         1.91 o
  -8   4   1       1835.43       1771.95        15.83 o
  -7   4   1        623.52        614.14         5.13 o
  -6   4   1        260.67        213.90         1.84 o
  -5   4   1        244.95        204.78         2.61 o
  -4   4   1       2002.72       2039.93        36.37 o
  -3   4   1       1032.01       1189.28        19.86 o
  -2   4   1        863.80        921.64        14.75 o
  -1   4   1       1867.02       1859.04        31.36 o
   0   4   1        211.17        237.71         4.48 o
   1   4   1        926.76        967.82        16.16 o
   2   4   1        827.09        938.25        15.76 o
   3   4   1        625.71        675.33        10.94 o
   4   4   1        489.32        517.00         9.55 o
   5   4   1        892.15        861.05         9.26 o
   6   4   1        284.45        265.67         2.30 o
   7   4   1        394.37        385.32         3.32 o
   8   4   1        673.43        684.47         6.09 o
   9   4   1        139.08        135.29         1.33 o
  10   4   1        124.07        116.82         1.32 o
  11   4   1        131.63        126.86         1.45 o
  12   4   1        157.99        153.09         2.81 o
 -12   5   1          3.74          2.62         0.33 o
 -11   5   1         14.09         14.26         0.37 o
 -10   5   1        135.02        141.69         1.69 o
  -9   5   1         54.52         52.99         0.64 o
  -8   5   1        207.80        214.53         2.15 o
  -7   5   1        414.98        370.06         3.45 o
  -6   5   1         84.93         79.49         0.90 o
  -5   5   1       2064.92       2154.22        24.68 o
  -4   5   1        720.67        780.45         9.60 o
  -3   5   1       1714.92       1867.46        33.14 o
  -2   5   1        847.14        934.51        15.64 o
  -1   5   1        382.04        416.76         7.82 o
   0   5   1       2108.92       2322.13        41.85 o
   1   5   1        215.42        229.78         4.17 o
   2   5   1        741.33        854.75        15.16 o
   3   5   1         14.35         14.43         0.80 o
   4   5   1        607.26        640.03         7.81 o
   5   5   1        238.96        214.94         2.34 o
   6   5   1        470.06        467.86         4.65 o
   7   5   1        523.82        536.09         5.51 o
   8   5   1        201.85        216.59         2.34 o
   9   5   1        268.65        266.54         3.09 o
  10   5   1         62.53         65.78         1.00 o
  11   5   1         17.05         18.43         0.51 o
 -11   6   1         30.30         32.45         0.73 o
 -10   6   1        187.84        191.03         3.04 o
  -9   6   1        169.38        150.65         2.13 o
  -8   6   1         68.48         65.57         1.00 o
  -7   6   1        550.38        464.17         5.45 o
  -6   6   1        492.27        488.51         5.63 o
  -5   6   1         26.10         18.30         0.50 o
  -4   6   1        124.02        140.73         1.99 o
  -3   6   1        252.16        257.07         3.25 o
  -2   6   1        724.13        744.20        10.69 o
  -1   6   1         25.24         33.67         1.24 o
   0   6   1         64.43         63.13         1.74 o
   1   6   1        284.05        268.61         5.11 o
   2   6   1        358.68        351.74         5.13 o
   3   6   1        313.37        317.96         4.29 o
   4   6   1        111.25        115.79         1.48 o
   5   6   1        776.38        756.59         8.75 o
   6   6   1        627.99        609.12         7.14 o
   7   6   1        676.86        664.89         8.09 o
   8   6   1         13.48         18.29         0.80 o
   9   6   1         88.16         76.49         1.36 o
  10   6   1        197.44        172.46         2.77 o
  11   6   1        114.52        112.75         2.19 o
 -11   7   1         19.12         17.76         0.54 o
 -10   7   1         73.83         68.59         1.33 o
  -9   7   1        371.39        379.89         5.89 o
  -8   7   1         66.88         56.93         1.08 o
  -7   7   1        141.47        144.55         2.05 o
  -6   7   1        197.30        198.66         2.60 o
  -5   7   1         39.50         37.73         0.73 o
  -4   7   1        399.67        439.89         5.20 o
  -3   7   1         64.35         73.51         1.12 o
  -2   7   1        271.42        286.75         3.82 o
  -1   7   1         48.94         67.33         1.23 o
   0   7   1        713.70        744.63        10.04 o
   1   7   1         78.51         88.11         1.72 o
   2   7   1         92.88         91.84         1.52 o
   3   7   1         72.27         66.15         1.07 o
   4   7   1        229.66        230.41         2.83 o
   5   7   1        296.52        302.84         3.92 o
   6   7   1        151.31        148.52         2.08 o
   7   7   1         83.81         90.50         2.07 o
   8   7   1         21.60         18.21         0.58 o
   9   7   1         14.78         16.06         0.57 o
  10   7   1         79.79         87.33         1.61 o
 -10   8   1         19.43         20.67         0.62 o
  -9   8   1         17.15         13.59         0.49 o
  -8   8   1         24.75         15.46         0.55 o
  -7   8   1        135.34        139.08         2.32 o
  -6   8   1         22.47         27.12         0.63 o
  -5   8   1        246.52        246.58         3.32 o
  -4   8   1        291.38        289.05         3.81 o
  -3   8   1        217.70        218.18         3.04 o
  -2   8   1        408.49        403.55         5.50 o
  -1   8   1         84.55         72.97         1.33 o
   0   8   1       1175.72       1208.95        15.06 o
   1   8   1        860.24        907.64        11.61 o
   2   8   1        496.03        488.24         6.38 o
   3   8   1        618.17        615.07         8.30 o
   4   8   1        131.96        135.63         1.84 o
   5   8   1        240.66        217.05         2.98 o
   6   8   1        197.73        201.81         3.32 o
   7   8   1         85.55         80.04         1.43 o
   8   8   1         18.37         18.50         0.60 o
   9   8   1          4.72          8.40         0.44 o
  10   8   1         98.00         90.55         2.02 o
  -9   9   1         56.48         53.86         1.26 o
  -8   9   1        251.77        246.42         4.19 o
  -7   9   1          9.33          4.03         0.36 o
  -6   9   1         18.95         19.91         0.94 o
  -5   9   1         20.67         17.95         0.62 o
  -4   9   1         82.50         86.90         1.35 o
  -3   9   1         83.14         80.05         1.35 o
  -2   9   1        329.55        333.93         4.42 o
  -1   9   1        576.80        581.09         7.34 o
   0   9   1         14.78         16.87         0.53 o
   1   9   1         63.25         63.36         1.11 o
   2   9   1         74.57         81.67         1.23 o
   3   9   1         74.35         76.52         1.25 o
   4   9   1         95.61        102.06         1.62 o
   5   9   1        103.09         98.92         1.72 o
   6   9   1         67.84         71.41         1.92 o
   7   9   1         26.82         20.62         0.76 o
   8   9   1        207.27        194.72         3.67 o
   9   9   1         83.16         81.59         1.67 o
  -8  10   1         52.49         55.53         1.30 o
  -7  10   1          0.77          2.72         0.40 o
  -6  10   1         38.18         39.93         0.99 o
  -5  10   1          7.36          8.95         0.48 o
  -4  10   1        229.11        246.43         3.73 o
  -3  10   1          8.27          9.33         0.41 o
  -2  10   1        200.76        201.23         2.79 o
  -1  10   1        553.62        577.52         9.48 o
   0  10   1        174.13        174.04         2.73 o
   1  10   1        723.47        720.64        10.85 o
   2  10   1        281.80        300.89         4.48 o
   3  10   1        338.89        343.02         4.83 o
   4  10   1        111.73        109.49         1.75 o
   5  10   1          6.77          5.56         0.37 o
   6  10   1         28.36         30.33         0.70 o
   7  10   1         50.09         60.43         1.87 o
   8  10   1         14.47         17.21         0.69 o
  -7  11   1        139.64        129.92         3.22 o
  -6  11   1         33.42         38.05         0.91 o
  -5  11   1         28.96         30.51         0.69 o
  -4  11   1          0.62          1.35         0.32 o
  -3  11   1        369.42        367.38         5.21 o
  -2  11   1        152.90        154.51         2.15 o
  -1  11   1         93.93         97.56         1.50 o
   0  11   1         43.69         45.33         0.82 o
   1  11   1          4.94          5.35         0.37 o
   2  11   1         16.72         15.57         0.49 o
   3  11   1         44.21         47.34         0.86 o
   4  11   1        103.92        101.30         1.73 o
   5  11   1         35.66         41.28         0.97 o
   6  11   1         18.00         20.81         0.67 o
  -5  12   1        121.91        112.92         2.40 o
  -4  12   1         56.54         51.88         0.89 o
  -3  12   1         88.69         83.04         1.32 o
  -2  12   1         42.28         40.88         0.75 o
  -1  12   1         98.59         99.08         1.34 o
   0  12   1          1.54          1.23         0.33 o
   1  12   1         67.46         70.05         1.01 o
   2  12   1         70.93         66.46         0.98 o
   3  12   1         19.34         22.34         0.52 o
   4  12   1         23.33         21.37         0.64 o
  -5 -12   2        121.36        109.06         1.20 o
  -4 -12   2          5.68          6.81         0.21 o
  -3 -12   2        128.31        122.65         1.20 o
  -2 -12   2         11.06          8.75         0.24 o
  -1 -12   2        168.11        160.63         1.52 o
   0 -12   2         27.36         24.63         0.34 o
   1 -12   2        146.34        140.58         1.35 o
   2 -12   2         12.07         13.33         0.27 o
   3 -12   2         30.86         32.26         0.50 o
   4 -12   2         42.34         38.24         0.47 o
  -7 -11   2         10.17          7.76         0.23 o
  -6 -11   2         14.40         16.22         0.31 o
  -5 -11   2         66.90         64.26         0.67 o
  -4 -11   2        188.67        201.12         1.79 o
  -3 -11   2        201.97        204.54         1.82 o
  -2 -11   2         48.60         55.63         0.59 o
  -1 -11   2         24.60         24.26         0.33 o
   0 -11   2        153.42        162.57         1.27 o
   1 -11   2         46.38         46.54         0.47 o
   2 -11   2        186.24        191.16         1.64 o
   3 -11   2         60.31         67.72         0.73 o
   4 -11   2         63.26         66.05         0.74 o
   5 -11   2          4.46          7.14         0.23 o
   6 -11   2         52.75         55.28         0.62 o
  -8 -10   2         38.13         39.70         0.53 o
  -7 -10   2         29.06         36.02         0.45 o
  -6 -10   2         18.46         15.25         0.30 o
  -5 -10   2         31.61         36.17         0.44 o
  -4 -10   2        242.51        247.18         2.13 o
  -3 -10   2        464.25        468.64         3.80 o
  -2 -10   2        199.84        198.53         1.58 o
  -1 -10   2        212.21        214.65         1.51 o
   0 -10   2        633.95        651.19         4.31 o
   1 -10   2        124.15        133.32         1.01 o
   2 -10   2        176.87        184.88         1.51 o
   3 -10   2         33.84         32.12         0.40 o
   4 -10   2         24.14         22.15         0.35 o
   5 -10   2         21.61         23.12         0.36 o
   6 -10   2         18.61         11.99         0.26 o
   7 -10   2          5.22          5.42         0.20 o
  -9  -9   2         67.19         71.07         1.63 o
  -8  -9   2        215.37        217.92         2.20 o
  -7  -9   2         24.04         32.06         0.42 o
  -6  -9   2         16.87         17.84         0.31 o
  -5  -9   2        158.91        172.40         1.49 o
  -4  -9   2        212.51        210.98         1.72 o
  -3  -9   2         38.68         41.05         0.44 o
  -2  -9   2         80.80         70.70         0.58 o
  -1  -9   2       1316.90       1394.87         8.70 o
   0  -9   2        102.06         99.10         0.72 o
   1  -9   2        475.72        501.12         3.24 o
   2  -9   2        332.32        333.05         2.35 o
   3  -9   2        384.85        423.40         3.13 o
   4  -9   2        182.99        174.05         1.41 o
   5  -9   2         25.20         25.96         0.36 o
   6  -9   2          7.07          5.08         0.20 o
   7  -9   2          6.97          7.19         0.21 o
   8  -9   2         24.05         26.13         0.36 o
   9  -9   2         28.29         25.96         0.41 o
 -10  -8   2         95.06         89.39         2.21 o
  -9  -8   2         10.14         13.42         0.30 o
  -8  -8   2         11.27         13.38         0.29 o
  -7  -8   2        113.77        112.82         1.09 o
  -6  -8   2        295.92        305.85         2.49 o
  -5  -8   2        557.59        551.65         4.13 o
  -4  -8   2         48.32         46.73         0.46 o
  -3  -8   2        472.41        475.08         3.32 o
  -2  -8   2        383.51        371.30         2.42 o
  -1  -8   2        828.32        862.54         5.29 o
   0  -8   2         59.66         59.36         0.46 o
   1  -8   2       1425.20       1474.32         9.20 o
   2  -8   2         97.26        105.03         0.76 o
   3  -8   2         41.46         37.55         0.40 o
   4  -8   2         33.98         28.86         0.35 o
   5  -8   2        172.89        190.53         1.52 o
   6  -8   2         11.36         11.59         0.23 o
   7  -8   2         19.39         27.89         0.37 o
   8  -8   2         27.08         24.32         0.35 o
   9  -8   2          3.48          3.51         0.19 o
 -11  -7   2         55.36         51.71         1.04 o
 -10  -7   2         93.40        103.33         2.16 o
  -9  -7   2         13.42         12.20         0.30 o
  -8  -7   2        140.80        124.84         1.25 o
  -7  -7   2        231.25        247.12         2.46 o
  -6  -7   2         90.12         95.18         0.82 o
  -5  -7   2        303.36        314.13         2.32 o
  -4  -7   2         67.60         68.62         0.57 o
  -3  -7   2        420.73        441.54         2.96 o
  -2  -7   2        461.23        448.34         2.85 o
  -1  -7   2        348.06        367.52         2.23 o
   0  -7   2       1060.10       1069.88         6.35 o
   1  -7   2        108.14        107.38         0.72 o
   2  -7   2        310.77        299.71         1.93 o
   3  -7   2         77.02         78.82         0.60 o
   4  -7   2        126.07        121.67         0.94 o
   5  -7   2        246.39        225.07         1.68 o
   6  -7   2        709.73        730.06         5.59 o
   7  -7   2        192.88        203.84         1.72 o
   8  -7   2        248.74        240.38         2.14 o
   9  -7   2         67.85         63.41         0.68 o
  10  -7   2         53.55         51.42         0.84 o
 -11  -6   2         60.52         62.86         1.30 o
 -10  -6   2          3.12          4.87         0.25 o
  -9  -6   2         57.56         58.38         0.71 o
  -8  -6   2        124.98        128.67         1.22 o
  -7  -6   2       1093.60       1082.32         8.73 o
  -6  -6   2        240.35        224.05         1.78 o
  -5  -6   2        470.13        458.29         3.40 o
  -4  -6   2        576.72        599.02         4.22 o
  -3  -6   2        994.46       1044.78         7.52 o
  -2  -6   2        326.59        336.17         2.50 o
  -1  -6   2       1078.73       1106.16         8.89 o
   0  -6   2        390.85        412.98         4.90 o
   1  -6   2        997.97       1050.91         7.40 o
   2  -6   2        416.80        407.92         2.85 o
   3  -6   2        447.63        445.85         3.00 o
   4  -6   2        122.98        118.25         0.88 o
   5  -6   2        372.32        343.51         2.52 o
   6  -6   2         75.82         68.74         0.59 o
   7  -6   2        436.78        431.33         3.23 o
   8  -6   2         76.62         77.61         0.72 o
   9  -6   2        109.34        112.14         1.06 o
  10  -6   2        227.48        214.78         2.03 o
  11  -6   2         61.45         64.07         0.77 o
 -12  -5   2          6.73          6.60         0.31 o
 -11  -5   2         11.37         10.62         0.26 o
 -10  -5   2         81.70         69.86         1.03 o
  -9  -5   2        276.09        264.58         2.50 o
  -8  -5   2        264.99        263.77         2.32 o
  -7  -5   2       1018.95        970.83         7.95 o
  -6  -5   2        469.63        436.04         3.34 o
  -5  -5   2         55.41         58.58         0.60 o
  -4  -5   2        142.26        153.44         1.43 o
  -3  -5   2        156.86        152.70         2.54 o
  -2  -5   2       1167.42       1301.77        19.16 o
  -1  -5   2        395.88        391.64         5.80 o
   0  -5   2        484.40        513.94         7.83 o
   1  -5   2        230.75        244.68         3.78 o
   2  -5   2       1979.91       2213.75        31.43 o
   3  -5   2        553.51        599.92         6.32 o
   4  -5   2        808.85        828.12         5.94 o
   5  -5   2        176.76        175.10         1.32 o
   6  -5   2        132.99        126.66         1.04 o
   7  -5   2       1056.61       1053.66         7.89 o
   8  -5   2        102.15         97.83         0.85 o
   9  -5   2          9.59          8.75         0.25 o
  10  -5   2         45.37         43.31         0.49 o
  11  -5   2          7.50          7.61         0.19 o
 -12  -4   2        155.03        148.83         1.73 o
 -11  -4   2        139.82        143.66         1.54 o
 -10  -4   2         18.77         23.58         0.37 o
  -9  -4   2        208.71        220.23         1.98 o
  -8  -4   2        568.32        541.35         4.64 o
  -7  -4   2        289.94        265.59         2.20 o
  -6  -4   2        109.40         97.42         0.85 o
  -5  -4   2        697.60        726.65         8.92 o
  -4  -4   2       1875.72       2062.08        26.14 o
  -3  -4   2       2122.21       2335.06        30.25 o
  -2  -4   2       2665.59       2856.95        38.46 o
  -1  -4   2        151.11        156.26         2.36 o
   0  -4   2         37.84         41.37         0.89 o
   1  -4   2        207.98        203.26         3.12 o
   2  -4   2        764.18        789.54        11.28 o
   3  -4   2        610.08        653.59         9.10 o
   4  -4   2        238.83        252.23         4.17 o
   5  -4   2         16.91         16.18         0.24 o
   6  -4   2        197.21        173.18         1.36 o
   7  -4   2        541.12        534.20         4.14 o
   8  -4   2        683.82        674.80         5.29 o
   9  -4   2        237.62        231.61         2.01 o
  10  -4   2         64.06         66.32         0.75 o
  11  -4   2         17.81         18.95         0.30 o
  12  -4   2         10.85          9.20         0.22 o
 -13  -3   2        116.02        111.22         1.62 o
 -12  -3   2          5.57          7.05         0.20 o
 -11  -3   2        109.88        118.46         1.25 o
 -10  -3   2        166.36        169.49         1.66 o
  -9  -3   2         25.91         24.52         0.35 o
  -8  -3   2        150.00        160.55         1.42 o
  -7  -3   2        231.82        228.47         1.90 o
  -6  -3   2        296.02        281.06         2.99 o
  -5  -3   2        132.72        131.63         1.99 o
  -4  -3   2         90.10         87.62         1.34 o
  -3  -3   2       1000.98       1053.17        12.61 o
  -2  -3   2        211.47        224.05         3.14 o
  -1  -3   2        932.04        910.53        11.92 o
   0  -3   2        180.94        172.69         2.54 o
   1  -3   2        831.11        828.66        11.25 o
   2  -3   2       1489.11       1543.23        20.86 o
   3  -3   2       1353.94       1421.04        18.62 o
   4  -3   2       1044.59       1136.35        16.38 o
   5  -3   2        143.03        149.34         1.65 o
   6  -3   2        104.86        110.87         0.94 o
   7  -3   2        135.60        137.36         1.13 o
   8  -3   2        135.33        127.01         1.11 o
   9  -3   2        211.15        204.06         1.91 o
  10  -3   2          2.44          2.13         0.18 o
  11  -3   2         35.46         36.10         0.42 o
  12  -3   2         57.82         59.50         0.62 o
 -13  -2   2         97.69        100.26         1.13 o
 -12  -2   2         25.40         26.49         0.37 o
 -11  -2   2         81.87         78.94         0.83 o
 -10  -2   2        118.20        118.59         1.13 o
  -9  -2   2        127.74        141.94         1.30 o
  -8  -2   2        123.50        115.28         1.04 o
  -7  -2   2         37.68         41.24         0.43 o
  -6  -2   2         62.74         70.37         1.45 o
  -5  -2   2        190.59        200.60         2.88 o
  -4  -2   2       1262.99       1349.43        16.78 o
  -3  -2   2        113.08        110.97         1.60 o
  -2  -2   2        721.87        699.05         8.40 o
  -1  -2   2       3518.70       3123.54        40.07 o
   0  -2   2       2053.63       1911.54        25.17 o
   1  -2   2       1062.36        999.71        13.53 o
   2  -2   2        143.91        135.28         1.94 o
   3  -2   2         36.21         35.34         0.81 o
   4  -2   2        239.42        250.41         3.71 o
   5  -2   2        127.56        132.70         2.59 o
   6  -2   2        227.87        221.86         1.89 o
   7  -2   2        154.12        144.59         1.24 o
   8  -2   2        204.47        205.88         1.73 o
   9  -2   2        157.32        150.59         1.33 o
  10  -2   2         45.86         41.88         0.50 o
  11  -2   2        248.47        261.50         2.53 o
  12  -2   2         26.93         27.60         0.36 o
 -13  -1   2         16.30         17.72         0.29 o
 -12  -1   2         78.49         82.46         0.94 o
 -11  -1   2        178.42        204.91         2.04 o
 -10  -1   2          3.50          2.91         0.19 o
  -9  -1   2        122.52        119.00         1.11 o
  -8  -1   2          1.72          1.74         0.16 o
  -7  -1   2        189.41        181.62         1.60 o
  -6  -1   2        202.93        225.13         3.83 o
  -5  -1   2        955.19        990.02        15.00 o
  -4  -1   2        168.24        164.24         2.25 o
  -3  -1   2        317.23        297.99         3.80 o
  -2  -1   2       2791.73       2535.82        31.71 o
  -1  -1   2         43.18         37.96         0.59 o
   0  -1   2       1949.24       1725.25        22.99 o
   1  -1   2         81.43         79.65         1.20 o
   2  -1   2         34.31         35.57         0.72 o
   3  -1   2         78.40         77.65         1.42 o
   4  -1   2        221.45        241.40         3.98 o
   5  -1   2          5.07          5.44         0.51 o
   6  -1   2        281.74        288.52         2.53 o
   7  -1   2         13.02         12.32         0.31 o
   8  -1   2         66.45         66.51         0.66 o
   9  -1   2        116.38        110.41         1.01 o
  10  -1   2        300.47        299.15         2.78 o
  11  -1   2        117.79        126.83         1.25 o
  12  -1   2         40.88         45.42         0.56 o
 -13   0   2          1.69          1.05         0.16 o
 -12   0   2         90.82        101.20         1.15 o
 -11   0   2        285.72        314.16         3.07 o
 -10   0   2          9.95         10.11         0.24 o
  -9   0   2         15.48         15.52         0.29 o
  -8   0   2          2.21          3.95         0.18 o
  -7   0   2          5.42          6.30         0.17 o
  -6   0   2        202.34        185.44         3.62 o
  -5   0   2        931.99        957.49        14.47 o
  -4   0   2        131.63        120.07         2.04 o
  -3   0   2        974.92        927.29        13.90 o
  -2   0   2        298.40        276.01         4.04 o
  -1   0   2        118.86        105.03         1.65 o
   0   0   2        672.43        608.52         8.69 o
   1   0   2        228.27        199.84         3.07 o
   2   0   2          0.77          1.45         0.25 o
   3   0   2         80.80         80.30         1.55 o
   4   0   2        552.38        530.86         8.61 o
   5   0   2        339.35        347.74         5.84 o
   6   0   2         11.28         16.46         0.65 o
   7   0   2          1.42          1.12         0.14 o
   8   0   2         68.38         67.69         0.68 o
   9   0   2          1.99          3.23         0.19 o
  10   0   2        492.04        506.56         4.73 o
  11   0   2         33.18         41.00         0.51 o
  12   0   2        243.36        243.81         2.50 o
 -13   1   2         16.31         17.87         0.32 o
 -12   1   2         78.64         84.16         1.00 o
 -11   1   2        178.69        207.88         2.17 o
 -10   1   2          3.51          2.91         0.21 o
  -9   1   2        122.23        121.61         1.12 o
  -8   1   2          1.72          1.66         0.15 o
  -7   1   2        190.23        182.19         1.54 o
  -6   1   2        203.55        224.85         4.55 o
  -5   1   2        956.86        980.67        16.62 o
  -4   1   2        168.47        169.72         3.92 o
  -3   1   2        317.19        294.61         6.46 o
  -2   1   2       2792.29       2532.92        49.39 o
  -1   1   2         43.21         39.51         0.94 o
   0   1   2       1949.19       1745.74        27.79 o
   1   1   2         81.46         79.00         1.39 o
   2   1   2         34.39         36.30         0.81 o
   3   1   2         78.52         77.75         1.50 o
   4   1   2        221.37        244.20         4.12 o
   5   1   2          5.11          4.59         0.53 o
   6   1   2        282.31        288.70         2.57 o
   7   1   2         12.80         12.04         0.23 o
   8   1   2         66.42         67.17         0.69 o
   9   1   2        116.35        111.39         1.06 o
  10   1   2        300.57        304.08         2.93 o
  11   1   2        117.68        126.73         1.32 o
  12   1   2         40.91         44.37         0.54 o
 -13   2   2         97.56         99.84         1.23 o
 -12   2   2         25.47         26.77         0.42 o
 -11   2   2         82.02         80.26         0.92 o
 -10   2   2        118.26        122.07         1.22 o
  -9   2   2        127.98        145.71         1.34 o
  -8   2   2        123.32        118.04         1.08 o
  -7   2   2         37.60         42.56         0.45 o
  -6   2   2         62.41         65.36         0.97 o
  -5   2   2        190.70        203.12         5.30 o
  -4   2   2       1262.66       1389.26        28.39 o
  -3   2   2        112.73        116.59         2.99 o
  -2   2   2        721.81        697.78        13.32 o
  -1   2   2       3518.45       3171.72        53.83 o
   0   2   2       2053.53       1894.34        32.27 o
   1   2   2       1062.71        992.26        16.65 o
   2   2   2        143.65        135.18         2.35 o
   3   2   2         36.06         34.43         0.87 o
   4   2   2        239.60        255.40         4.85 o
   5   2   2        127.70        137.13         2.92 o
   6   2   2        228.35        222.70         1.87 o
   7   2   2        154.16        149.72         1.35 o
   8   2   2        204.33        210.35         1.85 o
   9   2   2        157.73        151.31         1.45 o
  10   2   2         45.79         41.53         0.57 o
  11   2   2        248.40        258.97         2.87 o
  12   2   2         26.94         26.78         0.39 o
 -13   3   2        116.09        107.41         1.46 o
 -12   3   2          5.53          7.64         0.24 o
 -11   3   2        109.89        119.97         1.34 o
 -10   3   2        166.65        174.19         1.83 o
  -9   3   2         25.94         25.93         0.40 o
  -8   3   2        149.43        162.74         1.47 o
  -7   3   2        231.75        238.67         2.01 o
  -6   3   2        296.88        281.98         2.54 o
  -5   3   2        132.96        137.32         3.88 o
  -4   3   2         89.77         88.08         2.38 o
  -3   3   2       1001.81       1040.93        21.65 o
  -2   3   2        212.21        228.84         4.27 o
  -1   3   2        932.74        925.42        15.55 o
   0   3   2        180.81        176.75         3.32 o
   1   3   2        831.22        827.70        14.75 o
   2   3   2       1488.52       1535.86        24.35 o
   3   3   2       1353.54       1412.34        22.40 o
   4   3   2       1043.77       1142.76        19.18 o
   5   3   2        142.81        151.13         2.32 o
   6   3   2        104.96        112.51         1.02 o
   7   3   2        135.70        139.80         1.27 o
   8   3   2        135.10        127.69         1.24 o
   9   3   2        211.16        208.26         1.95 o
  10   3   2          2.42          2.30         0.22 o
  11   3   2         35.52         35.49         0.52 o
  12   3   2         57.81         53.95         0.80 o
 -12   4   2        155.05        148.96         1.81 o
 -11   4   2        139.92        145.34         1.59 o
 -10   4   2         18.73         23.50         0.40 o
  -9   4   2        208.62        226.82         2.12 o
  -8   4   2        568.53        566.29         4.94 o
  -7   4   2        290.54        275.83         2.37 o
  -6   4   2        108.81        100.76         0.92 o
  -5   4   2        696.88        714.38         9.98 o
  -4   4   2       1876.53       2056.43        42.84 o
  -3   4   2       2120.69       2311.20        38.93 o
  -2   4   2       2663.11       2834.27        43.54 o
  -1   4   2        151.05        156.35         3.12 o
   0   4   2         38.15         41.36         1.12 o
   1   4   2        208.31        204.53         3.71 o
   2   4   2        765.32        793.34        14.24 o
   3   4   2        610.68        658.01        10.62 o
   4   4   2        238.39        259.25         4.72 o
   5   4   2         17.07         16.76         0.35 o
   6   4   2        197.02        174.36         1.69 o
   7   4   2        541.29        540.49         4.72 o
   8   4   2        683.92        681.93         5.92 o
   9   4   2        237.59        228.72         2.24 o
  10   4   2         64.18         64.06         0.82 o
  11   4   2         17.82         17.85         0.37 o
  12   4   2         10.82          7.93         0.33 o
 -12   5   2          6.76          6.67         0.33 o
 -11   5   2         11.38         11.15         0.29 o
 -10   5   2         81.77         71.60         0.85 o
  -9   5   2        276.17        269.73         2.69 o
  -8   5   2        264.05        265.04         2.48 o
  -7   5   2       1020.00       1001.79         9.38 o
  -6   5   2        470.26        448.27         4.29 o
  -5   5   2         55.52         59.30         0.77 o
  -4   5   2        142.20        156.82         2.22 o
  -3   5   2        155.83        153.75         3.00 o
  -2   5   2       1169.17       1294.16        21.88 o
  -1   5   2        394.91        398.45         7.97 o
   0   5   2        484.21        519.23         9.50 o
   1   5   2        231.43        245.40         5.13 o
   2   5   2       1979.71       2285.32        42.59 o
   3   5   2        555.45        613.00         8.90 o
   4   5   2        808.48        842.34        10.06 o
   5   5   2        176.91        173.80         2.26 o
   6   5   2        132.92        126.44         1.50 o
   7   5   2       1057.61       1053.34        10.62 o
   8   5   2        101.95         97.38         1.19 o
   9   5   2          9.62          8.31         0.33 o
  10   5   2         45.37         42.23         0.78 o
  11   5   2          7.52          7.62         0.35 o
 -11   6   2         60.47         63.14         1.79 o
 -10   6   2          3.12          4.95         0.34 o
  -9   6   2         57.47         58.06         0.91 o
  -8   6   2        125.22        130.69         1.63 o
  -7   6   2       1093.30       1085.80        12.50 o
  -6   6   2        240.30        226.95         2.65 o
  -5   6   2        470.05        455.87         5.36 o
  -4   6   2        577.23        610.74         7.66 o
  -3   6   2        994.02       1065.40        12.37 o
  -2   6   2        327.26        346.29         4.84 o
  -1   6   2       1078.76       1183.19        20.35 o
   0   6   2        391.01        434.03         7.96 o
   1   6   2        998.20       1120.97        19.33 o
   2   6   2        416.32        418.34         5.94 o
   3   6   2        447.80        459.71         5.65 o
   4   6   2        122.75        118.99         1.52 o
   5   6   2        372.94        340.12         4.08 o
   6   6   2         75.74         67.70         1.07 o
   7   6   2        436.37        417.14         5.03 o
   8   6   2         76.64         76.08         1.29 o
   9   6   2        109.32        111.48         1.75 o
  10   6   2        227.31        209.94         3.71 o
  11   6   2         61.47         64.77         1.29 o
 -11   7   2         55.31         48.28         1.35 o
 -10   7   2         93.49        100.95         1.86 o
  -9   7   2         13.43         12.21         0.47 o
  -8   7   2        141.12        126.61         1.95 o
  -7   7   2        231.31        246.17         3.31 o
  -6   7   2         90.61         94.69         1.36 o
  -5   7   2        303.72        309.28         3.84 o
  -4   7   2         67.55         69.23         1.08 o
  -3   7   2        420.45        445.71         5.67 o
  -2   7   2        462.27        462.39         6.05 o
  -1   7   2        347.68        368.59         5.07 o
   0   7   2       1058.68       1064.97        15.22 o
   1   7   2        108.16        107.77         1.73 o
   2   7   2        310.84        308.32         4.26 o
   3   7   2         77.22         80.01         1.31 o
   4   7   2        126.55        121.59         1.65 o
   5   7   2        246.30        220.66         2.83 o
   6   7   2        709.12        708.61         9.22 o
   7   7   2        192.76        194.23         3.40 o
   8   7   2        248.65        236.92         3.78 o
   9   7   2         67.88         61.59         1.20 o
  10   7   2         53.54         50.57         1.29 o
 -10   8   2         95.13         88.41         1.81 o
  -9   8   2         10.13         14.41         0.50 o
  -8   8   2         11.33         13.13         0.44 o
  -7   8   2        113.75        111.48         1.90 o
  -6   8   2        296.16        300.64         4.87 o
  -5   8   2        557.42        543.75         8.26 o
  -4   8   2         48.52         45.16         0.90 o
  -3   8   2        472.76        470.66         6.06 o
  -2   8   2        383.80        369.11         4.68 o
  -1   8   2        827.05        849.63        10.58 o
   0   8   2         59.70         56.17         1.07 o
   1   8   2       1426.67       1472.66        19.26 o
   2   8   2         97.08        103.53         1.63 o
   3   8   2         41.23         37.18         0.80 o
   4   8   2         33.91         28.79         0.67 o
   5   8   2        172.77        190.32         3.63 o
   6   8   2         11.31         11.03         0.44 o
   7   8   2         19.44         27.12         0.74 o
   8   8   2         27.16         23.62         0.69 o
   9   8   2          3.50          3.56         0.36 o
  -9   9   2         67.19         72.92         1.47 o
  -8   9   2        215.23        218.73         3.71 o
  -7   9   2         24.07         30.78         0.78 o
  -6   9   2         16.87         18.59         0.63 o
  -5   9   2        159.02        170.38         2.79 o
  -4   9   2        212.66        206.53         3.83 o
  -3   9   2         38.44         39.30         0.86 o
  -2   9   2         80.72         68.56         1.21 o
  -1   9   2       1316.58       1347.49        17.75 o
   0   9   2        101.92         94.57         1.49 o
   1   9   2        475.82        492.68         6.18 o
   2   9   2        332.37        327.81         4.15 o
   3   9   2        384.84        415.22         5.85 o
   4   9   2        183.11        169.61         2.30 o
   5   9   2         25.16         25.55         0.80 o
   6   9   2          7.05          4.57         0.39 o
   7   9   2          6.97          7.87         0.45 o
   8   9   2         24.08         24.12         0.74 o
   9   9   2         28.30         25.57         1.04 o
  -8  10   2         38.07         40.31         1.03 o
  -7  10   2         29.04         34.80         0.80 o
  -6  10   2         18.50         14.98         0.77 o
  -5  10   2         31.64         33.77         0.75 o
  -4  10   2        242.51        242.72         3.69 o
  -3  10   2        464.60        462.35         6.11 o
  -2  10   2        199.86        196.46         3.02 o
  -1  10   2        212.00        210.17         3.70 o
   0  10   2        633.61        624.18        11.64 o
   1  10   2        124.17        131.10         2.10 o
   2  10   2        176.82        185.13         2.67 o
   3  10   2         33.98         32.43         0.67 o
   4  10   2         24.10         21.88         0.56 o
   5  10   2         21.62         21.64         0.65 o
   6  10   2         18.64         11.95         0.53 o
   7  10   2          5.23          4.27         0.33 o
  -7  11   2         10.16          8.30         0.82 o
  -6  11   2         14.39         16.13         0.56 o
  -5  11   2         66.97         61.23         1.48 o
  -4  11   2        188.65        198.23         3.21 o
  -3  11   2        201.73        201.87         3.05 o
  -2  11   2         48.51         54.35         0.92 o
  -1  11   2         24.63         24.05         0.60 o
   0  11   2        153.47        166.58         2.54 o
   1  11   2         46.41         48.17         0.84 o
   2  11   2        186.30        190.88         2.61 o
   3  11   2         60.35         66.07         1.06 o
   4  11   2         63.18         64.76         1.11 o
   5  11   2          4.48          6.76         0.43 o
   6  11   2         52.76         53.25         1.36 o
  -5  12   2        121.29        108.32         2.34 o
  -4  12   2          5.68          6.74         0.34 o
  -3  12   2        128.31        121.60         1.74 o
  -2  12   2         11.05          9.09         0.36 o
  -1  12   2        168.02        163.52         2.06 o
   0  12   2         27.41         25.96         0.54 o
   1  12   2        146.43        145.51         1.84 o
   2  12   2         12.06         12.60         0.41 o
   3  12   2         30.85         34.07         0.74 o
   4  12   2         42.36         40.41         1.19 o
  -5 -12   3         93.65         92.50         1.06 o
  -4 -12   3         39.47         39.42         0.48 o
  -3 -12   3        139.34        124.85         1.25 o
  -2 -12   3         46.51         43.62         0.50 o
  -1 -12   3         18.55         18.11         0.32 o
   0 -12   3         51.55         48.30         0.67 o
   1 -12   3         31.63         31.01         0.41 o
   2 -12   3        114.94        114.79         1.13 o
   3 -12   3         45.20         35.15         0.44 o
   4 -12   3         31.35         28.69         0.39 o
  -7 -11   3         13.70         12.87         0.30 o
  -6 -11   3         52.07         59.32         0.65 o
  -5 -11   3         40.58         51.13         0.56 o
  -4 -11   3         50.86         52.76         0.57 o
  -3 -11   3         15.52         19.70         0.34 o
  -2 -11   3        177.08        177.64         1.60 o
  -1 -11   3         44.35         44.77         0.49 o
   0 -11   3         94.10         90.03         0.78 o
   1 -11   3        133.34        135.24         1.15 o
   2 -11   3         76.95         70.95         0.71 o
   3 -11   3         17.55         16.81         0.30 o
   4 -11   3        126.33        125.98         1.20 o
   5 -11   3         13.14         16.08         0.30 o
   6 -11   3         21.05         22.93         0.35 o
  -8 -10   3         83.61         72.99         0.91 o
  -7 -10   3         42.78         42.33         0.49 o
  -6 -10   3          3.50          2.77         0.20 o
  -5 -10   3        123.57        134.53         1.26 o
  -4 -10   3        191.55        195.37         1.70 o
  -3 -10   3        496.32        509.94         4.20 o
  -2 -10   3        268.91        281.61         2.28 o
  -1 -10   3        255.41        270.37         2.03 o
   0 -10   3         19.11         19.89         0.29 o
   1 -10   3        210.25        214.55         1.62 o
   2 -10   3        647.69        660.83         5.20 o
   3 -10   3         95.14         99.44         0.93 o
   4 -10   3         88.97         90.15         0.90 o
   5 -10   3         36.43         35.61         0.46 o
   6 -10   3         36.64         33.76         0.43 o
   7 -10   3         39.27         37.09         0.46 o
  -9  -9   3         20.60         20.75         0.69 o
  -8  -9   3          2.66          3.05         0.20 o
  -7  -9   3         17.85         20.46         0.34 o
  -6  -9   3         56.45         51.55         0.54 o
  -5  -9   3         58.37         51.04         0.52 o
  -4  -9   3        182.34        174.26         1.40 o
  -3  -9   3        303.22        305.63         2.21 o
  -2  -9   3         89.32         92.16         0.75 o
  -1  -9   3        169.36        179.43         1.23 o
   0  -9   3        282.69        302.50         2.02 o
   1  -9   3          3.55          5.17         0.23 o
   2  -9   3         13.03         14.21         0.24 o
   3  -9   3        267.32        262.65         1.97 o
   4  -9   3         62.84         60.86         0.60 o
   5  -9   3          7.19          6.69         0.20 o
   6  -9   3         45.34         47.27         0.53 o
   7  -9   3          9.61         10.60         0.24 o
   8  -9   3        150.77        156.22         1.59 o
 -10  -8   3         15.41         19.64         0.54 o
  -9  -8   3          6.32          6.69         0.27 o
  -8  -8   3         47.12         45.93         0.58 o
  -7  -8   3         58.07         64.46         0.67 o
  -6  -8   3         43.65         32.81         0.40 o
  -5  -8   3        174.30        174.01         1.38 o
  -4  -8   3         58.41         56.30         0.53 o
  -3  -8   3        438.26        467.51         3.27 o
  -2  -8   3        323.10        318.79         2.11 o
  -1  -8   3        148.08        150.74         1.01 o
   0  -8   3       1428.67       1437.41         8.93 o
   1  -8   3        165.13        158.44         1.06 o
   2  -8   3        132.06        127.44         0.90 o
   3  -8   3        558.67        563.85         3.97 o
   4  -8   3        512.90        500.60         3.68 o
   5  -8   3        645.88        686.82         5.12 o
   6  -8   3         10.82         10.10         0.22 o
   7  -8   3        104.32        113.46         1.06 o
   8  -8   3          6.27          6.43         0.21 o
   9  -8   3          4.06          7.12         0.21 o
 -11  -7   3         28.56         24.89         0.61 o
 -10  -7   3         26.75         26.92         0.63 o
  -9  -7   3         46.66         47.33         1.67 o
  -8  -7   3        134.46        124.29         1.32 o
  -7  -7   3        152.92        143.34         1.26 o
  -6  -7   3        515.23        530.36         4.09 o
  -5  -7   3        190.89        182.90         1.39 o
  -4  -7   3        112.60        107.52         0.83 o
  -3  -7   3         34.17         32.84         0.38 o
  -2  -7   3         51.49         52.35         0.41 o
  -1  -7   3        941.74       1017.89         6.09 o
   0  -7   3        316.43        300.79         1.85 o
   1  -7   3        366.95        407.60         2.52 o
   2  -7   3         88.88         84.48         0.60 o
   3  -7   3          1.84          2.59         0.15 o
   4  -7   3         18.16         22.70         0.29 o
   5  -7   3        211.44        208.14         1.57 o
   6  -7   3        175.52        177.74         1.42 o
   7  -7   3          5.40          3.49         0.18 o
   8  -7   3          9.42          8.42         0.22 o
   9  -7   3         13.59         17.17         0.28 o
  10  -7   3        249.95        251.54         2.69 o
 -11  -6   3         23.59         22.44         0.64 o
 -10  -6   3          2.73          4.48         0.31 o
  -9  -6   3         52.12         53.52         1.16 o
  -8  -6   3        176.20        153.71         1.59 o
  -7  -6   3        243.96        220.37         1.88 o
  -6  -6   3        136.44        121.74         0.99 o
  -5  -6   3        174.19        181.51         1.38 o
  -4  -6   3        300.19        289.46         2.06 o
  -3  -6   3         60.03         60.49         0.53 o
  -2  -6   3        498.83        518.10         3.66 o
  -1  -6   3       1108.87       1060.29         7.94 o
   0  -6   3          2.86          3.70         0.15 o
   1  -6   3       1010.46        992.76         6.63 o
   2  -6   3        537.56        580.68         3.92 o
   3  -6   3         52.98         48.28         0.40 o
   4  -6   3        718.53        747.76         5.19 o
   5  -6   3        386.46        385.84         2.75 o
   6  -6   3        491.56        523.44         3.86 o
   7  -6   3        134.28        138.45         1.28 o
   8  -6   3         18.83         15.45         0.27 o
   9  -6   3         79.13         67.57         0.67 o
  10  -6   3         63.43         64.59         0.67 o
  11  -6   3         14.61         11.93         0.25 o
 -12  -5   3         29.06         31.55         0.64 o
 -11  -5   3          2.31          2.64         0.38 o
 -10  -5   3        110.99        114.67         1.74 o
  -9  -5   3        362.44        347.79         3.74 o
  -8  -5   3         50.55         51.18         0.60 o
  -7  -5   3        887.58        866.19         6.93 o
  -6  -5   3        306.16        288.81         2.27 o
  -5  -5   3        102.35        102.87         0.94 o
  -4  -5   3       1073.26       1109.82         9.61 o
  -3  -5   3        782.42        882.25        12.58 o
  -2  -5   3        755.44        809.45        11.65 o
  -1  -5   3        417.51        459.55         6.75 o
   0  -5   3         71.58         84.34         1.74 o
   1  -5   3        614.90        705.86        10.14 o
   2  -5   3       1162.33       1312.43        20.37 o
   3  -5   3        336.92        343.99         2.77 o
   4  -5   3         52.47         54.70         0.48 o
   5  -5   3        116.33        115.37         0.89 o
   6  -5   3        150.29        145.84         1.15 o
   7  -5   3        135.04        129.97         1.07 o
   8  -5   3        331.92        318.75         2.60 o
   9  -5   3         27.00         28.73         0.37 o
  10  -5   3        121.74        121.49         1.12 o
  11  -5   3         59.67         54.45         0.58 o
 -12  -4   3         41.30         40.89         0.59 o
 -11  -4   3         27.62         27.06         0.56 o
 -10  -4   3         54.59         43.79         0.56 o
  -9  -4   3        297.80        277.96         2.54 o
  -8  -4   3        118.03        106.84         1.02 o
  -7  -4   3         49.31         44.45         0.47 o
  -6  -4   3        187.31        166.37         1.51 o
  -5  -4   3        165.49        183.29         2.31 o
  -4  -4   3        548.04        595.00         8.07 o
  -3  -4   3       2297.05       2548.91        33.16 o
  -2  -4   3       1016.17       1116.72        14.15 o
  -1  -4   3        168.71        190.40         2.93 o
   0  -4   3        174.85        177.33         2.67 o
   1  -4   3        719.31        809.22        11.61 o
   2  -4   3       1503.66       1665.24        23.40 o
   3  -4   3        954.35       1103.33        15.86 o
   4  -4   3        576.34        616.07         5.40 o
   5  -4   3        335.22        317.61         2.36 o
   6  -4   3        478.19        479.08         3.59 o
   7  -4   3         81.70         85.06         0.75 o
   8  -4   3        259.25        247.84         1.99 o
   9  -4   3         98.26        101.23         0.98 o
  10  -4   3         50.67         47.53         0.51 o
  11  -4   3         31.84         31.57         0.37 o
 -13  -3   3         24.40         22.07         0.53 o
 -12  -3   3         32.01         34.15         0.45 o
 -11  -3   3        176.61        168.76         1.76 o
 -10  -3   3        177.29        171.52         1.70 o
  -9  -3   3        133.51        116.94         1.13 o
  -8  -3   3        533.08        498.19         4.12 o
  -7  -3   3         57.99         51.56         0.52 o
  -6  -3   3         13.07         13.82         0.51 o
  -5  -3   3        491.52        536.28         6.90 o
  -4  -3   3        330.89        377.27         4.95 o
  -3  -3   3        234.13        246.58         3.15 o
  -2  -3   3        220.17        222.19         2.99 o
  -1  -3   3        336.55        343.30         4.78 o
   0  -3   3        951.64       1030.85        14.06 o
   1  -3   3        177.61        163.83         2.42 o
   2  -3   3       2021.42       2132.66        30.26 o
   3  -3   3        589.12        661.19         9.60 o
   4  -3   3        548.84        594.24         9.31 o
   5  -3   3        160.53        162.17         1.43 o
   6  -3   3        216.25        215.50         1.69 o
   7  -3   3        703.00        711.63         5.51 o
   8  -3   3        417.98        445.67         3.55 o
   9  -3   3        395.43        391.10         3.49 o
  10  -3   3         93.22         96.81         0.95 o
  11  -3   3         19.38         21.90         0.31 o
  12  -3   3         53.14         53.49         0.56 o
 -13  -2   3         92.95         89.15         0.99 o
 -12  -2   3         11.76         11.45         0.26 o
 -11  -2   3        298.31        285.09         2.94 o
 -10  -2   3        150.54        144.15         1.37 o
  -9  -2   3         46.36         45.42         0.53 o
  -8  -2   3         23.96         22.19         0.33 o
  -7  -2   3         54.87         51.66         0.52 o
  -6  -2   3        354.10        361.44         5.51 o
  -5  -2   3         21.10         25.47         0.67 o
  -4  -2   3        205.65        207.20         2.80 o
  -3  -2   3        208.23        212.32         2.71 o
  -2  -2   3       1348.47       1315.26        15.15 o
  -1  -2   3       1387.41       1344.66        17.61 o
   0  -2   3        117.71        103.96         1.58 o
   1  -2   3        425.81        403.87         5.54 o
   2  -2   3         95.71         94.08         1.51 o
   3  -2   3        817.51        897.71        13.46 o
   4  -2   3          3.90          3.02         0.40 o
   5  -2   3        187.55        196.93         3.78 o
   6  -2   3        576.96        566.60         4.31 o
   7  -2   3        660.78        632.12         4.98 o
   8  -2   3         86.45         95.18         0.93 o
   9  -2   3         83.58         83.46         0.88 o
  10  -2   3         92.57         91.83         0.91 o
  11  -2   3         31.31         36.11         0.45 o
  12  -2   3         54.21         54.64         0.62 o
 -13  -1   3         26.44         28.22         0.46 o
 -12  -1   3        269.56        284.42         2.86 o
 -11  -1   3        213.90        224.80         2.29 o
 -10  -1   3        550.36        544.23         4.74 o
  -9  -1   3        169.84        161.24         1.48 o
  -8  -1   3        115.51        112.16         1.09 o
  -7  -1   3          3.79          3.39         0.15 o
  -6  -1   3        164.76        163.26         3.01 o
  -5  -1   3        223.67        221.75         3.35 o
  -4  -1   3        264.21        268.35         3.67 o
  -3  -1   3       1423.73       1375.63        17.58 o
  -2  -1   3       2194.58       1960.67        24.56 o
  -1  -1   3       3671.29       3191.17        44.47 o
   0  -1   3       3661.41       3143.30        42.20 o
   1  -1   3       1057.32       1011.73        14.17 o
   2  -1   3         13.47         14.27         0.50 o
   3  -1   3        433.91        432.18         6.66 o
   4  -1   3        269.80        286.20         4.60 o
   5  -1   3        844.04        939.05        15.13 o
   6  -1   3        222.41        229.53         1.93 o
   7  -1   3        665.80        670.82         5.47 o
   8  -1   3         47.96         47.44         0.52 o
   9  -1   3         97.51        102.87         0.95 o
  10  -1   3         31.10         30.61         0.41 o
  11  -1   3         49.80         51.84         0.63 o
  12  -1   3          1.30          1.96         0.16 o
 -13   0   3          4.89          4.11         0.19 o
 -12   0   3        220.28        227.97         2.38 o
 -11   0   3         55.38         51.98         0.66 o
 -10   0   3         52.88         49.60         0.59 o
  -9   0   3          1.91          1.11         0.18 o
  -8   0   3          0.47          0.44         0.16 o
  -7   0   3          0.04          0.05         0.13 o
  -6   0   3         33.89         31.75         1.12 o
  -5   0   3        803.33        755.07        12.03 o
  -4   0   3        731.84        726.32        10.50 o
  -3   0   3        222.20        208.79         3.16 o
  -2   0   3         98.62         95.04         1.51 o
  -1   0   3        265.54        267.93         4.07 o
   0   0   3          7.86          6.62         0.27 o
   1   0   3         51.63         56.72         0.94 o
   2   0   3        481.13        462.63         7.02 o
   3   0   3       4143.49       4052.67        61.10 o
   4   0   3        309.37        363.45         6.03 o
   5   0   3        161.08        149.31         2.79 o
   6   0   3          2.18          2.99         0.44 o
   7   0   3         68.80         76.71         0.73 o
   8   0   3          4.38          7.24         0.20 o
   9   0   3        257.10        284.27         2.45 o
  10   0   3          0.87          0.65         0.19 o
  11   0   3          0.92          0.83         0.19 o
  12   0   3         41.55         43.40         0.52 o
 -13   1   3         26.42         28.92         0.45 o
 -12   1   3        269.48        285.32         2.95 o
 -11   1   3        213.82        224.72         2.36 o
 -10   1   3        549.97        554.23         4.89 o
  -9   1   3        169.96        162.82         1.54 o
  -8   1   3        115.34        111.72         1.04 o
  -7   1   3          3.77          3.24         0.14 o
  -6   1   3        164.82        157.57         3.00 o
  -5   1   3        223.69        222.90         4.10 o
  -4   1   3        264.63        274.72         6.04 o
  -3   1   3       1423.07       1411.13        26.57 o
  -2   1   3       2193.62       1986.33        38.12 o
  -1   1   3       3670.91       3278.50        51.82 o
   0   1   3       3662.13       3241.72        50.96 o
   1   1   3       1057.96        977.24        15.61 o
   2   1   3         13.31         14.21         0.49 o
   3   1   3        434.58        432.31         7.43 o
   4   1   3        270.08        290.14         5.14 o
   5   1   3        843.00        940.95        16.98 o
   6   1   3        222.57        232.80         1.98 o
   7   1   3        666.35        679.48         5.50 o
   8   1   3         47.99         48.54         0.55 o
   9   1   3         97.40        101.80         0.99 o
  10   1   3         31.09         30.00         0.43 o
  11   1   3         49.78         51.25         0.63 o
  12   1   3          1.29          1.90         0.17 o
 -13   2   3         93.00         91.44         1.12 o
 -12   2   3         11.76         11.55         0.29 o
 -11   2   3        298.27        299.33         3.04 o
 -10   2   3        150.57        146.99         1.41 o
  -9   2   3         46.11         47.28         0.54 o
  -8   2   3         23.86         22.81         0.34 o
  -7   2   3         54.97         53.90         0.53 o
  -6   2   3        353.25        349.40         4.75 o
  -5   2   3         21.05         24.70         1.20 o
  -4   2   3        205.81        209.50         4.81 o
  -3   2   3        207.84        212.03         4.79 o
  -2   2   3       1348.34       1302.00        31.97 o
  -1   2   3       1387.69       1347.70        22.69 o
   0   2   3        117.65        104.72         1.95 o
   1   2   3        425.70        397.40         6.47 o
   2   2   3         96.14         96.80         1.86 o
   3   2   3        818.01        891.90        13.48 o
   4   2   3          4.05          3.30         0.42 o
   5   2   3        187.77        199.67         4.02 o
   6   2   3        576.67        578.76         4.68 o
   7   2   3        661.53        644.68         5.28 o
   8   2   3         86.66         99.55         1.01 o
   9   2   3         83.48         82.72         0.88 o
  10   2   3         92.44         90.45         0.99 o
  11   2   3         31.33         35.04         0.52 o
  12   2   3         54.21         51.00         0.64 o
 -13   3   3         24.42         22.78         0.40 o
 -12   3   3         31.98         34.15         0.50 o
 -11   3   3        176.31        173.03         1.81 o
 -10   3   3        177.15        175.88         1.84 o
  -9   3   3        133.41        121.63         1.18 o
  -8   3   3        532.62        513.02         4.40 o
  -7   3   3         57.90         53.60         0.57 o
  -6   3   3         13.25         14.05         0.25 o
  -5   3   3        492.60        549.83        12.99 o
  -4   3   3        330.35        399.23         8.47 o
  -3   3   3        234.12        245.61         5.02 o
  -2   3   3        220.20        223.11         4.01 o
  -1   3   3        336.03        338.91         5.58 o
   0   3   3        951.70       1043.68        18.49 o
   1   3   3        178.21        163.20         2.82 o
   2   3   3       2021.76       2109.70        33.61 o
   3   3   3        588.92        673.48        11.34 o
   4   3   3        546.47        622.33        11.09 o
   5   3   3        160.00        163.41         2.14 o
   6   3   3        216.24        217.82         1.88 o
   7   3   3        702.84        718.82         6.15 o
   8   3   3        417.98        456.09         3.99 o
   9   3   3        395.92        393.44         3.61 o
  10   3   3         93.24         95.05         1.11 o
  11   3   3         19.36         21.38         0.37 o
  12   3   3         53.12         48.83         0.85 o
 -12   4   3         41.37         41.49         0.56 o
 -11   4   3         27.65         26.97         0.43 o
 -10   4   3         54.63         44.65         0.59 o
  -9   4   3        297.88        288.71         2.67 o
  -8   4   3        118.06        110.61         1.05 o
  -7   4   3         49.41         46.60         0.51 o
  -6   4   3        187.65        171.62         1.51 o
  -5   4   3        165.95        181.55         2.56 o
  -4   4   3        549.67        601.82        14.22 o
  -3   4   3       2298.06       2549.07        42.60 o
  -2   4   3       1015.63       1129.31        19.05 o
  -1   4   3        168.47        187.76         3.47 o
   0   4   3        175.33        182.14         3.52 o
   1   4   3        719.59        826.89        14.76 o
   2   4   3       1505.66       1659.47        27.77 o
   3   4   3        952.85       1123.39        18.80 o
   4   4   3        576.61        627.81         8.87 o
   5   4   3        335.12        321.33         3.25 o
   6   4   3        478.20        472.74         4.54 o
   7   4   3         81.70         84.96         0.89 o
   8   4   3        259.20        248.71         2.31 o
   9   4   3         98.26         99.19         1.15 o
  10   4   3         50.61         47.30         0.69 o
  11   4   3         31.80         29.82         0.75 o
 -12   5   3         29.11         28.98         0.57 o
 -11   5   3          2.29          2.10         0.20 o
 -10   5   3        110.93        117.41         1.31 o
  -9   5   3        362.54        356.59         3.47 o
  -8   5   3         50.32         51.82         0.64 o
  -7   5   3        886.65        886.04         7.62 o
  -6   5   3        305.79        303.39         2.96 o
  -5   5   3        101.99        107.97         1.22 o
  -4   5   3       1073.92       1140.79        15.43 o
  -3   5   3        781.80        874.35        15.04 o
  -2   5   3        755.33        822.30        14.94 o
  -1   5   3        416.35        463.64         8.55 o
   0   5   3         71.43         82.88         2.01 o
   1   5   3        616.00        696.27        14.86 o
   2   5   3       1159.42       1320.90        23.58 o
   3   5   3        337.02        347.37         4.44 o
   4   5   3         52.64         56.63         1.10 o
   5   5   3        116.60        116.26         1.41 o
   6   5   3        150.46        142.55         1.70 o
   7   5   3        135.37        132.11         1.59 o
   8   5   3        332.08        313.63         3.58 o
   9   5   3         27.04         27.59         0.61 o
  10   5   3        121.77        117.12         2.00 o
  11   5   3         59.61         53.69         1.04 o
 -11   6   3         23.59         23.29         0.85 o
 -10   6   3          2.72          3.89         0.29 o
  -9   6   3         52.19         55.19         0.86 o
  -8   6   3        176.20        157.10         1.95 o
  -7   6   3        243.67        223.65         2.56 o
  -6   6   3        136.31        125.11         1.54 o
  -5   6   3        174.14        182.86         2.13 o
  -4   6   3        300.24        297.02         3.40 o
  -3   6   3         59.83         61.30         0.93 o
  -2   6   3        499.03        537.38         7.42 o
  -1   6   3       1109.96       1100.11        16.61 o
   0   6   3          2.83          3.51         0.67 o
   1   6   3       1010.68       1045.19        15.39 o
   2   6   3        536.88        599.85         8.06 o
   3   6   3         53.13         49.73         0.82 o
   4   6   3        718.12        725.94         8.34 o
   5   6   3        385.99        376.43         4.54 o
   6   6   3        491.51        510.75         6.34 o
   7   6   3        134.38        132.11         1.90 o
   8   6   3         18.83         14.64         0.50 o
   9   6   3         79.21         67.61         1.23 o
  10   6   3         63.39         63.33         1.40 o
  11   6   3         14.64         11.86         0.45 o
 -11   7   3         28.54         25.13         0.66 o
 -10   7   3         26.79         26.51         0.64 o
  -9   7   3         46.65         48.83         0.95 o
  -8   7   3        134.43        126.77         2.11 o
  -7   7   3        152.93        146.40         2.25 o
  -6   7   3        515.25        533.64         6.83 o
  -5   7   3        191.36        182.84         2.35 o
  -4   7   3        112.51        107.73         1.47 o
  -3   7   3         33.97         34.35         0.68 o
  -2   7   3         51.60         51.62         0.94 o
  -1   7   3        940.95       1021.42        13.67 o
   0   7   3        316.57        297.70         4.27 o
   1   7   3        368.22        412.15         5.68 o
   2   7   3         88.66         83.66         1.24 o
   3   7   3          1.81          1.91         0.33 o
   4   7   3         18.10         21.66         0.55 o
   5   7   3        210.85        201.21         2.86 o
   6   7   3        175.55        173.37         2.58 o
   7   7   3          5.36          2.87         0.31 o
   8   7   3          9.37          7.86         0.39 o
   9   7   3         13.60         16.81         0.57 o
  10   7   3        249.81        241.32         4.56 o
 -10   8   3         15.41         19.24         0.85 o
  -9   8   3          6.31          6.64         0.38 o
  -8   8   3         47.09         45.07         0.99 o
  -7   8   3         58.18         63.85         1.19 o
  -6   8   3         43.80         32.33         0.73 o
  -5   8   3        174.20        171.64         2.42 o
  -4   8   3         58.35         55.68         0.95 o
  -3   8   3        437.71        464.94         5.98 o
  -2   8   3        323.22        320.25         4.24 o
  -1   8   3        148.62        148.51         2.22 o
   0   8   3       1428.60       1421.80        18.76 o
   1   8   3        165.26        153.95         2.28 o
   2   8   3        132.12        127.22         1.86 o
   3   8   3        558.96        553.59         6.80 o
   4   8   3        513.26        487.59         5.97 o
   5   8   3        646.66        651.77        10.66 o
   6   8   3         10.86         11.08         0.61 o
   7   8   3        104.28        107.92         2.26 o
   8   8   3          6.26          5.92         0.40 o
   9   8   3          4.05          6.33         0.40 o
  -9   9   3         20.64         21.32         0.70 o
  -8   9   3          2.66          2.46         0.39 o
  -7   9   3         17.83         19.51         0.59 o
  -6   9   3         56.50         51.49         1.02 o
  -5   9   3         58.33         50.40         1.02 o
  -4   9   3        182.19        166.54         2.65 o
  -3   9   3        303.61        299.84         4.39 o
  -2   9   3         89.40         91.64         1.40 o
  -1   9   3        169.27        176.53         2.49 o
   0   9   3        282.69        295.97         3.92 o
   1   9   3          3.59          4.26         0.37 o
   2   9   3         13.10         14.89         0.84 o
   3   9   3        266.71        258.17         3.56 o
   4   9   3         62.91         61.18         1.03 o
   5   9   3          7.17          6.46         0.36 o
   6   9   3         45.28         46.20         0.88 o
   7   9   3          9.59          9.66         0.39 o
   8   9   3        150.78        151.76         3.36 o
  -8  10   3         83.61         76.70         1.69 o
  -7  10   3         42.68         41.99         0.99 o
  -6  10   3          3.49          1.67         0.37 o
  -5  10   3        123.51        133.34         2.41 o
  -4  10   3        191.46        187.00         2.93 o
  -3  10   3        496.36        496.51         7.35 o
  -2  10   3        268.76        275.39         3.92 o
  -1  10   3        255.43        274.69         4.07 o
   0  10   3         19.15         21.32         0.67 o
   1  10   3        210.26        213.22         3.24 o
   2  10   3        648.05        673.39         9.08 o
   3  10   3         95.21         96.84         1.51 o
   4  10   3         89.00         89.93         1.39 o
   5  10   3         36.47         35.73         0.79 o
   6  10   3         36.67         31.65         0.78 o
   7  10   3         39.32         36.23         1.15 o
  -7  11   3         13.70         13.43         0.58 o
  -6  11   3         52.08         57.77         1.12 o
  -5  11   3         40.59         49.53         0.96 o
  -4  11   3         50.84         50.95         0.95 o
  -3  11   3         15.55         19.04         0.54 o
  -2  11   3        177.05        175.03         2.37 o
  -1  11   3         44.33         44.90         0.83 o
   0  11   3         94.07         91.41         1.40 o
   1  11   3        133.18        138.22         1.96 o
   2  11   3         77.06         70.17         1.04 o
   3  11   3         17.60         16.13         0.46 o
   4  11   3        126.34        121.91         1.92 o
   5  11   3         13.15         15.70         0.60 o
   6  11   3         21.08         22.46         0.71 o
  -5  12   3         93.66         91.90         2.00 o
  -4  12   3         39.47         38.80         0.85 o
  -3  12   3        139.36        124.86         2.02 o
  -2  12   3         46.63         43.48         0.77 o
  -1  12   3         18.53         18.66         0.44 o
   0  12   3         51.54         49.64         0.77 o
   1  12   3         31.61         32.17         0.59 o
   2  12   3        114.91        114.61         1.58 o
   3  12   3         45.23         36.12         0.64 o
   4  12   3         31.29         28.56         0.62 o
  -4 -12   4         11.56         11.51         0.25 o
  -3 -12   4         34.89         38.64         0.47 o
  -2 -12   4        198.57        194.59         1.86 o
  -1 -12   4        119.27        124.24         1.41 o
   0 -12   4         19.74         18.59         0.33 o
   1 -12   4         43.15         45.37         0.52 o
   2 -12   4         31.29         29.27         0.40 o
   3 -12   4         45.90         42.69         0.51 o
  -7 -11   4          0.27         -0.14         0.18 o
  -6 -11   4         14.93         14.21         0.32 o
  -5 -11   4         51.23         54.44         0.62 o
  -4 -11   4        201.32        196.11         1.82 o
  -3 -11   4        223.00        237.06         2.09 o
  -2 -11   4        101.26         96.82         0.93 o
  -1 -11   4        154.22        154.63         1.35 o
   0 -11   4         88.57         88.66         0.76 o
   1 -11   4        180.06        180.22         1.47 o
   2 -11   4        224.43        215.69         1.91 o
   3 -11   4        300.05        301.80         2.69 o
   4 -11   4         67.81         66.10         0.71 o
   5 -11   4         13.51         14.35         0.29 o
  -8 -10   4          9.64         10.35         0.28 o
  -7 -10   4         16.18         16.26         0.32 o
  -6 -10   4         50.55         51.24         0.55 o
  -5 -10   4        138.02        134.09         1.20 o
  -4 -10   4         21.06         21.07         0.34 o
  -3 -10   4        164.85        169.75         1.44 o
  -2 -10   4         44.01         45.06         0.48 o
  -1 -10   4         80.49         77.70         0.65 o
   0 -10   4         39.72         41.46         0.42 o
   1 -10   4        178.05        175.80         1.34 o
   2 -10   4          1.39          0.96         0.19 o
   3 -10   4         82.08         81.03         0.78 o
   4 -10   4         18.73         15.86         0.30 o
   5 -10   4         12.93         13.07         0.27 o
   6 -10   4         27.01         23.80         0.37 o
   7 -10   4         34.82         33.05         0.42 o
  -9  -9   4          8.61          8.04         0.36 o
  -8  -9   4         58.65         52.74         0.66 o
  -7  -9   4          6.73          6.52         0.23 o
  -6  -9   4          6.37          8.33         0.22 o
  -5  -9   4         14.41         15.68         0.28 o
  -4  -9   4         49.02         49.15         0.48 o
  -3  -9   4         31.62         34.04         0.38 o
  -2  -9   4        271.78        256.07         1.87 o
  -1  -9   4        685.35        706.48         4.57 o
   0  -9   4         22.27         23.83         0.29 o
   1  -9   4        116.70        120.82         0.87 o
   2  -9   4        298.28        292.98         2.08 o
   3  -9   4          1.46          1.15         0.18 o
   4  -9   4        125.80        125.96         1.15 o
   5  -9   4         53.99         50.47         0.54 o
   6  -9   4         85.47         87.88         0.84 o
   7  -9   4        106.48        112.59         1.11 o
   8  -9   4         17.43         15.78         0.28 o
 -10  -8   4         40.31         40.55         0.88 o
  -9  -8   4         24.40         18.43         0.52 o
  -8  -8   4         71.79         72.56         0.85 o
  -7  -8   4        268.72        267.94         2.42 o
  -6  -8   4        216.43        209.44         1.74 o
  -5  -8   4        103.91        106.51         0.89 o
  -4  -8   4         84.11         79.95         0.69 o
  -3  -8   4         15.43         13.30         0.23 o
  -2  -8   4        232.89        235.50         1.62 o
  -1  -8   4        862.65        875.59         5.45 o
   0  -8   4         51.16         50.85         0.43 o
   1  -8   4        283.13        278.81         1.80 o
   2  -8   4         26.61         26.36         0.33 o
   3  -8   4         30.89         31.65         0.36 o
   4  -8   4         51.32         50.45         0.49 o
   5  -8   4         95.33         85.26         0.76 o
   6  -8   4         44.49         45.10         0.49 o
   7  -8   4        107.38        107.87         1.01 o
   8  -8   4         22.18         23.60         0.35 o
   9  -8   4         15.66         15.65         0.34 o
 -11  -7   4         37.61         37.21         0.91 o
 -10  -7   4         65.43         75.01         1.55 o
  -9  -7   4         12.72          9.74         0.36 o
  -8  -7   4          1.25          1.08         0.18 o
  -7  -7   4         29.14         35.00         0.42 o
  -6  -7   4        111.91        108.62         0.92 o
  -5  -7   4         53.58         55.47         0.51 o
  -4  -7   4        467.47        460.95         3.30 o
  -3  -7   4        149.49        143.08         1.08 o
  -2  -7   4        140.52        137.18         0.94 o
  -1  -7   4         86.52         79.09         0.60 o
   0  -7   4        511.29        518.45         3.12 o
   1  -7   4         51.21         59.37         0.47 o
   2  -7   4         98.45         94.43         0.68 o
   3  -7   4        247.55        244.11         1.73 o
   4  -7   4         54.49         52.65         0.49 o
   5  -7   4        140.18        140.21         1.11 o
   6  -7   4          6.15          5.08         0.18 o
   7  -7   4         16.69         18.11         0.29 o
   8  -7   4         33.71         37.03         0.44 o
   9  -7   4         48.83         50.29         0.57 o
  10  -7   4        101.89         97.70         1.08 o
 -11  -6   4        104.31        106.52         1.85 o
 -10  -6   4        167.15        166.79         2.87 o
  -9  -6   4         38.76         37.14         0.82 o
  -8  -6   4        256.78        236.62         2.81 o
  -7  -6   4        145.96        135.24         1.20 o
  -6  -6   4        163.19        176.62         1.44 o
  -5  -6   4         36.70         34.71         0.39 o
  -4  -6   4         61.49         72.95         0.59 o
  -3  -6   4        165.55        166.20         1.35 o
  -2  -6   4        556.69        549.38         3.89 o
  -1  -6   4         40.11         35.18         0.40 o
   0  -6   4        958.90        923.57         6.06 o
   1  -6   4        328.83        324.38         2.13 o
   2  -6   4        545.63        536.15         3.43 o
   3  -6   4         71.89         73.85         0.57 o
   4  -6   4         44.02         40.92         0.40 o
   5  -6   4         59.73         62.16         0.54 o
   6  -6   4         82.57         78.24         0.67 o
   7  -6   4         70.87         76.41         0.68 o
   8  -6   4         48.78         46.71         0.50 o
   9  -6   4        125.65        121.38         1.14 o
  10  -6   4        101.73         91.72         0.93 o
 -12  -5   4          2.77          2.78         0.29 o
 -11  -5   4         20.01         20.31         0.63 o
 -10  -5   4        261.15        249.04         4.57 o
  -9  -5   4         51.73         51.49         1.38 o
  -8  -5   4        316.05        290.65         4.60 o
  -7  -5   4        177.44        162.20         1.56 o
  -6  -5   4        173.18        165.74         1.32 o
  -5  -5   4         36.37         35.39         0.40 o
  -4  -5   4        654.15        663.12         5.24 o
  -3  -5   4        323.19        368.51         5.82 o
  -2  -5   4       1244.03       1305.29        18.56 o
  -1  -5   4        313.69        353.25         5.50 o
   0  -5   4        359.70        377.52         6.11 o
   1  -5   4        325.32        367.06         5.75 o
   2  -5   4        719.14        777.18        10.72 o
   3  -5   4         65.63         63.21         0.54 o
   4  -5   4        240.92        237.27         1.67 o
   5  -5   4         75.77         68.63         0.58 o
   6  -5   4        155.76        157.45         1.20 o
   7  -5   4        394.83        386.29         2.91 o
   8  -5   4        132.07        130.98         1.09 o
   9  -5   4          4.52          6.39         0.19 o
  10  -5   4         95.08         92.67         0.89 o
  11  -5   4        145.64        154.25         1.50 o
 -12  -4   4         70.97         67.17         1.46 o
 -11  -4   4         23.03         21.83         0.51 o
 -10  -4   4        100.21         99.03         1.24 o
  -9  -4   4          1.56          2.20         0.18 o
  -8  -4   4        618.99        580.97         5.37 o
  -7  -4   4         17.34         16.25         0.28 o
  -6  -4   4         92.26         83.66         0.98 o
  -5  -4   4        228.74        208.77         2.56 o
  -4  -4   4       1052.01       1129.79        15.52 o
  -3  -4   4       1327.68       1427.30        19.18 o
  -2  -4   4        440.11        496.21         7.37 o
  -1  -4   4        780.26        829.62        11.72 o
   0  -4   4         73.64         72.62         1.38 o
   1  -4   4       1389.92       1539.20        22.69 o
   2  -4   4        847.09        965.16        13.61 o
   3  -4   4       1630.23       1787.45        28.05 o
   4  -4   4         69.63         68.23         0.60 o
   5  -4   4        138.94        137.25         1.05 o
   6  -4   4         16.64         23.28         0.53 o
   7  -4   4        311.04        310.06         2.39 o
   8  -4   4        365.30        350.65         2.83 o
   9  -4   4        345.86        344.94         2.94 o
  10  -4   4         34.43         34.06         0.41 o
  11  -4   4         61.79         61.09         0.64 o
 -13  -3   4         18.20         16.37         0.38 o
 -12  -3   4         54.89         52.19         0.66 o
 -11  -3   4         41.15         40.73         0.59 o
 -10  -3   4        102.61         96.32         1.02 o
  -9  -3   4        400.05        380.39         3.53 o
  -8  -3   4        477.34        459.04         4.22 o
  -7  -3   4         72.56         70.83         0.67 o
  -6  -3   4         19.64         22.32         0.63 o
  -5  -3   4        216.35        221.23         3.07 o
  -4  -3   4       2081.37       2239.79        28.42 o
  -3  -3   4       2346.17       2512.99        31.62 o
  -2  -3   4        582.96        559.41         7.52 o
  -1  -3   4        346.11        345.53         5.04 o
   0  -3   4        246.25        261.92         3.88 o
   1  -3   4       1321.61       1393.35        18.84 o
   2  -3   4        820.32        848.14        12.01 o
   3  -3   4       2701.80       2902.27        43.20 o
   4  -3   4        439.74        442.29         6.98 o
   5  -3   4         44.94         46.87         0.45 o
   6  -3   4        284.19        282.78         2.19 o
   7  -3   4        188.31        194.78         1.59 o
   8  -3   4        219.35        231.61         1.84 o
   9  -3   4          3.47          3.86         0.18 o
  10  -3   4         38.33         38.44         0.44 o
  11  -3   4         21.24         18.76         0.30 o
 -13  -2   4          3.27          2.76         0.16 o
 -12  -2   4          7.66          7.41         0.22 o
 -11  -2   4         33.29         31.41         0.45 o
 -10  -2   4        140.81        142.18         1.44 o
  -9  -2   4        131.29        124.60         1.21 o
  -8  -2   4         16.50         16.31         0.29 o
  -7  -2   4        958.21        914.31         7.56 o
  -6  -2   4        437.80        431.89         6.80 o
  -5  -2   4        779.12        861.12        10.86 o
  -4  -2   4        738.21        769.11         9.67 o
  -3  -2   4       1571.30       1634.79        19.50 o
  -2  -2   4       1683.93       1622.21        21.41 o
  -1  -2   4         17.38         18.96         0.54 o
   0  -2   4       9929.70       8947.53       127.62 o
   1  -2   4        228.71        230.46         3.29 o
   2  -2   4        540.35        617.38         8.78 o
   3  -2   4       1530.96       1709.83        25.23 o
   4  -2   4        867.94        885.21        14.31 o
   5  -2   4        839.66        862.64         7.43 o
   6  -2   4        678.94        681.39         5.14 o
   7  -2   4        911.45        873.03         6.77 o
   8  -2   4        586.05        580.51         4.65 o
   9  -2   4        265.71        277.11         2.71 o
  10  -2   4         29.89         35.33         0.45 o
  11  -2   4          4.64          4.32         0.18 o
  12  -2   4         74.84         75.54         0.79 o
 -13  -1   4         25.00         22.70         0.35 o
 -12  -1   4         68.25         70.78         0.82 o
 -11  -1   4        167.42        176.76         1.78 o
 -10  -1   4         61.14         60.83         0.71 o
  -9  -1   4         42.88         49.22         0.57 o
  -8  -1   4         17.71         16.27         0.32 o
  -7  -1   4        333.79        318.01         2.87 o
  -6  -1   4        901.95        925.89        15.08 o
  -5  -1   4       1313.27       1410.42        19.42 o
  -4  -1   4       1776.17       1887.46        25.78 o
  -3  -1   4        140.08        135.97         2.10 o
  -2  -1   4       2253.60       2103.79        28.48 o
  -1  -1   4         14.49         13.79         0.46 o
   0  -1   4       2853.32       2552.67        36.97 o
   1  -1   4        910.99        856.33        12.18 o
   2  -1   4       1449.98       1475.14        21.85 o
   3  -1   4        508.17        530.43         8.52 o
   4  -1   4       1465.73       1641.86        27.63 o
   5  -1   4        112.75        130.44         2.69 o
   6  -1   4        390.76        412.51         3.22 o
   7  -1   4        103.93        101.12         0.90 o
   8  -1   4         28.17         29.45         0.39 o
   9  -1   4         29.81         32.93         0.41 o
  10  -1   4        354.34        380.13         3.57 o
  11  -1   4         47.12         46.77         0.56 o
  12  -1   4         98.24         96.71         1.04 o
 -13   0   4        122.23        124.79         1.41 o
 -12   0   4        177.89        171.63         1.82 o
 -11   0   4         10.81          9.42         0.25 o
 -10   0   4         53.66         55.66         0.64 o
  -9   0   4        185.03        187.28         1.70 o
  -8   0   4          2.76          5.95         0.19 o
  -7   0   4        114.39        122.30         1.36 o
  -6   0   4          1.62          1.24         0.49 o
  -5   0   4         17.41         17.52         0.64 o
  -4   0   4        523.01        495.34         7.95 o
  -3   0   4         16.36         14.05         0.47 o
  -2   0   4        477.27        439.46         6.65 o
  -1   0   4        114.70        113.94         1.93 o
   0   0   4          4.48          6.09         0.51 o
   1   0   4       1144.23       1098.25        15.70 o
   2   0   4        770.92        753.76        11.34 o
   3   0   4       3429.26       3519.77        52.87 o
   4   0   4       3496.52       3910.77        65.43 o
   5   0   4       4100.10       4442.33        74.07 o
   6   0   4        495.12        549.31         4.41 o
   7   0   4          0.47          1.21         0.19 o
   8   0   4         87.74         89.97         0.86 o
   9   0   4         87.04         83.86         0.84 o
  10   0   4         14.04         13.25         0.29 o
  11   0   4          3.66          5.67         0.22 o
  12   0   4         17.08         15.55         0.27 o
 -13   1   4         25.02         23.30         0.38 o
 -12   1   4         68.30         71.58         0.85 o
 -11   1   4        167.30        177.51         1.83 o
 -10   1   4         61.02         61.98         0.68 o
  -9   1   4         42.90         49.93         0.56 o
  -8   1   4         17.80         16.55         0.29 o
  -7   1   4        333.92        320.71         2.64 o
  -6   1   4        900.65        927.31        16.73 o
  -5   1   4       1315.13       1398.12        23.50 o
  -4   1   4       1777.58       1874.24        31.32 o
  -3   1   4        140.33        136.99         2.87 o
  -2   1   4       2255.38       2179.22        35.85 o
  -1   1   4         14.44         14.01         0.55 o
   0   1   4       2852.95       2563.48        40.82 o
   1   1   4        910.29        850.98        13.45 o
   2   1   4       1449.45       1449.46        23.00 o
   3   1   4        507.80        530.28         8.60 o
   4   1   4       1468.32       1672.53        27.69 o
   5   1   4        112.22        132.64         2.89 o
   6   1   4        389.20        419.93         3.39 o
   7   1   4        103.88        101.68         0.96 o
   8   1   4         28.31         29.57         0.40 o
   9   1   4         29.69         32.40         0.43 o
  10   1   4        354.17        382.26         3.78 o
  11   1   4         47.16         46.37         0.58 o
  12   1   4         98.20         93.76         1.04 o
 -13   2   4          3.28          2.98         0.22 o
 -12   2   4          7.65          7.83         0.24 o
 -11   2   4         33.29         33.64         0.48 o
 -10   2   4        140.98        146.43         1.45 o
  -9   2   4        131.03        127.72         1.21 o
  -8   2   4         16.47         16.67         0.30 o
  -7   2   4        957.04        939.56         7.54 o
  -6   2   4        439.56        418.45         4.52 o
  -5   2   4        779.74        878.42        18.42 o
  -4   2   4        736.12        781.14        16.37 o
  -3   2   4       1570.72       1634.63        33.91 o
  -2   2   4       1683.62       1652.78        25.86 o
  -1   2   4         17.32         21.05         0.68 o
   0   2   4       9929.27       9127.55       136.98 o
   1   2   4        228.61        228.85         4.07 o
   2   2   4        540.81        595.87         9.19 o
   3   2   4       1530.09       1672.19        25.30 o
   4   2   4        867.62        916.00        15.23 o
   5   2   4        838.96        879.45         9.76 o
   6   2   4        677.69        691.29         5.70 o
   7   2   4        910.51        906.34         7.64 o
   8   2   4        586.44        587.74         5.12 o
   9   2   4        265.61        275.95         2.82 o
  10   2   4         29.93         34.23         0.48 o
  11   2   4          4.66          4.43         0.20 o
  12   2   4         74.89         70.06         0.87 o
 -13   3   4         18.22         17.76         0.35 o
 -12   3   4         54.91         53.32         0.68 o
 -11   3   4         41.16         41.80         0.57 o
 -10   3   4        102.51        100.15         1.06 o
  -9   3   4        399.72        398.00         3.50 o
  -8   3   4        477.03        477.99         4.09 o
  -7   3   4         72.96         74.69         0.72 o
  -6   3   4         19.69         21.09         0.32 o
  -5   3   4        217.52        226.88         5.34 o
  -4   3   4       2081.93       2256.02        46.58 o
  -3   3   4       2346.67       2470.93        44.14 o
  -2   3   4        581.34        575.15         9.15 o
  -1   3   4        346.53        344.08         6.34 o
   0   3   4        246.59        258.36         4.58 o
   1   3   4       1321.89       1381.87        23.19 o
   2   3   4        820.07        831.51        13.47 o
   3   3   4       2697.40       2918.77        43.76 o
   4   3   4        439.39        448.97         7.80 o
   5   3   4         45.13         48.07         0.68 o
   6   3   4        284.47        284.59         2.48 o
   7   3   4        188.75        198.21         1.79 o
   8   3   4        218.93        235.25         2.21 o
   9   3   4          3.47          3.91         0.22 o
  10   3   4         38.32         37.08         0.55 o
  11   3   4         21.21         17.41         0.32 o
 -12   4   4         70.99         67.17         0.84 o
 -11   4   4         23.00         21.63         0.39 o
 -10   4   4        100.32        103.79         1.10 o
  -9   4   4          1.51          2.06         0.20 o
  -8   4   4        618.28        611.11         5.28 o
  -7   4   4         17.40         17.08         0.31 o
  -6   4   4         92.80         90.63         0.86 o
  -5   4   4        228.77        201.12         2.71 o
  -4   4   4       1050.66       1136.43        22.13 o
  -3   4   4       1324.96       1384.66        22.46 o
  -2   4   4        441.49        498.33         8.13 o
  -1   4   4        779.72        815.82        13.99 o
   0   4   4         73.81         71.57         1.72 o
   1   4   4       1393.12       1555.55        26.00 o
   2   4   4        848.36        929.51        17.11 o
   3   4   4       1631.22       1788.08        29.94 o
   4   4   4         69.94         70.60         1.11 o
   5   4   4        138.75        136.64         1.59 o
   6   4   4         16.65         22.80         0.57 o
   7   4   4        311.18        309.96         2.93 o
   8   4   4        365.22        343.93         3.45 o
   9   4   4        346.06        334.82         3.73 o
  10   4   4         34.44         32.57         0.61 o
  11   4   4         61.81         59.32         0.98 o
 -12   5   4          2.76          2.55         0.23 o
 -11   5   4         20.05         18.80         0.35 o
 -10   5   4        261.09        236.41         2.49 o
  -9   5   4         51.75         51.23         0.64 o
  -8   5   4        316.14        294.57         2.83 o
  -7   5   4        177.32        171.46         1.61 o
  -6   5   4        172.63        173.50         1.72 o
  -5   5   4         36.08         36.29         0.52 o
  -4   5   4        656.12        673.35         8.39 o
  -3   5   4        323.03        366.55         6.58 o
  -2   5   4       1242.07       1323.58        22.22 o
  -1   5   4        313.46        348.10         6.26 o
   0   5   4        359.21        370.52         7.06 o
   1   5   4        325.16        368.24         6.58 o
   2   5   4        719.35        760.76        12.23 o
   3   5   4         65.43         64.15         1.02 o
   4   5   4        241.87        236.00         2.80 o
   5   5   4         75.57         67.20         0.92 o
   6   5   4        155.93        154.42         1.90 o
   7   5   4        394.67        379.55         4.44 o
   8   5   4        132.16        129.33         2.26 o
   9   5   4          4.51          5.96         0.39 o
  10   5   4         95.01         88.44         1.66 o
  11   5   4        145.61        148.13         2.58 o
 -11   6   4        104.25        102.10         1.74 o
 -10   6   4        167.14        160.47         2.33 o
  -9   6   4         38.78         37.26         0.63 o
  -8   6   4        256.58        243.70         3.07 o
  -7   6   4        146.19        139.89         1.70 o
  -6   6   4        163.54        176.75         2.17 o
  -5   6   4         36.73         34.93         0.63 o
  -4   6   4         61.86         72.79         1.03 o
  -3   6   4        165.48        167.47         2.22 o
  -2   6   4        555.94        568.12         8.00 o
  -1   6   4         39.85         36.05         0.85 o
   0   6   4        959.43        969.81        16.42 o
   1   6   4        328.53        337.64         4.77 o
   2   6   4        545.59        548.08         7.28 o
   3   6   4         71.92         73.60         1.09 o
   4   6   4         43.94         40.80         0.75 o
   5   6   4         59.70         61.28         1.02 o
   6   6   4         82.42         76.65         1.21 o
   7   6   4         70.98         74.88         1.25 o
   8   6   4         48.74         44.75         0.88 o
   9   6   4        125.59        119.58         2.89 o
  10   6   4        101.66         87.74         1.63 o
 -11   7   4         37.65         36.78         0.90 o
 -10   7   4         65.43         71.41         1.28 o
  -9   7   4         12.67          9.71         0.40 o
  -8   7   4          1.24          1.49         0.31 o
  -7   7   4         28.96         33.87         0.67 o
  -6   7   4        111.79        110.22         1.61 o
  -5   7   4         53.66         55.80         0.94 o
  -4   7   4        467.20        452.57         5.59 o
  -3   7   4        149.54        140.11         1.97 o
  -2   7   4        139.94        139.01         1.96 o
  -1   7   4         86.93         78.95         1.35 o
   0   7   4        512.02        523.15         7.09 o
   1   7   4         51.25         59.46         1.01 o
   2   7   4         98.01         93.83         1.37 o
   3   7   4        246.93        244.85         3.12 o
   4   7   4         54.76         51.43         0.86 o
   5   7   4        140.15        135.11         1.94 o
   6   7   4          6.13          4.16         0.34 o
   7   7   4         16.76         16.85         0.56 o
   8   7   4         33.71         34.78         0.81 o
   9   7   4         48.80         47.98         1.00 o
  10   7   4        101.88         96.93         2.10 o
 -10   8   4         40.30         39.76         0.92 o
  -9   8   4         24.45         18.14         0.59 o
  -8   8   4         71.88         72.58         1.31 o
  -7   8   4        268.61        266.18         4.98 o
  -6   8   4        216.40        204.29         3.49 o
  -5   8   4        103.59        102.38         1.57 o
  -4   8   4         84.21         77.95         1.18 o
  -3   8   4         15.26         12.80         0.42 o
  -2   8   4        232.99        230.66         3.48 o
  -1   8   4        862.09        865.20        10.75 o
   0   8   4         51.54         51.41         0.93 o
   1   8   4        283.05        273.28         3.59 o
   2   8   4         26.68         25.63         0.65 o
   3   8   4         30.94         32.57         0.70 o
   4   8   4         51.17         48.54         0.85 o
   5   8   4         95.41         82.86         1.32 o
   6   8   4         44.58         44.48         1.12 o
   7   8   4        107.32        103.75         1.79 o
   8   8   4         22.17         21.41         0.73 o
   9   8   4         15.63         14.55         0.54 o
  -9   9   4          8.61          7.85         0.40 o
  -8   9   4         58.66         51.83         1.07 o
  -7   9   4          6.73          6.08         0.40 o
  -6   9   4          6.37          8.01         0.46 o
  -5   9   4         14.43         14.99         0.52 o
  -4   9   4         49.04         46.83         1.18 o
  -3   9   4         31.59         31.96         0.81 o
  -2   9   4        271.34        248.22         3.98 o
  -1   9   4        685.49        695.08         8.95 o
   0   9   4         22.24         22.07         0.57 o
   1   9   4        116.66        118.74         1.69 o
   2   9   4        298.59        287.23         4.09 o
   3   9   4          1.47          1.24         0.32 o
   4   9   4        125.67        122.99         1.97 o
   5   9   4         53.91         48.61         0.93 o
   6   9   4         85.45         84.04         1.50 o
   7   9   4        106.55        106.87         2.46 o
   8   9   4         17.44         14.80         0.73 o
  -8  10   4          9.63         11.00         0.51 o
  -7  10   4         16.20         15.30         0.60 o
  -6  10   4         50.49         49.20         1.04 o
  -5  10   4        138.11        131.42         2.39 o
  -4  10   4         21.05         19.97         0.60 o
  -3  10   4        164.82        166.21         2.29 o
  -2  10   4         44.07         44.20         0.88 o
  -1  10   4         80.51         79.37         1.24 o
   0  10   4         39.70         42.12         0.82 o
   1  10   4        177.65        174.05         2.40 o
   2  10   4          1.40          1.05         0.32 o
   3  10   4         82.10         79.53         1.39 o
   4  10   4         18.79         15.38         0.46 o
   5  10   4         12.94         12.58         0.45 o
   6  10   4         27.03         22.29         0.69 o
   7  10   4         34.79         30.45         1.11 o
  -7  11   4          0.27          0.90         1.11 o
  -6  11   4         14.90         13.96         0.71 o
  -5  11   4         51.21         51.27         0.99 o
  -4  11   4        201.22        188.86         3.07 o
  -3  11   4        222.89        230.91         3.09 o
  -2  11   4        101.32         94.89         1.39 o
  -1  11   4        154.32        154.03         2.10 o
   0  11   4         88.53         92.03         1.32 o
   1  11   4        180.14        184.50         2.59 o
   2  11   4        224.41        214.38         2.76 o
   3  11   4        300.05        298.92         4.15 o
   4  11   4         67.89         66.57         1.10 o
   5  11   4         13.50         15.97         0.46 o
  -4  12   4         11.57         11.12         0.40 o
  -3  12   4         34.88         37.34         0.74 o
  -2  12   4        198.48        195.06         2.83 o
  -1  12   4        119.12        128.44         1.74 o
   0  12   4         19.73         19.45         0.45 o
   1  12   4         43.17         46.62         0.69 o
   2  12   4         31.32         30.17         0.56 o
   3  12   4         45.89         43.05         0.76 o
  -4 -12   5          4.71          4.33         0.23 o
  -3 -12   5         57.63         60.57         0.66 o
  -2 -12   5        145.54        155.57         1.54 o
  -1 -12   5         74.20         78.53         0.83 o
   0 -12   5         25.53         25.16         0.46 o
   1 -12   5        216.12        212.47         2.17 o
   2 -12   5         13.96         13.89         0.28 o
   3 -12   5        151.39        143.79         1.58 o
  -7 -11   5         31.68         31.01         0.49 o
  -6 -11   5         11.28          9.92         0.23 o
  -5 -11   5         16.27         16.79         0.31 o
  -4 -11   5         24.17         32.49         0.42 o
  -3 -11   5         29.44         23.70         0.37 o
  -2 -11   5         71.20         77.80         0.77 o
  -1 -11   5         32.21         31.48         0.40 o
   0 -11   5         81.00         79.64         0.71 o
   1 -11   5         24.79         23.65         0.36 o
   2 -11   5         10.35          8.93         0.24 o
   3 -11   5         14.64         12.50         0.27 o
   4 -11   5         24.72         22.09         0.36 o
   5 -11   5          3.99          4.96         0.21 o
  -8 -10   5          9.52          7.30         0.25 o
  -7 -10   5         29.56         32.53         0.44 o
  -6 -10   5         22.10         24.45         0.38 o
  -5 -10   5         56.09         46.40         0.51 o
  -4 -10   5          0.48          1.86         0.19 o
  -3 -10   5         56.87         60.66         0.62 o
  -2 -10   5         92.50         98.17         0.88 o
  -1 -10   5         55.38         53.14         0.52 o
   0 -10   5         80.01         85.88         0.70 o
   1 -10   5         52.75         52.07         0.49 o
   2 -10   5        212.11        211.60         1.78 o
   3 -10   5         12.69         10.63         0.24 o
   4 -10   5          3.86          5.23         0.22 o
   5 -10   5         26.72         31.09         0.41 o
   6 -10   5          4.69          4.66         0.21 o
   7 -10   5         81.99         83.56         0.94 o
  -9  -9   5         13.69         13.98         0.46 o
  -8  -9   5         14.88         17.98         0.34 o
  -7  -9   5         48.41         46.11         0.54 o
  -6  -9   5         36.47         39.69         0.48 o
  -5  -9   5         31.48         27.73         0.37 o
  -4  -9   5         59.80         65.49         0.63 o
  -3  -9   5         54.16         63.22         0.59 o
  -2  -9   5         85.01         88.68         0.73 o
  -1  -9   5        114.08        104.06         0.77 o
   0  -9   5        140.80        144.85         1.04 o
   1  -9   5         40.74         37.91         0.37 o
   2  -9   5         54.11         57.33         0.53 o
   3  -9   5         18.37         18.00         0.30 o
   4  -9   5          8.26          7.85         0.23 o
   5  -9   5         28.08         20.71         0.33 o
   6  -9   5         63.01         65.90         0.67 o
   7  -9   5         23.35         26.48         0.37 o
   8  -9   5         74.71         73.48         0.81 o
 -10  -8   5         29.94         31.94         0.79 o
  -9  -8   5         49.88         48.18         0.95 o
  -8  -8   5         37.66         35.40         0.50 o
  -7  -8   5        104.99         97.65         0.95 o
  -6  -8   5         48.87         44.14         0.52 o
  -5  -8   5         35.30         40.99         0.44 o
  -4  -8   5         32.87         33.03         0.38 o
  -3  -8   5         24.17         27.00         0.34 o
  -2  -8   5         65.76         67.13         0.55 o
  -1  -8   5         37.75         36.17         0.35 o
   0  -8   5         24.54         25.31         0.29 o
   1  -8   5         73.19         72.92         0.56 o
   2  -8   5         22.75         20.46         0.28 o
   3  -8   5        241.78        241.51         1.81 o
   4  -8   5          0.61          0.44         0.17 o
   5  -8   5         93.84        101.42         0.93 o
   6  -8   5         36.07         33.46         0.41 o
   7  -8   5          1.19          1.60         0.19 o
   8  -8   5          1.23          1.62         0.17 o
   9  -8   5         66.83         63.82         0.73 o
 -11  -7   5         65.88         58.12         1.68 o
 -10  -7   5         20.88         22.75         0.56 o
  -9  -7   5         27.69         25.10         0.62 o
  -8  -7   5         15.80         15.36         0.35 o
  -7  -7   5         13.05         20.04         0.33 o
  -6  -7   5        146.10        135.01         1.12 o
  -5  -7   5        321.26        312.35         2.38 o
  -4  -7   5         14.38         15.24         0.24 o
  -3  -7   5         51.09         47.25         0.43 o
  -2  -7   5         68.10         63.73         0.51 o
  -1  -7   5        191.00        183.96         1.19 o
   0  -7   5         20.76         19.11         0.25 o
   1  -7   5          6.86          5.88         0.15 o
   2  -7   5         99.94        105.95         0.76 o
   3  -7   5         23.02         23.50         0.29 o
   4  -7   5         59.16         59.42         0.56 o
   5  -7   5         55.24         57.15         0.53 o
   6  -7   5         68.12         62.47         0.59 o
   7  -7   5        148.63        139.71         1.25 o
   8  -7   5         42.66         45.50         0.49 o
   9  -7   5        112.58        119.61         1.20 o
 -12  -6   5        176.94        172.79         4.20 o
 -11  -6   5         32.93         32.27         0.64 o
 -10  -6   5        106.16        101.45         1.76 o
  -9  -6   5        150.96        148.65         2.59 o
  -8  -6   5        155.15        154.48         2.37 o
  -7  -6   5         18.30         15.16         0.28 o
  -6  -6   5         47.02         47.59         0.49 o
  -5  -6   5         52.62         54.30         0.51 o
  -4  -6   5        151.97        149.67         1.11 o
  -3  -6   5         47.44         49.42         0.42 o
  -2  -6   5         90.09         84.83         0.74 o
  -1  -6   5        193.71        178.63         1.20 o
   0  -6   5         37.97         37.71         0.31 o
   1  -6   5         73.24         66.54         0.48 o
   2  -6   5         31.65         31.15         0.37 o
   3  -6   5         57.72         61.88         0.50 o
   4  -6   5        303.75        308.42         2.19 o
   5  -6   5         87.75         87.69         0.72 o
   6  -6   5        244.85        252.92         1.95 o
   7  -6   5         14.72         15.08         0.27 o
   8  -6   5         26.71         26.16         0.35 o
   9  -6   5         73.59         72.03         0.72 o
  10  -6   5        323.87        314.02         3.08 o
 -12  -5   5          2.88          4.26         0.27 o
 -11  -5   5         28.25         27.00         0.80 o
 -10  -5   5        343.96        349.44         6.41 o
  -9  -5   5        266.80        271.29         4.60 o
  -8  -5   5        208.93        199.39         3.72 o
  -7  -5   5        190.70        168.11         1.59 o
  -6  -5   5        282.92        267.12         2.14 o
  -5  -5   5         35.76         36.54         0.38 o
  -4  -5   5        385.63        378.22         2.92 o
  -3  -5   5        175.63        177.59         1.73 o
  -2  -5   5         43.30         40.32         1.03 o
  -1  -5   5        416.22        430.08         6.62 o
   0  -5   5        129.26        133.69         2.51 o
   1  -5   5        333.75        370.87         6.09 o
   2  -5   5         68.74         65.36         0.55 o
   3  -5   5         70.73         77.59         0.60 o
   4  -5   5        100.83         92.25         0.71 o
   5  -5   5         46.82         43.60         0.40 o
   6  -5   5         82.61         82.22         0.68 o
   7  -5   5        115.22        114.17         0.94 o
   8  -5   5        146.26        139.17         1.19 o
   9  -5   5         11.51         12.33         0.23 o
  10  -5   5        200.36        214.65         2.02 o
  11  -5   5        168.71        163.38         1.80 o
 -12  -4   5          9.36         10.60         0.61 o
 -11  -4   5         50.85         52.92         0.77 o
 -10  -4   5        284.12        275.09         3.27 o
  -9  -4   5        171.08        150.93         1.64 o
  -8  -4   5        390.15        371.04         3.51 o
  -7  -4   5        247.45        231.50         2.14 o
  -6  -4   5         46.21         46.48         0.47 o
  -5  -4   5        538.31        544.14         5.85 o
  -4  -4   5          7.99         10.46         0.57 o
  -3  -4   5        598.51        605.98         8.91 o
  -2  -4   5        139.36        128.16         2.07 o
  -1  -4   5         88.15         91.96         1.59 o
   0  -4   5         89.26         80.80         1.60 o
   1  -4   5        349.84        363.67         5.90 o
   2  -4   5         96.19        101.41         1.82 o
   3  -4   5         87.67         74.17         0.81 o
   4  -4   5         71.37         70.03         0.56 o
   5  -4   5         83.77         75.97         0.61 o
   6  -4   5        182.50        189.44         1.44 o
   7  -4   5         73.25         68.63         0.62 o
   8  -4   5        277.99        268.13         2.14 o
   9  -4   5         87.24         89.92         0.85 o
  10  -4   5         27.90         26.35         0.34 o
  11  -4   5         29.62         29.06         0.36 o
 -13  -3   5         83.09         85.71         1.28 o
 -12  -3   5        119.37        119.14         1.33 o
 -11  -3   5        134.60        132.26         1.71 o
 -10  -3   5         17.31         17.95         0.33 o
  -9  -3   5        772.74        752.09         6.69 o
  -8  -3   5        462.64        443.89         3.82 o
  -7  -3   5        696.33        659.96         5.41 o
  -6  -3   5          7.98          8.76         0.23 o
  -5  -3   5        445.58        490.87         6.62 o
  -4  -3   5        223.20        232.97         3.39 o
  -3  -3   5        881.13        988.54        13.56 o
  -2  -3   5        126.84        122.22         1.86 o
  -1  -3   5        452.63        445.71         6.53 o
   0  -3   5        143.69        143.10         2.30 o
   1  -3   5         86.14         85.88         1.46 o
   2  -3   5         32.93         33.08         0.77 o
   3  -3   5        260.89        310.83         5.15 o
   4  -3   5        104.79        121.14         1.10 o
   5  -3   5        205.97        205.95         1.57 o
   6  -3   5        164.97        167.58         1.29 o
   7  -3   5         28.92         28.67         0.35 o
   8  -3   5         51.44         59.38         0.58 o
   9  -3   5        134.70        145.46         1.32 o
  10  -3   5          8.97          8.49         0.21 o
  11  -3   5         36.32         38.93         0.44 o
 -13  -2   5         55.40         53.39         0.69 o
 -12  -2   5         62.81         60.55         0.74 o
 -11  -2   5         15.37         16.48         0.34 o
 -10  -2   5        166.13        155.48         1.48 o
  -9  -2   5        409.10        402.63         3.51 o
  -8  -2   5        621.50        613.72         5.20 o
  -7  -2   5        827.42        779.58         6.81 o
  -6  -2   5        362.89        364.74         5.55 o
  -5  -2   5        916.04       1021.73        14.38 o
  -4  -2   5        935.80        999.49        12.92 o
  -3  -2   5        305.19        305.05         4.61 o
  -2  -2   5       1251.82       1272.62        17.92 o
  -1  -2   5        133.99        127.89         1.96 o
   0  -2   5        140.27        140.27         2.11 o
   1  -2   5        288.11        284.71         4.21 o
   2  -2   5        628.93        673.60         9.67 o
   3  -2   5       1699.50       1878.94        27.62 o
   4  -2   5        364.46        384.89         6.47 o
   5  -2   5         82.03         85.67         0.73 o
   6  -2   5         16.01         22.27         0.29 o
   7  -2   5        593.73        570.33         4.36 o
   8  -2   5         45.82         54.40         0.55 o
   9  -2   5        128.67        127.81         1.18 o
  10  -2   5         57.84         56.57         0.61 o
  11  -2   5         28.35         30.64         0.39 o
 -13  -1   5          6.30          5.84         0.20 o
 -12  -1   5         58.78         57.15         0.72 o
 -11  -1   5        126.93        131.98         1.39 o
 -10  -1   5         85.75         84.81         1.04 o
  -9  -1   5        120.26        111.24         1.11 o
  -8  -1   5        254.95        263.68         2.32 o
  -7  -1   5         64.94         65.37         0.67 o
  -6  -1   5        181.70        194.71         3.61 o
  -5  -1   5        606.84        645.86        10.05 o
  -4  -1   5       1534.02       1597.87        22.16 o
  -3  -1   5       1584.98       1599.02        22.97 o
  -2  -1   5        523.10        524.13         7.89 o
  -1  -1   5       1241.51       1194.59        17.62 o
   0  -1   5        294.69        290.09         4.09 o
   1  -1   5        881.08        862.46        12.28 o
   2  -1   5       1501.11       1548.71        21.19 o
   3  -1   5       1423.85       1582.15        23.58 o
   4  -1   5       1365.39       1587.15        26.49 o
   5  -1   5        522.34        527.36         4.35 o
   6  -1   5         17.52         21.63         0.30 o
   7  -1   5        292.68        300.09         2.43 o
   8  -1   5         96.79        108.32         0.96 o
   9  -1   5          6.09          5.13         0.20 o
  10  -1   5          5.76          7.92         0.23 o
  11  -1   5         91.60         98.08         1.00 o
  12  -1   5         27.71         25.93         0.35 o
 -13   0   5          1.69          1.59         0.18 o
 -12   0   5        103.78        110.53         1.24 o
 -11   0   5         77.24         82.85         0.92 o
 -10   0   5         49.50         52.57         0.60 o
  -9   0   5         99.80         94.53         0.92 o
  -8   0   5          0.78          0.91         0.15 o
  -7   0   5        673.56        667.87         5.50 o
  -6   0   5       2996.62       3242.45        53.76 o
  -5   0   5       4271.99       4310.47        65.98 o
  -4   0   5       1669.09       1770.64        26.54 o
  -3   0   5       3186.60       3080.53        46.60 o
  -2   0   5        189.59        191.69         3.21 o
  -1   0   5         50.70         46.49         0.99 o
   0   0   5        583.30        559.88         8.08 o
   1   0   5        524.18        514.26         7.43 o
   2   0   5        194.63        183.34         2.95 o
   3   0   5        171.85        180.93         3.14 o
   4   0   5         59.64         57.83         1.44 o
   5   0   5        795.28        858.38         7.40 o
   6   0   5       1142.47       1120.99         8.67 o
   7   0   5         17.31         17.55         0.30 o
   8   0   5        285.05        282.73         2.39 o
   9   0   5          3.91          2.75         0.20 o
  10   0   5          0.01          0.39         0.19 o
  11   0   5        166.96        180.03         1.76 o
  12   0   5         21.84         19.86         0.34 o
 -13   1   5          6.32          6.52         0.23 o
 -12   1   5         58.77         58.33         0.72 o
 -11   1   5        127.02        131.17         1.43 o
 -10   1   5         85.89         86.22         0.98 o
  -9   1   5        120.46        113.32         1.08 o
  -8   1   5        255.58        267.63         2.28 o
  -7   1   5         64.90         65.84         0.62 o
  -6   1   5        182.58        197.53         4.04 o
  -5   1   5        609.07        655.87        10.47 o
  -4   1   5       1533.10       1619.44        26.58 o
  -3   1   5       1586.34       1613.94        25.12 o
  -2   1   5        523.41        522.74         8.34 o
  -1   1   5       1242.15       1191.27        17.85 o
   0   1   5        294.56        287.45         4.47 o
   1   1   5        880.93        856.76        12.95 o
   2   1   5       1500.09       1545.46        24.23 o
   3   1   5       1423.27       1569.37        24.73 o
   4   1   5       1367.93       1581.66        26.51 o
   5   1   5        522.93        535.63         5.37 o
   6   1   5         17.53         21.57         0.32 o
   7   1   5        292.51        303.64         2.56 o
   8   1   5         97.13        108.44         1.04 o
   9   1   5          6.11          5.46         0.26 o
  10   1   5          5.74          8.02         0.24 o
  11   1   5         91.56         98.08         1.06 o
  12   1   5         27.74         24.69         0.39 o
 -13   2   5         55.45         54.35         0.68 o
 -12   2   5         62.89         64.82         0.79 o
 -11   2   5         15.30         16.74         0.34 o
 -10   2   5        166.10        161.86         1.54 o
  -9   2   5        409.28        416.98         3.61 o
  -8   2   5        621.99        639.27         5.32 o
  -7   2   5        828.21        802.31         6.37 o
  -6   2   5        362.63        350.09         3.15 o
  -5   2   5        915.84       1035.63        21.67 o
  -4   2   5        936.29       1007.38        19.20 o
  -3   2   5        304.63        310.99         5.13 o
  -2   2   5       1252.83       1273.31        19.20 o
  -1   2   5        133.75        128.58         2.28 o
   0   2   5        139.94        140.85         2.61 o
   1   2   5        288.22        280.30         4.99 o
   2   2   5        629.03        665.54        11.24 o
   3   2   5       1698.30       1824.46        29.01 o
   4   2   5        363.94        394.72         7.35 o
   5   2   5         81.68         86.14         1.01 o
   6   2   5         15.84         22.06         0.34 o
   7   2   5        594.11        578.15         4.85 o
   8   2   5         45.94         54.36         0.60 o
   9   2   5        128.84        128.54         1.35 o
  10   2   5         57.99         55.63         0.66 o
  11   2   5         28.33         29.51         0.41 o
 -13   3   5         83.04         88.22         1.08 o
 -12   3   5        119.38        123.69         1.39 o
 -11   3   5        134.39        137.33         1.50 o
 -10   3   5         17.31         19.55         0.35 o
  -9   3   5        772.47        777.81         6.75 o
  -8   3   5        463.25        459.38         3.95 o
  -7   3   5        695.74        691.64         5.83 o
  -6   3   5          7.87          9.48         0.27 o
  -5   3   5        445.92        506.37        12.04 o
  -4   3   5        223.46        235.09         4.98 o
  -3   3   5        882.26        980.59        15.62 o
  -2   3   5        126.29        123.43         2.23 o
  -1   3   5        452.78        457.55         7.76 o
   0   3   5        143.89        145.54         2.89 o
   1   3   5         86.74         87.34         1.83 o
   2   3   5         32.55         33.57         1.03 o
   3   3   5        260.68        303.61         5.52 o
   4   3   5        105.07        124.20         2.08 o
   5   3   5        205.82        206.32         2.03 o
   6   3   5        164.75        166.42         1.50 o
   7   3   5         29.18         29.35         0.45 o
   8   3   5         51.29         57.49         0.66 o
   9   3   5        134.62        143.43         1.60 o
  10   3   5          9.02          8.26         0.24 o
  11   3   5         36.38         36.02         0.57 o
 -12   4   5          9.35         10.60         0.27 o
 -11   4   5         50.78         54.81         0.69 o
 -10   4   5        284.22        286.38         2.93 o
  -9   4   5        171.20        161.27         1.56 o
  -8   4   5        389.78        398.81         3.39 o
  -7   4   5        248.52        243.43         2.16 o
  -6   4   5         46.08         49.71         0.56 o
  -5   4   5        537.74        556.54         6.00 o
  -4   4   5          7.94         11.30         0.68 o
  -3   4   5        600.54        613.95         9.97 o
  -2   4   5        138.67        127.66         2.38 o
  -1   4   5         88.13         95.70         2.10 o
   0   4   5         89.08         86.36         1.96 o
   1   4   5        348.49        364.85         6.47 o
   2   4   5         96.84        100.87         2.36 o
   3   4   5         88.11         74.58         1.91 o
   4   4   5         71.17         70.18         1.31 o
   5   4   5         83.76         74.10         0.95 o
   6   4   5        182.46        188.67         2.05 o
   7   4   5         73.08         66.79         0.85 o
   8   4   5        278.27        260.71         2.90 o
   9   4   5         87.36         86.43         1.21 o
  10   4   5         27.89         24.94         0.53 o
  11   4   5         29.65         26.36         0.78 o
 -12   5   5          2.87          3.80         0.22 o
 -11   5   5         28.32         25.57         0.43 o
 -10   5   5        344.05        335.10         3.61 o
  -9   5   5        266.87        265.86         2.59 o
  -8   5   5        208.76        201.13         1.96 o
  -7   5   5        190.20        178.58         1.63 o
  -6   5   5        282.61        278.85         2.72 o
  -5   5   5         35.74         37.82         0.54 o
  -4   5   5        385.80        387.07         4.66 o
  -3   5   5        175.54        179.88         2.68 o
  -2   5   5         43.56         40.79         1.34 o
  -1   5   5        416.38        421.05         8.01 o
   0   5   5        128.90        132.74         2.92 o
   1   5   5        333.36        363.78         7.03 o
   2   5   5         68.51         65.81         1.17 o
   3   5   5         70.82         78.47         1.12 o
   4   5   5        100.89         91.14         1.23 o
   5   5   5         47.14         42.87         0.73 o
   6   5   5         82.89         81.69         1.18 o
   7   5   5        115.04        111.78         1.51 o
   8   5   5        146.18        137.11         2.14 o
   9   5   5         11.46         11.92         0.42 o
  10   5   5        200.37        205.45         3.32 o
  11   5   5        168.69        159.05         3.80 o
 -12   6   5        176.99        170.57         3.64 o
 -11   6   5         32.94         32.20         0.68 o
 -10   6   5        106.22         99.53         1.50 o
  -9   6   5        150.75        143.68         2.13 o
  -8   6   5        155.41        153.09         1.91 o
  -7   6   5         18.40         16.11         0.42 o
  -6   6   5         47.11         49.00         0.77 o
  -5   6   5         52.98         55.95         0.85 o
  -4   6   5        152.14        152.67         1.86 o
  -3   6   5         47.61         50.06         0.78 o
  -2   6   5         90.17         86.46         1.40 o
  -1   6   5        194.28        186.53         3.02 o
   0   6   5         38.05         38.33         0.88 o
   1   6   5         73.37         67.38         1.50 o
   2   6   5         31.60         29.80         0.64 o
   3   6   5         58.03         60.51         0.99 o
   4   6   5        303.32        304.05         3.85 o
   5   6   5         88.01         85.13         1.23 o
   6   6   5        244.91        246.91         3.30 o
   7   6   5         14.70         14.48         0.51 o
   8   6   5         26.72         25.15         0.67 o
   9   6   5         73.53         70.82         1.25 o
  10   6   5        323.91        295.10         5.93 o
 -11   7   5         65.84         57.11         1.23 o
 -10   7   5         20.85         20.03         0.61 o
  -9   7   5         27.70         24.34         0.62 o
  -8   7   5         15.82         16.08         0.50 o
  -7   7   5         13.15         19.64         0.57 o
  -6   7   5        146.07        138.89         1.96 o
  -5   7   5        320.95        312.40         3.83 o
  -4   7   5         14.37         15.54         0.44 o
  -3   7   5         51.20         47.39         0.80 o
  -2   7   5         68.53         63.50         1.09 o
  -1   7   5        190.64        184.88         2.58 o
   0   7   5         20.65         19.25         0.81 o
   1   7   5          6.84          5.78         0.33 o
   2   7   5         99.75        104.83         1.44 o
   3   7   5         22.93         23.29         0.60 o
   4   7   5         59.21         58.22         1.00 o
   5   7   5         55.32         55.51         0.95 o
   6   7   5         68.14         59.88         1.13 o
   7   7   5        148.75        135.55         2.50 o
   8   7   5         42.60         43.69         0.96 o
   9   7   5        112.60        114.02         2.28 o
 -10   8   5         29.93         31.54         0.96 o
  -9   8   5         49.93         48.30         1.01 o
  -8   8   5         37.65         35.53         0.77 o
  -7   8   5        105.17         98.97         1.71 o
  -6   8   5         49.02         43.37         0.86 o
  -5   8   5         35.21         40.71         0.79 o
  -4   8   5         33.03         33.10         0.71 o
  -3   8   5         24.32         28.01         0.67 o
  -2   8   5         65.81         67.66         1.15 o
  -1   8   5         37.71         35.99         0.75 o
   0   8   5         24.45         24.79         0.61 o
   1   8   5         73.47         73.16         1.24 o
   2   8   5         22.94         20.51         0.58 o
   3   8   5        241.61        235.55         3.10 o
   4   8   5          0.61          0.57         0.28 o
   5   8   5         93.75         98.95         1.68 o
   6   8   5         36.03         32.80         0.84 o
   7   8   5          1.19          1.58         0.42 o
   8   8   5          1.22          0.99         0.42 o
   9   8   5         66.82         60.71         2.02 o
  -9   9   5         13.67         14.54         0.55 o
  -8   9   5         14.86         18.48         0.57 o
  -7   9   5         48.41         46.40         1.01 o
  -6   9   5         36.47         41.39         0.96 o
  -5   9   5         31.41         26.56         0.72 o
  -4   9   5         59.73         66.41         1.78 o
  -3   9   5         54.02         61.04         0.96 o
  -2   9   5         84.95         84.60         1.39 o
  -1   9   5        114.03        102.18         1.43 o
   0   9   5        141.09        142.49         2.46 o
   1   9   5         40.65         39.34         0.77 o
   2   9   5         53.95         57.19         0.90 o
   3   9   5         18.39         17.52         0.45 o
   4   9   5          8.22          7.60         0.37 o
   5   9   5         28.04         19.69         0.55 o
   6   9   5         62.99         61.50         1.10 o
   7   9   5         23.37         25.59         0.61 o
   8   9   5         74.78         68.68         3.38 o
  -8  10   5          9.50          8.76         0.47 o
  -7  10   5         29.51         32.02         0.75 o
  -6  10   5         22.11         23.17         0.69 o
  -5  10   5         56.08         44.57         1.09 o
  -4  10   5          0.49          2.01         0.36 o
  -3  10   5         56.92         59.37         1.09 o
  -2  10   5         92.38         94.66         1.41 o
  -1  10   5         55.43         53.47         1.00 o
   0  10   5         80.21         85.05         1.35 o
   1  10   5         52.89         51.43         0.94 o
   2  10   5        211.87        211.36         2.97 o
   3  10   5         12.69         10.23         0.42 o
   4  10   5          3.88          5.47         0.34 o
   5  10   5         26.76         30.48         0.70 o
   6  10   5          4.69          4.67         0.34 o
   7  10   5         81.99         80.56         1.79 o
  -7  11   5         31.70         32.02         1.20 o
  -6  11   5         11.27          9.49         0.43 o
  -5  11   5         16.23         15.45         0.54 o
  -4  11   5         24.15         30.61         0.67 o
  -3  11   5         29.41         23.20         0.90 o
  -2  11   5         71.22         75.79         1.15 o
  -1  11   5         32.15         29.62         0.63 o
   0  11   5         80.99         81.61         1.20 o
   1  11   5         24.81         24.55         0.60 o
   2  11   5         10.34          8.90         0.37 o
   3  11   5         14.67         12.49         0.40 o
   4  11   5         24.70         22.06         0.50 o
   5  11   5          3.99          5.06         0.30 o
  -4  12   5          4.70          4.43         0.52 o
  -3  12   5         57.57         60.33         1.34 o
  -2  12   5        145.65        153.82         2.42 o
  -1  12   5         74.26         79.71         1.08 o
   0  12   5         25.55         25.10         0.48 o
   1  12   5        216.17        209.88         2.86 o
   2  12   5         13.94         15.25         0.42 o
   3  12   5        151.48        150.55         2.28 o
  -4 -12   6         76.03         85.66         0.98 o
  -3 -12   6        123.72        105.90         1.10 o
  -2 -12   6         40.11         43.61         0.52 o
  -1 -12   6         80.54         81.42         0.85 o
   0 -12   6         13.24         14.80         0.31 o
   1 -12   6          2.23          3.46         0.23 o
   2 -12   6         88.55         91.48         1.23 o
  -6 -11   6          2.21          1.62         0.18 o
  -5 -11   6         11.29         11.54         0.25 o
  -4 -11   6          8.43          9.63         0.25 o
  -3 -11   6        299.84        317.90         2.84 o
  -2 -11   6          9.30          9.28         0.25 o
  -1 -11   6         35.12         36.88         0.47 o
   0 -11   6         94.88         95.32         0.88 o
   1 -11   6        365.55        378.81         3.18 o
   2 -11   6         60.50         61.63         0.64 o
   3 -11   6        116.89        129.53         1.27 o
   4 -11   6         93.90        100.98         1.02 o
   5 -11   6         18.01         22.21         0.37 o
  -8 -10   6         42.94         34.64         0.75 o
  -7 -10   6         45.63         49.33         0.60 o
  -6 -10   6         74.11         78.86         0.80 o
  -5 -10   6          5.44          6.95         0.22 o
  -4 -10   6        468.63        471.63         4.08 o
  -3 -10   6         13.40         18.11         0.32 o
  -2 -10   6         83.69         82.32         0.79 o
  -1 -10   6        151.06        157.53         1.30 o
   0 -10   6         51.20         49.74         0.47 o
   1 -10   6         26.39         22.97         0.32 o
   2 -10   6        312.78        302.66         2.60 o
   3 -10   6         33.05         32.95         0.42 o
   4 -10   6        174.58        160.38         1.49 o
   5 -10   6         59.38         56.26         0.62 o
   6 -10   6         10.66         13.70         0.30 o
  -9  -9   6         65.49         67.03         1.34 o
  -8  -9   6         65.55         67.87         0.81 o
  -7  -9   6          0.74          0.73         0.17 o
  -6  -9   6         20.21         30.15         0.40 o
  -5  -9   6         43.86         57.84         0.59 o
  -4  -9   6          8.50         12.04         0.24 o
  -3  -9   6         41.53         42.74         0.45 o
  -2  -9   6        175.09        174.70         1.39 o
  -1  -9   6         17.85         17.31         0.26 o
   0  -9   6        157.86        150.03         1.05 o
   1  -9   6        182.03        178.78         1.26 o
   2  -9   6         32.48         35.22         0.43 o
   3  -9   6        211.81        231.28         1.98 o
   4  -9   6        186.58        180.83         1.61 o
   5  -9   6         22.54         25.29         0.37 o
   6  -9   6         16.64         22.52         0.34 o
   7  -9   6         23.89         22.56         0.36 o
 -10  -8   6         47.32         49.01         0.92 o
  -9  -8   6         46.22         47.41         0.94 o
  -8  -8   6         13.65         14.47         0.33 o
  -7  -8   6         60.29         63.90         0.69 o
  -6  -8   6         59.36         55.93         0.56 o
  -5  -8   6        358.15        351.96         2.73 o
  -4  -8   6         48.83         56.77         0.54 o
  -3  -8   6        214.25        209.31         1.58 o
  -2  -8   6        162.32        158.45         1.18 o
  -1  -8   6         11.43         12.60         0.21 o
   0  -8   6        584.12        589.49         3.73 o
   1  -8   6        175.60        172.19         1.17 o
   2  -8   6         16.30         14.58         0.23 o
   3  -8   6        316.62        308.86         2.35 o
   4  -8   6         56.75         59.68         0.58 o
   5  -8   6          6.93          2.49         0.18 o
   6  -8   6        132.69        126.38         1.14 o
   7  -8   6         16.85         16.38         0.29 o
   8  -8   6         39.46         43.33         0.54 o
 -11  -7   6        258.16        249.57         5.15 o
 -10  -7   6         29.72         29.70         0.71 o
  -9  -7   6         32.54         28.55         0.80 o
  -8  -7   6        112.51         94.58         1.16 o
  -7  -7   6        103.75        121.31         1.10 o
  -6  -7   6         25.06         19.83         0.32 o
  -5  -7   6          6.36          8.32         0.20 o
  -4  -7   6         16.79         14.93         0.25 o
  -3  -7   6         21.41         19.14         0.27 o
  -2  -7   6        113.49        112.09         0.81 o
  -1  -7   6        307.60        307.67         1.98 o
   0  -7   6         51.34         62.87         0.48 o
   1  -7   6         35.06         34.15         0.32 o
   2  -7   6         32.67         31.48         0.32 o
   3  -7   6        157.06        161.86         1.22 o
   4  -7   6         17.98         19.78         0.29 o
   5  -7   6        258.98        269.14         2.12 o
   6  -7   6        186.42        174.84         1.49 o
   7  -7   6          0.65          0.93         0.18 o
   8  -7   6         81.97         83.21         0.83 o
   9  -7   6        128.22        135.53         1.38 o
 -11  -6   6         44.28         44.55         0.82 o
 -10  -6   6         13.79         13.39         0.45 o
  -9  -6   6         79.50         77.84         1.35 o
  -8  -6   6         67.40         61.97         1.43 o
  -7  -6   6         57.79         58.70         0.62 o
  -6  -6   6        175.79        183.63         1.46 o
  -5  -6   6         94.17         96.32         0.80 o
  -4  -6   6         91.91         80.94         0.66 o
  -3  -6   6         12.60         13.74         0.22 o
  -2  -6   6         87.76         90.59         0.64 o
  -1  -6   6        260.24        218.40         1.43 o
   0  -6   6         15.36         16.04         0.20 o
   1  -6   6        121.32        113.39         0.76 o
   2  -6   6        113.66        112.50         0.79 o
   3  -6   6         29.18         22.27         0.28 o
   4  -6   6        121.93        117.85         0.93 o
   5  -6   6        154.73        140.80         1.12 o
   6  -6   6        166.86        150.20         1.22 o
   7  -6   6        164.26        153.05         1.34 o
   8  -6   6        130.06        128.44         1.18 o
   9  -6   6        109.87        111.85         1.07 o
  10  -6   6         26.01         27.54         0.37 o
 -12  -5   6        226.94        233.85         4.29 o
 -11  -5   6        153.82        156.62         2.94 o
 -10  -5   6        142.83        137.47         3.22 o
  -9  -5   6         51.91         46.97         1.17 o
  -8  -5   6         49.25         48.61         1.03 o
  -7  -5   6         69.25         63.97         0.66 o
  -6  -5   6         46.12         40.84         0.45 o
  -5  -5   6         21.26         20.27         0.28 o
  -4  -5   6        214.72        206.04         1.57 o
  -3  -5   6         61.84         58.85         0.56 o
  -2  -5   6         33.55         32.76         0.41 o
  -1  -5   6        205.86        209.72         3.71 o
   0  -5   6         81.98         84.06         1.11 o
   1  -5   6        132.04        122.73         1.04 o
   2  -5   6        227.99        212.11         1.47 o
   3  -5   6         40.66         39.16         0.36 o
   4  -5   6         36.16         35.38         0.34 o
   5  -5   6         53.76         51.83         0.47 o
   6  -5   6         72.64         69.13         0.60 o
   7  -5   6        961.30        941.50         7.60 o
   8  -5   6         67.42         61.16         0.60 o
   9  -5   6        211.64        227.95         2.05 o
  10  -5   6         63.51         65.66         0.69 o
 -12  -4   6         70.72         74.59         1.68 o
 -11  -4   6         99.18         92.87         1.84 o
 -10  -4   6        232.69        222.97         2.97 o
  -9  -4   6         85.87         79.66         0.96 o
  -8  -4   6        536.24        493.51         4.62 o
  -7  -4   6         54.24         48.71         0.53 o
  -6  -4   6        118.60        107.74         0.94 o
  -5  -4   6        188.36        191.84         1.69 o
  -4  -4   6        167.45        174.30         2.76 o
  -3  -4   6         69.89         60.62         1.37 o
  -2  -4   6        114.27        117.93         2.05 o
  -1  -4   6         14.26         11.77         0.56 o
   0  -4   6         43.11         46.22         1.07 o
   1  -4   6         38.66         36.43         1.01 o
   2  -4   6        201.72        212.00         3.55 o
   3  -4   6         61.68         61.81         0.52 o
   4  -4   6        229.97        240.35         1.71 o
   5  -4   6        178.05        168.92         1.28 o
   6  -4   6        983.96        967.75         7.22 o
   7  -4   6        113.88        109.45         0.95 o
   8  -4   6         98.01         97.46         0.88 o
   9  -4   6         83.97         87.77         0.83 o
  10  -4   6         32.85         30.04         0.37 o
  11  -4   6          4.71          6.03         0.17 o
 -13  -3   6          8.86          8.99         0.31 o
 -12  -3   6         29.08         30.46         0.47 o
 -11  -3   6         39.75         42.32         0.59 o
 -10  -3   6         30.47         25.08         0.39 o
  -9  -3   6        404.23        393.68         3.66 o
  -8  -3   6        136.83        137.58         1.28 o
  -7  -3   6        342.23        309.69         2.66 o
  -6  -3   6        137.32        138.07         1.34 o
  -5  -3   6        208.16        212.11         3.47 o
  -4  -3   6        269.01        300.02         4.48 o
  -3  -3   6         23.58         22.58         0.73 o
  -2  -3   6         47.09         49.17         0.99 o
  -1  -3   6        230.70        239.34         3.50 o
   0  -3   6         34.35         32.08         0.83 o
   1  -3   6         78.25         74.96         1.42 o
   2  -3   6        127.96        145.26         2.51 o
   3  -3   6        182.77        183.26         3.12 o
   4  -3   6         32.94         29.77         0.33 o
   5  -3   6         49.26         43.96         0.42 o
   6  -3   6        385.85        359.14         2.68 o
   7  -3   6        181.09        190.78         1.55 o
   8  -3   6        791.47        795.32         6.20 o
   9  -3   6        594.67        606.60         5.33 o
  10  -3   6        136.44        145.68         1.32 o
  11  -3   6         34.31         32.80         0.45 o
 -13  -2   6          2.54          2.89         0.18 o
 -12  -2   6         16.99         16.02         0.32 o
 -11  -2   6        269.39        269.45         2.88 o
 -10  -2   6         19.64         19.50         0.34 o
  -9  -2   6        812.02        774.80         6.78 o
  -8  -2   6          4.28          5.78         0.19 o
  -7  -2   6        905.30        861.09         7.35 o
  -6  -2   6        333.54        330.25         3.38 o
  -5  -2   6       1045.45       1129.27        16.38 o
  -4  -2   6        561.81        623.55         9.62 o
  -3  -2   6        792.23        807.58        11.72 o
  -2  -2   6        442.84        443.75         6.39 o
  -1  -2   6         41.13         42.61         0.93 o
   0  -2   6        456.99        449.79         6.56 o
   1  -2   6        267.64        258.77         3.88 o
   2  -2   6        647.02        723.38        10.50 o
   3  -2   6       1051.49       1160.08        18.34 o
   4  -2   6        168.12        182.81         1.92 o
   5  -2   6        902.51        911.95         6.67 o
   6  -2   6        123.56        120.96         1.00 o
   7  -2   6        515.49        523.86         4.07 o
   8  -2   6         67.27         65.83         0.67 o
   9  -2   6         41.10         41.30         0.49 o
  10  -2   6         13.60         14.71         0.29 o
  11  -2   6        226.47        228.14         2.16 o
 -13  -1   6         43.68         41.36         0.55 o
 -12  -1   6         99.47         99.39         1.09 o
 -11  -1   6         12.55         13.58         0.29 o
 -10  -1   6        134.51        139.71         1.39 o
  -9  -1   6         29.61         31.31         0.44 o
  -8  -1   6        169.50        151.71         1.40 o
  -7  -1   6        383.23        360.20         3.07 o
  -6  -1   6        812.20        857.88         8.91 o
  -5  -1   6       1174.31       1318.54        20.81 o
  -4  -1   6        754.38        812.25        12.33 o
  -3  -1   6         52.55         55.02         1.18 o
  -2  -1   6        226.86        215.98         3.42 o
  -1  -1   6         39.43         41.36         0.92 o
   0  -1   6        762.72        775.19        10.61 o
   1  -1   6        113.59        130.47         2.06 o
   2  -1   6        762.29        814.29        11.34 o
   3  -1   6        212.92        233.07         3.80 o
   4  -1   6        391.91        448.99         7.43 o
   5  -1   6        275.66        256.81         1.97 o
   6  -1   6          1.69          1.33         0.15 o
   7  -1   6        187.96        185.19         1.54 o
   8  -1   6        305.86        300.44         2.45 o
   9  -1   6        490.67        531.38         4.84 o
  10  -1   6        734.73        785.61         7.44 o
  11  -1   6        242.10        262.55         2.47 o
 -13   0   6         16.39         17.77         0.39 o
 -12   0   6         51.92         50.40         0.62 o
 -11   0   6          1.69          0.85         0.19 o
 -10   0   6        165.17        159.31         1.60 o
  -9   0   6         57.76         54.02         0.62 o
  -8   0   6       1373.32       1312.46        10.99 o
  -7   0   6        450.13        468.59         3.88 o
  -6   0   6        683.71        717.87         7.43 o
  -5   0   6        768.79        774.16        12.47 o
  -4   0   6          0.03          0.43         0.33 o
  -3   0   6        155.20        142.83         2.53 o
  -2   0   6       1111.88       1130.19        17.62 o
  -1   0   6         20.86         21.00         0.64 o
   0   0   6       1878.50       1783.26        25.58 o
   1   0   6        416.50        409.42         6.26 o
   2   0   6        269.09        277.11         4.15 o
   3   0   6        218.92        227.79         3.90 o
   4   0   6       1026.56       1173.96        19.80 o
   5   0   6          0.42          0.59         0.12 o
   6   0   6        191.08        186.03         1.54 o
   7   0   6        253.84        254.98         2.19 o
   8   0   6        161.92        183.42         1.63 o
   9   0   6          0.27          0.74         0.19 o
  10   0   6        299.66        315.91         3.05 o
  11   0   6         52.38         58.34         0.63 o
 -13   1   6         43.64         41.84         0.56 o
 -12   1   6         99.50        100.60         1.14 o
 -11   1   6         12.54         13.94         0.32 o
 -10   1   6        134.36        143.41         1.39 o
  -9   1   6         29.62         32.29         0.44 o
  -8   1   6        169.52        153.31         1.36 o
  -7   1   6        383.07        366.50         2.98 o
  -6   1   6        809.72        847.39         7.77 o
  -5   1   6       1174.98       1299.61        20.64 o
  -4   1   6        751.85        806.51        12.88 o
  -3   1   6         52.41         54.87         1.22 o
  -2   1   6        226.28        213.81         3.81 o
  -1   1   6         39.47         40.65         0.92 o
   0   1   6        763.44        762.58        12.14 o
   1   1   6        113.62        125.16         2.18 o
   2   1   6        762.36        829.15        13.00 o
   3   1   6        212.66        233.48         3.98 o
   4   1   6        391.64        445.83         7.84 o
   5   1   6        275.66        255.26         2.10 o
   6   1   6          1.69          1.59         0.16 o
   7   1   6        187.42        185.42         1.66 o
   8   1   6        306.39        301.43         2.59 o
   9   1   6        490.90        528.34         5.24 o
  10   1   6        734.81        774.75         7.64 o
  11   1   6        242.13        251.00         2.54 o
 -13   2   6          2.52          3.35         0.20 o
 -12   2   6         17.03         16.66         0.34 o
 -11   2   6        269.47        287.48         2.90 o
 -10   2   6         19.54         20.14         0.37 o
  -9   2   6        812.40        806.44         6.91 o
  -8   2   6          4.33          6.53         0.20 o
  -7   2   6        906.72        882.32         7.14 o
  -6   2   6        334.67        333.67         2.78 o
  -5   2   6       1045.06       1115.40        18.82 o
  -4   2   6        561.40        632.01        10.75 o
  -3   2   6        793.10        821.85        13.06 o
  -2   2   6        442.45        433.37         7.13 o
  -1   2   6         41.09         42.37         1.02 o
   0   2   6        457.19        453.16         7.72 o
   1   2   6        267.48        252.51         4.09 o
   2   2   6        647.47        732.02        11.63 o
   3   2   6       1051.94       1169.01        20.78 o
   4   2   6        167.99        185.66         2.86 o
   5   2   6        902.87        898.84         8.49 o
   6   2   6        123.41        120.58         1.15 o
   7   2   6        514.38        523.87         4.44 o
   8   2   6         67.13         65.64         0.73 o
   9   2   6         41.20         41.33         0.53 o
  10   2   6         13.59         14.11         0.31 o
  11   2   6        226.41        217.64         2.44 o
 -13   3   6          8.84          9.76         0.30 o
 -12   3   6         29.12         32.56         0.48 o
 -11   3   6         39.71         45.04         0.59 o
 -10   3   6         30.41         26.45         0.41 o
  -9   3   6        403.45        415.52         3.70 o
  -8   3   6        137.03        144.07         1.32 o
  -7   3   6        341.28        331.09         2.77 o
  -6   3   6        137.12        143.82         1.26 o
  -5   3   6        208.44        211.04         2.93 o
  -4   3   6        268.99        307.69         5.49 o
  -3   3   6         23.35         23.66         0.74 o
  -2   3   6         47.31         49.25         1.16 o
  -1   3   6        230.69        240.12         4.32 o
   0   3   6         34.19         32.30         0.99 o
   1   3   6         78.64         73.85         1.69 o
   2   3   6        128.12        143.68         2.69 o
   3   3   6        183.07        184.11         3.54 o
   4   3   6         32.81         30.45         0.64 o
   5   3   6         49.31         44.13         0.56 o
   6   3   6        386.12        358.13         3.26 o
   7   3   6        181.29        188.08         1.80 o
   8   3   6        791.91        775.98         7.11 o
   9   3   6        594.93        588.07         6.04 o
  10   3   6        136.40        138.30         1.70 o
  11   3   6         34.34         30.35         0.71 o
 -12   4   6         70.82         73.31         0.91 o
 -11   4   6         99.21         98.18         1.14 o
 -10   4   6        232.72        237.19         2.43 o
  -9   4   6         85.66         84.14         0.91 o
  -8   4   6        536.24        525.20         4.61 o
  -7   4   6         54.28         52.65         0.59 o
  -6   4   6        118.85        112.25         1.04 o
  -5   4   6        189.19        199.22         2.12 o
  -4   4   6        168.09        179.03         3.03 o
  -3   4   6         69.92         59.96         1.52 o
  -2   4   6        113.85        120.10         2.31 o
  -1   4   6         14.33         12.09         0.70 o
   0   4   6         43.67         48.03         1.42 o
   1   4   6         39.05         37.78         1.28 o
   2   4   6        201.27        217.66         4.69 o
   3   4   6         61.77         62.70         0.99 o
   4   4   6        229.44        236.06         2.67 o
   5   4   6        177.48        164.98         1.90 o
   6   4   6        985.57        953.32         9.69 o
   7   4   6        113.64        107.09         1.36 o
   8   4   6         98.10         95.65         1.26 o
   9   4   6         83.86         84.27         1.25 o
  10   4   6         32.83         28.30         0.88 o
  11   4   6          4.68          5.24         0.32 o
 -12   5   6        226.89        224.57         3.37 o
 -11   5   6        153.74        150.23         1.72 o
 -10   5   6        142.78        139.55         1.55 o
  -9   5   6         52.04         48.59         0.71 o
  -8   5   6         49.13         48.83         0.60 o
  -7   5   6         69.06         65.56         0.72 o
  -6   5   6         46.45         43.79         0.56 o
  -5   5   6         21.23         20.55         0.41 o
  -4   5   6        213.45        208.75         2.60 o
  -3   5   6         61.60         59.69         1.14 o
  -2   5   6         33.73         34.23         0.80 o
  -1   5   6        206.16        211.80         4.06 o
   0   5   6         81.38         88.63         2.18 o
   1   5   6        131.51        127.95         2.52 o
   2   5   6        228.68        216.45         2.95 o
   3   5   6         40.63         38.63         0.76 o
   4   5   6         35.76         33.40         0.62 o
   5   5   6         53.68         49.45         0.83 o
   6   5   6         72.67         67.64         1.05 o
   7   5   6        961.66        929.98        14.76 o
   8   5   6         67.43         62.21         1.08 o
   9   5   6        211.51        218.54         3.31 o
  10   5   6         63.52         63.09         1.12 o
 -11   6   6         44.28         45.46         0.93 o
 -10   6   6         13.79         13.52         0.47 o
  -9   6   6         79.55         75.96         1.14 o
  -8   6   6         67.42         63.11         1.10 o
  -7   6   6         57.63         61.03         0.86 o
  -6   6   6        175.93        187.67         2.27 o
  -5   6   6         93.72         97.04         1.29 o
  -4   6   6         92.20         83.10         1.18 o
  -3   6   6         12.71         13.84         0.38 o
  -2   6   6         88.14         92.31         1.39 o
  -1   6   6        259.92        225.24         3.05 o
   0   6   6         15.33         15.38         0.49 o
   1   6   6        121.72        114.71         1.57 o
   2   6   6        113.94        109.85         1.57 o
   3   6   6         29.43         22.38         0.54 o
   4   6   6        121.83        114.60         1.49 o
   5   6   6        154.36        138.18         1.82 o
   6   6   6        166.94        144.29         1.95 o
   7   6   6        164.55        151.37         2.76 o
   8   6   6        130.04        124.04         1.95 o
   9   6   6        109.84        107.13         2.14 o
  10   6   6         26.00         26.37         0.89 o
 -11   7   6        258.11        240.62         4.59 o
 -10   7   6         29.77         30.14         0.67 o
  -9   7   6         32.53         28.04         0.68 o
  -8   7   6        112.48         99.84         1.70 o
  -7   7   6        103.58        121.87         1.78 o
  -6   7   6         25.10         20.12         0.54 o
  -5   7   6          6.42          9.14         0.48 o
  -4   7   6         16.68         15.06         0.43 o
  -3   7   6         21.54         19.14         0.55 o
  -2   7   6        113.77        111.14         1.67 o
  -1   7   6        307.31        309.48         4.00 o
   0   7   6         51.00         62.52         0.99 o
   1   7   6         35.21         33.94         0.69 o
   2   7   6         32.76         30.71         0.68 o
   3   7   6        157.07        159.95         2.14 o
   4   7   6         17.90         18.76         0.48 o
   5   7   6        259.72        258.39         3.93 o
   6   7   6        186.39        171.35         2.64 o
   7   7   6          0.66          0.73         0.29 o
   8   7   6         81.97         79.22         1.41 o
   9   7   6        128.28        129.63         2.32 o
 -10   8   6         47.30         47.73         1.16 o
  -9   8   6         46.20         46.53         1.00 o
  -8   8   6         13.71         14.11         0.53 o
  -7   8   6         60.20         63.41         1.19 o
  -6   8   6         59.21         57.96         1.54 o
  -5   8   6        357.89        346.15         5.35 o
  -4   8   6         48.89         58.67         1.02 o
  -3   8   6        214.49        207.07         2.78 o
  -2   8   6        162.06        154.57         2.25 o
  -1   8   6         11.35         11.66         0.43 o
   0   8   6        584.16        573.35         7.56 o
   1   8   6        175.42        168.90         2.22 o
   2   8   6         16.44         14.17         0.44 o
   3   8   6        317.01        295.93         3.67 o
   4   8   6         57.05         57.42         0.94 o
   5   8   6          6.95          2.46         0.32 o
   6   8   6        132.65        121.30         2.58 o
   7   8   6         16.86         16.22         0.49 o
   8   8   6         39.46         41.53         0.82 o
  -9   9   6         65.54         66.00         1.38 o
  -8   9   6         65.57         69.84         1.47 o
  -7   9   6          0.74          0.86         0.33 o
  -6   9   6         20.17         29.00         0.74 o
  -5   9   6         43.87         58.53         1.17 o
  -4   9   6          8.61         12.51         0.43 o
  -3   9   6         41.54         40.86         0.76 o
  -2   9   6        174.84        170.01         2.74 o
  -1   9   6         17.89         17.08         0.49 o
   0   9   6        158.23        146.41         1.94 o
   1   9   6        182.01        179.22         2.86 o
   2   9   6         32.32         35.20         0.70 o
   3   9   6        211.94        227.98         3.24 o
   4   9   6        186.86        177.20         2.70 o
   5   9   6         22.54         24.45         0.62 o
   6   9   6         16.61         21.76         0.60 o
   7   9   6         23.87         21.02         0.82 o
  -8  10   6         42.87         35.38         1.08 o
  -7  10   6         45.60         48.35         1.08 o
  -6  10   6         74.17         77.13         1.49 o
  -5  10   6          5.42          7.05         0.54 o
  -4  10   6        468.52        459.32         8.49 o
  -3  10   6         13.42         16.28         0.50 o
  -2  10   6         83.72         83.07         1.29 o
  -1  10   6        151.18        159.70         2.28 o
   0  10   6         51.09         50.43         0.87 o
   1  10   6         26.49         24.53         0.59 o
   2  10   6        312.67        299.86         3.96 o
   3  10   6         33.15         33.31         0.65 o
   4  10   6        174.52        156.91         2.25 o
   5  10   6         59.35         53.50         0.95 o
   6  10   6         10.67         12.10         0.39 o
  -6  11   6          2.21          1.84         0.32 o
  -5  11   6         11.25         11.44         0.49 o
  -4  11   6          8.40          9.72         0.43 o
  -3  11   6        299.77        309.13         4.90 o
  -2  11   6          9.34          8.97         0.37 o
  -1  11   6         35.14         36.59         0.66 o
   0  11   6         94.88         98.31         1.34 o
   1  11   6        365.63        387.07         5.81 o
   2  11   6         60.50         62.23         0.88 o
   3  11   6        116.97        127.15         1.86 o
   4  11   6         93.92         98.31         1.90 o
   5  11   6         17.95         19.41         0.50 o
  -4  12   6         76.03         88.42         1.57 o
  -3  12   6        123.86        104.76         1.62 o
  -2  12   6         40.10         43.61         0.85 o
  -1  12   6         80.58         81.33         1.10 o
   0  12   6         13.20         15.38         0.52 o
   1  12   6          2.25          4.15         0.26 o
   2  12   6         88.61         93.31         1.42 o
  -4 -12   7        179.81        180.80         2.05 o
  -3 -12   7         21.39         21.83         0.37 o
  -2 -12   7         93.83         95.20         1.00 o
  -1 -12   7        122.93        112.06         1.16 o
   0 -12   7        114.35        110.93         1.61 o
   1 -12   7         12.45         12.93         0.34 o
  -6 -11   7         36.44         38.81         0.49 o
  -5 -11   7         34.75         32.90         0.43 o
  -4 -11   7          4.49          4.07         0.21 o
  -3 -11   7         46.59         43.05         0.51 o
  -2 -11   7        108.01        108.02         1.04 o
  -1 -11   7          3.30          3.49         0.21 o
   0 -11   7         50.61         49.77         0.53 o
   1 -11   7         10.72         13.23         0.25 o
   2 -11   7         52.19         44.66         0.51 o
   3 -11   7        117.56        103.55         1.09 o
   4 -11   7          9.75          7.07         0.29 o
  -8 -10   7          7.22          6.90         0.35 o
  -7 -10   7         35.16         32.45         0.45 o
  -6 -10   7         47.40         40.25         0.49 o
  -5 -10   7         79.45         79.74         0.82 o
  -4 -10   7        156.66        156.87         1.47 o
  -3 -10   7        208.82        227.75         1.99 o
  -2 -10   7        190.12        204.63         1.75 o
  -1 -10   7        485.02        522.89         4.18 o
   0 -10   7        211.29        225.32         1.72 o
   1 -10   7        333.48        353.01         2.81 o
   2 -10   7          1.67          1.60         0.20 o
   3 -10   7        271.48        299.42         2.68 o
   4 -10   7          8.33         12.68         0.27 o
   5 -10   7         68.85         67.37         0.73 o
   6 -10   7        304.67        306.48         3.11 o
  -9  -9   7         22.07         23.55         0.67 o
  -8  -9   7          8.73          6.98         0.28 o
  -7  -9   7         58.10         62.80         0.69 o
  -6  -9   7         26.48         17.90         0.32 o
  -5  -9   7         38.91         38.56         0.46 o
  -4  -9   7         40.75         36.69         0.44 o
  -3  -9   7        189.57        177.61         1.48 o
  -2  -9   7         44.99         47.32         0.49 o
  -1  -9   7         82.46         74.64         0.63 o
   0  -9   7          5.46          5.04         0.17 o
   1  -9   7        256.65        245.78         1.72 o
   2  -9   7         72.68         67.81         0.65 o
   3  -9   7        132.12        117.43         1.06 o
   4  -9   7         39.99         52.11         0.56 o
   5  -9   7         58.29         67.69         0.72 o
   6  -9   7        281.80        292.67         2.75 o
   7  -9   7        330.57        335.77         3.39 o
 -10  -8   7         71.41         72.48         1.51 o
  -9  -8   7         37.02         37.56         0.80 o
  -8  -8   7         18.68         18.85         0.47 o
  -7  -8   7        167.04        146.39         1.41 o
  -6  -8   7         80.68         67.15         0.68 o
  -5  -8   7        363.58        347.88         3.09 o
  -4  -8   7         33.52         30.17         0.36 o
  -3  -8   7         89.61         86.88         0.74 o
  -2  -8   7        254.26        246.17         1.80 o
  -1  -8   7        292.14        290.94         1.99 o
   0  -8   7        169.29        161.77         1.11 o
   1  -8   7        175.76        173.72         1.19 o
   2  -8   7         92.91         90.00         0.74 o
   3  -8   7        137.99        132.82         1.11 o
   4  -8   7        683.85        712.28         5.79 o
   5  -8   7        442.78        407.64         3.43 o
   6  -8   7         22.60         16.12         0.29 o
   7  -8   7        106.20        108.78         1.03 o
   8  -8   7          8.44          9.71         0.23 o
 -11  -7   7         36.57         42.17         0.89 o
 -10  -7   7        108.70        117.20         2.06 o
  -9  -7   7         15.91         13.78         0.46 o
  -8  -7   7        542.71        506.03         5.18 o
  -7  -7   7         10.77          6.29         0.20 o
  -6  -7   7         71.98         68.94         0.66 o
  -5  -7   7         20.90         20.28         0.31 o
  -4  -7   7        200.98        196.12         1.46 o
  -3  -7   7         59.56         58.72         0.52 o
  -2  -7   7         31.48         25.03         0.30 o
  -1  -7   7         10.10         11.21         0.18 o
   0  -7   7        166.18        159.05         1.06 o
   1  -7   7         10.55         12.85         0.20 o
   2  -7   7        280.41        260.35         1.83 o
   3  -7   7        189.49        205.60         1.57 o
   4  -7   7          1.55          2.33         0.18 o
   5  -7   7        314.81        352.16         3.15 o
   6  -7   7        343.08        357.02         3.06 o
   7  -7   7         33.71         39.01         0.45 o
   8  -7   7        175.74        202.18         1.87 o
   9  -7   7         31.12         34.68         0.45 o
 -11  -6   7        140.24        145.77         2.53 o
 -10  -6   7         45.67         46.08         0.95 o
  -9  -6   7        290.30        280.98         4.45 o
  -8  -6   7        173.21        153.83         1.64 o
  -7  -6   7        752.78        664.04         5.57 o
  -6  -6   7        514.60        474.60         3.63 o
  -5  -6   7        152.53        145.31         1.15 o
  -4  -6   7         10.92         10.11         0.19 o
  -3  -6   7          9.21          9.55         0.17 o
  -2  -6   7         38.80         34.33         0.32 o
  -1  -6   7         62.14         55.47         0.46 o
   0  -6   7         16.22         12.93         0.17 o
   1  -6   7          0.61          0.88         0.12 o
   2  -6   7         36.55         35.10         0.33 o
   3  -6   7        833.19        811.96         5.63 o
   4  -6   7        660.29        642.92         4.67 o
   5  -6   7       1688.25       1664.88        12.46 o
   6  -6   7        239.07        221.75         1.76 o
   7  -6   7        274.38        246.64         2.20 o
   8  -6   7         39.35         34.47         0.42 o
   9  -6   7        115.94        118.81         1.18 o
 -12  -5   7         52.40         55.25         1.10 o
 -11  -5   7        109.05        123.71         2.36 o
 -10  -5   7        251.00        245.85         4.64 o
  -9  -5   7        633.88        617.27        11.43 o
  -8  -5   7        158.40        140.80         1.46 o
  -7  -5   7        541.49        480.33         4.04 o
  -6  -5   7         10.78         12.04         0.23 o
  -5  -5   7         58.87         57.45         0.52 o
  -4  -5   7        314.73        289.21         2.09 o
  -3  -5   7         13.58         14.28         0.22 o
  -2  -5   7         20.09         18.42         0.26 o
  -1  -5   7         24.90         22.44         0.28 o
   0  -5   7         73.28         65.94         0.56 o
   1  -5   7         40.28         31.40         0.39 o
   2  -5   7        451.40        442.17         2.92 o
   3  -5   7         13.56         12.65         0.20 o
   4  -5   7        481.59        450.72         3.19 o
   5  -5   7        347.32        354.75         2.60 o
   6  -5   7         70.01         75.92         0.64 o
   7  -5   7        268.34        267.47         2.17 o
   8  -5   7          6.09          6.25         0.19 o
   9  -5   7         38.06         37.90         0.44 o
  10  -5   7         29.17         33.34         0.41 o
 -12  -4   7          9.10          9.31         0.67 o
 -11  -4   7         10.32          8.85         0.47 o
 -10  -4   7         76.57         69.94         1.03 o
  -9  -4   7         96.35         83.50         0.92 o
  -8  -4   7       1252.35       1146.79        10.30 o
  -7  -4   7        174.28        159.50         1.41 o
  -6  -4   7        830.99        791.96         6.20 o
  -5  -4   7          3.24          3.04         0.16 o
  -4  -4   7        454.55        444.10         3.76 o
  -3  -4   7         57.90         54.72         1.33 o
  -2  -4   7         46.95         45.95         1.10 o
  -1  -4   7        133.63        136.83         2.57 o
   0  -4   7        242.84        227.22         3.77 o
   1  -4   7         21.26         21.02         0.79 o
   2  -4   7        839.00        859.15         6.94 o
   3  -4   7          4.07          5.81         0.18 o
   4  -4   7       1554.85       1483.21        10.24 o
   5  -4   7        260.85        270.44         1.97 o
   6  -4   7       1439.90       1439.78        10.65 o
   7  -4   7        465.65        469.25         3.61 o
   8  -4   7        191.85        183.55         1.61 o
   9  -4   7         85.10         80.27         0.77 o
  10  -4   7          3.18          2.68         0.17 o
 -13  -3   7         27.51         23.04         0.68 o
 -12  -3   7         11.83         11.22         0.30 o
 -11  -3   7        318.45        307.64         3.52 o
 -10  -3   7        102.89        101.24         1.14 o
  -9  -3   7        128.68        121.46         1.23 o
  -8  -3   7        466.31        425.41         3.68 o
  -7  -3   7         36.80         39.04         0.45 o
  -6  -3   7         95.57         91.33         0.81 o
  -5  -3   7        598.36        590.89         5.88 o
  -4  -3   7         62.62         62.97         1.38 o
  -3  -3   7        189.14        187.48         3.07 o
  -2  -3   7        506.23        516.67         7.77 o
  -1  -3   7         12.29         11.10         0.52 o
   0  -3   7        684.07        750.99        11.24 o
   1  -3   7         88.04         87.89         1.80 o
   2  -3   7        290.67        308.64         4.91 o
   3  -3   7        501.26        513.25         3.97 o
   4  -3   7        219.12        221.56         1.61 o
   5  -3   7        279.28        264.03         1.97 o
   6  -3   7        814.37        835.47         6.23 o
   7  -3   7         38.79         40.87         0.44 o
   8  -3   7        435.77        441.21         3.73 o
   9  -3   7         73.56         72.83         0.71 o
  10  -3   7         37.46         37.57         0.43 o
  11  -3   7         13.50         14.90         0.28 o
 -13  -2   7         51.65         49.17         0.64 o
 -12  -2   7        116.94        122.30         1.42 o
 -11  -2   7        119.26        116.81         1.27 o
 -10  -2   7         69.52         60.86         0.72 o
  -9  -2   7        364.85        351.91         3.10 o
  -8  -2   7        162.89        169.47         1.56 o
  -7  -2   7        645.70        623.47         5.29 o
  -6  -2   7         84.52         77.80         0.78 o
  -5  -2   7       2546.83       2702.17        42.34 o
  -4  -2   7          5.21          5.36         0.49 o
  -3  -2   7       1696.96       1802.54        28.20 o
  -2  -2   7         36.84         38.70         0.95 o
  -1  -2   7         51.23         47.48         1.02 o
   0  -2   7         82.72         85.06         1.51 o
   1  -2   7       1340.46       1461.23        20.67 o
   2  -2   7         66.49         66.46         1.37 o
   3  -2   7       2524.32       2667.89        42.00 o
   4  -2   7        264.59        281.33         2.15 o
   5  -2   7        592.34        615.70         4.57 o
   6  -2   7         98.41        101.87         0.86 o
   7  -2   7         78.01         78.06         0.70 o
   8  -2   7         84.79         91.99         0.83 o
   9  -2   7         33.89         34.89         0.43 o
  10  -2   7        101.41        107.95         1.05 o
  11  -2   7        102.43        104.45         1.03 o
 -13  -1   7         19.77         21.94         0.45 o
 -12  -1   7        115.77        120.73         1.32 o
 -11  -1   7        108.61        105.70         1.14 o
 -10  -1   7        404.40        402.71         3.74 o
  -9  -1   7        318.57        299.13         2.69 o
  -8  -1   7         21.97         19.55         0.34 o
  -7  -1   7        309.55        286.99         2.42 o
  -6  -1   7        436.03        458.04         4.26 o
  -5  -1   7        448.19        468.65         7.78 o
  -4  -1   7        844.42        926.25        14.75 o
  -3  -1   7       1654.94       1788.26        25.20 o
  -2  -1   7         47.00         47.50         1.27 o
  -1  -1   7       1038.52       1084.73        15.84 o
   0  -1   7        732.16        775.03        10.74 o
   1  -1   7       2378.67       2510.70        35.30 o
   2  -1   7        938.54       1031.34        16.18 o
   3  -1   7       1237.60       1312.09        19.91 o
   4  -1   7        536.30        519.10         4.38 o
   5  -1   7        361.18        349.31         2.65 o
   6  -1   7        478.47        463.96         3.56 o
   7  -1   7       1000.58       1018.07         7.95 o
   8  -1   7        305.83        310.65         2.79 o
   9  -1   7        416.46        415.13         3.80 o
  10  -1   7        220.80        254.06         2.31 o
  11  -1   7         71.79         69.74         0.71 o
 -13   0   7         86.91         89.65         1.07 o
 -12   0   7        396.74        433.61         4.57 o
 -11   0   7        218.74        234.00         2.38 o
 -10   0   7          0.00          0.26         0.18 o
  -9   0   7        102.11        101.29         1.00 o
  -8   0   7          8.69          8.65         0.22 o
  -7   0   7        203.64        193.78         1.65 o
  -6   0   7       1556.64       1575.05        17.02 o
  -5   0   7         89.07         98.45         2.03 o
  -4   0   7       5095.02       5367.59        90.49 o
  -3   0   7        123.38        126.80         2.33 o
  -2   0   7        596.00        635.28        10.09 o
  -1   0   7          1.75          2.50         0.45 o
   0   0   7        789.97        829.22        11.95 o
   1   0   7         19.34         19.74         0.61 o
   2   0   7       5147.38       5437.98        81.77 o
   3   0   7         70.48         78.31         1.66 o
   4   0   7       2351.15       2434.78        32.03 o
   5   0   7         90.16         87.30         0.75 o
   6   0   7          0.07          0.70         0.16 o
   7   0   7         38.35         40.40         0.47 o
   8   0   7         17.32         26.87         0.39 o
   9   0   7        104.87        120.70         1.17 o
  10   0   7         82.81         84.02         0.88 o
  11   0   7        198.36        198.38         1.97 o
 -13   1   7         19.81         23.18         0.39 o
 -12   1   7        115.76        124.15         1.36 o
 -11   1   7        108.42        105.91         1.17 o
 -10   1   7        403.95        412.26         3.66 o
  -9   1   7        319.25        305.75         2.67 o
  -8   1   7         22.06         19.21         0.33 o
  -7   1   7        309.25        286.58         2.36 o
  -6   1   7        436.54        463.70         3.98 o
  -5   1   7        448.36        475.03         8.68 o
  -4   1   7        845.44        926.48        14.71 o
  -3   1   7       1655.91       1767.03        31.90 o
  -2   1   7         47.14         47.85         1.12 o
  -1   1   7       1038.63       1046.83        15.97 o
   0   1   7        731.36        776.79        11.71 o
   1   1   7       2378.05       2466.89        39.09 o
   2   1   7        940.69       1022.67        14.83 o
   3   1   7       1237.74       1335.98        22.22 o
   4   1   7        536.94        522.41         6.43 o
   5   1   7        359.93        345.33         2.86 o
   6   1   7        478.80        467.58         3.81 o
   7   1   7       1001.71       1023.32         8.44 o
   8   1   7        305.74        309.56         2.93 o
   9   1   7        416.65        415.24         3.89 o
  10   1   7        220.58        245.83         2.49 o
  11   1   7         71.79         66.74         0.79 o
 -13   2   7         51.64         51.89         0.65 o
 -12   2   7        116.94        126.30         1.43 o
 -11   2   7        119.23        123.39         1.32 o
 -10   2   7         69.45         63.04         0.70 o
  -9   2   7        365.46        369.23         3.23 o
  -8   2   7        163.02        172.96         1.55 o
  -7   2   7        645.52        645.22         5.24 o
  -6   2   7         84.54         79.67         0.75 o
  -5   2   7       2545.78       2704.46        47.28 o
  -4   2   7          5.35          6.35         0.58 o
  -3   2   7       1696.94       1808.29        28.34 o
  -2   2   7         36.82         37.65         0.95 o
  -1   2   7         51.65         51.17         1.09 o
   0   2   7         82.75         83.86         1.60 o
   1   2   7       1340.77       1433.17        22.79 o
   2   2   7         66.34         67.65         1.51 o
   3   2   7       2526.11       2719.52        44.94 o
   4   2   7        264.46        280.18         3.97 o
   5   2   7        592.46        606.18         5.16 o
   6   2   7         98.31        101.09         0.95 o
   7   2   7         77.87         77.35         0.81 o
   8   2   7         84.58         90.45         0.92 o
   9   2   7         33.94         34.21         0.49 o
  10   2   7        101.44        103.63         1.11 o
  11   2   7        102.43        100.06         1.45 o
 -13   3   7         27.50         25.38         0.45 o
 -12   3   7         11.83         12.43         0.31 o
 -11   3   7        318.22        330.01         3.32 o
 -10   3   7        102.70        105.21         1.13 o
  -9   3   7        128.69        128.47         1.25 o
  -8   3   7        466.36        443.88         3.94 o
  -7   3   7         36.68         42.22         0.49 o
  -6   3   7         95.65         94.82         0.87 o
  -5   3   7        599.17        604.35         6.36 o
  -4   3   7         62.59         64.95         1.74 o
  -3   3   7        188.94        195.25         3.86 o
  -2   3   7        507.59        501.77         8.33 o
  -1   3   7         12.33         12.79         0.66 o
   0   3   7        683.08        734.67        13.60 o
   1   3   7         87.84         87.87         1.96 o
   2   3   7        290.07        302.73         5.21 o
   3   3   7        501.45        521.59         6.54 o
   4   3   7        218.74        220.82         2.29 o
   5   3   7        279.45        260.52         2.60 o
   6   3   7        814.61        819.51         7.64 o
   7   3   7         38.80         39.96         0.56 o
   8   3   7        436.01        428.81         4.93 o
   9   3   7         73.34         69.83         0.92 o
  10   3   7         37.40         35.85         0.77 o
  11   3   7         13.53         13.48         0.43 o
 -12   4   7          9.08          9.62         0.24 o
 -11   4   7         10.35         10.41         0.27 o
 -10   4   7         76.60         73.54         0.85 o
  -9   4   7         96.63         88.71         0.91 o
  -8   4   7       1250.93       1202.57        10.43 o
  -7   4   7        174.56        169.10         1.52 o
  -6   4   7        830.98        816.53         6.96 o
  -5   4   7          3.24          3.23         0.18 o
  -4   4   7        455.59        458.29         5.20 o
  -3   4   7         57.71         58.47         1.65 o
  -2   4   7         46.83         47.28         1.25 o
  -1   4   7        133.45        138.37         2.78 o
   0   4   7        242.32        227.85         4.57 o
   1   4   7         21.63         22.71         1.03 o
   2   4   7        838.76        870.72        12.26 o
   3   4   7          4.06          4.70         0.29 o
   4   4   7       1556.08       1493.20        16.70 o
   5   4   7        261.08        269.89         3.02 o
   6   4   7       1440.86       1426.04        15.10 o
   7   4   7        465.25        459.05         5.36 o
   8   4   7        191.64        181.75         2.45 o
   9   4   7         84.97         78.18         1.22 o
  10   4   7          3.20          3.07         0.46 o
 -12   5   7         52.42         52.20         1.22 o
 -11   5   7        109.09        118.64         1.38 o
 -10   5   7        250.94        243.59         2.63 o
  -9   5   7        633.31        616.34         6.31 o
  -8   5   7        158.27        147.88         1.47 o
  -7   5   7        541.60        497.06         4.58 o
  -6   5   7         10.67         12.06         0.30 o
  -5   5   7         58.57         58.15         0.73 o
  -4   5   7        313.36        293.45         3.19 o
  -3   5   7         13.73         14.78         0.37 o
  -2   5   7         20.10         18.73         0.47 o
  -1   5   7         24.88         22.59         0.70 o
   0   5   7         73.00         68.02         1.29 o
   1   5   7         40.04         30.44         0.72 o
   2   5   7        452.73        437.29         5.06 o
   3   5   7         13.48         12.54         0.34 o
   4   5   7        481.32        438.53         5.40 o
   5   5   7        346.99        347.99         4.20 o
   6   5   7         69.98         74.74         1.14 o
   7   5   7        268.69        260.58         3.70 o
   8   5   7          6.12          6.07         0.38 o
   9   5   7         38.13         37.28         0.73 o
  10   5   7         29.17         30.84         0.81 o
 -11   6   7        140.33        144.01         2.34 o
 -10   6   7         45.63         44.94         0.83 o
  -9   6   7        290.34        277.11         3.52 o
  -8   6   7        173.07        158.73         2.07 o
  -7   6   7        752.92        682.15         7.38 o
  -6   6   7        514.42        485.90         5.79 o
  -5   6   7        153.16        147.00         1.88 o
  -4   6   7         10.91         10.77         0.33 o
  -3   6   7          9.23          9.35         0.31 o
  -2   6   7         38.58         34.34         0.65 o
  -1   6   7         61.95         56.03         0.96 o
   0   6   7         16.33         13.42         0.40 o
   1   6   7          0.61          0.99         0.27 o
   2   6   7         36.60         34.79         0.66 o
   3   6   7        832.41        788.83         8.84 o
   4   6   7        660.10        624.56         6.83 o
   5   6   7       1687.72       1615.24        18.58 o
   6   6   7        239.01        212.87         3.57 o
   7   6   7        274.45        243.75         3.63 o
   8   6   7         39.37         34.74         0.77 o
   9   6   7        115.94        112.53         2.24 o
 -11   7   7         36.52         41.31         0.92 o
 -10   7   7        108.72        116.29         1.94 o
  -9   7   7         15.87         13.71         0.47 o
  -8   7   7        542.95        515.15         8.03 o
  -7   7   7         10.79          6.67         0.35 o
  -6   7   7         72.23         69.44         1.05 o
  -5   7   7         20.73         20.34         0.65 o
  -4   7   7        200.66        194.40         2.57 o
  -3   7   7         59.67         59.33         0.97 o
  -2   7   7         31.60         25.29         0.59 o
  -1   7   7         10.11         11.86         0.39 o
   0   7   7        166.00        158.84         2.15 o
   1   7   7         10.45         13.11         0.57 o
   2   7   7        280.86        255.55         3.07 o
   3   7   7        189.07        202.52         2.54 o
   4   7   7          1.61          2.21         0.28 o
   5   7   7        314.66        339.17         6.07 o
   6   7   7        342.72        346.69         5.18 o
   7   7   7         33.69         37.20         0.91 o
   8   7   7        175.70        192.09         2.93 o
   9   7   7         31.11         33.73         0.80 o
 -10   8   7         71.33         71.45         1.47 o
  -9   8   7         37.05         39.75         0.87 o
  -8   8   7         18.66         18.45         0.61 o
  -7   8   7        166.75        147.61         2.63 o
  -6   8   7         80.92         65.71         1.17 o
  -5   8   7        363.75        344.17         6.23 o
  -4   8   7         33.49         30.57         0.73 o
  -3   8   7         89.90         86.83         1.26 o
  -2   8   7        253.73        238.68         2.99 o
  -1   8   7        291.99        286.51         3.56 o
   0   8   7        169.63        161.88         2.24 o
   1   8   7        175.31        169.69         2.13 o
   2   8   7         93.08         90.05         1.51 o
   3   8   7        138.06        127.52         1.78 o
   4   8   7        682.68        694.24         9.56 o
   5   8   7        442.88        398.88         5.85 o
   6   8   7         22.62         15.38         0.52 o
   7   8   7        106.18        106.37         1.77 o
   8   8   7          8.46          8.45         0.37 o
  -9   9   7         22.07         23.04         0.65 o
  -8   9   7          8.71          7.33         0.38 o
  -7   9   7         58.11         62.99         1.28 o
  -6   9   7         26.39         18.82         0.88 o
  -5   9   7         38.77         38.35         0.86 o
  -4   9   7         40.82         36.13         0.86 o
  -3   9   7        189.44        170.94         2.83 o
  -2   9   7         44.95         47.06         0.82 o
  -1   9   7         82.53         75.52         1.47 o
   0   9   7          5.48          5.02         0.38 o
   1   9   7        256.46        243.23         3.48 o
   2   9   7         72.75         67.97         1.07 o
   3   9   7        132.08        114.05         1.57 o
   4   9   7         40.05         49.94         0.90 o
   5   9   7         58.24         64.60         1.14 o
   6   9   7        281.76        281.09         4.19 o
   7   9   7        330.72        314.22         5.78 o
  -8  10   7          7.24          7.95         0.38 o
  -7  10   7         35.21         32.54         0.88 o
  -6  10   7         47.45         39.99         0.91 o
  -5  10   7         79.42         79.30         1.55 o
  -4  10   7        156.77        154.91         3.00 o
  -3  10   7        208.43        223.86         3.90 o
  -2  10   7        190.21        199.44         3.01 o
  -1  10   7        485.07        523.29         7.76 o
   0  10   7        211.13        224.66         3.00 o
   1  10   7        333.48        360.98         4.64 o
   2  10   7          1.68          1.57         0.32 o
   3  10   7        271.63        289.46         3.69 o
   4  10   7          8.34         12.16         0.54 o
   5  10   7         68.96         64.57         1.02 o
   6  10   7        304.69        289.36         5.18 o
  -6  11   7         36.41         39.70         1.06 o
  -5  11   7         34.74         31.62         0.70 o
  -4  11   7          4.49          4.16         0.35 o
  -3  11   7         46.64         42.98         0.83 o
  -2  11   7        107.91        106.85         1.51 o
  -1  11   7          3.28          3.11         0.30 o
   0  11   7         50.60         52.51         0.80 o
   1  11   7         10.79         13.84         0.38 o
   2  11   7         52.18         44.31         0.71 o
   3  11   7        117.52        101.33         1.43 o
   4  11   7          9.74          6.53         0.32 o
  -4  12   7        179.76        176.87         3.45 o
  -3  12   7         21.37         22.40         0.53 o
  -2  12   7         93.85         96.98         1.41 o
  -1  12   7        122.87        114.57         1.89 o
   0  12   7        114.30        113.69         1.40 o
   1  12   7         12.44         13.46         0.37 o
  -3 -12   8         27.55         28.33         0.41 o
  -2 -12   8         26.24         25.74         0.37 o
  -1 -12   8          4.89          4.63         0.23 o
   0 -12   8         44.56         37.32         0.59 o
  -6 -11   8          5.19          4.03         0.20 o
  -5 -11   8         16.24         14.06         0.29 o
  -4 -11   8         64.49         59.15         0.63 o
  -3 -11   8          2.47          3.05         0.23 o
  -2 -11   8         78.17         81.45         0.83 o
  -1 -11   8         17.69         19.35         0.34 o
   0 -11   8        147.38        141.34         1.33 o
   1 -11   8         32.71         29.55         0.42 o
   2 -11   8         30.48         23.58         0.38 o
   3 -11   8         74.89         67.81         0.76 o
   4 -11   8         50.42         55.08         0.65 o
  -8 -10   8        360.89        362.41        10.29 o
  -7 -10   8        107.85         98.07         1.09 o
  -6 -10   8         11.28          9.78         0.24 o
  -5 -10   8        388.98        406.04         3.61 o
  -4 -10   8          0.04          0.52         0.19 o
  -3 -10   8        186.27        200.54         1.80 o
  -2 -10   8         45.66         51.50         0.57 o
  -1 -10   8        102.28        113.48         1.05 o
   0 -10   8         58.43         64.99         0.62 o
   1 -10   8         91.44         85.96         0.77 o
   2 -10   8         61.30         62.28         0.65 o
   3 -10   8        134.41        137.22         1.33 o
   4 -10   8         60.05         59.34         0.67 o
   5 -10   8         63.08         60.44         0.66 o
  -9  -9   8        307.13        294.91         6.17 o
  -8  -9   8        278.40        266.27         3.05 o
  -7  -9   8         75.21         79.89         0.84 o
  -6  -9   8         69.18         78.26         0.79 o
  -5  -9   8        111.25        102.94         0.95 o
  -4  -9   8         77.18         76.28         0.73 o
  -3  -9   8         98.38         90.40         0.86 o
  -2  -9   8         49.70         51.12         0.52 o
  -1  -9   8          1.79          2.86         0.18 o
   0  -9   8         15.81         15.72         0.25 o
   1  -9   8        311.10        303.65         2.33 o
   2  -9   8         26.12         33.09         0.40 o
   3  -9   8         40.23         37.00         0.45 o
   4  -9   8         98.47         94.48         0.91 o
   5  -9   8         98.53        105.65         1.04 o
   6  -9   8        169.59        169.16         1.66 o
   7  -9   8        388.25        389.93         4.59 o
 -10  -8   8          8.90          7.27         0.42 o
  -9  -8   8        105.09        100.81         1.79 o
  -8  -8   8         20.08         14.83         0.38 o
  -7  -8   8        526.27        477.33         4.38 o
  -6  -8   8        831.66        863.50         7.31 o
  -5  -8   8        255.84        249.22         2.07 o
  -4  -8   8        301.31        308.31         2.38 o
  -3  -8   8         80.63         78.69         0.70 o
  -2  -8   8         27.66         28.97         0.36 o
  -1  -8   8         52.27         46.99         0.44 o
   0  -8   8         41.72         37.45         0.36 o
   1  -8   8         14.77         15.41         0.24 o
   2  -8   8        225.19        230.98         1.79 o
   3  -8   8        162.86        162.79         1.34 o
   4  -8   8        755.03        789.43         6.68 o
   5  -8   8        355.41        356.34         3.13 o
   6  -8   8          1.48          2.85         0.21 o
   7  -8   8        199.67        192.33         1.89 o
   8  -8   8         12.01         14.84         0.31 o
 -11  -7   8        130.31        128.48         2.55 o
 -10  -7   8        174.30        180.36         3.13 o
  -9  -7   8         10.73         13.24         0.44 o
  -8  -7   8        325.43        307.00         3.10 o
  -7  -7   8        355.16        386.00         3.49 o
  -6  -7   8         27.58         27.43         0.36 o
  -5  -7   8        249.05        248.58         1.90 o
  -4  -7   8        133.69        124.62         1.00 o
  -3  -7   8         20.25         17.31         0.26 o
  -2  -7   8         78.39         80.97         0.65 o
  -1  -7   8         97.34        100.03         0.76 o
   0  -7   8         40.85         45.15         0.39 o
   1  -7   8          1.59          2.17         0.15 o
   2  -7   8        109.11        108.14         0.85 o
   3  -7   8         81.47         81.82         0.73 o
   4  -7   8         36.27         30.96         0.40 o
   5  -7   8        708.04        703.04         5.74 o
   6  -7   8        185.81        199.58         1.76 o
   7  -7   8        100.55        108.16         1.06 o
   8  -7   8         65.73         70.28         0.75 o
 -11  -6   8          0.44          0.79         0.27 o
 -10  -6   8         47.80         45.11         0.94 o
  -9  -6   8        136.26        129.54         2.33 o
  -8  -6   8        190.37        176.63         1.80 o
  -7  -6   8       1033.68        973.47         8.00 o
  -6  -6   8        903.84        860.41         6.60 o
  -5  -6   8       1393.48       1336.46         9.73 o
  -4  -6   8         43.61         44.10         0.43 o
  -3  -6   8        139.10        137.84         1.04 o
  -2  -6   8         26.38         28.75         0.30 o
  -1  -6   8         13.14         13.55         0.20 o
   0  -6   8         26.05         26.92         0.28 o
   1  -6   8         74.39         73.22         0.54 o
   2  -6   8          8.61          9.46         0.20 o
   3  -6   8       1484.49       1483.57        10.55 o
   4  -6   8        608.27        593.66         4.33 o
   5  -6   8        556.93        575.27         4.29 o
   6  -6   8        319.86        315.27         2.62 o
   7  -6   8         78.38         79.71         0.78 o
   8  -6   8         70.76         71.73         0.70 o
   9  -6   8          1.35          1.73         0.18 o
 -12  -5   8        152.68        150.18         2.88 o
 -11  -5   8        134.52        128.01         2.29 o
 -10  -5   8         59.11         56.08         1.22 o
  -9  -5   8        797.25        752.17        10.17 o
  -8  -5   8         12.10         14.70         0.31 o
  -7  -5   8        396.06        395.66         3.20 o
  -6  -5   8        788.68        752.17         5.65 o
  -5  -5   8         82.92         76.63         0.70 o
  -4  -5   8        496.90        475.01         3.43 o
  -3  -5   8         26.70         26.78         0.29 o
  -2  -5   8        119.68        120.36         0.87 o
  -1  -5   8         13.42         10.20         0.16 o
   0  -5   8         81.55         83.42         0.71 o
   1  -5   8         16.54         18.31         0.21 o
   2  -5   8        258.59        237.16         1.62 o
   3  -5   8        432.38        423.85         3.04 o
   4  -5   8        581.64        570.46         4.16 o
   5  -5   8        359.44        342.72         2.55 o
   6  -5   8        215.09        197.14         1.56 o
   7  -5   8         23.51         29.76         0.38 o
   8  -5   8        113.12        111.42         1.03 o
   9  -5   8         16.81         19.45         0.31 o
  10  -5   8          9.37         11.66         0.24 o
 -12  -4   8         85.57         79.09         1.63 o
 -11  -4   8         66.78         61.34         1.30 o
 -10  -4   8         16.04         16.46         0.55 o
  -9  -4   8        186.20        171.22         1.76 o
  -8  -4   8        641.27        600.79         5.37 o
  -7  -4   8        402.03        400.54         3.36 o
  -6  -4   8       1603.64       1489.51        11.47 o
  -5  -4   8        121.18        118.44         1.06 o
  -4  -4   8       1547.21       1449.39        11.74 o
  -3  -4   8        345.64        315.71         2.50 o
  -2  -4   8        158.54        139.75         2.54 o
  -1  -4   8        213.36        214.98         3.59 o
   0  -4   8        114.90        108.97         1.37 o
   1  -4   8        422.14        393.35         3.61 o
   2  -4   8       1915.20       1811.40        13.94 o
   3  -4   8        379.90        359.89         2.52 o
   4  -4   8       2473.99       2341.20        16.24 o
   5  -4   8        667.64        657.55         4.76 o
   6  -4   8        155.08        157.84         1.26 o
   7  -4   8        201.48        198.22         1.61 o
   8  -4   8        149.35        159.75         1.37 o
   9  -4   8         73.29         67.78         0.69 o
  10  -4   8         99.97        100.71         1.00 o
 -13  -3   8         27.89         26.61         0.86 o
 -12  -3   8        110.00        116.74         1.41 o
 -11  -3   8        195.66        183.60         2.14 o
 -10  -3   8        895.83        891.05         9.27 o
  -9  -3   8         77.91         73.51         0.78 o
  -8  -3   8       1389.89       1318.66        11.01 o
  -7  -3   8        334.56        312.93         2.56 o
  -6  -3   8        334.08        308.32         2.49 o
  -5  -3   8        696.43        680.28         5.57 o
  -4  -3   8        241.65        232.55         2.85 o
  -3  -3   8         56.35         59.66         1.55 o
  -2  -3   8        362.50        407.70         6.65 o
  -1  -3   8        181.14        186.85         3.17 o
   0  -3   8        277.17        313.98         5.21 o
   1  -3   8         65.06         76.10         1.67 o
   2  -3   8        975.31        945.55         8.75 o
   3  -3   8        696.75        657.36         4.62 o
   4  -3   8        607.40        607.63         4.35 o
   5  -3   8         80.44         78.08         0.66 o
   6  -3   8        481.18        478.94         3.61 o
   7  -3   8        544.62        516.20         3.96 o
   8  -3   8         97.50         93.55         0.89 o
   9  -3   8        162.43        162.43         1.48 o
  10  -3   8         53.69         54.80         0.60 o
 -13  -2   8        103.43         94.71         1.24 o
 -12  -2   8          2.17          1.85         0.20 o
 -11  -2   8        231.26        241.36         2.58 o
 -10  -2   8         15.84         14.91         0.32 o
  -9  -2   8         15.71         16.70         0.38 o
  -8  -2   8         83.20         83.58         0.82 o
  -7  -2   8        394.07        375.49         3.41 o
  -6  -2   8         70.68         73.11         0.69 o
  -5  -2   8       2524.98       2501.95        38.63 o
  -4  -2   8         67.11         65.74         1.57 o
  -3  -2   8       2337.05       2648.79        38.95 o
  -2  -2   8        339.68        349.71         5.46 o
  -1  -2   8         92.67         93.67         1.74 o
   0  -2   8        692.27        746.65        10.68 o
   1  -2   8       2481.38       2802.71        39.16 o
   2  -2   8        469.05        519.40         8.00 o
   3  -2   8       2750.00       2734.03        29.63 o
   4  -2   8         78.18         79.35         0.66 o
   5  -2   8        484.84        470.15         3.51 o
   6  -2   8        197.16        194.97         1.56 o
   7  -2   8         26.77         26.46         0.52 o
   8  -2   8        275.14        300.45         2.62 o
   9  -2   8         40.89         39.26         0.47 o
  10  -2   8        231.13        246.70         2.24 o
  11  -2   8         61.09         62.55         0.68 o
 -13  -1   8        154.39        164.54         2.16 o
 -12  -1   8        356.26        366.12         4.09 o
 -11  -1   8        361.16        380.15         3.87 o
 -10  -1   8        340.18        339.21         3.12 o
  -9  -1   8        708.20        703.79         6.14 o
  -8  -1   8        501.79        482.90         4.06 o
  -7  -1   8        652.53        625.75         5.08 o
  -6  -1   8        361.24        338.58         2.93 o
  -5  -1   8         43.68         37.92         1.16 o
  -4  -1   8        441.60        430.13         7.22 o
  -3  -1   8       3306.67       3547.51        53.34 o
  -2  -1   8       1022.26       1073.68        16.68 o
  -1  -1   8       1355.16       1519.12        22.50 o
   0  -1   8       1597.28       1722.22        23.48 o
   1  -1   8       5146.67       5411.95        77.91 o
   2  -1   8        251.15        260.40         4.39 o
   3  -1   8        530.15        520.88         6.98 o
   4  -1   8        152.55        144.38         1.13 o
   5  -1   8        645.43        631.81         4.62 o
   6  -1   8        114.37        110.82         0.93 o
   7  -1   8        487.55        491.44         3.88 o
   8  -1   8        313.46        300.27         2.76 o
   9  -1   8        191.56        192.94         1.79 o
  10  -1   8        295.94        324.20         3.06 o
  11  -1   8        299.69        301.49         3.36 o
 -13   0   8         37.03         41.32         0.66 o
 -12   0   8        227.98        230.56         2.55 o
 -11   0   8          3.62          4.66         0.24 o
 -10   0   8         39.98         40.47         0.53 o
  -9   0   8        179.09        184.70         1.64 o
  -8   0   8          0.03          0.49         0.17 o
  -7   0   8         18.00         16.90         0.31 o
  -6   0   8       1268.83       1318.74        11.21 o
  -5   0   8          6.29          8.78         0.77 o
  -4   0   8       6065.05       6613.13       111.79 o
  -3   0   8       2197.22       2351.63        36.49 o
  -2   0   8       9798.79      10161.19       160.09 o
  -1   0   8          2.22          3.49         0.43 o
   0   0   8       8388.10       8497.10       122.58 o
   1   0   8       2696.34       2886.41        41.21 o
   2   0   8       3790.01       4313.57        68.02 o
   3   0   8        101.37         89.99         1.59 o
   4   0   8         49.41         59.06         0.54 o
   5   0   8         55.40         58.74         0.55 o
   6   0   8         51.48         45.86         0.49 o
   7   0   8         11.36         13.73         0.30 o
   8   0   8         54.78         61.39         0.68 o
   9   0   8          9.39         15.01         0.32 o
  10   0   8          6.03         13.72         0.32 o
  11   0   8          5.83          7.83         0.31 o
 -13   1   8        154.29        171.02         1.93 o
 -12   1   8        356.30        380.78         3.94 o
 -11   1   8        360.84        393.11         3.87 o
 -10   1   8        340.15        343.69         3.38 o
  -9   1   8        707.77        725.91         6.16 o
  -8   1   8        501.68        487.90         4.13 o
  -7   1   8        653.55        632.25         5.10 o
  -6   1   8        360.41        336.47         2.75 o
  -5   1   8         43.69         38.54         1.37 o
  -4   1   8        441.24        445.33         7.60 o
  -3   1   8       3304.29       3516.83        62.25 o
  -2   1   8       1021.70       1056.07        17.70 o
  -1   1   8       1355.17       1513.98        23.72 o
   0   1   8       1598.08       1707.13        25.78 o
   1   1   8       5152.62       5375.91        85.55 o
   2   1   8        250.28        253.42         4.21 o
   3   1   8        530.91        519.44         7.13 o
   4   1   8        152.94        144.41         1.34 o
   5   1   8        645.98        620.95         4.97 o
   6   1   8        113.95        110.56         1.00 o
   7   1   8        486.53        488.39         4.00 o
   8   1   8        312.89        297.10         2.83 o
   9   1   8        191.24        189.93         1.83 o
  10   1   8        296.02        311.23         3.05 o
  11   1   8        299.69        304.81         4.52 o
 -13   2   8        103.50         98.59         1.19 o
 -12   2   8          2.16          1.93         0.20 o
 -11   2   8        231.30        252.30         2.58 o
 -10   2   8         15.84         16.58         0.34 o
  -9   2   8         15.85         17.83         0.36 o
  -8   2   8         82.49         85.34         0.86 o
  -7   2   8        394.17        398.05         3.27 o
  -6   2   8         70.71         74.90         0.72 o
  -5   2   8       2524.56       2545.79        35.29 o
  -4   2   8         67.10         66.40         1.68 o
  -3   2   8       2336.29       2641.60        43.40 o
  -2   2   8        341.21        346.23         5.79 o
  -1   2   8         92.20         92.44         1.87 o
   0   2   8        690.01        734.12        11.81 o
   1   2   8       2479.80       2699.35        43.28 o
   2   2   8        467.29        511.92         8.46 o
   3   2   8       2749.26       2820.05        52.45 o
   4   2   8         78.56         78.06         0.90 o
   5   2   8        485.52        463.01         4.10 o
   6   2   8        197.26        193.39         1.72 o
   7   2   8         26.62         26.19         0.60 o
   8   2   8        274.92        292.64         2.81 o
   9   2   8         40.98         38.34         0.53 o
  10   2   8        230.98        238.83         2.89 o
  11   2   8         61.07         61.44         1.03 o
 -13   3   8         27.85         28.01         0.46 o
 -12   3   8        109.91        119.84         1.35 o
 -11   3   8        195.75        196.67         2.08 o
 -10   3   8        895.54        928.66         9.01 o
  -9   3   8         78.06         76.90         0.82 o
  -8   3   8       1389.35       1372.25        11.75 o
  -7   3   8        334.66        325.72         2.82 o
  -6   3   8        335.23        322.46         2.69 o
  -5   3   8        696.06        696.91         6.14 o
  -4   3   8        242.41        237.44         3.49 o
  -3   3   8         55.90         59.10         1.99 o
  -2   3   8        361.16        404.75         6.76 o
  -1   3   8        181.31        191.25         3.55 o
   0   3   8        278.16        308.35         5.27 o
   1   3   8         65.68         72.11         1.86 o
   2   3   8        973.29        949.41        12.43 o
   3   3   8        696.77        652.81         7.62 o
   4   3   8        608.76        591.96         6.00 o
   5   3   8         79.96         77.72         0.94 o
   6   3   8        480.54        471.03         4.87 o
   7   3   8        543.76        501.47         5.42 o
   8   3   8         97.46         91.25         1.20 o
   9   3   8        162.53        157.00         2.17 o
  10   3   8         53.71         52.49         0.85 o
 -12   4   8         85.62         81.74         0.98 o
 -11   4   8         66.84         65.35         0.78 o
 -10   4   8         16.01         17.92         0.36 o
  -9   4   8        186.66        182.84         1.76 o
  -8   4   8        640.75        630.17         5.65 o
  -7   4   8        401.77        417.78         3.66 o
  -6   4   8       1603.38       1549.19        12.93 o
  -5   4   8        121.11        120.67         1.17 o
  -4   4   8       1545.96       1483.28        16.74 o
  -3   4   8        346.29        325.41         4.53 o
  -2   4   8        158.82        144.63         2.82 o
  -1   4   8        213.69        213.70         4.35 o
   0   4   8        114.87        107.26         2.02 o
   1   4   8        421.47        394.26         5.51 o
   2   4   8       1916.32       1849.16        20.49 o
   3   4   8        380.88        352.29         3.81 o
   4   4   8       2472.60       2368.14        24.65 o
   5   4   8        668.31        645.34         7.01 o
   6   4   8        155.14        154.61         2.13 o
   7   4   8        201.59        191.84         2.30 o
   8   4   8        149.30        154.07         2.65 o
   9   4   8         73.28         67.15         1.12 o
  10   4   8        100.03         96.58         1.97 o
 -12   5   8        152.62        147.77         2.73 o
 -11   5   8        134.62        129.65         1.47 o
 -10   5   8         59.18         55.07         0.70 o
  -9   5   8        797.19        788.91         7.90 o
  -8   5   8         12.08         15.80         0.34 o
  -7   5   8        396.81        403.13         3.83 o
  -6   5   8        789.34        776.41         7.45 o
  -5   5   8         83.04         76.94         0.97 o
  -4   5   8        496.77        477.39         5.16 o
  -3   5   8         26.83         26.36         0.59 o
  -2   5   8        119.56        123.07         1.98 o
  -1   5   8         13.46          9.47         0.33 o
   0   5   8         81.69         84.01         1.18 o
   1   5   8         16.53         18.20         0.43 o
   2   5   8        258.41        233.12         2.65 o
   3   5   8        432.06        407.28         4.35 o
   4   5   8        580.79        561.62         6.17 o
   5   5   8        359.06        333.06         3.75 o
   6   5   8        214.75        193.24         2.86 o
   7   5   8         23.52         29.77         0.67 o
   8   5   8        113.20        107.85         1.62 o
   9   5   8         16.80         18.63         0.50 o
  10   5   8          9.36         11.19         0.39 o
 -11   6   8          0.44          0.81         0.26 o
 -10   6   8         47.82         45.86         0.96 o
  -9   6   8        136.35        130.31         1.90 o
  -8   6   8        190.35        182.84         2.29 o
  -7   6   8       1033.27        986.71        11.77 o
  -6   6   8        904.54        855.46         9.75 o
  -5   6   8       1393.62       1346.67        15.79 o
  -4   6   8         43.58         44.52         0.74 o
  -3   6   8        139.32        137.01         1.92 o
  -2   6   8         26.42         27.93         0.62 o
  -1   6   8         13.15         14.11         0.44 o
   0   6   8         25.96         28.06         0.73 o
   1   6   8         74.32         72.80         1.02 o
   2   6   8          8.59          9.12         0.33 o
   3   6   8       1485.25       1470.49        16.09 o
   4   6   8        608.27        582.34         6.55 o
   5   6   8        557.02        560.63         7.03 o
   6   6   8        319.84        316.23         4.47 o
   7   6   8         78.34         78.10         1.23 o
   8   6   8         70.81         69.60         1.16 o
   9   6   8          1.34          1.10         0.26 o
 -11   7   8        130.32        126.61         2.58 o
 -10   7   8        174.26        181.39         3.15 o
  -9   7   8         10.72         12.35         0.44 o
  -8   7   8        325.45        319.57         4.64 o
  -7   7   8        355.42        389.88         5.74 o
  -6   7   8         27.47         28.87         0.66 o
  -5   7   8        249.42        248.23         3.29 o
  -4   7   8        133.52        123.57         1.75 o
  -3   7   8         20.32         17.41         0.46 o
  -2   7   8         78.49         80.24         1.21 o
  -1   7   8         97.30         98.82         1.38 o
   0   7   8         40.99         44.75         0.75 o
   1   7   8          1.57          1.80         0.33 o
   2   7   8        109.13        106.62         1.46 o
   3   7   8         81.40         79.91         1.09 o
   4   7   8         36.18         30.38         0.61 o
   5   7   8        708.48        695.78         9.47 o
   6   7   8        185.90        197.05         2.96 o
   7   7   8        100.49        106.16         1.67 o
   8   7   8         65.69         69.59         1.20 o
 -10   8   8          8.91          7.43         0.38 o
  -9   8   8        105.09         99.73         2.02 o
  -8   8   8         20.04         14.12         0.49 o
  -7   8   8        526.33        479.00         7.55 o
  -6   8   8        831.83        857.99        13.50 o
  -5   8   8        256.02        245.07         3.61 o
  -4   8   8        301.05        300.49         4.98 o
  -3   8   8         80.67         77.73         1.14 o
  -2   8   8         27.82         28.45         0.65 o
  -1   8   8         52.60         48.17         0.98 o
   0   8   8         41.66         37.28         0.68 o
   1   8   8         14.70         14.85         0.45 o
   2   8   8        225.16        226.64         3.43 o
   3   8   8        162.73        156.51         2.42 o
   4   8   8        755.73        764.39        10.56 o
   5   8   8        355.44        348.02         4.85 o
   6   8   8          1.48          2.23         0.36 o
   7   8   8        199.57        188.62         2.98 o
   8   8   8         12.01         14.54         0.45 o
  -9   9   8        307.06        300.62         7.07 o
  -8   9   8        278.40        270.34         4.62 o
  -7   9   8         75.22         80.23         1.54 o
  -6   9   8         69.12         77.51         1.53 o
  -5   9   8        111.47        104.53         1.97 o
  -4   9   8         77.13         75.56         1.71 o
  -3   9   8         98.46         91.62         1.68 o
  -2   9   8         49.60         50.00         0.86 o
  -1   9   8          1.75          2.46         0.32 o
   0   9   8         15.78         15.45         0.47 o
   1   9   8        311.10        302.93         3.96 o
   2   9   8         26.14         32.91         0.65 o
   3   9   8         40.06         37.10         0.66 o
   4   9   8         98.46         91.52         1.30 o
   5   9   8         98.56        102.02         1.63 o
   6   9   8        169.73        163.02         2.61 o
   7   9   8        388.21        379.02         7.77 o
  -8  10   8        360.81        345.74        15.48 o
  -7  10   8        107.81         96.82         1.96 o
  -6  10   8         11.27          9.22         0.48 o
  -5  10   8        388.97        395.85         6.77 o
  -4  10   8          0.04          0.43         0.33 o
  -3  10   8        186.27        196.10         3.48 o
  -2  10   8         45.66         51.80         1.07 o
  -1  10   8        102.20        113.29         1.53 o
   0  10   8         58.47         65.11         1.00 o
   1  10   8         91.53         88.18         1.22 o
   2  10   8         61.27         61.50         0.89 o
   3  10   8        134.40        137.95         1.87 o
   4  10   8         60.01         57.06         0.93 o
   5  10   8         63.02         58.76         0.98 o
  -6  11   8          5.21          4.61         0.47 o
  -5  11   8         16.27         14.77         0.53 o
  -4  11   8         64.59         58.06         1.02 o
  -3  11   8          2.47          3.45         0.33 o
  -2  11   8         78.16         81.58         1.26 o
  -1  11   8         17.70         18.02         0.47 o
   0  11   8        147.50        146.14         1.78 o
   1  11   8         32.71         29.89         0.52 o
   2  11   8         30.41         24.05         0.48 o
   3  11   8         74.87         67.83         0.99 o
   4  11   8         50.39         54.70         0.98 o
  -3  12   8         27.58         28.25         0.68 o
  -2  12   8         26.25         26.18         0.58 o
  -1  12   8          4.90          5.01         0.31 o
   0  12   8         44.55         38.55         0.62 o
  -6 -11   9         98.33         95.03         1.12 o
  -5 -11   9         38.23         35.46         0.45 o
  -4 -11   9          9.44          8.89         0.24 o
  -3 -11   9         11.78         13.70         0.28 o
  -2 -11   9         47.19         43.18         0.51 o
  -1 -11   9         25.18         24.51         0.36 o
   0 -11   9         51.13         51.99         0.64 o
   1 -11   9         82.87         81.52         1.01 o
   2 -11   9          6.81          7.05         0.25 o
   3 -11   9          1.96          1.54         0.21 o
  -7 -10   9         31.02         30.38         0.41 o
  -6 -10   9        150.02        136.44         1.32 o
  -5 -10   9        116.19        122.46         1.21 o
  -4 -10   9        304.79        308.55         2.77 o
  -3 -10   9         56.13         55.89         0.60 o
  -2 -10   9         20.33         21.79         0.36 o
  -1 -10   9        158.99        165.36         1.51 o
   0 -10   9         25.01         23.90         0.35 o
   1 -10   9        130.33        126.61         1.17 o
   2 -10   9        108.97        107.47         1.07 o
   3 -10   9        150.90        169.11         1.60 o
   4 -10   9         12.49         12.14         0.27 o
   5 -10   9         21.23         19.99         0.34 o
  -9  -9   9        266.88        286.19         6.76 o
  -8  -9   9         98.54         93.44         1.09 o
  -7  -9   9         48.23         47.63         0.58 o
  -6  -9   9         11.20         12.02         0.26 o
  -5  -9   9         27.37         26.53         0.39 o
  -4  -9   9         37.09         39.84         0.49 o
  -3  -9   9        236.94        237.55         2.03 o
  -2  -9   9          6.97          7.89         0.22 o
  -1  -9   9         61.94         65.05         0.63 o
   0  -9   9         64.34         58.73         0.56 o
   1  -9   9        114.57        111.74         0.92 o
   2  -9   9          1.09          0.75         0.19 o
   3  -9   9         51.74         52.90         0.58 o
   4  -9   9         21.29         20.12         0.35 o
   5  -9   9         60.14         57.81         0.64 o
   6  -9   9         10.58         11.54         0.25 o
 -10  -8   9         11.56         12.33         0.40 o
  -9  -8   9         87.72         85.88         1.55 o
  -8  -8   9          0.57          1.80         0.39 o
  -7  -8   9        209.60        203.46         1.91 o
  -6  -8   9        343.04        331.83         2.92 o
  -5  -8   9        465.09        467.12         3.98 o
  -4  -8   9          7.20          5.95         0.20 o
  -3  -8   9        128.83        134.04         1.09 o
  -2  -8   9         78.92         78.14         0.70 o
  -1  -8   9        238.04        233.22         1.71 o
   0  -8   9        106.22        108.51         0.84 o
   1  -8   9         19.27         19.19         0.27 o
   2  -8   9          9.35          9.16         0.21 o
   3  -8   9        195.86        201.68         1.75 o
   4  -8   9          8.89          9.59         0.24 o
   5  -8   9        142.90        152.78         1.42 o
   6  -8   9        109.47        112.90         1.10 o
   7  -8   9         31.34         34.83         0.44 o
 -11  -7   9          5.02          5.25         0.31 o
 -10  -7   9         52.08         60.21         1.42 o
  -9  -7   9         50.63         55.82         1.10 o
  -8  -7   9         97.93         99.51         1.08 o
  -7  -7   9        224.15        220.69         1.93 o
  -6  -7   9         22.65         23.12         0.36 o
  -5  -7   9          4.29          4.40         0.20 o
  -4  -7   9        193.97        193.13         1.46 o
  -3  -7   9        162.44        152.41         1.25 o
  -2  -7   9        153.66        159.12         1.21 o
  -1  -7   9         91.10         98.29         0.76 o
   0  -7   9         95.35         94.00         0.70 o
   1  -7   9        107.20        112.66         0.83 o
   2  -7   9        108.05        112.69         0.91 o
   3  -7   9        136.75        134.07         1.14 o
   4  -7   9        180.13        184.43         1.51 o
   5  -7   9        174.82        179.27         1.59 o
   6  -7   9         47.60         45.49         0.53 o
   7  -7   9         16.62         18.88         0.32 o
   8  -7   9         33.46         36.10         0.43 o
 -11  -6   9         55.85         56.26         1.08 o
 -10  -6   9         44.97         48.68         0.98 o
  -9  -6   9          7.98          7.48         0.31 o
  -8  -6   9        287.54        272.16         2.62 o
  -7  -6   9        820.17        826.36         6.65 o
  -6  -6   9        428.04        412.73         3.24 o
  -5  -6   9        535.88        529.88         3.93 o
  -4  -6   9         65.39         61.80         0.56 o
  -3  -6   9         95.51         99.38         0.79 o
  -2  -6   9          9.59          8.40         0.19 o
  -1  -6   9         43.74         37.26         0.36 o
   0  -6   9         52.53         56.56         0.45 o
   1  -6   9         56.15         54.72         0.44 o
   2  -6   9         11.74         10.88         0.22 o
   3  -6   9        314.25        329.19         2.52 o
   4  -6   9         57.82         55.13         0.55 o
   5  -6   9        339.44        333.66         2.61 o
   6  -6   9         59.48         57.40         0.60 o
   7  -6   9         31.80         33.99         0.42 o
   8  -6   9        140.20        134.52         1.32 o
   9  -6   9         23.45         21.90         0.34 o
 -12  -5   9         19.74         21.54         0.56 o
 -11  -5   9          4.63          5.92         0.37 o
 -10  -5   9        121.01        117.48         2.10 o
  -9  -5   9         17.55         15.09         0.40 o
  -8  -5   9         76.81         61.68         0.77 o
  -7  -5   9        279.18        254.15         2.12 o
  -6  -5   9         25.45         23.98         0.34 o
  -5  -5   9        310.24        301.11         2.32 o
  -4  -5   9         39.62         35.54         0.40 o
  -3  -5   9          9.25          8.35         0.17 o
  -2  -5   9         53.70         48.93         0.43 o
  -1  -5   9        135.40        137.18         0.99 o
   0  -5   9         55.31         50.08         0.41 o
   1  -5   9        119.90        113.70         0.77 o
   2  -5   9         36.66         33.06         0.33 o
   3  -5   9        708.57        706.44         5.05 o
   4  -5   9        693.13        709.21         5.25 o
   5  -5   9        260.51        254.68         2.01 o
   6  -5   9         66.50         75.03         0.71 o
   7  -5   9        112.74        119.59         1.11 o
   8  -5   9         10.09          8.61         0.22 o
   9  -5   9          6.65          6.97         0.20 o
 -12  -4   9         50.01         52.87         1.28 o
 -11  -4   9         88.33         78.97         1.35 o
 -10  -4   9         66.00         53.08         0.73 o
  -9  -4   9        158.85        150.82         1.52 o
  -8  -4   9        480.45        464.87         4.01 o
  -7  -4   9        496.44        461.82         3.88 o
  -6  -4   9       1551.43       1467.76        11.13 o
  -5  -4   9        313.63        284.03         2.16 o
  -4  -4   9        368.89        352.57         2.58 o
  -3  -4   9        193.74        179.54         1.36 o
  -2  -4   9        148.91        138.13         1.07 o
  -1  -4   9        170.86        164.83         1.25 o
   0  -4   9        114.06        105.93         0.84 o
   1  -4   9        237.89        228.73         1.61 o
   2  -4   9        118.66        109.36         0.84 o
   3  -4   9        242.41        242.46         1.75 o
   4  -4   9        339.21        341.13         2.51 o
   5  -4   9         59.91         55.39         0.52 o
   6  -4   9        162.30        177.93         1.43 o
   7  -4   9          2.33          5.52         0.19 o
   8  -4   9         24.37         27.63         0.38 o
   9  -4   9        132.83        135.72         1.29 o
  10  -4   9         13.13         11.88         0.29 o
 -13  -3   9          5.95          6.13         0.39 o
 -12  -3   9        105.60        108.38         1.32 o
 -11  -3   9         61.78         61.77         0.80 o
 -10  -3   9        164.73        154.89         1.76 o
  -9  -3   9        391.49        367.01         3.54 o
  -8  -3   9        259.33        246.59         2.25 o
  -7  -3   9         50.26         45.79         0.52 o
  -6  -3   9        483.46        465.86         3.67 o
  -5  -3   9        291.38        257.30         2.14 o
  -4  -3   9        524.47        511.52         4.10 o
  -3  -3   9         40.38         42.60         0.57 o
  -2  -3   9         24.58         28.19         0.98 o
  -1  -3   9        160.43        157.45         2.75 o
   0  -3   9         15.08         13.55         0.68 o
   1  -3   9        372.82        399.31         4.48 o
   2  -3   9       1042.28       1047.96         7.86 o
   3  -3   9        279.27        263.00         1.89 o
   4  -3   9         58.83         57.03         0.50 o
   5  -3   9        496.20        494.62         3.67 o
   6  -3   9        194.73        207.88         1.64 o
   7  -3   9         97.65        100.78         0.88 o
   8  -3   9         52.77         61.66         0.62 o
   9  -3   9         45.30         47.08         0.51 o
  10  -3   9         60.78         59.96         0.63 o
 -13  -2   9        110.81        108.14         1.40 o
 -12  -2   9         87.83         87.38         1.03 o
 -11  -2   9         75.77         75.49         0.90 o
 -10  -2   9         75.05         78.72         0.87 o
  -9  -2   9        222.93        210.86         2.01 o
  -8  -2   9        237.46        218.74         1.96 o
  -7  -2   9        376.70        354.16         2.92 o
  -6  -2   9         67.03         68.58         0.65 o
  -5  -2   9        583.00        609.93         5.38 o
  -4  -2   9       1406.78       1443.82        21.43 o
  -3  -2   9        235.18        265.60         4.58 o
  -2  -2   9        590.12        613.14         9.40 o
  -1  -2   9       1452.56       1597.27        22.55 o
   0  -2   9       1079.33       1167.32        17.38 o
   1  -2   9        288.43        318.51         4.89 o
   2  -2   9        845.87        829.37         7.76 o
   3  -2   9         94.32         90.80         0.71 o
   4  -2   9         52.73         42.78         0.41 o
   5  -2   9        228.78        222.85         1.70 o
   6  -2   9         33.89         41.38         0.44 o
   7  -2   9        285.94        322.85         2.60 o
   8  -2   9         13.60          8.92         0.22 o
   9  -2   9         52.57         49.78         0.54 o
  10  -2   9         36.87         32.89         0.39 o
 -13  -1   9          8.35          8.15         0.28 o
 -12  -1   9         38.35         47.88         0.62 o
 -11  -1   9        244.04        234.49         2.36 o
 -10  -1   9        154.68        141.81         1.50 o
  -9  -1   9        678.64        651.28         5.80 o
  -8  -1   9         24.39         23.83         0.38 o
  -7  -1   9        400.77        381.91         3.26 o
  -6  -1   9        356.00        337.52         2.83 o
  -5  -1   9       1004.92        956.48         8.59 o
  -4  -1   9         91.98        102.21         2.26 o
  -3  -1   9       2291.82       2596.72        40.00 o
  -2  -1   9       3817.06       4099.99        68.42 o
  -1  -1   9        858.29        919.50        14.34 o
   0  -1   9       2593.12       2859.42        46.34 o
   1  -1   9        275.75        303.24         4.66 o
   2  -1   9        233.60        259.29         3.48 o
   3  -1   9         38.12         29.77         0.42 o
   4  -1   9        184.59        181.70         1.41 o
   5  -1   9        194.82        182.59         1.48 o
   6  -1   9         90.05         86.78         0.78 o
   7  -1   9        216.81        234.56         1.94 o
   8  -1   9        116.41        128.11         1.21 o
   9  -1   9        195.88        212.49         1.92 o
  10  -1   9          8.38         10.49         0.24 o
 -13   0   9        131.26        137.61         1.66 o
 -12   0   9        200.24        209.27         2.19 o
 -11   0   9         18.61         18.40         0.36 o
 -10   0   9         69.29         65.23         0.73 o
  -9   0   9        113.71        117.53         1.13 o
  -8   0   9         60.86         54.10         0.59 o
  -7   0   9        318.02        311.14         2.62 o
  -6   0   9         27.59         24.89         0.34 o
  -5   0   9        430.83        389.79         3.52 o
  -4   0   9        379.04        442.85         7.79 o
  -3   0   9          7.96          7.15         0.60 o
  -2   0   9       4621.17       4928.71        78.20 o
  -1   0   9          5.34          5.06         0.57 o
   0   0   9       6415.43       6689.13        96.92 o
   1   0   9       1262.38       1282.33        18.45 o
   2   0   9         18.00         19.00         0.80 o
   3   0   9        351.17        342.64         3.33 o
   4   0   9        204.00        198.51         1.56 o
   5   0   9        148.15        151.16         1.27 o
   6   0   9        707.30        711.06         5.64 o
   7   0   9         29.86         38.53         0.48 o
   8   0   9        136.98        145.60         1.39 o
   9   0   9         21.70         25.81         0.39 o
  10   0   9         61.66         76.01         0.82 o
 -13   1   9          8.35          7.83         0.23 o
 -12   1   9         38.40         50.04         0.65 o
 -11   1   9        244.08        244.43         2.51 o
 -10   1   9        154.64        141.99         1.46 o
  -9   1   9        679.35        662.36         5.66 o
  -8   1   9         24.61         24.42         0.39 o
  -7   1   9        399.82        392.91         3.26 o
  -6   1   9        355.55        340.70         2.77 o
  -5   1   9       1005.21        963.83         8.14 o
  -4   1   9         92.93        101.17         2.23 o
  -3   1   9       2287.38       2577.91        42.35 o
  -2   1   9       3820.29       4175.28        68.80 o
  -1   1   9        857.74        898.84        14.40 o
   0   1   9       2591.14       2814.86        44.47 o
   1   1   9        276.47        302.77         4.87 o
   2   1   9        233.63        251.89         3.92 o
   3   1   9         37.69         28.59         0.48 o
   4   1   9        184.72        178.45         1.53 o
   5   1   9        195.14        181.91         1.51 o
   6   1   9         90.09         85.58         0.80 o
   7   1   9        216.59        230.48         1.96 o
   8   1   9        116.34        126.28         1.23 o
   9   1   9        195.85        209.48         2.06 o
  10   1   9          8.41          9.42         0.26 o
 -13   2   9        110.86        113.34         1.35 o
 -12   2   9         87.77         89.88         1.05 o
 -11   2   9         75.77         81.66         0.91 o
 -10   2   9         75.13         81.20         0.91 o
  -9   2   9        223.49        221.95         2.02 o
  -8   2   9        237.55        227.55         2.02 o
  -7   2   9        376.43        364.01         3.15 o
  -6   2   9         66.66         70.38         0.69 o
  -5   2   9        582.94        621.94         5.15 o
  -4   2   9       1405.98       1466.48        25.69 o
  -3   2   9        235.60        262.66         5.16 o
  -2   2   9        590.39        617.77        10.49 o
  -1   2   9       1453.34       1569.80        26.49 o
   0   2   9       1080.01       1157.11        18.39 o
   1   2   9        289.72        319.18         5.71 o
   2   2   9        847.21        838.36         9.61 o
   3   2   9         94.31         89.42         1.06 o
   4   2   9         52.57         41.66         0.55 o
   5   2   9        228.55        221.89         2.11 o
   6   2   9         34.09         40.78         0.53 o
   7   2   9        285.95        314.85         3.79 o
   8   2   9         13.53          8.45         0.29 o
   9   2   9         52.60         48.11         0.75 o
  10   2   9         36.90         32.34         0.56 o
 -13   3   9          5.96          6.98         0.21 o
 -12   3   9        105.60        114.23         1.28 o
 -11   3   9         61.61         66.20         0.79 o
 -10   3   9        164.86        161.63         1.71 o
  -9   3   9        392.24        383.49         3.71 o
  -8   3   9        259.72        261.16         2.34 o
  -7   3   9         50.00         47.32         0.55 o
  -6   3   9        482.38        482.11         4.11 o
  -5   3   9        291.55        261.91         2.27 o
  -4   3   9        525.64        515.18         5.28 o
  -3   3   9         40.62         43.64         0.90 o
  -2   3   9         24.40         26.11         0.96 o
  -1   3   9        160.04        154.13         3.11 o
   0   3   9         14.93         13.03         0.76 o
   1   3   9        372.55        394.82         4.75 o
   2   3   9       1043.86       1051.08        11.34 o
   3   3   9        279.46        255.55         2.68 o
   4   3   9         58.83         54.11         0.75 o
   5   3   9        495.79        486.06         5.13 o
   6   3   9        194.54        199.25         2.26 o
   7   3   9         98.01         99.57         1.39 o
   8   3   9         52.81         60.40         0.91 o
   9   3   9         45.26         46.31         0.75 o
  10   3   9         60.74         57.20         1.11 o
 -12   4   9         50.02         54.81         0.72 o
 -11   4   9         88.31         86.69         1.00 o
 -10   4   9         66.10         57.50         0.71 o
  -9   4   9        158.87        158.85         1.76 o
  -8   4   9        480.51        485.63         4.30 o
  -7   4   9        496.48        476.76         4.13 o
  -6   4   9       1551.80       1519.59        12.84 o
  -5   4   9        312.83        286.59         2.65 o
  -4   4   9        368.44        353.09         3.60 o
  -3   4   9        193.57        180.79         2.11 o
  -2   4   9        149.23        142.57         1.94 o
  -1   4   9        171.03        167.50         2.67 o
   0   4   9        114.04        105.26         1.51 o
   1   4   9        238.19        226.72         2.61 o
   2   4   9        118.53        108.40         1.24 o
   3   4   9        242.91        237.48         2.54 o
   4   4   9        339.54        338.94         3.60 o
   5   4   9         59.99         55.08         0.84 o
   6   4   9        162.06        173.70         2.46 o
   7   4   9          2.30          5.29         0.32 o
   8   4   9         24.33         26.71         0.56 o
   9   4   9        132.72        133.95         2.30 o
  10   4   9         13.11         10.48         0.49 o
 -12   5   9         19.73         20.69         0.53 o
 -11   5   9          4.62          5.54         0.23 o
 -10   5   9        121.10        116.25         1.31 o
  -9   5   9         17.58         15.38         0.35 o
  -8   5   9         77.02         64.42         0.82 o
  -7   5   9        279.25        260.71         2.60 o
  -6   5   9         25.47         24.58         0.51 o
  -5   5   9        309.95        303.94         3.31 o
  -4   5   9         39.73         36.52         0.66 o
  -3   5   9          9.23          8.58         0.30 o
  -2   5   9         54.08         48.67         0.70 o
  -1   5   9        135.62        135.29         1.65 o
   0   5   9         55.03         49.98         0.85 o
   1   5   9        120.16        114.00         1.42 o
   2   5   9         36.70         33.26         0.58 o
   3   5   9        708.94        697.18         7.16 o
   4   5   9        692.84        682.62         7.29 o
   5   5   9        260.53        246.26         3.17 o
   6   5   9         66.49         73.28         1.32 o
   7   5   9        112.69        117.45         1.84 o
   8   5   9         10.09          8.73         0.42 o
   9   5   9          6.64          6.69         0.33 o
 -11   6   9         55.88         56.33         1.08 o
 -10   6   9         44.99         47.66         0.85 o
  -9   6   9          7.99          7.58         0.32 o
  -8   6   9        287.70        276.23         4.07 o
  -7   6   9        819.92        827.26        11.72 o
  -6   6   9        427.89        415.17         5.00 o
  -5   6   9        535.09        527.68         6.35 o
  -4   6   9         65.13         61.30         0.94 o
  -3   6   9         95.42         97.73         1.52 o
  -2   6   9          9.55          8.43         0.31 o
  -1   6   9         43.81         37.00         0.64 o
   0   6   9         52.64         56.32         0.89 o
   1   6   9         56.06         52.95         0.83 o
   2   6   9         11.88         11.01         0.37 o
   3   6   9        314.70        323.37         3.65 o
   4   6   9         57.64         52.54         0.83 o
   5   6   9        339.46        327.28         6.00 o
   6   6   9         59.54         55.17         0.97 o
   7   6   9         31.77         34.41         0.70 o
   8   6   9        140.15        133.78         2.00 o
   9   6   9         23.43         21.22         0.54 o
 -11   7   9          5.04          4.54         0.40 o
 -10   7   9         52.12         59.60         1.17 o
  -9   7   9         50.67         56.65         1.06 o
  -8   7   9         97.76        101.97         1.73 o
  -7   7   9        223.75        217.98         3.34 o
  -6   7   9         22.67         23.31         0.58 o
  -5   7   9          4.29          4.85         0.35 o
  -4   7   9        193.61        189.90         2.82 o
  -3   7   9        162.69        150.90         2.38 o
  -2   7   9        153.66        159.41         2.29 o
  -1   7   9         91.09         96.00         1.40 o
   0   7   9         95.23         94.36         1.33 o
   1   7   9        107.07        111.64         1.48 o
   2   7   9        108.23        112.78         1.54 o
   3   7   9        136.72        133.38         1.78 o
   4   7   9        179.83        180.24         2.97 o
   5   7   9        174.86        176.35         2.53 o
   6   7   9         47.47         46.17         0.86 o
   7   7   9         16.60         18.71         0.52 o
   8   7   9         33.44         34.99         0.84 o
 -10   8   9         11.54         13.26         0.48 o
  -9   8   9         87.81         86.86         1.59 o
  -8   8   9          0.57          0.91         0.33 o
  -7   8   9        209.45        203.44         3.32 o
  -6   8   9        342.83        327.14         5.29 o
  -5   8   9        464.68        456.59         7.36 o
  -4   8   9          7.21          6.50         0.39 o
  -3   8   9        128.85        128.44         2.43 o
  -2   8   9         78.89         76.62         1.15 o
  -1   8   9        237.85        230.02         3.35 o
   0   8   9        106.06        107.07         1.66 o
   1   8   9         19.24         19.05         0.49 o
   2   8   9          9.33          9.11         0.32 o
   3   8   9        196.19        198.51         2.56 o
   4   8   9          8.85         10.04         0.40 o
   5   8   9        142.88        146.41         2.39 o
   6   8   9        109.49        112.26         1.85 o
   7   8   9         31.37         35.07         0.70 o
  -9   9   9        266.91        280.06         5.93 o
  -8   9   9         98.43         98.26         2.41 o
  -7   9   9         48.19         46.40         1.04 o
  -6   9   9         11.18         13.52         1.06 o
  -5   9   9         27.37         26.43         0.78 o
  -4   9   9         37.13         38.41         0.85 o
  -3   9   9        237.01        234.52         3.64 o
  -2   9   9          6.94          7.88         0.35 o
  -1   9   9         61.81         64.76         1.03 o
   0   9   9         64.38         60.03         0.97 o
   1   9   9        114.36        112.20         1.51 o
   2   9   9          1.09          1.06         0.27 o
   3   9   9         51.71         51.99         0.82 o
   4   9   9         21.25         19.45         0.51 o
   5   9   9         60.10         57.36         0.96 o
   6   9   9         10.58         10.70         0.36 o
  -7  10   9         30.97         29.84         1.16 o
  -6  10   9        150.13        133.95         2.71 o
  -5  10   9        116.23        117.31         2.04 o
  -4  10   9        304.95        303.99         4.57 o
  -3  10   9         56.05         53.09         0.96 o
  -2  10   9         20.31         21.71         0.55 o
  -1  10   9        159.02        164.09         2.15 o
   0  10   9         24.98         24.67         0.56 o
   1  10   9        130.34        129.38         1.57 o
   2  10   9        108.87        109.11         1.39 o
   3  10   9        150.85        167.67         2.16 o
   4  10   9         12.50         11.73         0.39 o
   5  10   9         21.19         19.39         0.52 o
  -6  11   9         98.30         97.18         2.45 o
  -5  11   9         38.23         34.23         0.84 o
  -4  11   9          9.46          8.61         0.39 o
  -3  11   9         11.76         13.48         0.46 o
  -2  11   9         47.15         43.40         0.78 o
  -1  11   9         25.14         25.49         0.52 o
   0  11   9         51.09         52.92         0.77 o
   1  11   9         82.91         80.40         1.07 o
   2  11   9          6.77          8.09         0.40 o
   3  11   9          1.96          1.63         0.27 o
  -5 -11  10         35.80         32.30         0.44 o
  -4 -11  10         36.30         36.36         0.46 o
  -3 -11  10        141.56        134.00         1.31 o
  -2 -11  10         69.10         67.82         0.81 o
  -1 -11  10          0.85          0.64         0.18 o
   0 -11  10         82.74         81.96         1.44 o
   1 -11  10          0.91          0.78         0.23 o
   2 -11  10         55.36         51.13         0.87 o
  -7 -10  10        106.20         93.65         1.11 o
  -6 -10  10         33.16         34.07         0.44 o
  -5 -10  10        119.34        133.92         1.28 o
  -4 -10  10         96.04        100.62         1.00 o
  -3 -10  10         33.30         36.01         0.46 o
  -2 -10  10         56.82         53.90         0.65 o
  -1 -10  10         11.32         12.72         0.27 o
   0 -10  10         30.63         31.24         0.42 o
   1 -10  10        202.81        214.59         2.18 o
   2 -10  10         58.79         58.02         0.66 o
   3 -10  10         69.17         68.38         0.75 o
   4 -10  10         61.61         61.54         0.71 o
  -9  -9  10        308.37        302.53         8.70 o
  -8  -9  10          3.64          3.33         0.21 o
  -7  -9  10          3.34          3.12         0.20 o
  -6  -9  10         10.16          9.95         0.24 o
  -5  -9  10         82.71         88.39         0.86 o
  -4  -9  10        151.76        153.25         1.37 o
  -3  -9  10        133.19        124.05         1.12 o
  -2  -9  10         78.30         77.96         0.76 o
  -1  -9  10        376.26        384.53         3.24 o
   0  -9  10        105.84        108.48         0.93 o
   1  -9  10        116.37        123.51         1.07 o
   2  -9  10         79.76         77.66         0.78 o
   3  -9  10         32.65         35.01         0.48 o
   4  -9  10         13.03         11.56         0.26 o
   5  -9  10         36.07         37.27         0.50 o
   6  -9  10         85.79         83.48         1.04 o
 -10  -8  10        108.43        114.67         2.80 o
  -9  -8  10         19.62         16.74         0.59 o
  -8  -8  10         57.90         63.67         0.78 o
  -7  -8  10        183.91        185.66         1.71 o
  -6  -8  10        129.52        126.60         1.19 o
  -5  -8  10         82.62         87.69         0.81 o
  -4  -8  10         51.21         53.69         0.56 o
  -3  -8  10          7.24          7.51         0.22 o
  -2  -8  10          6.61          6.80         0.21 o
  -1  -8  10        167.84        158.76         1.28 o
   0  -8  10         42.78         44.39         0.44 o
   1  -8  10         40.14         38.84         0.39 o
   2  -8  10        108.63        104.28         0.94 o
   3  -8  10         10.45         10.93         0.25 o
   4  -8  10        118.56        115.62         1.09 o
   5  -8  10         12.68         14.67         0.29 o
   6  -8  10        125.24        123.65         1.25 o
   7  -8  10          7.69          8.73         0.23 o
 -10  -7  10         22.32         22.44         0.54 o
  -9  -7  10         12.38         12.32         0.34 o
  -8  -7  10         12.33         11.90         0.28 o
  -7  -7  10         94.50         89.38         0.88 o
  -6  -7  10        344.94        352.19         2.83 o
  -5  -7  10         17.75         17.40         0.30 o
  -4  -7  10        106.72        104.79         0.88 o
  -3  -7  10         77.35         80.42         0.72 o
  -2  -7  10        121.01        102.24         0.86 o
  -1  -7  10         42.13         43.60         0.45 o
   0  -7  10         41.92         40.23         0.40 o
   1  -7  10          5.05          6.54         0.18 o
   2  -7  10        199.68        205.51         1.60 o
   3  -7  10         10.79         10.21         0.23 o
   4  -7  10        467.01        494.93         4.15 o
   5  -7  10        155.82        179.62         1.63 o
   6  -7  10        119.78        127.66         1.20 o
   7  -7  10         83.08         90.77         0.92 o
   8  -7  10         11.98         10.67         0.25 o
 -11  -6  10         54.02         57.22         1.24 o
 -10  -6  10         61.62         58.76         1.05 o
  -9  -6  10         43.64         44.03         0.69 o
  -8  -6  10        476.43        474.49         4.51 o
  -7  -6  10         67.88         68.31         0.67 o
  -6  -6  10        384.58        371.87         2.87 o
  -5  -6  10        133.80        140.96         1.12 o
  -4  -6  10        101.07         98.07         0.82 o
  -3  -6  10         65.54         66.73         0.59 o
  -2  -6  10         60.53         59.91         0.55 o
  -1  -6  10         49.45         49.06         0.46 o
   0  -6  10        151.87        151.03         1.09 o
   1  -6  10          5.06          5.28         0.16 o
   2  -6  10         13.66         14.64         0.24 o
   3  -6  10        305.79        307.32         2.37 o
   4  -6  10         33.41         32.22         0.39 o
   5  -6  10        408.30        396.26         3.32 o
   6  -6  10        158.15        167.60         1.52 o
   7  -6  10         44.64         41.61         0.48 o
   8  -6  10         17.28         17.35         0.30 o
 -12  -5  10         42.66         42.13         1.17 o
 -11  -5  10         36.02         35.32         0.84 o
 -10  -5  10         45.93         39.89         0.67 o
  -9  -5  10        106.50         97.27         1.08 o
  -8  -5  10         29.76         37.39         0.48 o
  -7  -5  10        281.23        268.60         2.22 o
  -6  -5  10        228.92        224.87         1.81 o
  -5  -5  10        210.88        206.23         1.61 o
  -4  -5  10        232.73        216.51         1.62 o
  -3  -5  10        102.33         93.51         0.74 o
  -2  -5  10          5.46          4.31         0.17 o
  -1  -5  10        431.94        437.19         3.05 o
   0  -5  10         15.39         17.04         0.25 o
   1  -5  10        125.32        115.31         0.82 o
   2  -5  10        521.55        517.01         3.62 o
   3  -5  10        579.74        577.61         4.26 o
   4  -5  10        225.63        217.66         1.72 o
   5  -5  10        241.85        233.57         1.90 o
   6  -5  10         70.21         66.74         0.67 o
   7  -5  10         80.86         70.86         0.71 o
   8  -5  10         16.35         14.45         0.27 o
   9  -5  10         19.14         19.84         0.30 o
 -12  -4  10         41.10         37.27         0.95 o
 -11  -4  10        174.62        167.75         2.12 o
 -10  -4  10        181.93        176.95         2.00 o
  -9  -4  10         42.37         38.83         0.54 o
  -8  -4  10         65.64         82.11         0.82 o
  -7  -4  10        541.61        500.02         4.09 o
  -6  -4  10        418.64        402.53         3.15 o
  -5  -4  10        371.37        353.48         2.62 o
  -4  -4  10        433.27        407.05         2.91 o
  -3  -4  10         26.29         27.38         0.30 o
  -2  -4  10         30.23         28.20         0.30 o
  -1  -4  10          7.21          8.51         0.16 o
   0  -4  10         26.28         26.16         0.27 o
   1  -4  10         86.70         89.26         0.66 o
   2  -4  10        214.13        205.41         1.53 o
   3  -4  10         97.57         98.18         0.79 o
   4  -4  10         45.67         44.05         0.46 o
   5  -4  10        199.42        182.03         1.41 o
   6  -4  10         39.70         30.13         0.37 o
   7  -4  10         83.40         71.01         0.69 o
   8  -4  10         71.65         66.06         0.69 o
   9  -4  10         26.30         28.92         0.37 o
 -12  -3  10         38.02         34.63         0.53 o
 -11  -3  10         85.98         86.03         1.03 o
 -10  -3  10         75.18         79.04         0.91 o
  -9  -3  10         98.80        104.95         1.22 o
  -8  -3  10        143.31        142.06         1.30 o
  -7  -3  10        296.77        286.52         2.39 o
  -6  -3  10        329.66        325.77         2.60 o
  -5  -3  10        393.77        365.85         2.81 o
  -4  -3  10        756.04        752.28         5.53 o
  -3  -3  10         83.67         84.66         0.72 o
  -2  -3  10        257.74        250.60         1.91 o
  -1  -3  10          8.32         10.01         0.20 o
   0  -3  10        352.00        349.11         2.98 o
   1  -3  10        197.53        192.00         1.67 o
   2  -3  10        304.65        289.04         2.07 o
   3  -3  10        176.90        171.57         1.28 o
   4  -3  10         23.90         24.98         0.32 o
   5  -3  10          6.15          4.09         0.18 o
   6  -3  10         58.33         57.02         0.55 o
   7  -3  10         20.06         16.67         0.29 o
   8  -3  10          8.04          4.79         0.20 o
   9  -3  10         27.72         24.94         0.35 o
  10  -3  10         57.87         53.06         0.74 o
 -13  -2  10          2.64          2.53         0.18 o
 -12  -2  10        383.86        394.61         4.21 o
 -11  -2  10         33.65         30.05         0.46 o
 -10  -2  10        152.44        171.98         1.81 o
  -9  -2  10        135.14        142.59         1.44 o
  -8  -2  10         38.37         43.41         0.52 o
  -7  -2  10         92.14         88.01         0.84 o
  -6  -2  10         50.18         50.72         0.54 o
  -5  -2  10        162.14        157.60         1.33 o
  -4  -2  10        597.62        591.90         4.81 o
  -3  -2  10        450.63        464.15         5.22 o
  -2  -2  10        801.70        849.72        12.98 o
  -1  -2  10         36.28         37.82         1.02 o
   0  -2  10       1125.02       1162.11        14.86 o
   1  -2  10        497.58        507.90         5.06 o
   2  -2  10         75.02         78.77         0.69 o
   3  -2  10         96.02         92.03         0.74 o
   4  -2  10        141.62        144.88         1.13 o
   5  -2  10         70.54         71.79         0.64 o
   6  -2  10         74.86         83.49         0.75 o
   7  -2  10         99.04         93.80         0.86 o
   8  -2  10         13.71         16.84         0.30 o
   9  -2  10         28.75         24.05         0.34 o
  10  -2  10          7.44          8.59         0.21 o
 -13  -1  10        253.58        249.88         3.49 o
 -12  -1  10        186.28        210.11         2.45 o
 -11  -1  10         39.43         45.62         0.60 o
 -10  -1  10        107.27        104.25         1.08 o
  -9  -1  10        251.26        252.74         2.41 o
  -8  -1  10        220.51        206.54         1.83 o
  -7  -1  10        106.43         94.37         0.89 o
  -6  -1  10         40.10         38.18         0.45 o
  -5  -1  10        486.69        479.86         3.86 o
  -4  -1  10         48.18         52.67         0.80 o
  -3  -1  10        643.84        688.43        11.01 o
  -2  -1  10       2010.57       2232.64        37.04 o
  -1  -1  10       1022.88       1096.12        17.35 o
   0  -1  10        797.49        876.11        13.32 o
   1  -1  10        165.62        175.71         2.28 o
   2  -1  10         81.41         79.63         0.78 o
   3  -1  10        336.80        330.12         2.55 o
   4  -1  10         57.28         55.89         0.52 o
   5  -1  10        112.92        120.67         1.00 o
   6  -1  10         98.02         95.38         0.88 o
   7  -1  10         11.68          9.75         0.24 o
   8  -1  10          2.19          2.46         0.20 o
   9  -1  10         12.65         12.80         0.26 o
  10  -1  10        110.09        107.67         1.35 o
 -13   0  10         36.15         33.48         0.51 o
 -12   0  10          0.27          1.64         0.20 o
 -11   0  10         29.54         42.74         0.55 o
 -10   0  10        230.44        261.79         2.67 o
  -9   0  10         94.72        122.57         1.18 o
  -8   0  10        380.37        362.73         3.15 o
  -7   0  10         30.33         26.39         0.38 o
  -6   0  10         32.08         35.39         0.43 o
  -5   0  10          5.03          4.52         0.18 o
  -4   0  10         94.46        109.69         1.34 o
  -3   0  10       1742.00       1935.48        30.21 o
  -2   0  10        118.73        135.03         2.56 o
  -1   0  10         39.28         43.13         1.11 o
   0   0  10        151.07        149.54         2.64 o
   1   0  10        108.77        115.62         1.78 o
   2   0  10        150.94        148.88         1.59 o
   3   0  10        355.04        358.75         2.92 o
   4   0  10        258.44        234.17         1.95 o
   5   0  10         79.52         79.72         0.74 o
   6   0  10         37.39         32.54         0.42 o
   7   0  10         48.31         46.78         0.62 o
   8   0  10         88.96         83.45         0.85 o
   9   0  10        137.75        160.93         1.55 o
  10   0  10         66.20         62.93         0.87 o
 -13   1  10        253.54        259.57         3.13 o
 -12   1  10        186.29        216.59         2.30 o
 -11   1  10         39.54         46.88         0.71 o
 -10   1  10        107.52        105.25         1.15 o
  -9   1  10        251.38        257.28         2.35 o
  -8   1  10        220.17        210.20         1.89 o
  -7   1  10        106.82         96.48         0.92 o
  -6   1  10         40.03         38.30         0.46 o
  -5   1  10        486.06        485.77         3.98 o
  -4   1  10         48.15         51.49         0.72 o
  -3   1  10        644.84        680.77        11.66 o
  -2   1  10       2011.01       2295.83        37.22 o
  -1   1  10       1023.73       1107.13        17.42 o
   0   1  10        796.87        890.02        14.04 o
   1   1  10        164.77        170.68         2.09 o
   2   1  10         81.38         79.18         0.97 o
   3   1  10        337.30        331.26         3.19 o
   4   1  10         57.08         54.54         0.63 o
   5   1  10        112.68        118.62         1.15 o
   6   1  10         98.33         95.13         0.96 o
   7   1  10         11.74          9.65         0.24 o
   8   1  10          2.16          2.07         0.22 o
   9   1  10         12.67         12.32         0.31 o
  10   1  10        110.12        110.64         1.86 o
 -13   2  10          2.63          3.24         0.20 o
 -12   2  10        384.23        401.50         4.38 o
 -11   2  10         33.63         31.66         0.48 o
 -10   2  10        152.14        178.13         1.88 o
  -9   2  10        135.24        145.31         1.40 o
  -8   2  10         38.16         44.54         0.56 o
  -7   2  10         91.92         90.28         0.90 o
  -6   2  10         49.90         51.10         0.56 o
  -5   2  10        162.60        159.79         1.39 o
  -4   2  10        597.73        594.12         5.85 o
  -3   2  10        449.99        470.11         6.02 o
  -2   2  10        800.08        865.05        14.47 o
  -1   2  10         36.28         38.57         1.25 o
   0   2  10       1125.15       1169.38        22.23 o
   1   2  10        498.27        513.67         6.70 o
   2   2  10         74.80         78.99         1.01 o
   3   2  10         95.91         91.47         1.05 o
   4   2  10        141.93        144.04         1.44 o
   5   2  10         70.46         69.35         0.82 o
   6   2  10         75.01         82.72         0.95 o
   7   2  10         99.06         93.14         1.13 o
   8   2  10         13.65         16.00         0.40 o
   9   2  10         28.75         23.97         0.49 o
  10   2  10          7.47          9.28         0.33 o
 -12   3  10         38.03         36.76         0.52 o
 -11   3  10         86.03         91.62         1.03 o
 -10   3  10         75.25         83.51         0.95 o
  -9   3  10         98.46        109.67         1.12 o
  -8   3  10        143.55        149.21         1.40 o
  -7   3  10        297.31        297.09         2.60 o
  -6   3  10        328.99        335.76         2.88 o
  -5   3  10        393.88        370.61         3.17 o
  -4   3  10        756.02        754.03         7.15 o
  -3   3  10         83.57         83.08         1.12 o
  -2   3  10        257.08        252.51         3.41 o
  -1   3  10          8.29          9.37         0.32 o
   0   3  10        353.27        345.98         4.46 o
   1   3  10        197.93        190.15         2.10 o
   2   3  10        303.97        290.06         2.91 o
   3   3  10        177.12        168.31         1.76 o
   4   3  10         24.04         24.15         0.49 o
   5   3  10          6.10          4.31         0.30 o
   6   3  10         58.35         56.18         0.83 o
   7   3  10         19.97         16.47         0.46 o
   8   3  10          8.07          4.16         0.29 o
   9   3  10         27.72         23.89         0.62 o
  10   3  10         57.89         53.04         0.89 o
 -12   4  10         41.14         37.20         0.53 o
 -11   4  10        174.73        178.21         1.95 o
 -10   4  10        181.90        184.81         1.98 o
  -9   4  10         42.45         40.57         0.55 o
  -8   4  10         65.78         84.43         0.91 o
  -7   4  10        541.97        511.69         4.54 o
  -6   4  10        418.99        409.92         3.64 o
  -5   4  10        370.77        352.77         3.37 o
  -4   4  10        433.15        404.21         4.05 o
  -3   4  10         26.26         28.07         0.46 o
  -2   4  10         30.43         27.90         0.48 o
  -1   4  10          7.17          7.81         0.27 o
   0   4  10         26.46         26.26         0.65 o
   1   4  10         86.60         89.58         1.07 o
   2   4  10        214.16        207.59         2.27 o
   3   4  10         97.56         97.61         1.11 o
   4   4  10         45.57         43.37         0.73 o
   5   4  10        199.15        179.61         2.25 o
   6   4  10         39.78         29.54         0.57 o
   7   4  10         83.23         69.75         1.06 o
   8   4  10         71.67         63.42         1.17 o
   9   4  10         26.27         27.87         0.56 o
 -12   5  10         42.64         40.93         0.89 o
 -11   5  10         36.05         34.94         0.52 o
 -10   5  10         45.93         41.32         0.57 o
  -9   5  10        106.36         99.80         1.14 o
  -8   5  10         29.78         37.03         0.51 o
  -7   5  10        281.16        269.14         2.75 o
  -6   5  10        229.02        225.17         2.44 o
  -5   5  10        210.97        204.46         2.36 o
  -4   5  10        232.55        214.39         2.65 o
  -3   5  10        102.02         92.04         1.22 o
  -2   5  10          5.40          4.48         0.33 o
  -1   5  10        431.60        436.61         4.86 o
   0   5  10         15.41         16.73         0.44 o
   1   5  10        125.34        115.90         1.39 o
   2   5  10        521.86        511.84         5.40 o
   3   5  10        579.40        559.95         5.89 o
   4   5  10        225.77        213.85         2.45 o
   5   5  10        242.47        230.69         3.27 o
   6   5  10         70.19         68.18         1.04 o
   7   5  10         81.02         70.21         1.06 o
   8   5  10         16.34         14.74         0.43 o
   9   5  10         19.16         18.93         0.52 o
 -11   6  10         54.03         55.52         1.07 o
 -10   6  10         61.61         58.82         1.06 o
  -9   6  10         43.70         45.47         0.84 o
  -8   6  10        476.72        484.44         6.59 o
  -7   6  10         67.72         68.53         1.13 o
  -6   6  10        385.08        371.65         4.87 o
  -5   6  10        133.56        143.07         1.98 o
  -4   6  10        101.59         99.32         1.45 o
  -3   6  10         65.64         66.91         0.99 o
  -2   6  10         60.72         59.94         0.88 o
  -1   6  10         49.49         48.54         0.77 o
   0   6  10        151.59        150.33         1.83 o
   1   6  10          5.08          6.01         0.42 o
   2   6  10         13.57         14.57         0.40 o
   3   6  10        305.70        299.14         3.57 o
   4   6  10         33.59         32.71         0.81 o
   5   6  10        408.19        390.35         5.04 o
   6   6  10        158.23        166.52         2.25 o
   7   6  10         44.72         41.31         0.81 o
   8   6  10         17.28         17.24         0.45 o
 -10   7  10         22.34         21.82         0.64 o
  -9   7  10         12.41         11.71         0.41 o
  -8   7  10         12.36         12.56         0.49 o
  -7   7  10         94.54         89.38         1.58 o
  -6   7  10        344.96        344.96         5.79 o
  -5   7  10         17.74         17.78         0.53 o
  -4   7  10        106.78        103.34         1.74 o
  -3   7  10         77.37         77.70         1.21 o
  -2   7  10        121.31        102.53         1.36 o
  -1   7  10         42.06         43.30         0.74 o
   0   7  10         41.98         39.67         0.70 o
   1   7  10          5.01          6.15         0.33 o
   2   7  10        199.49        200.57         2.63 o
   3   7  10         10.75          9.99         0.32 o
   4   7  10        466.60        491.15         6.50 o
   5   7  10        155.95        177.94         2.39 o
   6   7  10        119.68        123.88         1.95 o
   7   7  10         83.08         89.67         1.58 o
   8   7  10         11.98         10.87         0.39 o
 -10   8  10        108.43        113.87         2.44 o
  -9   8  10         19.63         16.06         0.57 o
  -8   8  10         57.92         64.12         1.26 o
  -7   8  10        184.00        185.59         3.32 o
  -6   8  10        129.70        128.10         2.33 o
  -5   8  10         82.67         86.06         1.58 o
  -4   8  10         51.04         53.60         0.91 o
  -3   8  10          7.20          7.55         0.36 o
  -2   8  10          6.57          5.84         0.33 o
  -1   8  10        167.91        156.16         2.31 o
   0   8  10         42.86         44.43         0.77 o
   1   8  10         40.15         39.19         0.87 o
   2   8  10        108.80        104.62         1.36 o
   3   8  10         10.45         10.90         0.37 o
   4   8  10        118.42        113.68         1.60 o
   5   8  10         12.67         14.93         0.43 o
   6   8  10        125.13        123.21         1.86 o
   7   8  10          7.70          8.84         0.41 o
  -9   9  10        308.42        293.61         8.62 o
  -8   9  10          3.64          3.02         0.40 o
  -7   9  10          3.32          3.21         0.40 o
  -6   9  10         10.17         10.57         0.46 o
  -5   9  10         82.66         86.36         1.59 o
  -4   9  10        151.57        147.60         2.66 o
  -3   9  10        132.97        122.82         1.86 o
  -2   9  10         78.24         80.36         1.27 o
  -1   9  10        376.42        383.31         4.82 o
   0   9  10        105.89        110.00         1.50 o
   1   9  10        116.39        128.48         1.61 o
   2   9  10         79.86         77.89         1.06 o
   3   9  10         32.60         34.39         0.63 o
   4   9  10         13.02         10.96         0.37 o
   5   9  10         36.05         36.85         0.76 o
   6   9  10         85.84         85.84         1.50 o
  -7  10  10        106.31         93.18         3.95 o
  -6  10  10         33.17         31.89         0.78 o
  -5  10  10        119.37        132.18         2.21 o
  -4  10  10         96.02        100.91         1.74 o
  -3  10  10         33.43         36.06         0.81 o
  -2  10  10         57.02         52.28         0.95 o
  -1  10  10         11.35         13.48         0.40 o
   0  10  10         30.55         32.34         0.59 o
   1  10  10        203.03        216.06         2.64 o
   2  10  10         58.72         58.51         0.87 o
   3  10  10         69.18         69.06         1.02 o
   4  10  10         61.60         62.84         0.97 o
  -5  11  10         35.83         32.52         0.80 o
  -4  11  10         36.23         35.03         0.74 o
  -3  11  10        141.55        136.65         1.96 o
  -2  11  10         69.14         68.60         1.10 o
  -1  11  10          0.85          0.85         0.30 o
   0  11  10         82.70         84.09         1.11 o
   1  11  10          0.91          1.10         0.25 o
   2  11  10         55.36         52.20         0.75 o
  -4 -11  11        166.30        168.12         1.79 o
  -3 -11  11        120.55        121.35         1.29 o
  -2 -11  11        121.30        125.01         1.29 o
  -1 -11  11         44.11         43.49         0.58 o
   0 -11  11         80.27         79.18         1.38 o
   1 -11  11         68.88         64.99         0.99 o
  -7 -10  11         10.31          9.78         0.26 o
  -6 -10  11         20.84         23.23         0.36 o
  -5 -10  11        102.92        101.01         1.01 o
  -4 -10  11         93.79         99.10         1.01 o
  -3 -10  11        232.59        230.86         2.15 o
  -2 -10  11         60.55         58.46         0.64 o
  -1 -10  11         74.69         67.79         0.70 o
   0 -10  11        107.56        110.33         1.17 o
   1 -10  11          6.91          5.78         0.27 o
   2 -10  11        119.21        120.23         1.35 o
   3 -10  11         26.54         26.97         0.46 o
  -8  -9  11         54.10         51.92         0.65 o
  -7  -9  11         49.96         51.62         0.59 o
  -6  -9  11        103.42        102.40         1.04 o
  -5  -9  11         38.73         39.09         0.48 o
  -4  -9  11        186.37        192.62         1.73 o
  -3  -9  11          9.74         11.85         0.27 o
  -2  -9  11         46.61         49.69         0.58 o
  -1  -9  11        229.27        226.80         2.04 o
   0  -9  11         48.54         50.69         0.55 o
   1  -9  11         49.78         46.36         0.58 o
   2  -9  11         31.21         37.38         0.48 o
   3  -9  11          2.74          2.78         0.21 o
   4  -9  11         29.64         29.90         0.42 o
   5  -9  11         11.37         10.71         0.25 o
  -9  -8  11        153.86        144.96         4.03 o
  -8  -8  11         63.72         65.16         0.76 o
  -7  -8  11        104.61        104.03         1.03 o
  -6  -8  11        140.29        137.27         1.27 o
  -5  -8  11         62.67         61.78         0.64 o
  -4  -8  11        138.65        143.61         1.28 o
  -3  -8  11         22.67         24.69         0.38 o
  -2  -8  11        560.65        561.05         4.92 o
  -1  -8  11        330.95        331.99         2.68 o
   0  -8  11        123.75        118.26         1.05 o
   1  -8  11         84.64         88.44         0.80 o
   2  -8  11        235.84        243.97         2.15 o
   3  -8  11        191.34        203.59         1.85 o
   4  -8  11         39.76         38.40         0.49 o
   5  -8  11        399.39        403.92         3.83 o
   6  -8  11         66.43         67.45         0.73 o
 -10  -7  11         19.08         18.83         0.49 o
  -9  -7  11         19.85         22.40         0.40 o
  -8  -7  11        201.45        205.71         2.04 o
  -7  -7  11         89.09         90.81         0.89 o
  -6  -7  11         40.35         39.34         0.47 o
  -5  -7  11         65.33         67.30         0.63 o
  -4  -7  11         13.43         10.85         0.25 o
  -3  -7  11        231.18        219.43         1.70 o
  -2  -7  11        235.07        235.86         1.85 o
  -1  -7  11        201.77        212.55         1.67 o
   0  -7  11        232.97        230.04         1.74 o
   1  -7  11         20.05         15.12         0.28 o
   2  -7  11         60.97         64.92         0.62 o
   3  -7  11         62.91         61.44         0.62 o
   4  -7  11        111.42        113.28         1.08 o
   5  -7  11          2.94          2.39         0.21 o
   6  -7  11         21.50         20.78         0.33 o
   7  -7  11         38.30         38.75         0.47 o
 -11  -6  11          2.06          2.81         0.25 o
 -10  -6  11         16.82         14.02         0.46 o
  -9  -6  11        125.20        121.47         1.29 o
  -8  -6  11        135.55        133.54         1.31 o
  -7  -6  11        603.77        584.13         4.96 o
  -6  -6  11         78.27         79.76         0.74 o
  -5  -6  11         42.01         40.58         0.44 o
  -4  -6  11        244.85        254.72         1.90 o
  -3  -6  11        245.99        245.80         1.81 o
  -2  -6  11         95.19         92.86         0.77 o
  -1  -6  11        172.97        171.88         1.32 o
   0  -6  11         81.50         87.55         0.73 o
   1  -6  11        100.69         90.12         0.73 o
   2  -6  11        304.63        311.84         2.42 o
   3  -6  11        181.13        187.36         1.69 o
   4  -6  11        310.14        299.18         2.54 o
   5  -6  11        139.92        134.93         1.26 o
   6  -6  11        140.56        142.36         1.34 o
   7  -6  11         18.55         18.93         0.31 o
   8  -6  11         24.53         25.02         0.39 o
 -11  -5  11         26.82         27.30         0.69 o
 -10  -5  11         51.94         48.61         0.83 o
  -9  -5  11        206.91        191.55         1.93 o
  -8  -5  11         34.59         29.47         0.42 o
  -7  -5  11        103.59        102.54         0.93 o
  -6  -5  11        365.08        342.15         2.64 o
  -5  -5  11        369.52        363.46         2.69 o
  -4  -5  11        300.02        277.24         2.00 o
  -3  -5  11        103.27        106.95         0.86 o
  -2  -5  11        272.92        250.87         1.83 o
  -1  -5  11         80.02         76.35         0.63 o
   0  -5  11        149.90        151.48         1.12 o
   1  -5  11        123.25        125.11         0.98 o
   2  -5  11        254.05        253.69         1.89 o
   3  -5  11        400.08        396.88         2.98 o
   4  -5  11        154.84        158.49         1.34 o
   5  -5  11        275.60        271.39         2.36 o
   6  -5  11         73.69         71.76         0.74 o
   7  -5  11          6.73          6.88         0.23 o
   8  -5  11         85.79         81.75         0.91 o
 -12  -4  11         11.83         10.45         0.48 o
 -11  -4  11         53.22         45.39         0.64 o
 -10  -4  11         33.00         33.10         0.50 o
  -9  -4  11         72.95         57.58         0.71 o
  -8  -4  11         22.56         23.10         0.36 o
  -7  -4  11         40.92         35.04         0.44 o
  -6  -4  11         12.96         15.45         0.28 o
  -5  -4  11        524.59        518.09         3.81 o
  -4  -4  11        788.12        789.41         5.54 o
  -3  -4  11         89.76         99.64         0.78 o
  -2  -4  11         86.66         86.47         0.70 o
  -1  -4  11         10.88         11.95         0.20 o
   0  -4  11        335.88        333.03         2.28 o
   1  -4  11         44.47         47.38         0.45 o
   2  -4  11        668.34        674.04         4.83 o
   3  -4  11        197.44        184.00         1.46 o
   4  -4  11        219.36        216.89         1.71 o
   5  -4  11        119.74        122.56         1.06 o
   6  -4  11         67.23         75.72         0.74 o
   7  -4  11        218.00        213.48         1.95 o
   8  -4  11         27.75         30.68         0.45 o
   9  -4  11        106.01        104.72         1.08 o
 -12  -3  11        239.04        221.49         2.75 o
 -11  -3  11         35.34         29.49         0.46 o
 -10  -3  11         65.33         46.48         0.61 o
  -9  -3  11         18.85         14.53         0.30 o
  -8  -3  11         43.48         39.25         0.50 o
  -7  -3  11         24.93         25.17         0.38 o
  -6  -3  11        150.58        154.36         1.32 o
  -5  -3  11        169.53        172.79         1.42 o
  -4  -3  11        105.15        102.93         0.83 o
  -3  -3  11        144.86        141.19         1.07 o
  -2  -3  11         56.51         50.77         0.45 o
  -1  -3  11         33.27         36.76         0.36 o
   0  -3  11        148.50        137.43         1.00 o
   1  -3  11         61.08         58.67         0.53 o
   2  -3  11       1054.87       1038.26         7.69 o
   3  -3  11        525.46        525.80         3.92 o
   4  -3  11         88.86         90.22         0.79 o
   5  -3  11        411.58        397.46         2.99 o
   6  -3  11         33.52         29.94         0.38 o
   7  -3  11         42.98         41.81         0.49 o
   8  -3  11         51.66         55.48         0.62 o
   9  -3  11          8.88          9.21         0.30 o
 -12  -2  11         36.09         43.26         0.58 o
 -11  -2  11         87.20         82.77         0.94 o
 -10  -2  11         95.64        108.43         1.15 o
  -9  -2  11        109.81        122.48         1.24 o
  -8  -2  11        191.18        196.02         1.73 o
  -7  -2  11        102.24        100.28         0.95 o
  -6  -2  11        129.48        139.47         1.19 o
  -5  -2  11        355.87        344.07         2.67 o
  -4  -2  11        345.21        350.30         2.68 o
  -3  -2  11        260.49        261.85         2.08 o
  -2  -2  11        314.34        288.40         2.21 o
  -1  -2  11         52.21         54.52         0.58 o
   0  -2  11         86.69         78.77         0.76 o
   1  -2  11        206.11        196.72         1.74 o
   2  -2  11         50.93         53.63         0.52 o
   3  -2  11        162.61        157.22         1.22 o
   4  -2  11        200.26        201.85         1.56 o
   5  -2  11         92.04         91.41         0.81 o
   6  -2  11        373.46        390.31         3.09 o
   7  -2  11        109.18        111.75         1.01 o
   8  -2  11        103.14        108.79         1.03 o
   9  -2  11         24.31         21.84         0.32 o
 -13  -1  11         88.57         88.15         1.22 o
 -12  -1  11         57.45         56.27         0.74 o
 -11  -1  11        194.18        188.48         1.95 o
 -10  -1  11         33.09         32.05         0.47 o
  -9  -1  11         14.81         12.05         0.27 o
  -8  -1  11          5.74          5.52         0.22 o
  -7  -1  11        104.87        108.59         1.01 o
  -6  -1  11         21.93         18.52         0.32 o
  -5  -1  11        300.17        280.74         2.19 o
  -4  -1  11        125.76        121.20         1.02 o
  -3  -1  11        192.12        168.25         1.41 o
  -2  -1  11        101.71        102.26         1.10 o
  -1  -1  11         50.84         40.93         0.58 o
   0  -1  11        218.28        210.47         2.05 o
   1  -1  11        238.72        214.97         1.93 o
   2  -1  11        166.89        152.69         1.30 o
   3  -1  11         45.15         48.88         0.49 o
   4  -1  11        253.11        245.62         1.92 o
   5  -1  11        136.70        138.34         1.19 o
   6  -1  11        487.55        467.90         4.16 o
   7  -1  11         67.37         63.15         0.67 o
   8  -1  11          8.79          7.85         0.22 o
   9  -1  11        102.13        110.67         1.06 o
 -13   0  11          2.72          1.06         0.20 o
 -12   0  11         37.84         49.60         0.65 o
 -11   0  11        103.89        122.49         1.35 o
 -10   0  11         14.94         12.47         0.29 o
  -9   0  11         25.66         25.20         0.40 o
  -8   0  11          0.02         -0.05         0.19 o
  -7   0  11        187.29        197.51         1.74 o
  -6   0  11        129.05        124.54         1.12 o
  -5   0  11         91.52         91.66         0.85 o
  -4   0  11        267.43        275.98         2.32 o
  -3   0  11         74.78         74.48         0.94 o
  -2   0  11        292.00        296.75         3.50 o
  -1   0  11          0.39          1.50         0.26 o
   0   0  11        132.28        123.25         1.36 o
   1   0  11         39.03         39.70         0.64 o
   2   0  11        205.23        193.44         1.72 o
   3   0  11         38.03         39.64         0.47 o
   4   0  11          0.00          0.48         0.18 o
   5   0  11         20.90         24.43         0.37 o
   6   0  11        125.98        131.20         1.46 o
   7   0  11        208.22        236.39         2.21 o
   8   0  11         11.81         12.25         0.26 o
   9   0  11        112.59        113.24         1.54 o
 -13   1  11         88.54         91.69         1.16 o
 -12   1  11         57.40         58.85         0.73 o
 -11   1  11        194.40        191.71         2.08 o
 -10   1  11         33.07         32.27         0.50 o
  -9   1  11         14.80         12.26         0.31 o
  -8   1  11          5.67          5.74         0.23 o
  -7   1  11        105.13        109.16         1.05 o
  -6   1  11         21.88         17.75         0.32 o
  -5   1  11        300.56        287.55         2.39 o
  -4   1  11        125.49        122.99         1.11 o
  -3   1  11        191.86        169.35         1.74 o
  -2   1  11        101.78        102.38         1.91 o
  -1   1  11         50.83         41.89         0.74 o
   0   1  11        218.41        212.30         2.24 o
   1   1  11        238.82        217.40         2.07 o
   2   1  11        167.07        154.16         1.46 o
   3   1  11         45.16         48.95         0.58 o
   4   1  11        253.31        246.39         2.29 o
   5   1  11        136.78        138.45         1.38 o
   6   1  11        487.69        464.49         5.26 o
   7   1  11         67.32         62.73         0.80 o
   8   1  11          8.77          7.63         0.27 o
   9   1  11        102.15        112.11         1.48 o
 -12   2  11         36.00         45.95         0.61 o
 -11   2  11         87.16         88.53         1.01 o
 -10   2  11         95.97        110.62         1.20 o
  -9   2  11        109.64        126.43         1.28 o
  -8   2  11        190.55        202.07         1.85 o
  -7   2  11        102.48        102.21         1.01 o
  -6   2  11        129.27        142.14         1.31 o
  -5   2  11        355.66        346.94         2.89 o
  -4   2  11        344.94        352.14         2.95 o
  -3   2  11        260.39        262.64         2.93 o
  -2   2  11        314.97        288.98         3.44 o
  -1   2  11         52.20         54.14         0.75 o
   0   2  11         86.21         81.28         0.94 o
   1   2  11        205.98        199.40         1.91 o
   2   2  11         51.02         53.79         0.67 o
   3   2  11        162.71        159.55         1.68 o
   4   2  11        200.35        199.68         1.97 o
   5   2  11         91.67         90.00         1.04 o
   6   2  11        373.64        386.65         5.05 o
   7   2  11        109.13        109.01         1.59 o
   8   2  11        103.16        108.38         1.43 o
   9   2  11         24.31         21.31         0.47 o
 -12   3  11        239.03        236.19         2.72 o
 -11   3  11         35.28         31.10         0.48 o
 -10   3  11         65.24         49.56         0.65 o
  -9   3  11         18.96         15.06         0.32 o
  -8   3  11         43.38         39.86         0.51 o
  -7   3  11         25.02         25.81         0.43 o
  -6   3  11        150.53        154.92         1.50 o
  -5   3  11        169.53        170.06         1.66 o
  -4   3  11        105.54        101.79         1.05 o
  -3   3  11        144.39        138.23         2.02 o
  -2   3  11         56.96         50.77         0.67 o
  -1   3  11         33.33         35.85         0.61 o
   0   3  11        147.69        138.44         1.49 o
   1   3  11         60.99         59.81         0.74 o
   2   3  11       1054.54       1035.11         9.90 o
   3   3  11        525.55        527.15         5.11 o
   4   3  11         88.62         91.02         1.16 o
   5   3  11        412.00        397.96         4.09 o
   6   3  11         33.58         30.65         0.64 o
   7   3  11         42.96         41.30         0.69 o
   8   3  11         51.60         55.11         0.87 o
   9   3  11          8.92          9.42         0.31 o
 -12   4  11         11.83         10.44         0.28 o
 -11   4  11         53.27         47.25         0.64 o
 -10   4  11         33.07         34.57         0.50 o
  -9   4  11         73.13         58.72         0.72 o
  -8   4  11         22.55         23.85         0.40 o
  -7   4  11         40.89         35.53         0.50 o
  -6   4  11         12.93         16.36         0.32 o
  -5   4  11        524.67        515.46         4.99 o
  -4   4  11        787.98        773.54         7.65 o
  -3   4  11         89.73         99.41         1.32 o
  -2   4  11         86.58         85.24         1.06 o
  -1   4  11         11.03         12.29         0.35 o
   0   4  11        336.52        328.86         3.49 o
   1   4  11         44.54         47.93         0.65 o
   2   4  11        669.70        670.71         6.60 o
   3   4  11        197.12        182.42         1.93 o
   4   4  11        218.95        215.32         2.36 o
   5   4  11        119.41        124.41         1.71 o
   6   4  11         67.24         75.04         1.03 o
   7   4  11        218.14        213.57         2.68 o
   8   4  11         27.73         30.15         0.56 o
   9   4  11        105.98        104.96         1.54 o
 -11   5  11         26.78         25.78         0.47 o
 -10   5  11         51.88         48.28         0.69 o
  -9   5  11        206.66        194.58         2.18 o
  -8   5  11         34.58         29.46         0.54 o
  -7   5  11        103.41        104.10         1.28 o
  -6   5  11        365.06        342.35         3.87 o
  -5   5  11        368.78        359.11         4.11 o
  -4   5  11        299.84        281.14         3.49 o
  -3   5  11        102.74        105.18         1.37 o
  -2   5  11        273.30        247.43         2.76 o
  -1   5  11         79.93         75.84         1.01 o
   0   5  11        149.39        148.20         1.77 o
   1   5  11        122.99        124.85         1.45 o
   2   5  11        253.88        253.62         2.79 o
   3   5  11        400.29        389.30         4.00 o
   4   5  11        154.82        157.25         1.95 o
   5   5  11        275.87        271.41         3.54 o
   6   5  11         73.84         72.57         1.13 o
   7   5  11          6.74          6.86         0.32 o
   8   5  11         85.80         82.12         1.19 o
 -11   6  11          2.05          3.09         0.28 o
 -10   6  11         16.82         13.83         0.45 o
  -9   6  11        125.12        121.05         2.16 o
  -8   6  11        135.42        133.66         2.06 o
  -7   6  11        604.10        574.43         8.89 o
  -6   6  11         78.01         79.10         1.31 o
  -5   6  11         41.95         40.43         0.79 o
  -4   6  11        245.33        254.38         3.33 o
  -3   6  11        246.43        243.78         3.06 o
  -2   6  11         94.96         91.01         1.23 o
  -1   6  11        172.86        170.19         2.04 o
   0   6  11         81.72         87.28         1.16 o
   1   6  11        100.71         90.74         1.17 o
   2   6  11        304.58        310.34         3.58 o
   3   6  11        180.73        186.29         2.53 o
   4   6  11        310.28        297.75         3.71 o
   5   6  11        140.02        135.77         1.96 o
   6   6  11        140.67        145.09         2.30 o
   7   6  11         18.55         19.36         0.48 o
   8   6  11         24.49         23.67         0.57 o
 -10   7  11         19.06         19.66         0.54 o
  -9   7  11         19.85         22.82         0.63 o
  -8   7  11        201.61        207.50         3.33 o
  -7   7  11         89.06         91.68         1.61 o
  -6   7  11         40.43         39.68         0.87 o
  -5   7  11         65.43         68.36         1.37 o
  -4   7  11         13.49         10.39         0.46 o
  -3   7  11        230.99        215.27         2.79 o
  -2   7  11        235.33        236.37         2.86 o
  -1   7  11        201.77        211.23         2.45 o
   0   7  11        232.67        229.31         3.12 o
   1   7  11         20.05         15.54         0.39 o
   2   7  11         60.89         65.41         0.91 o
   3   7  11         62.88         60.22         0.84 o
   4   7  11        111.43        113.51         1.61 o
   5   7  11          2.95          2.16         0.29 o
   6   7  11         21.50         20.75         0.51 o
   7   7  11         38.35         40.78         0.85 o
  -9   8  11        153.94        152.19         3.75 o
  -8   8  11         63.76         64.54         1.27 o
  -7   8  11        104.63        104.61         2.08 o
  -6   8  11        140.32        136.67         2.29 o
  -5   8  11         62.67         61.68         1.19 o
  -4   8  11        138.71        144.21         2.25 o
  -3   8  11         22.67         24.29         0.59 o
  -2   8  11        560.38        555.78         7.57 o
  -1   8  11        330.98        330.68         4.19 o
   0   8  11        123.87        117.32         1.53 o
   1   8  11         84.75         89.53         1.20 o
   2   8  11        236.06        248.19         2.98 o
   3   8  11        191.28        206.86         2.62 o
   4   8  11         39.76         38.12         0.76 o
   5   8  11        399.44        409.67         5.85 o
   6   8  11         66.52         69.58         1.03 o
  -8   9  11         54.12         54.42         1.13 o
  -7   9  11         49.99         51.24         1.04 o
  -6   9  11        103.37         99.82         1.76 o
  -5   9  11         38.80         38.20         0.97 o
  -4   9  11        186.19        189.22         3.12 o
  -3   9  11          9.76         11.63         0.44 o
  -2   9  11         46.62         49.37         0.87 o
  -1   9  11        229.21        229.47         2.95 o
   0   9  11         48.54         51.72         0.80 o
   1   9  11         49.97         47.21         0.75 o
   2   9  11         31.19         37.54         0.66 o
   3   9  11          2.75          2.99         0.29 o
   4   9  11         29.62         30.37         0.68 o
   5   9  11         11.37         11.42         0.36 o
  -7  10  11         10.30          9.23         0.52 o
  -6  10  11         20.83         23.33         0.69 o
  -5  10  11        102.97        100.38         1.86 o
  -4  10  11         93.86         99.50         1.71 o
  -3  10  11        232.65        231.19         3.49 o
  -2  10  11         60.59         57.98         0.95 o
  -1  10  11         74.64         69.00         1.06 o
   0  10  11        107.33        110.68         1.51 o
   1  10  11          6.92          7.17         0.32 o
   2  10  11        119.29        121.01         1.65 o
   3  10  11         26.54         28.73         0.60 o
  -4  11  11        166.21        165.97         3.32 o
  -3  11  11        120.45        122.53         2.02 o
  -2  11  11        121.27        126.89         1.74 o
  -1  11  11         44.15         46.14         0.74 o
   0  11  11         80.31         82.79         1.11 o
   1  11  11         68.88         67.21         1.03 o
  -3 -11  12        111.44        111.78         1.23 o
  -2 -11  12         78.45         76.77         1.25 o
  -1 -11  12        398.82        385.54         6.60 o
  -6 -10  12         92.91         91.57         1.01 o
  -5 -10  12        105.03        115.26         1.19 o
  -4 -10  12        232.47        228.57         2.23 o
  -3 -10  12        263.82        272.81         2.65 o
  -2 -10  12         64.54         64.46         0.68 o
  -1 -10  12         65.30         62.70         0.70 o
   0 -10  12        121.54        122.80         1.49 o
   1 -10  12        309.16        317.31         3.83 o
   2 -10  12        105.33         98.35         1.32 o
   3 -10  12          0.42          0.33         0.24 o
  -8  -9  12         12.60         11.09         0.31 o
  -7  -9  12          6.88          7.72         0.23 o
  -6  -9  12         67.25         70.49         0.75 o
  -5  -9  12        327.04        327.70         3.01 o
  -4  -9  12         87.29         90.69         0.92 o
  -3  -9  12        348.45        378.53         3.31 o
  -2  -9  12        255.30        249.95         2.28 o
  -1  -9  12         13.30         15.82         0.30 o
   0  -9  12        131.84        129.37         1.26 o
   1  -9  12        290.26        299.68         3.33 o
   2  -9  12        108.40        107.34         1.20 o
   3  -9  12         82.65         84.40         1.00 o
   4  -9  12          5.28          6.45         0.25 o
  -9  -8  12         53.73         50.24         1.16 o
  -8  -8  12          0.01          0.14         0.20 o
  -7  -8  12        346.81        361.11         3.31 o
  -6  -8  12         72.75         69.14         0.69 o
  -5  -8  12        183.00        200.16         1.81 o
  -4  -8  12        225.57        241.53         2.11 o
  -3  -8  12        139.86        138.86         1.26 o
  -2  -8  12        261.20        264.01         2.30 o
  -1  -8  12        210.80        219.46         1.93 o
   0  -8  12        694.56        712.73         6.08 o
   1  -8  12         68.97         80.28         0.85 o
   2  -8  12         76.61         76.51         0.85 o
   3  -8  12        375.26        385.99         3.61 o
   4  -8  12         37.28         35.61         0.47 o
   5  -8  12         50.50         53.21         0.63 o
   6  -8  12         17.09         12.03         0.32 o
 -10  -7  12         41.92         40.91         1.15 o
  -9  -7  12        103.35        100.18         1.17 o
  -8  -7  12        125.23        115.46         1.28 o
  -7  -7  12         56.70         52.21         0.60 o
  -6  -7  12        189.60        198.80         1.72 o
  -5  -7  12        113.73        116.21         1.06 o
  -4  -7  12        365.67        358.51         3.03 o
  -3  -7  12         88.71         90.21         0.89 o
  -2  -7  12         22.83         23.86         0.36 o
  -1  -7  12        308.47        295.25         2.33 o
   0  -7  12         96.92         89.87         0.81 o
   1  -7  12         81.70         81.09         0.79 o
   2  -7  12        309.25        303.62         2.59 o
   3  -7  12        353.12        353.84         3.14 o
   4  -7  12         89.55         89.24         0.89 o
   5  -7  12         55.18         54.82         0.61 o
   6  -7  12         53.15         54.42         0.63 o
 -11  -6  12          9.48          8.86         0.34 o
 -10  -6  12         11.42         11.36         0.31 o
  -9  -6  12         20.96         22.82         0.39 o
  -8  -6  12        248.40        245.97         2.25 o
  -7  -6  12        217.72        213.69         1.88 o
  -6  -6  12        621.14        629.64         5.16 o
  -5  -6  12         21.38         18.34         0.30 o
  -4  -6  12        286.58        287.14         2.21 o
  -3  -6  12        335.56        327.44         2.46 o
  -2  -6  12        783.51        782.12         5.64 o
  -1  -6  12        193.60        188.32         1.46 o
   0  -6  12        428.34        410.27         3.02 o
   1  -6  12        272.33        263.71         2.14 o
   2  -6  12        671.46        657.55         5.36 o
   3  -6  12         22.60         23.97         0.36 o
   4  -6  12        142.68        140.46         1.28 o
   5  -6  12        133.71        134.81         1.25 o
   6  -6  12          5.88          7.25         0.22 o
   7  -6  12         18.51         19.74         0.35 o
 -11  -5  12          2.11          2.44         0.37 o
 -10  -5  12         35.14         35.97         0.55 o
  -9  -5  12        109.17         94.96         1.05 o
  -8  -5  12         11.68         10.72         0.26 o
  -7  -5  12        328.59        326.69         2.64 o
  -6  -5  12        311.32        304.18         2.37 o
  -5  -5  12        897.99        914.75         6.59 o
  -4  -5  12        941.76        953.39         6.73 o
  -3  -5  12        178.07        164.70         1.26 o
  -2  -5  12         50.44         54.69         0.51 o
  -1  -5  12         13.03         13.38         0.23 o
   0  -5  12        393.69        404.19         2.89 o
   1  -5  12        463.98        451.98         3.59 o
   2  -5  12        117.62        113.21         0.97 o
   3  -5  12        139.74        137.14         1.18 o
   4  -5  12         98.25         93.55         0.86 o
   5  -5  12         15.59         15.57         0.29 o
   6  -5  12        188.37        191.15         1.77 o
   7  -5  12         14.60         14.77         0.29 o
   8  -5  12         80.40         76.30         0.81 o
 -12  -4  12         43.91         43.77         1.01 o
 -11  -4  12         52.58         51.59         0.72 o
 -10  -4  12        129.17        137.76         1.51 o
  -9  -4  12         92.14         81.20         0.90 o
  -8  -4  12        102.29         99.52         1.13 o
  -7  -4  12        110.81        102.11         0.93 o
  -6  -4  12        241.16        253.95         2.00 o
  -5  -4  12        698.04        701.81         5.22 o
  -4  -4  12        267.95        253.25         1.91 o
  -3  -4  12        144.11        140.98         1.11 o
  -2  -4  12         23.36         20.92         0.29 o
  -1  -4  12         61.78         62.13         0.56 o
   0  -4  12         87.12         88.95         0.74 o
   1  -4  12        471.43        452.75         3.57 o
   2  -4  12       1266.62       1226.26         9.53 o
   3  -4  12       1262.75       1258.51         9.60 o
   4  -4  12         28.76         26.99         0.37 o
   5  -4  12         46.30         50.02         0.54 o
   6  -4  12        126.97        124.75         1.20 o
   7  -4  12        125.76        125.45         1.21 o
   8  -4  12         45.68         38.34         0.46 o
 -12  -3  12         55.27         54.43         0.71 o
 -11  -3  12         46.07         37.62         0.50 o
 -10  -3  12          1.76          1.03         0.20 o
  -9  -3  12         94.86         84.42         0.90 o
  -8  -3  12         47.69         40.85         0.56 o
  -7  -3  12        648.65        626.56         4.90 o
  -6  -3  12       1147.91       1135.94         8.71 o
  -5  -3  12        839.77        813.79         6.04 o
  -4  -3  12        495.54        489.48         3.59 o
  -3  -3  12        194.99        185.17         1.41 o
  -2  -3  12         45.11         46.17         0.43 o
  -1  -3  12         69.82         68.22         0.57 o
   0  -3  12         28.43         30.77         0.36 o
   1  -3  12       1327.29       1283.80         9.87 o
   2  -3  12        375.42        354.30         2.84 o
   3  -3  12        370.41        366.19         2.85 o
   4  -3  12        485.34        490.28         3.77 o
   5  -3  12         90.96         94.85         0.84 o
   6  -3  12        257.95        251.53         2.20 o
   7  -3  12        174.80        181.79         1.64 o
   8  -3  12          9.84         10.02         0.23 o
   9  -3  12         64.00         61.86         1.04 o
 -12  -2  12         13.33         15.03         0.33 o
 -11  -2  12         11.03         12.72         0.28 o
 -10  -2  12         68.81         69.69         0.77 o
  -9  -2  12         34.18         34.53         0.47 o
  -8  -2  12         16.59         16.98         0.32 o
  -7  -2  12        194.43        201.92         1.70 o
  -6  -2  12        125.66        134.23         1.15 o
  -5  -2  12         71.26         71.07         0.67 o
  -4  -2  12        276.82        255.88         1.97 o
  -3  -2  12        402.67        371.92         2.78 o
  -2  -2  12        464.83        445.71         3.20 o
  -1  -2  12        298.50        278.93         2.01 o
   0  -2  12        352.05        348.32         2.75 o
   1  -2  12        247.10        241.61         2.03 o
   2  -2  12        170.70        150.17         1.29 o
   3  -2  12        422.71        413.17         3.37 o
   4  -2  12       1210.85       1186.77         9.02 o
   5  -2  12        429.73        406.83         3.23 o
   6  -2  12        577.99        576.72         4.99 o
   7  -2  12         60.83         64.07         0.67 o
   8  -2  12          3.32          3.27         0.18 o
   9  -2  12         69.61         66.48         0.79 o
 -12  -1  12        108.23        117.16         1.32 o
 -11  -1  12         10.55         13.11         0.30 o
 -10  -1  12        117.81        111.18         1.18 o
  -9  -1  12        272.80        269.60         2.43 o
  -8  -1  12        350.51        331.53         2.86 o
  -7  -1  12         11.20         11.80         0.27 o
  -6  -1  12        177.06        164.99         1.39 o
  -5  -1  12         30.52         29.79         0.39 o
  -4  -1  12        190.39        185.66         1.49 o
  -3  -1  12         49.74         49.89         0.49 o
  -2  -1  12       1038.20       1040.02         7.63 o
  -1  -1  12        422.16        411.24         3.42 o
   0  -1  12        380.54        386.36         3.21 o
   1  -1  12        160.17        141.43         1.31 o
   2  -1  12        520.26        483.19         4.07 o
   3  -1  12        728.62        705.46         5.74 o
   4  -1  12          9.26          9.79         0.25 o
   5  -1  12         89.40         89.64         0.83 o
   6  -1  12         42.85         42.17         0.47 o
   7  -1  12        194.09        191.50         2.21 o
   8  -1  12         85.26         88.94         0.91 o
   9  -1  12         51.29         44.50         0.88 o
 -12   0  12         32.77         32.84         0.46 o
 -11   0  12        102.04        115.69         1.27 o
 -10   0  12        103.48         94.75         1.04 o
  -9   0  12        131.01        143.40         1.35 o
  -8   0  12        178.34        177.94         1.63 o
  -7   0  12         11.89         11.56         0.27 o
  -6   0  12        103.65        105.57         0.98 o
  -5   0  12        110.99         97.58         0.89 o
  -4   0  12         20.36         20.71         0.42 o
  -3   0  12        298.81        297.28         2.32 o
  -2   0  12         45.84         38.73         0.54 o
  -1   0  12          6.45          5.27         0.20 o
   0   0  12         47.58         45.61         0.60 o
   1   0  12        535.15        509.11         4.34 o
   2   0  12        658.53        634.77         5.52 o
   3   0  12        820.84        829.29         7.03 o
   4   0  12       1148.70       1154.37         9.95 o
   5   0  12       1037.17        995.10         8.52 o
   6   0  12        213.64        223.36         2.19 o
   7   0  12         34.93         44.87         0.60 o
   8   0  12        102.24        111.24         1.24 o
   9   0  12          6.53          8.77         0.43 o
 -12   1  12        108.20        121.13         1.42 o
 -11   1  12         10.52         13.27         0.32 o
 -10   1  12        117.69        112.64         1.22 o
  -9   1  12        272.95        272.85         2.50 o
  -8   1  12        349.97        339.18         2.96 o
  -7   1  12         11.14         11.41         0.27 o
  -6   1  12        177.00        165.52         1.48 o
  -5   1  12         30.68         29.61         0.42 o
  -4   1  12        190.04        183.55         1.61 o
  -3   1  12         49.60         49.72         0.61 o
  -2   1  12       1037.23       1028.41        10.08 o
  -1   1  12        422.29        404.15         3.84 o
   0   1  12        381.15        390.93         3.44 o
   1   1  12        160.28        143.92         1.39 o
   2   1  12        521.39        489.26         4.49 o
   3   1  12        728.25        721.31         6.49 o
   4   1  12          9.27          9.76         0.28 o
   5   1  12         89.35         90.15         1.02 o
   6   1  12         42.83         42.28         0.65 o
   7   1  12        193.90        195.18         2.24 o
   8   1  12         85.25         90.06         1.09 o
   9   1  12         51.32         45.18         0.78 o
 -12   2  12         13.33         14.97         0.32 o
 -11   2  12         10.96         13.99         0.38 o
 -10   2  12         68.78         72.85         0.86 o
  -9   2  12         34.10         34.19         0.48 o
  -8   2  12         16.67         17.23         0.34 o
  -7   2  12        194.79        211.97         1.94 o
  -6   2  12        125.39        139.01         1.32 o
  -5   2  12         71.28         70.98         0.74 o
  -4   2  12        276.51        253.20         2.14 o
  -3   2  12        403.22        366.51         3.43 o
  -2   2  12        464.56        442.70         4.49 o
  -1   2  12        298.03        275.52         2.98 o
   0   2  12        352.52        352.40         3.21 o
   1   2  12        246.94        246.46         2.31 o
   2   2  12        170.51        152.49         1.57 o
   3   2  12        422.93        417.62         3.96 o
   4   2  12       1210.39       1166.93        11.02 o
   5   2  12        429.80        408.07         4.77 o
   6   2  12        577.87        575.10         6.45 o
   7   2  12         60.88         64.38         0.86 o
   8   2  12          3.31          3.66         0.27 o
   9   2  12         69.66         67.80         0.89 o
 -12   3  12         55.33         57.72         0.74 o
 -11   3  12         46.09         39.75         0.53 o
 -10   3  12          1.75          1.30         0.20 o
  -9   3  12         95.00         85.56         1.00 o
  -8   3  12         47.55         41.28         0.55 o
  -7   3  12        648.77        646.32         5.61 o
  -6   3  12       1148.90       1140.36         9.83 o
  -5   3  12        839.94        816.14         7.21 o
  -4   3  12        494.68        479.87         4.56 o
  -3   3  12        194.89        181.72         1.99 o
  -2   3  12         45.16         44.66         0.61 o
  -1   3  12         69.74         66.86         0.82 o
   0   3  12         28.46         30.42         0.49 o
   1   3  12       1327.32       1283.83        11.93 o
   2   3  12        375.38        357.40         3.41 o
   3   3  12        369.89        371.26         3.75 o
   4   3  12        485.21        494.05         5.01 o
   5   3  12         91.15         96.78         1.35 o
   6   3  12        258.05        255.59         3.02 o
   7   3  12        174.87        185.09         2.29 o
   8   3  12          9.85         10.64         0.33 o
   9   3  12         63.97         61.61         0.86 o
 -12   4  12         43.88         41.02         0.67 o
 -11   4  12         52.54         53.47         0.69 o
 -10   4  12        129.18        139.01         1.59 o
  -9   4  12         92.03         82.20         0.98 o
  -8   4  12        102.53        100.39         1.27 o
  -7   4  12        110.46        100.34         1.07 o
  -6   4  12        241.30        251.11         2.42 o
  -5   4  12        698.47        694.02         7.13 o
  -4   4  12        267.87        253.21         2.83 o
  -3   4  12        143.75        136.90         1.65 o
  -2   4  12         23.26         20.01         0.44 o
  -1   4  12         61.66         60.94         0.79 o
   0   4  12         87.17         90.38         1.07 o
   1   4  12        472.84        454.02         4.65 o
   2   4  12       1265.55       1219.51        11.69 o
   3   4  12       1263.91       1258.74        12.42 o
   4   4  12         28.75         27.84         0.58 o
   5   4  12         46.29         50.16         0.80 o
   6   4  12        127.01        127.86         1.65 o
   7   4  12        125.82        126.47         1.78 o
   8   4  12         45.69         38.83         0.62 o
 -11   5  12          2.11          2.32         0.30 o
 -10   5  12         35.02         36.43         0.62 o
  -9   5  12        109.08         93.50         1.23 o
  -8   5  12         11.68         10.51         0.46 o
  -7   5  12        328.37        320.84         3.84 o
  -6   5  12        311.72        297.60         3.44 o
  -5   5  12        897.90        900.47        10.22 o
  -4   5  12        942.64        937.72        10.39 o
  -3   5  12        178.10        162.69         2.08 o
  -2   5  12         50.58         53.52         0.82 o
  -1   5  12         13.03         12.88         0.36 o
   0   5  12        393.27        403.65         4.18 o
   1   5  12        463.96        457.30         4.77 o
   2   5  12        117.56        113.72         1.30 o
   3   5  12        139.67        138.46         1.61 o
   4   5  12         98.12         92.38         1.19 o
   5   5  12         15.54         15.25         0.41 o
   6   5  12        188.30        195.88         2.54 o
   7   5  12         14.58         14.99         0.42 o
   8   5  12         80.48         76.51         1.36 o
 -11   6  12          9.49          8.40         0.36 o
 -10   6  12         11.43         11.35         0.39 o
  -9   6  12         20.95         22.72         0.60 o
  -8   6  12        248.25        244.81         3.62 o
  -7   6  12        217.71        211.42         3.47 o
  -6   6  12        620.87        613.02         9.09 o
  -5   6  12         21.37         18.98         0.54 o
  -4   6  12        286.52        288.03         4.24 o
  -3   6  12        335.44        323.74         3.69 o
  -2   6  12        782.66        768.61         8.79 o
  -1   6  12        193.33        186.02         2.14 o
   0   6  12        428.64        406.67         4.31 o
   1   6  12        272.78        263.40         2.80 o
   2   6  12        671.09        658.96         6.85 o
   3   6  12         22.69         24.00         0.51 o
   4   6  12        142.61        142.35         1.84 o
   5   6  12        133.65        137.32         1.83 o
   6   6  12          5.89          8.01         0.32 o
   7   6  12         18.50         20.49         0.48 o
 -10   7  12         41.94         40.04         1.11 o
  -9   7  12        103.27         99.01         1.80 o
  -8   7  12        125.26        115.51         2.07 o
  -7   7  12         56.79         52.32         1.11 o
  -6   7  12        189.46        197.77         3.28 o
  -5   7  12        113.86        115.81         1.91 o
  -4   7  12        365.94        353.86         4.54 o
  -3   7  12         88.53         88.33         1.24 o
  -2   7  12         22.91         23.60         0.56 o
  -1   7  12        308.83        292.75         3.87 o
   0   7  12         96.80         90.71         1.17 o
   1   7  12         81.49         82.90         1.23 o
   2   7  12        309.64        304.98         3.52 o
   3   7  12        353.03        355.31         4.34 o
   4   7  12         89.46         89.77         1.23 o
   5   7  12         55.24         56.20         0.87 o
   6   7  12         53.14         55.74         0.88 o
  -9   8  12         53.81         51.30         1.43 o
  -8   8  12          0.01          0.97         0.36 o
  -7   8  12        346.90        362.62         6.09 o
  -6   8  12         72.76         68.24         1.49 o
  -5   8  12        183.31        199.49         3.17 o
  -4   8  12        225.35        236.74         3.42 o
  -3   8  12        139.63        137.16         2.06 o
  -2   8  12        261.17        264.41         3.54 o
  -1   8  12        210.89        220.18         2.83 o
   0   8  12        694.54        723.75         8.55 o
   1   8  12         68.99         80.90         1.06 o
   2   8  12         76.68         78.02         1.01 o
   3   8  12        374.91        396.44         5.12 o
   4   8  12         37.27         36.96         0.63 o
   5   8  12         50.51         54.97         0.83 o
   6   8  12         17.09         12.82         0.39 o
  -8   9  12         12.59         11.24         0.57 o
  -7   9  12          6.86          7.54         0.41 o
  -6   9  12         67.22         71.39         1.37 o
  -5   9  12        326.93        321.87         5.18 o
  -4   9  12         87.10         87.99         1.59 o
  -3   9  12        348.37        374.49         5.60 o
  -2   9  12        255.24        249.84         3.37 o
  -1   9  12         13.32         15.76         0.45 o
   0   9  12        131.79        131.74         1.68 o
   1   9  12        290.13        294.74         3.44 o
   2   9  12        108.47        108.61         1.34 o
   3   9  12         82.75         86.71         1.13 o
   4   9  12          5.29          6.43         0.29 o
  -6  10  12         93.02         89.30         1.79 o
  -5  10  12        104.90        112.08         2.06 o
  -4  10  12        232.47        227.37         5.06 o
  -3  10  12        263.60        271.12         4.07 o
  -2  10  12         64.41         64.82         1.20 o
  -1  10  12         65.45         62.40         0.93 o
   0  10  12        121.74        124.42         1.57 o
   1  10  12        309.23        321.53         3.85 o
   2  10  12        105.35         99.02         1.33 o
   3  10  12          0.41          0.77         0.25 o
  -3  11  12        111.56        114.99         2.01 o
  -2  11  12         78.46         79.45         1.26 o
  -1  11  12        398.72        389.75         6.06 o
  -5 -10  13         69.78         72.60         0.78 o
  -4 -10  13         18.80         16.87         0.32 o
  -3 -10  13          2.51          3.86         0.22 o
  -2 -10  13        203.99        191.37         1.89 o
  -1 -10  13         71.43         65.23         0.78 o
   0 -10  13        175.03        171.82         2.22 o
   1 -10  13         70.05         72.17         1.00 o
   2 -10  13         10.07          8.48         0.30 o
  -7  -9  13         25.28         22.14         0.34 o
  -6  -9  13         34.76         34.49         0.45 o
  -5  -9  13         24.86         27.18         0.40 o
  -4  -9  13         49.10         51.51         0.59 o
  -3  -9  13        113.91        115.38         1.13 o
  -2  -9  13         31.76         32.70         0.45 o
  -1  -9  13         51.16         52.76         0.60 o
   0  -9  13        129.75        134.43         1.47 o
   1  -9  13         66.50         69.10         0.89 o
   2  -9  13         81.37         79.77         1.07 o
   3  -9  13         53.13         57.49         0.81 o
   4  -9  13         50.54         48.14         0.79 o
  -9  -8  13         55.82         49.95         1.80 o
  -8  -8  13         15.81         15.09         0.32 o
  -7  -8  13         66.39         65.03         0.68 o
  -6  -8  13        277.27        288.22         2.60 o
  -5  -8  13         27.51         28.47         0.39 o
  -4  -8  13         17.54         21.56         0.38 o
  -3  -8  13         20.34         20.51         0.34 o
  -2  -8  13         69.71         72.04         0.74 o
  -1  -8  13        154.01        148.53         1.35 o
   0  -8  13         26.75         28.08         0.53 o
   1  -8  13         84.57         82.04         0.98 o
   2  -8  13         86.34         92.19         1.12 o
   3  -8  13        222.29        224.46         2.42 o
   4  -8  13         27.29         24.49         0.43 o
   5  -8  13         73.93         63.71         1.08 o
 -10  -7  13         41.36         37.66         1.03 o
  -9  -7  13         23.12         25.43         0.41 o
  -8  -7  13         46.11         47.97         0.56 o
  -7  -7  13         76.99         80.59         0.81 o
  -6  -7  13         22.59         23.27         0.36 o
  -5  -7  13        107.85        115.38         1.05 o
  -4  -7  13         40.89         39.10         0.47 o
  -3  -7  13        237.93        235.53         2.01 o
  -2  -7  13        260.87        274.43         2.36 o
  -1  -7  13        356.48        355.87         3.00 o
   0  -7  13         92.86         89.48         0.85 o
   1  -7  13         84.19         82.76         0.89 o
   2  -7  13        138.33        139.96         1.47 o
   3  -7  13        122.00        118.86         1.23 o
   4  -7  13         12.14         11.35         0.27 o
   5  -7  13         56.72         59.23         0.65 o
   6  -7  13         43.64         39.03         0.63 o
 -10  -6  13         54.30         56.15         1.08 o
  -9  -6  13         58.62         58.25         0.65 o
  -8  -6  13        392.95        391.17         3.52 o
  -7  -6  13          1.88          3.37         0.19 o
  -6  -6  13         32.85         33.83         0.42 o
  -5  -6  13         96.92         99.26         0.95 o
  -4  -6  13         26.83         25.19         0.35 o
  -3  -6  13         41.98         43.34         0.47 o
  -2  -6  13         31.76         31.57         0.40 o
  -1  -6  13        161.33        150.98         1.24 o
   0  -6  13         51.86         49.59         0.52 o
   1  -6  13        493.41        498.41         4.61 o
   2  -6  13        102.72        100.38         1.04 o
   3  -6  13         84.69         83.25         0.81 o
   4  -6  13        232.45        228.34         2.06 o
   5  -6  13        107.63        108.11         1.07 o
   6  -6  13          6.88          7.96         0.31 o
   7  -6  13          1.35          1.04         0.21 o
 -11  -5  13         35.96         35.03         0.83 o
 -10  -5  13         69.68         65.92         0.92 o
  -9  -5  13         62.71         67.57         0.74 o
  -8  -5  13        105.07        111.91         1.09 o
  -7  -5  13         47.23         45.63         0.52 o
  -6  -5  13        219.04        211.62         1.67 o
  -5  -5  13        621.55        632.24         4.67 o
  -4  -5  13        658.13        672.14         4.91 o
  -3  -5  13        111.58        103.64         0.86 o
  -2  -5  13         75.00         75.65         0.68 o
  -1  -5  13        173.80        168.96         1.33 o
   0  -5  13        566.92        542.02         4.08 o
   1  -5  13        124.86        121.94         1.11 o
   2  -5  13        129.43        125.34         1.23 o
   3  -5  13        198.68        196.18         1.71 o
   4  -5  13          1.34          1.18         0.19 o
   5  -5  13        177.39        183.77         1.71 o
   6  -5  13         15.08         17.41         0.31 o
   7  -5  13          1.04          0.87         0.19 o
 -11  -4  13         22.48         21.69         0.45 o
 -10  -4  13         11.27         11.32         0.27 o
  -9  -4  13         10.68          9.94         0.26 o
  -8  -4  13        103.28         97.85         0.98 o
  -7  -4  13        579.23        606.35         4.90 o
  -6  -4  13        706.57        730.07         5.50 o
  -5  -4  13        177.83        179.20         1.41 o
  -4  -4  13        165.51        166.21         1.32 o
  -3  -4  13        556.90        552.65         4.08 o
  -2  -4  13        399.80        385.17         2.84 o
  -1  -4  13        146.16        139.54         1.11 o
   0  -4  13         63.98         59.01         0.56 o
   1  -4  13        663.85        658.06         5.45 o
   2  -4  13        679.77        661.72         5.64 o
   3  -4  13        329.50        325.12         2.75 o
   4  -4  13        117.56        115.08         1.08 o
   5  -4  13         34.79         35.14         0.42 o
   6  -4  13         40.30         42.21         0.50 o
   7  -4  13         47.95         45.42         0.52 o
   8  -4  13         23.47         19.31         0.51 o
 -12  -3  13          3.66          2.14         0.20 o
 -11  -3  13         62.51         67.33         0.82 o
 -10  -3  13         13.49         13.23         0.29 o
  -9  -3  13        444.81        451.42         4.14 o
  -8  -3  13         82.43         89.26         1.02 o
  -7  -3  13         30.38         32.71         0.46 o
  -6  -3  13        247.19        251.83         2.01 o
  -5  -3  13        861.78        854.98         6.31 o
  -4  -3  13         79.15         74.11         0.66 o
  -3  -3  13        396.62        393.82         2.89 o
  -2  -3  13        422.40        416.09         3.04 o
  -1  -3  13        271.98        266.22         1.98 o
   0  -3  13        287.35        280.98         2.33 o
   1  -3  13        323.37        295.88         2.58 o
   2  -3  13        268.56        257.18         2.26 o
   3  -3  13        261.44        248.31         2.09 o
   4  -3  13        125.78        119.85         1.09 o
   5  -3  13        378.80        345.48         3.06 o
   6  -3  13        128.40        122.82         1.14 o
   7  -3  13         39.89         43.89         0.50 o
   8  -3  13         50.33         50.89         0.85 o
 -12  -2  13          3.81          4.21         0.18 o
 -11  -2  13        147.30        150.91         1.58 o
 -10  -2  13         38.39         35.52         0.48 o
  -9  -2  13         34.59         33.55         0.47 o
  -8  -2  13        836.58        830.96         7.98 o
  -7  -2  13        142.69        151.96         1.30 o
  -6  -2  13        608.39        593.74         4.75 o
  -5  -2  13       1164.32       1145.82         8.77 o
  -4  -2  13        835.88        852.83         6.30 o
  -3  -2  13        112.59        117.20         0.95 o
  -2  -2  13        110.70        106.68         0.88 o
  -1  -2  13          1.55          1.93         0.17 o
   0  -2  13        425.86        412.88         3.35 o
   1  -2  13       1111.21       1042.02         8.91 o
   2  -2  13        402.06        397.90         3.36 o
   3  -2  13       1828.08       1774.93        14.40 o
   4  -2  13         94.69         93.49         0.89 o
   5  -2  13        163.01        163.53         1.52 o
   6  -2  13        383.00        374.66         3.54 o
   7  -2  13         18.12         19.29         0.40 o
   8  -2  13          3.66          4.06         0.22 o
 -12  -1  13         37.62         43.78         0.58 o
 -11  -1  13         32.22         36.02         0.49 o
 -10  -1  13        120.89        127.55         1.33 o
  -9  -1  13        241.22        248.76         2.34 o
  -8  -1  13         43.09         43.59         0.54 o
  -7  -1  13        805.51        830.89         6.77 o
  -6  -1  13        143.92        139.16         1.21 o
  -5  -1  13        952.82        943.35         7.30 o
  -4  -1  13         47.94         44.42         0.47 o
  -3  -1  13        283.35        265.50         2.02 o
  -2  -1  13        214.16        228.06         1.73 o
  -1  -1  13        388.98        350.20         2.67 o
   0  -1  13        196.55        198.08         1.70 o
   1  -1  13        900.83        855.82         7.47 o
   2  -1  13       1699.62       1624.80        14.20 o
   3  -1  13        230.42        229.72         2.13 o
   4  -1  13       1287.95       1216.60        10.42 o
   5  -1  13        420.21        394.08         3.42 o
   6  -1  13        502.49        470.41         4.29 o
   7  -1  13          2.63          2.59         0.23 o
   8  -1  13         80.03         75.13         0.89 o
 -12   0  13          3.77          5.21         0.20 o
 -11   0  13          7.50          9.93         0.26 o
 -10   0  13          2.02          1.72         0.20 o
  -9   0  13        269.57        276.40         2.59 o
  -8   0  13        371.24        399.38         3.47 o
  -7   0  13         66.51         52.69         0.60 o
  -6   0  13        464.65        471.04         3.87 o
  -5   0  13       1541.05       1549.52        12.41 o
  -4   0  13        193.61        193.90         1.63 o
  -3   0  13         16.24         16.53         0.29 o
  -2   0  13        999.81        972.34         7.24 o
  -1   0  13        197.28        188.76         1.63 o
   0   0  13          5.13          6.24         0.21 o
   1   0  13         10.62          8.99         0.24 o
   2   0  13        112.64        102.13         1.02 o
   3   0  13        293.48        257.57         2.39 o
   4   0  13       1235.35       1170.04        10.85 o
   5   0  13        143.81        139.11         1.64 o
   6   0  13         55.38         64.48         0.78 o
   7   0  13         10.93         13.01         0.40 o
   8   0  13        217.21        219.95         2.59 o
   9   0  13          1.76          3.53         0.32 o
 -12   1  13         37.61         44.75         0.61 o
 -11   1  13         32.15         37.07         0.53 o
 -10   1  13        121.07        130.01         1.42 o
  -9   1  13        241.43        253.23         2.50 o
  -8   1  13         43.04         44.17         0.57 o
  -7   1  13        805.80        841.15         7.32 o
  -6   1  13        143.99        141.47         1.31 o
  -5   1  13        952.44        944.48         7.77 o
  -4   1  13         47.93         43.54         0.50 o
  -3   1  13        284.03        264.21         2.15 o
  -2   1  13        214.31        226.62         2.02 o
  -1   1  13        388.61        349.54         3.08 o
   0   1  13        196.26        199.04         1.91 o
   1   1  13        900.59        861.84         7.36 o
   2   1  13       1699.37       1641.72        14.53 o
   3   1  13        230.38        232.68         2.21 o
   4   1  13       1288.03       1219.68        11.33 o
   5   1  13        420.65        397.88         5.24 o
   6   1  13        502.48        475.55         5.10 o
   7   1  13          2.63          2.91         0.27 o
   8   1  13         79.98         74.59         0.96 o
 -12   2  13          3.82          4.43         0.21 o
 -11   2  13        147.31        154.43         1.74 o
 -10   2  13         38.43         37.97         0.54 o
  -9   2  13         34.56         34.03         0.53 o
  -8   2  13        836.15        837.48         7.46 o
  -7   2  13        142.40        152.61         1.48 o
  -6   2  13        608.31        591.71         5.24 o
  -5   2  13       1164.10       1153.61         9.46 o
  -4   2  13        836.12        845.18         6.87 o
  -3   2  13        112.60        113.59         1.19 o
  -2   2  13        110.39        103.29         1.28 o
  -1   2  13          1.60          2.23         0.26 o
   0   2  13        426.20        416.80         3.95 o
   1   2  13       1112.06       1048.84         9.39 o
   2   2  13        402.29        402.74         3.83 o
   3   2  13       1826.70       1776.33        16.05 o
   4   2  13         94.63         94.26         1.29 o
   5   2  13        162.71        165.56         1.86 o
   6   2  13        383.15        382.50         4.26 o
   7   2  13         18.08         19.73         0.46 o
   8   2  13          3.66          4.15         0.24 o
 -12   3  13          3.67          3.26         0.31 o
 -11   3  13         62.47         67.47         0.83 o
 -10   3  13         13.45         13.56         0.31 o
  -9   3  13        444.56        454.15         4.66 o
  -8   3  13         82.35         89.42         0.96 o
  -7   3  13         30.63         33.67         0.48 o
  -6   3  13        247.69        250.08         2.31 o
  -5   3  13        861.28        847.52         7.36 o
  -4   3  13         79.14         73.95         0.90 o
  -3   3  13        396.21        386.50         3.85 o
  -2   3  13        422.72        407.16         4.17 o
  -1   3  13        271.98        264.14         2.66 o
   0   3  13        287.33        286.48         2.79 o
   1   3  13        323.76        298.35         2.84 o
   2   3  13        268.34        261.18         2.62 o
   3   3  13        261.40        251.61         2.53 o
   4   3  13        125.49        122.75         1.41 o
   5   3  13        379.17        352.18         3.93 o
   6   3  13        128.24        125.10         1.55 o
   7   3  13         39.87         44.77         0.66 o
   8   3  13         50.29         52.43         0.73 o
 -11   4  13         22.47         22.94         0.39 o
 -10   4  13         11.29         11.53         0.29 o
  -9   4  13         10.70          9.56         0.28 o
  -8   4  13        103.29         97.81         1.11 o
  -7   4  13        579.52        587.75         5.63 o
  -6   4  13        706.75        716.44         7.24 o
  -5   4  13        177.40        171.28         1.98 o
  -4   4  13        165.26        160.94         1.92 o
  -3   4  13        556.94        544.00         6.13 o
  -2   4  13        399.55        382.77         4.20 o
  -1   4  13        146.26        140.39         1.60 o
   0   4  13         63.78         60.46         0.78 o
   1   4  13        663.80        664.00         6.44 o
   2   4  13        680.20        661.72         6.43 o
   3   4  13        329.29        325.79         4.22 o
   4   4  13        117.65        116.38         1.45 o
   5   4  13         34.68         35.46         0.63 o
   6   4  13         40.33         42.04         0.66 o
   7   4  13         47.97         46.44         0.69 o
   8   4  13         23.48         20.58         0.53 o
 -11   5  13         35.98         34.72         0.92 o
 -10   5  13         69.69         65.47         1.01 o
  -9   5  13         62.72         64.35         0.99 o
  -8   5  13        105.16        110.30         1.57 o
  -7   5  13         47.25         45.35         0.79 o
  -6   5  13        219.14        207.23         3.27 o
  -5   5  13        621.69        612.42         7.12 o
  -4   5  13        658.25        656.54         7.38 o
  -3   5  13        111.30        102.87         1.31 o
  -2   5  13         75.11         74.65         0.97 o
  -1   5  13        174.18        168.15         1.91 o
   0   5  13        566.97        546.74         5.47 o
   1   5  13        125.20        123.66         1.40 o
   2   5  13        129.50        125.02         1.53 o
   3   5  13        198.65        197.42         2.31 o
   4   5  13          1.36          1.25         0.26 o
   5   5  13        177.51        190.70         2.37 o
   6   5  13         15.10         18.13         0.46 o
   7   5  13          1.04          0.82         0.24 o
 -10   6  13         54.29         58.20         1.08 o
  -9   6  13         58.55         59.04         1.15 o
  -8   6  13        393.07        392.26         6.07 o
  -7   6  13          1.91          3.25         0.33 o
  -6   6  13         33.01         35.30         0.75 o
  -5   6  13         97.02         97.31         1.54 o
  -4   6  13         26.68         25.41         0.59 o
  -3   6  13         41.95         41.69         0.73 o
  -2   6  13         31.74         31.56         0.60 o
  -1   6  13        161.34        150.17         1.72 o
   0   6  13         51.80         50.73         0.73 o
   1   6  13        493.27        502.65         6.06 o
   2   6  13        102.70        103.90         1.23 o
   3   6  13         84.99         86.26         1.09 o
   4   6  13        232.32        236.04         2.79 o
   5   6  13        107.64        110.38         1.52 o
   6   6  13          6.86          7.73         0.35 o
   7   6  13          1.34          1.39         0.23 o
 -10   7  13         41.31         37.50         1.23 o
  -9   7  13         23.10         25.15         0.62 o
  -8   7  13         46.15         47.74         1.01 o
  -7   7  13         76.98         78.48         1.40 o
  -6   7  13         22.70         23.26         0.65 o
  -5   7  13        107.82        113.03         1.93 o
  -4   7  13         40.92         39.02         0.86 o
  -3   7  13        237.81        231.97         3.14 o
  -2   7  13        260.67        270.71         3.14 o
  -1   7  13        356.66        356.55         4.12 o
   0   7  13         93.07         91.23         1.22 o
   1   7  13         84.23         84.38         1.09 o
   2   7  13        137.96        141.10         1.82 o
   3   7  13        122.00        121.75         1.47 o
   4   7  13         12.15         11.77         0.36 o
   5   7  13         56.73         62.80         0.91 o
   6   7  13         43.65         41.58         0.64 o
  -9   8  13         55.83         50.21         1.33 o
  -8   8  13         15.83         14.64         0.54 o
  -7   8  13         66.38         63.35         1.25 o
  -6   8  13        277.33        285.48         4.97 o
  -5   8  13         27.55         28.43         0.73 o
  -4   8  13         17.58         20.94         1.00 o
  -3   8  13         20.28         20.75         0.59 o
  -2   8  13         69.76         73.27         1.13 o
  -1   8  13        153.96        151.70         1.91 o
   0   8  13         26.80         29.08         0.55 o
   1   8  13         84.55         83.73         1.05 o
   2   8  13         86.27         94.42         1.24 o
   3   8  13        222.18        230.29         2.74 o
   4   8  13         27.22         25.78         0.55 o
   5   8  13         73.94         65.85         1.57 o
  -7   9  13         25.30         22.16         0.63 o
  -6   9  13         34.74         33.81         0.86 o
  -5   9  13         24.80         27.46         0.67 o
  -4   9  13         49.22         50.93         0.95 o
  -3   9  13        114.03        112.32         1.72 o
  -2   9  13         31.83         33.64         0.69 o
  -1   9  13         51.20         52.81         0.93 o
   0   9  13        129.53        137.94         1.73 o
   1   9  13         66.49         70.66         0.93 o
   2   9  13         81.34         79.75         1.03 o
   3   9  13         53.21         59.72         0.86 o
   4   9  13         50.50         48.95         0.79 o
  -5  10  13         69.77         70.83         1.47 o
  -4  10  13         18.80         16.91         0.49 o
  -3  10  13          2.50          3.42         0.35 o
  -2  10  13        203.99        196.49         2.75 o
  -1  10  13         71.44         66.63         0.99 o
   0  10  13        175.03        173.94         2.21 o
   1  10  13         70.12         73.64         1.01 o
   2  10  13         10.08          8.54         0.30 o
  -4 -10  14         12.48         12.93         0.35 o
  -3 -10  14         44.40         43.14         0.54 o
  -2 -10  14        188.50        172.26         1.90 o
  -1 -10  14         38.87         37.71         0.70 o
   0 -10  14         81.87         78.01         1.16 o
  -7  -9  14          3.26          4.64         0.22 o
  -6  -9  14         19.03         20.90         0.39 o
  -5  -9  14          2.45          2.83         0.21 o
  -4  -9  14        166.56        169.15         1.60 o
  -3  -9  14         95.53         92.94         0.96 o
  -2  -9  14         39.50         35.97         0.46 o
  -1  -9  14         31.74         31.98         0.44 o
   0  -9  14         98.96        104.48         1.31 o
   1  -9  14         30.86         28.41         0.56 o
   2  -9  14        134.14        131.89         1.72 o
   3  -9  14         51.11         47.40         0.79 o
  -8  -8  14          4.20          3.33         0.21 o
  -7  -8  14        111.79        116.46         1.22 o
  -6  -8  14         65.85         72.29         0.75 o
  -5  -8  14         27.07         24.57         0.39 o
  -4  -8  14        146.01        158.49         1.48 o
  -3  -8  14        124.00        128.75         1.23 o
  -2  -8  14         39.86         38.50         0.54 o
  -1  -8  14        322.56        319.20         2.85 o
   0  -8  14        177.11        186.08         2.00 o
   1  -8  14         82.81         83.16         1.45 o
   2  -8  14         66.19         66.66         0.91 o
   3  -8  14         71.22         75.25         1.08 o
   4  -8  14         22.52         21.99         0.43 o
  -9  -7  14         64.24         65.12         0.80 o
  -8  -7  14          4.58          5.34         0.21 o
  -7  -7  14          3.54          2.98         0.20 o
  -6  -7  14        235.23        247.14         2.24 o
  -5  -7  14         27.50         29.19         0.42 o
  -4  -7  14        409.68        425.24         3.62 o
  -3  -7  14        413.98        416.85         3.65 o
  -2  -7  14          6.88          7.10         0.22 o
  -1  -7  14        112.50        110.08         1.06 o
   0  -7  14        332.67        338.64         3.18 o
   1  -7  14         57.34         59.91         0.77 o
   2  -7  14        140.81        138.63         1.60 o
   3  -7  14         12.32         13.32         0.36 o
   4  -7  14         52.40         50.87         0.68 o
   5  -7  14         71.88         69.74         1.17 o
 -10  -6  14         16.99         17.34         0.44 o
  -9  -6  14         52.42         54.59         0.66 o
  -8  -6  14         20.92         21.45         0.37 o
  -7  -6  14         52.62         49.37         0.55 o
  -6  -6  14         14.50         14.07         0.27 o
  -5  -6  14        353.01        361.22         3.05 o
  -4  -6  14         33.48         31.31         0.41 o
  -3  -6  14         30.01         32.29         0.41 o
  -2  -6  14        509.98        498.28         3.90 o
  -1  -6  14        108.76        115.39         1.04 o
   0  -6  14        292.24        274.19         2.57 o
   1  -6  14        256.08        260.82         2.87 o
   2  -6  14        369.47        365.41         3.74 o
   3  -6  14         37.79         40.13         0.56 o
   4  -6  14        211.99        217.51         2.63 o
   5  -6  14          2.82          2.44         0.23 o
   6  -6  14         11.29         10.47         0.32 o
 -11  -5  14          7.42          6.47         0.27 o
 -10  -5  14         19.10         19.09         0.32 o
  -9  -5  14         25.57         28.73         0.43 o
  -8  -5  14         68.88         64.63         0.69 o
  -7  -5  14        108.04        106.88         0.99 o
  -6  -5  14        317.05        306.89         2.39 o
  -5  -5  14        270.15        264.29         2.04 o
  -4  -5  14         28.46         27.08         0.44 o
  -3  -5  14         41.77         43.99         0.48 o
  -2  -5  14        390.87        376.13         2.88 o
  -1  -5  14         12.76         14.16         0.27 o
   0  -5  14         19.46         16.11         0.30 o
   1  -5  14        201.65        198.97         1.91 o
   2  -5  14        142.07        132.39         1.61 o
   3  -5  14        199.62        191.62         1.96 o
   4  -5  14         56.52         52.97         0.66 o
   5  -5  14          2.52          3.34         0.23 o
   6  -5  14         35.93         37.58         0.52 o
   7  -5  14         42.37         40.53         0.89 o
 -11  -4  14          2.03          3.49         0.20 o
 -10  -4  14         64.14         65.31         0.70 o
  -9  -4  14         94.30         99.42         1.00 o
  -8  -4  14         93.82         98.95         0.98 o
  -7  -4  14        147.06        144.36         1.25 o
  -6  -4  14        243.95        232.09         1.91 o
  -5  -4  14        510.29        524.12         3.95 o
  -4  -4  14        459.79        456.69         3.41 o
  -3  -4  14        700.60        700.15         5.27 o
  -2  -4  14          8.40          7.36         0.22 o
  -1  -4  14        681.36        671.62         5.13 o
   0  -4  14        329.31        319.02         2.66 o
   1  -4  14        317.32        302.00         2.82 o
   2  -4  14        177.99        171.33         1.67 o
   3  -4  14        105.18        103.01         1.12 o
   4  -4  14        119.72        119.00         1.21 o
   5  -4  14         19.81         20.49         0.37 o
   6  -4  14         20.77         28.51         0.41 o
   7  -4  14        121.83        118.72         1.91 o
 -12  -3  14         22.22         23.33         0.53 o
 -11  -3  14        116.29        121.90         1.31 o
 -10  -3  14        179.10        166.06         1.67 o
  -9  -3  14        394.15        374.20         3.44 o
  -8  -3  14         96.49        101.21         0.98 o
  -7  -3  14        289.68        279.52         2.32 o
  -6  -3  14        208.69        200.70         1.63 o
  -5  -3  14        668.40        679.24         5.09 o
  -4  -3  14        357.37        358.10         2.66 o
  -3  -3  14        324.95        322.90         2.40 o
  -2  -3  14         30.22         31.23         0.40 o
  -1  -3  14         22.86         26.74         0.36 o
   0  -3  14        157.20        150.49         1.35 o
   1  -3  14        337.72        334.79         3.13 o
   2  -3  14        314.03        285.98         2.66 o
   3  -3  14         46.78         42.93         0.54 o
   4  -3  14         12.84          7.14         0.24 o
   5  -3  14          6.62          5.34         0.24 o
   6  -3  14         25.66         28.31         0.44 o
   7  -3  14         27.61         25.94         0.43 o
   8  -3  14          2.84          3.47         0.25 o
 -12  -2  14         34.01         35.12         0.48 o
 -11  -2  14         34.24         39.00         0.52 o
 -10  -2  14         76.38         73.64         0.82 o
  -9  -2  14        185.97        195.14         1.90 o
  -8  -2  14         21.52         20.90         0.36 o
  -7  -2  14       1404.35       1396.86        10.85 o
  -6  -2  14          3.22          3.73         0.25 o
  -5  -2  14       1670.33       1634.06        12.73 o
  -4  -2  14        683.82        671.72         5.06 o
  -3  -2  14        783.19        811.39         6.06 o
  -2  -2  14          4.69          5.14         0.18 o
  -1  -2  14        973.73        945.69         7.01 o
   0  -2  14        453.41        449.20         3.89 o
   1  -2  14        984.45        974.69         8.74 o
   2  -2  14        254.31        262.34         2.55 o
   3  -2  14        226.76        213.78         2.04 o
   4  -2  14        133.18        127.98         1.26 o
   5  -2  14        115.60        114.19         1.22 o
   6  -2  14         75.54         78.41         0.92 o
   7  -2  14         37.80         48.54         0.69 o
   8  -2  14        100.89        100.07         1.39 o
 -12  -1  14         40.23         38.19         0.50 o
 -11  -1  14          3.69          5.43         0.22 o
 -10  -1  14        149.56        137.78         1.46 o
  -9  -1  14        169.94        155.76         1.64 o
  -8  -1  14       1400.75       1298.49        10.87 o
  -7  -1  14        255.94        223.79         1.95 o
  -6  -1  14        294.88        310.96         2.59 o
  -5  -1  14         87.01         86.49         0.81 o
  -4  -1  14        541.32        522.14         4.05 o
  -3  -1  14         24.24         26.31         0.37 o
  -2  -1  14        498.53        488.90         3.65 o
  -1  -1  14         74.71         80.38         0.77 o
   0  -1  14        277.24        271.80         2.41 o
   1  -1  14        271.72        251.28         2.29 o
   2  -1  14        510.04        517.40         4.92 o
   3  -1  14        571.64        527.89         5.32 o
   4  -1  14        435.70        434.23         4.24 o
   5  -1  14          6.33          5.28         0.25 o
   6  -1  14        116.94        128.29         1.54 o
   7  -1  14         10.90         13.97         0.34 o
   8  -1  14         17.65         16.68         0.37 o
 -12   0  14        457.59        483.18         5.09 o
 -11   0  14          3.19          3.88         0.22 o
 -10   0  14        193.61        200.37         2.12 o
  -9   0  14        282.28        278.03         2.83 o
  -8   0  14         26.24         23.75         0.58 o
  -7   0  14        598.17        581.44         4.85 o
  -6   0  14       2342.60       2304.30        19.10 o
  -5   0  14        526.57        544.13         4.31 o
  -4   0  14        322.87        338.60         2.73 o
  -3   0  14          0.34          0.80         0.19 o
  -2   0  14       1153.76       1135.62         9.17 o
  -1   0  14          8.28          9.78         0.26 o
   0   0  14        895.40        913.13         7.93 o
   1   0  14        102.69        108.80         1.10 o
   2   0  14        806.08        809.50         7.33 o
   3   0  14         29.64         21.65         0.41 o
   4   0  14         24.83         22.48         0.53 o
   5   0  14        269.83        267.48         2.76 o
   6   0  14         35.66         25.02         0.46 o
   7   0  14         30.09         28.04         0.51 o
   8   0  14        281.35        306.81         3.74 o
 -12   1  14         40.31         38.30         0.51 o
 -11   1  14          3.68          5.17         0.23 o
 -10   1  14        149.46        138.38         1.56 o
  -9   1  14        169.45        160.21         1.67 o
  -8   1  14       1401.43       1301.01        11.57 o
  -7   1  14        256.05        223.08         2.01 o
  -6   1  14        294.32        311.51         2.66 o
  -5   1  14         86.71         85.21         0.83 o
  -4   1  14        541.15        518.84         4.25 o
  -3   1  14         24.27         24.95         0.38 o
  -2   1  14        498.77        483.32         4.14 o
  -1   1  14         74.63         80.84         0.89 o
   0   1  14        277.27        275.34         2.59 o
   1   1  14        271.55        252.79         2.29 o
   2   1  14        509.89        515.36         4.54 o
   3   1  14        571.73        525.05         4.85 o
   4   1  14        435.25        434.86         4.78 o
   5   1  14          6.40          5.52         0.27 o
   6   1  14        116.88        128.42         1.48 o
   7   1  14         10.89         14.22         0.34 o
   8   1  14         17.67         15.83         0.35 o
 -12   2  14         34.03         36.97         0.52 o
 -11   2  14         34.19         40.03         0.57 o
 -10   2  14         76.36         73.98         0.87 o
  -9   2  14        186.12        195.85         2.09 o
  -8   2  14         21.48         20.74         0.40 o
  -7   2  14       1405.04       1398.62        12.22 o
  -6   2  14          3.26          4.33         0.33 o
  -5   2  14       1670.55       1632.08        13.50 o
  -4   2  14        683.82        663.75         5.78 o
  -3   2  14        782.96        800.95         7.44 o
  -2   2  14          4.72          5.30         0.33 o
  -1   2  14        973.92        951.38         9.22 o
   0   2  14        453.02        450.74         4.28 o
   1   2  14        984.75        985.50         9.09 o
   2   2  14        254.41        263.46         2.51 o
   3   2  14        226.87        216.46         2.33 o
   4   2  14        133.11        127.12         1.53 o
   5   2  14        115.66        115.04         1.35 o
   6   2  14         75.47         79.38         1.05 o
   7   2  14         37.79         49.71         0.70 o
   8   2  14        100.90         99.56         1.27 o
 -12   3  14         22.23         23.40         0.38 o
 -11   3  14        116.44        125.36         1.60 o
 -10   3  14        179.12        167.50         1.90 o
  -9   3  14        393.96        372.80         4.00 o
  -8   3  14         96.49         99.97         1.15 o
  -7   3  14        289.54        274.19         2.71 o
  -6   3  14        208.73        196.46         1.91 o
  -5   3  14        669.64        673.90         6.39 o
  -4   3  14        357.27        349.55         3.53 o
  -3   3  14        325.35        319.18         3.35 o
  -2   3  14         30.23         31.17         0.53 o
  -1   3  14         22.80         26.99         0.49 o
   0   3  14        157.49        154.54         1.63 o
   1   3  14        337.33        342.14         3.37 o
   2   3  14        314.04        291.62         2.86 o
   3   3  14         46.82         43.63         0.72 o
   4   3  14         12.93          7.30         0.31 o
   5   3  14          6.63          5.67         0.26 o
   6   3  14         25.65         29.68         0.52 o
   7   3  14         27.63         27.59         0.48 o
   8   3  14          2.84          3.13         0.27 o
 -11   4  14          2.03          2.61         0.19 o
 -10   4  14         64.18         65.49         0.84 o
  -9   4  14         94.28         97.90         1.14 o
  -8   4  14         93.72         96.98         1.11 o
  -7   4  14        147.14        139.46         1.58 o
  -6   4  14        243.77        224.27         2.55 o
  -5   4  14        509.91        512.26         5.71 o
  -4   4  14        459.56        447.03         4.92 o
  -3   4  14        700.17        684.52         7.23 o
  -2   4  14          8.38          7.49         0.30 o
  -1   4  14        681.79        663.00         6.56 o
   0   4  14        329.39        322.72         3.21 o
   1   4  14        317.36        310.06         3.03 o
   2   4  14        178.05        172.57         1.78 o
   3   4  14        105.09        104.82         1.44 o
   4   4  14        119.83        121.66         1.46 o
   5   4  14         19.81         20.96         0.46 o
   6   4  14         20.71         28.58         0.50 o
   7   4  14        121.77        121.79         1.53 o
 -11   5  14          7.41          6.72         0.33 o
 -10   5  14         19.08         18.96         0.51 o
  -9   5  14         25.52         27.90         0.62 o
  -8   5  14         68.91         62.41         1.05 o
  -7   5  14        107.87        104.46         1.70 o
  -6   5  14        316.76        304.96         4.23 o
  -5   5  14        270.17        258.77         3.60 o
  -4   5  14         28.40         25.51         0.59 o
  -3   5  14         41.88         43.36         0.72 o
  -2   5  14        391.02        374.98         4.12 o
  -1   5  14         12.78         13.86         0.35 o
   0   5  14         19.46         16.81         0.42 o
   1   5  14        201.37        204.52         2.90 o
   2   5  14        141.91        136.79         1.52 o
   3   5  14        199.88        199.95         2.40 o
   4   5  14         56.57         55.03         0.91 o
   5   5  14          2.50          3.13         0.30 o
   6   5  14         36.00         38.47         0.61 o
   7   5  14         42.41         40.68         0.70 o
 -10   6  14         16.97         16.66         0.49 o
  -9   6  14         52.44         54.40         1.08 o
  -8   6  14         20.92         21.05         0.63 o
  -7   6  14         52.52         48.08         0.98 o
  -6   6  14         14.52         13.94         0.47 o
  -5   6  14        352.68        358.94         4.97 o
  -4   6  14         33.44         31.06         0.69 o
  -3   6  14         29.90         31.62         0.61 o
  -2   6  14        509.91        492.56         5.82 o
  -1   6  14        108.79        115.99         1.40 o
   0   6  14        292.16        277.10         3.05 o
   1   6  14        256.00        263.99         2.84 o
   2   6  14        370.08        371.72         4.07 o
   3   6  14         37.76         41.29         0.70 o
   4   6  14        211.93        221.39         2.64 o
   5   6  14          2.83          2.80         0.30 o
   6   6  14         11.29         10.80         0.31 o
  -9   7  14         64.20         66.69         1.34 o
  -8   7  14          4.59          5.09         0.41 o
  -7   7  14          3.54          2.27         0.33 o
  -6   7  14        235.53        239.73         3.87 o
  -5   7  14         27.51         29.24         0.72 o
  -4   7  14        409.68        415.90         5.83 o
  -3   7  14        414.21        411.69         5.74 o
  -2   7  14          6.94          6.68         0.34 o
  -1   7  14        112.39        114.35         1.59 o
   0   7  14        332.32        344.99         3.93 o
   1   7  14         57.34         60.11         0.82 o
   2   7  14        140.82        142.06         1.63 o
   3   7  14         12.42         13.77         0.37 o
   4   7  14         52.40         53.59         0.80 o
   5   7  14         71.89         74.73         1.10 o
  -8   8  14          4.20          3.66         0.38 o
  -7   8  14        111.90        114.70         2.19 o
  -6   8  14         65.66         70.26         1.28 o
  -5   8  14         27.07         24.73         0.67 o
  -4   8  14        146.04        155.19         2.43 o
  -3   8  14        123.94        127.67         1.92 o
  -2   8  14         39.96         38.37         0.73 o
  -1   8  14        322.38        332.17         4.08 o
   0   8  14        177.20        188.44         2.23 o
   1   8  14         82.84         83.97         1.04 o
   2   8  14         66.39         68.64         0.91 o
   3   8  14         71.18         77.97         1.07 o
   4   8  14         22.53         21.90         0.47 o
  -7   9  14          3.24          4.66         0.44 o
  -6   9  14         19.02         19.83         0.60 o
  -5   9  14          2.44          2.84         0.36 o
  -4   9  14        166.64        168.58         2.57 o
  -3   9  14         95.55         94.55         1.52 o
  -2   9  14         39.49         36.51         0.72 o
  -1   9  14         31.73         33.23         0.61 o
   0   9  14         98.92        106.98         1.37 o
   1   9  14         30.80         28.48         0.54 o
   2   9  14        134.13        133.25         1.98 o
   3   9  14         51.11         49.42         0.79 o
  -4  10  14         12.48         12.79         0.50 o
  -3  10  14         44.45         44.68         1.12 o
  -2  10  14        188.50        182.85         2.63 o
  -1  10  14         38.87         41.35         0.75 o
   0  10  14         81.90         80.68         1.19 o
  -6  -9  15         25.23         28.79         0.44 o
  -5  -9  15        212.62        215.65         2.16 o
  -4  -9  15          0.45          0.51         0.20 o
  -3  -9  15         68.59         65.65         0.75 o
  -2  -9  15         49.16         46.42         0.56 o
  -1  -9  15         29.47         28.12         0.54 o
   0  -9  15          6.97          6.10         0.31 o
   1  -9  15        211.98        208.63         2.81 o
   2  -9  15         40.01         38.23         0.70 o
  -8  -8  15         74.22         69.91         0.86 o
  -7  -8  15        220.41        237.35         2.36 o
  -6  -8  15         10.90          9.96         0.26 o
  -5  -8  15         19.01         21.36         0.47 o
  -4  -8  15         62.49         59.57         0.68 o
  -3  -8  15        127.09        128.39         1.25 o
  -2  -8  15        625.88        648.40         5.93 o
  -1  -8  15        203.47        203.24         1.95 o
   0  -8  15        381.28        371.13         4.33 o
   1  -8  15         27.06         26.55         0.70 o
   2  -8  15        180.12        187.13         2.42 o
   3  -8  15         12.68         14.51         0.42 o
  -9  -7  15        173.96        169.01         1.96 o
  -8  -7  15        100.48        102.93         1.10 o
  -7  -7  15        187.53        185.62         1.75 o
  -6  -7  15        124.17        128.55         1.25 o
  -5  -7  15         23.88         22.23         0.37 o
  -4  -7  15        134.13        143.34         1.33 o
  -3  -7  15         49.41         53.61         0.62 o
  -2  -7  15         53.73         55.17         0.66 o
  -1  -7  15        237.19        241.45         2.23 o
   0  -7  15         10.63         10.00         0.31 o
   1  -7  15        222.31        222.93         2.53 o
   2  -7  15         17.66         16.95         0.42 o
   3  -7  15        625.28        628.68         7.53 o
   4  -7  15         65.78         61.23         0.89 o
 -10  -6  15          7.87          9.53         0.30 o
  -9  -6  15         23.67         24.82         0.40 o
  -8  -6  15         65.10         63.93         0.69 o
  -7  -6  15          1.16          1.03         0.19 o
  -6  -6  15        117.46        127.50         1.18 o
  -5  -6  15         25.03         24.28         0.38 o
  -4  -6  15         91.63         87.65         0.86 o
  -3  -6  15       1076.39       1108.69         9.35 o
  -2  -6  15        345.38        342.90         2.91 o
  -1  -6  15       1306.87       1292.68        11.19 o
   0  -6  15         36.32         32.56         0.52 o
   1  -6  15        386.19        382.33         4.27 o
   2  -6  15        276.68        273.39         3.01 o
   3  -6  15         32.90         36.14         0.79 o
   4  -6  15         37.96         39.73         0.62 o
   5  -6  15         97.99        105.87         1.47 o
 -10  -5  15         37.19         40.76         0.68 o
  -9  -5  15         13.23         15.88         0.30 o
  -8  -5  15         85.56         85.12         0.82 o
  -7  -5  15         51.85         48.89         0.55 o
  -6  -5  15        118.03        108.93         0.99 o
  -5  -5  15        667.04        686.78         5.57 o
  -4  -5  15        184.77        184.75         1.53 o
  -3  -5  15        537.19        557.76         4.84 o
  -2  -5  15        478.40        483.71         3.74 o
  -1  -5  15         88.32         88.75         0.82 o
   0  -5  15         77.45         74.33         0.83 o
   1  -5  15        191.93        188.86         2.19 o
   2  -5  15        211.97        197.92         2.22 o
   3  -5  15         97.19         87.74         1.10 o
   4  -5  15         66.52         65.91         0.89 o
   5  -5  15        133.81        136.27         1.63 o
   6  -5  15         38.08         41.38         0.62 o
 -11  -4  15         70.61         69.12         0.85 o
 -10  -4  15          5.66         11.01         0.25 o
  -9  -4  15         20.77         21.80         0.37 o
  -8  -4  15        105.67        110.66         1.05 o
  -7  -4  15        182.12        177.89         1.61 o
  -6  -4  15         14.50         15.62         0.29 o
  -5  -4  15        175.31        195.28         1.56 o
  -4  -4  15        607.15        601.45         4.46 o
  -3  -4  15          2.20          3.36         0.24 o
  -2  -4  15       1433.43       1420.93        10.97 o
  -1  -4  15         24.29         25.51         0.37 o
   0  -4  15       1161.72       1123.29         9.88 o
   1  -4  15        107.01        111.27         1.20 o
   2  -4  15        192.66        194.38         2.16 o
   3  -4  15         56.72         57.98         0.77 o
   4  -4  15         54.06         59.28         0.77 o
   5  -4  15          1.68          1.63         0.25 o
   6  -4  15        130.21        151.84         1.98 o
   7  -4  15         28.07         27.58         0.59 o
 -11  -3  15         53.18         48.11         0.59 o
 -10  -3  15         12.98         11.65         0.26 o
  -9  -3  15         17.79         20.07         0.36 o
  -8  -3  15          9.10          5.79         0.23 o
  -7  -3  15         48.81         47.76         0.60 o
  -6  -3  15        744.50        707.68         5.46 o
  -5  -3  15        718.60        714.66         5.48 o
  -4  -3  15       1575.13       1567.53        11.67 o
  -3  -3  15        699.67        682.59         5.01 o
  -2  -3  15         32.70         34.63         0.42 o
  -1  -3  15        242.48        226.89         1.85 o
   0  -3  15        921.24        902.15         7.98 o
   1  -3  15        597.28        563.98         5.34 o
   2  -3  15        901.98        827.24         7.86 o
   3  -3  15          0.77          0.80         0.25 o
   4  -3  15         54.22         41.46         0.61 o
   5  -3  15         72.69         73.47         0.97 o
   6  -3  15         17.73         18.24         0.41 o
   7  -3  15          4.61          4.01         0.27 o
 -11  -2  15         37.84         46.41         0.58 o
 -10  -2  15        281.81        289.53         2.82 o
  -9  -2  15         16.38         13.50         0.31 o
  -8  -2  15        105.83        112.02         1.13 o
  -7  -2  15         67.29         64.67         0.67 o
  -6  -2  15        311.95        324.19         2.61 o
  -5  -2  15        529.49        543.65         4.21 o
  -4  -2  15         89.27         91.40         0.83 o
  -3  -2  15       1327.37       1320.21         9.80 o
  -2  -2  15          0.37          0.51         0.18 o
  -1  -2  15       1799.69       1740.71        14.12 o
   0  -2  15        195.81        202.77         1.89 o
   1  -2  15        200.86        192.22         1.90 o
   2  -2  15        463.21        480.59         4.60 o
   3  -2  15         68.43         60.30         0.79 o
   4  -2  15         37.92         43.07         0.62 o
   5  -2  15         19.71         28.42         0.50 o
   6  -2  15        105.92        100.22         1.23 o
   7  -2  15         97.97        115.20         1.47 o
 -12  -1  15         93.85         97.70         1.13 o
 -11  -1  15          4.09          3.09         0.20 o
 -10  -1  15         11.03         12.59         0.30 o
  -9  -1  15         11.99          7.30         0.26 o
  -8  -1  15        231.39        239.51         2.24 o
  -7  -1  15        271.21        261.93         2.24 o
  -6  -1  15        421.22        404.81         3.31 o
  -5  -1  15        603.23        567.33         4.52 o
  -4  -1  15        921.17        903.95         7.12 o
  -3  -1  15        367.52        368.97         2.93 o
  -2  -1  15         60.58         57.76         0.57 o
  -1  -1  15         89.53         87.25         0.95 o
   0  -1  15        679.15        644.20         5.66 o
   1  -1  15        393.43        342.94         3.19 o
   2  -1  15        185.30        152.64         1.57 o
   3  -1  15         66.59         54.56         0.68 o
   4  -1  15          4.84          4.54         0.25 o
   5  -1  15         73.44         62.12         0.85 o
   6  -1  15         46.82         46.64         0.67 o
   7  -1  15         37.54         36.76         0.58 o
 -12   0  15        171.76        174.47         2.09 o
 -11   0  15          0.50          1.47         0.20 o
 -10   0  15         24.05         34.45         0.49 o
  -9   0  15        395.19        422.31         4.11 o
  -8   0  15         45.15         29.20         0.45 o
  -7   0  15        612.41        614.43         5.17 o
  -6   0  15         19.88         14.84         0.31 o
  -5   0  15        167.12        154.40         1.36 o
  -4   0  15        636.98        660.80         5.18 o
  -3   0  15        104.58        116.20         1.01 o
  -2   0  15       2934.73       2844.92        22.96 o
  -1   0  15        119.17        125.34         1.23 o
   0   0  15        848.56        832.94         7.54 o
   1   0  15        252.90        242.97         2.40 o
   2   0  15        257.27        258.82         2.54 o
   3   0  15        120.03        119.59         1.42 o
   4   0  15         68.77         47.55         0.70 o
   5   0  15         22.09         19.56         0.56 o
   6   0  15          0.20          0.57         0.24 o
   7   0  15          2.72          2.45         0.25 o
 -12   1  15         93.87         98.17         1.21 o
 -11   1  15          4.10          2.98         0.23 o
 -10   1  15         11.03         12.72         0.29 o
  -9   1  15         12.02          7.46         0.28 o
  -8   1  15        231.48        238.80         2.33 o
  -7   1  15        270.61        258.88         2.55 o
  -6   1  15        420.80        401.08         3.41 o
  -5   1  15        603.64        562.51         4.64 o
  -4   1  15        921.70        897.78         7.40 o
  -3   1  15        367.79        365.70         3.23 o
  -2   1  15         60.90         58.09         0.67 o
  -1   1  15         89.63         87.70         1.01 o
   0   1  15        678.91        652.58         5.94 o
   1   1  15        393.24        342.73         3.27 o
   2   1  15        185.64        153.42         1.55 o
   3   1  15         67.14         55.75         0.73 o
   4   1  15          4.86          5.14         0.27 o
   5   1  15         73.36         61.66         0.80 o
   6   1  15         46.84         46.77         0.64 o
   7   1  15         37.58         37.11         0.68 o
 -11   2  15         37.82         47.06         0.69 o
 -10   2  15        281.93        290.71         3.11 o
  -9   2  15         16.30         13.15         0.31 o
  -8   2  15        105.90        112.19         1.27 o
  -7   2  15         67.56         63.92         0.75 o
  -6   2  15        311.85        319.95         2.93 o
  -5   2  15        529.57        527.60         4.58 o
  -4   2  15         89.40         89.24         0.96 o
  -3   2  15       1328.15       1307.64        12.60 o
  -2   2  15          0.36          0.53         0.28 o
  -1   2  15       1798.13       1758.92        16.77 o
   0   2  15        195.45        204.53         2.03 o
   1   2  15        200.86        195.20         1.92 o
   2   2  15        462.30        481.99         4.95 o
   3   2  15         68.36         59.60         0.75 o
   4   2  15         37.87         43.16         0.62 o
   5   2  15         19.71         28.67         0.49 o
   6   2  15        106.00        100.62         1.22 o
   7   2  15         98.02        114.37         1.54 o
 -11   3  15         53.16         47.56         0.66 o
 -10   3  15         12.98         11.72         0.29 o
  -9   3  15         17.73         19.90         0.41 o
  -8   3  15          9.07          5.26         0.25 o
  -7   3  15         48.77         47.50         0.62 o
  -6   3  15        744.20        677.79         7.30 o
  -5   3  15        718.99        700.42         6.98 o
  -4   3  15       1575.64       1544.83        15.88 o
  -3   3  15        700.37        672.52         6.75 o
  -2   3  15         32.72         33.20         0.57 o
  -1   3  15        242.21        228.57         2.44 o
   0   3  15        921.28        899.56         8.56 o
   1   3  15        597.00        564.55         5.36 o
   2   3  15        902.18        836.69         8.72 o
   3   3  15          0.78          0.91         0.25 o
   4   3  15         54.27         42.38         0.65 o
   5   3  15         72.76         73.20         0.91 o
   6   3  15         17.81         17.85         0.40 o
   7   3  15          4.57          3.83         0.30 o
 -11   4  15         70.61         66.94         1.46 o
 -10   4  15          5.63         10.55         0.29 o
  -9   4  15         20.81         21.68         0.53 o
  -8   4  15        105.60        107.24         1.46 o
  -7   4  15        182.19        170.75         2.08 o
  -6   4  15         14.53         14.99         0.48 o
  -5   4  15        175.24        193.85         2.28 o
  -4   4  15        607.77        591.35         6.53 o
  -3   4  15          2.20          2.25         0.32 o
  -2   4  15       1433.59       1398.82        14.90 o
  -1   4  15         24.27         25.01         0.58 o
   0   4  15       1161.03       1122.89        10.90 o
   1   4  15        107.21        112.85         1.36 o
   2   4  15        192.61        196.61         2.14 o
   3   4  15         56.63         58.75         0.79 o
   4   4  15         54.08         61.07         0.83 o
   5   4  15          1.69          1.70         0.24 o
   6   4  15        130.26        153.32         1.78 o
   7   4  15         28.08         27.32         0.53 o
 -10   5  15         37.19         41.02         0.84 o
  -9   5  15         13.23         14.93         0.45 o
  -8   5  15         85.50         82.84         1.37 o
  -7   5  15         51.71         48.86         1.06 o
  -6   5  15        118.20        110.10         1.63 o
  -5   5  15        667.42        678.03         9.28 o
  -4   5  15        184.88        179.74         2.26 o
  -3   5  15        537.34        548.78         5.91 o
  -2   5  15        478.55        480.34         6.35 o
  -1   5  15         88.28         88.51         1.24 o
   0   5  15         77.20         75.11         0.93 o
   1   5  15        191.87        191.32         2.09 o
   2   5  15        211.93        202.38         2.20 o
   3   5  15         97.36         90.18         1.14 o
   4   5  15         66.45         66.32         0.92 o
   5   5  15        133.92        137.61         1.77 o
   6   5  15         38.08         43.86         0.67 o
 -10   6  15          7.88         10.63         0.46 o
  -9   6  15         23.74         25.55         0.63 o
  -8   6  15         65.10         62.65         1.14 o
  -7   6  15          1.17          1.22         0.30 o
  -6   6  15        117.24        126.45         2.39 o
  -5   6  15         25.08         23.49         0.64 o
  -4   6  15         91.71         86.92         1.38 o
  -3   6  15       1076.10       1100.93        14.25 o
  -2   6  15        345.44        345.87         4.32 o
  -1   6  15       1307.29       1301.93        15.96 o
   0   6  15         36.18         33.80         0.66 o
   1   6  15        386.10        381.00         3.93 o
   2   6  15        276.43        280.54         2.98 o
   3   6  15         32.95         36.36         0.61 o
   4   6  15         37.98         41.76         0.67 o
   5   6  15         97.85        106.60         1.39 o
  -9   7  15        173.90        172.27         3.56 o
  -8   7  15        100.50        102.29         2.02 o
  -7   7  15        187.37        182.64         2.93 o
  -6   7  15        124.12        126.12         2.11 o
  -5   7  15         23.98         20.97         0.61 o
  -4   7  15        134.26        141.00         2.22 o
  -3   7  15         49.38         52.84         0.96 o
  -2   7  15         53.71         57.50         0.93 o
  -1   7  15        237.17        248.18         2.97 o
   0   7  15         10.55          9.82         0.35 o
   1   7  15        221.81        223.03         2.51 o
   2   7  15         17.58         17.28         0.43 o
   3   7  15        625.40        639.83         7.17 o
   4   7  15         65.60         63.03         0.84 o
  -8   8  15         74.18         71.18         1.82 o
  -7   8  15        220.50        231.50         4.29 o
  -6   8  15         10.88         10.86         0.77 o
  -5   8  15         19.04         21.27         0.57 o
  -4   8  15         62.34         58.75         1.05 o
  -3   8  15        127.11        127.31         1.79 o
  -2   8  15        625.67        658.31         8.47 o
  -1   8  15        203.48        210.14         2.53 o
   0   8  15        381.63        380.28         4.50 o
   1   8  15         26.98         25.98         0.53 o
   2   8  15        180.09        190.75         2.31 o
   3   8  15         12.68         13.68         0.39 o
  -6   9  15         25.21         27.91         0.71 o
  -5   9  15        212.60        210.50         3.39 o
  -4   9  15          0.46          1.04         0.30 o
  -3   9  15         68.58         65.68         1.04 o
  -2   9  15         49.17         48.48         0.82 o
  -1   9  15         29.49         29.97         0.64 o
   0   9  15          7.01          6.39         0.30 o
   1   9  15        211.98        213.72         2.80 o
   2   9  15         40.01         38.73         0.79 o
  -5  -9  16         17.98         16.62         0.32 o
  -4  -9  16         13.48         13.80         0.33 o
  -3  -9  16         73.68         72.79         0.83 o
  -2  -9  16         15.63         17.34         0.50 o
  -1  -9  16         26.30         27.37         0.58 o
   0  -9  16         30.85         29.67         0.70 o
  -7  -8  16         13.23          9.72         0.25 o
  -6  -8  16        160.32        160.99         1.63 o
  -5  -8  16        174.59        178.59         1.72 o
  -4  -8  16        488.56        498.04         4.80 o
  -3  -8  16         44.93         45.13         0.53 o
  -2  -8  16         95.44         92.14         0.94 o
  -1  -8  16         42.96         41.30         0.62 o
   0  -8  16        125.40        127.13         1.56 o
   1  -8  16         61.70         63.77         1.03 o
   2  -8  16        121.83        111.51         1.65 o
  -8  -7  16         80.66         77.16         0.84 o
  -7  -7  16        117.68        122.32         1.20 o
  -6  -7  16         69.38         69.39         0.75 o
  -5  -7  16        219.04        226.23         2.06 o
  -4  -7  16         52.40         56.29         0.64 o
  -3  -7  16         47.90         48.97         0.59 o
  -2  -7  16         71.39         69.49         0.74 o
  -1  -7  16         14.40         11.49         0.30 o
   0  -7  16         81.96         84.89         1.07 o
   1  -7  16         23.93         24.25         0.49 o
   2  -7  16        285.43        277.47         3.28 o
   3  -7  16        261.95        256.82         3.26 o
   4  -7  16         43.94         48.22         0.84 o
  -9  -6  16         11.39         14.13         0.29 o
  -8  -6  16         63.96         63.71         0.69 o
  -7  -6  16          2.73          4.62         0.22 o
  -6  -6  16        421.45        454.61         3.96 o
  -5  -6  16        468.85        486.81         4.25 o
  -4  -6  16        227.09        237.88         2.08 o
  -3  -6  16        252.56        256.97         2.30 o
  -2  -6  16         76.58         75.56         0.79 o
  -1  -6  16         51.29         52.06         0.62 o
   0  -6  16        436.20        440.81         4.95 o
   1  -6  16        448.14        469.32         5.62 o
   2  -6  16         92.49         84.34         1.07 o
   3  -6  16        122.18        119.60         1.47 o
   4  -6  16         23.57         25.47         0.54 o
   5  -6  16         50.89         54.53         0.94 o
 -10  -5  16         14.75         17.10         0.38 o
  -9  -5  16         73.92         84.54         0.85 o
  -8  -5  16         54.90         57.38         0.62 o
  -7  -5  16         42.17         40.05         0.48 o
  -6  -5  16         93.23         89.56         0.87 o
  -5  -5  16        154.98        158.05         1.42 o
  -4  -5  16        287.66        305.81         2.64 o
  -3  -5  16         53.99         51.50         0.58 o
  -2  -5  16        149.34        156.04         1.41 o
  -1  -5  16         26.84         24.34         0.39 o
   0  -5  16        460.89        465.72         4.86 o
   1  -5  16        478.82        473.76         5.25 o
   2  -5  16        172.05        167.13         2.01 o
   3  -5  16        120.65        107.07         1.34 o
   4  -5  16         18.16         18.07         0.46 o
   5  -5  16        142.28        153.35         2.21 o
 -10  -4  16        126.05        147.56         1.49 o
  -9  -4  16          7.98          8.38         0.23 o
  -8  -4  16         96.81        104.03         0.99 o
  -7  -4  16         40.44         44.28         0.53 o
  -6  -4  16        132.95        128.53         1.15 o
  -5  -4  16         71.70         65.82         0.66 o
  -4  -4  16        228.10        218.10         1.96 o
  -3  -4  16        369.14        359.71         3.15 o
  -2  -4  16        443.04        457.97         3.69 o
  -1  -4  16        348.25        335.09         2.84 o
   0  -4  16        198.80        175.02         1.90 o
   1  -4  16        421.79        393.35         4.26 o
   2  -4  16         18.02         16.73         0.39 o
   3  -4  16         26.98         33.25         0.59 o
   4  -4  16         10.13          9.65         0.33 o
   5  -4  16         11.79         10.57         0.33 o
   6  -4  16         33.05         37.18         0.65 o
 -11  -3  16          0.71          0.45         0.16 o
 -10  -3  16         60.07         59.87         0.66 o
  -9  -3  16         45.84         45.36         0.54 o
  -8  -3  16         28.24         27.53         0.41 o
  -7  -3  16         29.41         34.82         0.45 o
  -6  -3  16        334.08        304.58         2.58 o
[truncated: 63,778 more chars]
