# Supplementary material for: Use of intensity quotients and differences in absolute structure refinement
Source: Acta Crystallogr B Struct Sci Cryst Eng Mater. 2013 May 17;69(Pt 3):249–59. doi: 10.1107/S2052519213010014 (PMC3661305; doi:10.1107/S2052519213010014)
Supplement: Supplementary file 3 [file b-69-00249-sup3.zip › FYO11D_B.fcf]

#
# h,k,l, Fc-squared, Fo-squared, sigma(Fo-squared), status flag
#
data_FYO11D_B
_shelx_title ' FYO11d in P2(1)2(1)2(1) [#2946] [NVC-KCC451-NX-3] [MeOH]'
_shelx_refln_list_code          4
_shelx_F_calc_maximum      108.96
_exptl_crystal_F_000       648.00
_reflns_d_resolution_high  0.8400

loop_
 _space_group_symop_operation_xyz
 'x, y, z'
 '-x+1/2, -y, z+1/2'
 '-x, y+1/2, -z+1/2'
 'x+1/2, -y+1/2, -z'

_cell_length_a     8.5420
_cell_length_b    11.0870
_cell_length_c    17.3490
_cell_angle_alpha  90.000
_cell_angle_beta   90.000
_cell_angle_gamma  90.000

_shelx_F_squared_multiplier     1.000

loop_
 _refln_index_h
 _refln_index_k
 _refln_index_l
 _refln_F_squared_calc
 _refln_F_squared_meas
 _refln_F_squared_sigma
 _refln_observed_status
   2   0   0       2886.82       2509.26        47.09 o
   4   0   0        243.97        252.01         4.84 o
   6   0   0       2327.64       2210.27        21.71 o
   1   1   0       5935.08       5051.98        71.86 o
   2   1   0       1004.89       1032.04        13.79 o
   3   1   0        280.48        289.01         4.01 o
   4   1   0         26.94         24.70         0.65 o
   5   1   0        131.93        111.87         1.15 o
   6   1   0        403.90        393.14         2.91 o
   7   1   0       1357.29       1322.86        13.93 o
   8   1   0        106.68        102.98         1.56 o
   0   2   0        746.47        608.38        11.98 o
   1   2   0        301.94        289.09         3.77 o
   2   2   0        120.58        128.73         1.81 o
   3   2   0         87.85         87.06         1.42 o
   4   2   0        400.97        426.82         6.18 o
   5   2   0         14.47         15.30         0.24 o
   6   2   0          2.97          4.37         0.21 o
   7   2   0       1024.63        978.33         7.59 o
   8   2   0        319.25        317.38         4.09 o
   9   2   0        183.78        176.99         3.05 o
   1   3   0        352.06        347.71         4.54 o
   2   3   0       1556.13       1563.32        20.95 o
   3   3   0       1703.83       1851.32        24.66 o
   4   3   0          1.38         -0.14         0.54 o
   5   3   0          2.15          0.94         0.18 o
   6   3   0        103.63        104.59         0.87 o
   7   3   0         80.78         87.42         0.82 o
   8   3   0          0.91          0.30         0.27 o
   9   3   0        117.57        111.48         1.64 o
   0   4   0       1831.01       1680.24        30.83 o
   1   4   0         79.63         86.56         1.34 o
   2   4   0        536.25        589.52         8.37 o
   3   4   0         74.22         75.36         1.59 o
   4   4   0         28.49         33.37         0.37 o
   5   4   0         18.77         20.19         0.29 o
   6   4   0         44.47         43.88         0.48 o
   7   4   0         74.88         81.35         0.80 o
   8   4   0         41.38         43.02         0.56 o
   9   4   0         62.40         70.25         1.07 o
   1   5   0          9.57          8.51         0.50 o
   2   5   0        998.01       1104.35        17.30 o
   3   5   0          2.96          2.46         0.20 o
   4   5   0        663.36        716.02         4.88 o
   5   5   0         20.68         20.16         0.30 o
   6   5   0         73.30         75.45         0.68 o
   7   5   0         22.76         24.22         0.40 o
   8   5   0        198.50        197.77         1.86 o
   9   5   0         19.88         19.65         0.48 o
   0   6   0       2025.61       2049.33        37.12 o
   1   6   0         46.18         46.42         0.65 o
   2   6   0        111.10         97.04         0.84 o
   3   6   0         15.48         14.16         0.22 o
   4   6   0          0.01          0.40         0.18 o
   5   6   0          4.79          3.92         0.23 o
   6   6   0         53.95         54.31         0.57 o
   7   6   0        456.63        468.96         4.01 o
   8   6   0        256.87        268.49         2.48 o
   9   6   0         69.73         76.17         1.19 o
   1   7   0         41.06         41.67         0.42 o
   2   7   0        266.57        283.84         1.93 o
   3   7   0         31.29         34.42         0.39 o
   4   7   0          0.05          0.16         0.21 o
   5   7   0          1.25          1.79         0.24 o
   6   7   0        262.27        276.23         2.34 o
   7   7   0         22.66         23.83         0.42 o
   8   7   0          9.82         11.10         0.27 o
   0   8   0        128.95        121.05         1.39 o
   1   8   0          4.56          7.83         0.23 o
   2   8   0         99.92         87.62         0.73 o
   3   8   0         43.92         41.00         0.44 o
   4   8   0         14.21         19.26         0.32 o
   5   8   0        123.53        132.67         1.17 o
   6   8   0        295.29        300.60         2.46 o
   7   8   0         64.14         72.69         0.71 o
   8   8   0        105.62         99.42         0.96 o
   1   9   0        597.47        601.71         4.49 o
   2   9   0         81.88         83.99         0.75 o
   3   9   0         45.76         50.43         0.52 o
   4   9   0        186.76        194.72         1.64 o
   5   9   0        888.69        941.28         8.20 o
   6   9   0        275.22        256.51         2.16 o
   7   9   0        207.98        191.95         1.62 o
   0  10   0       1518.80       1486.75        16.55 o
   1  10   0         29.62         27.90         0.45 o
   2  10   0         17.18         20.20         0.36 o
   3  10   0         81.17         84.33         0.78 o
   4  10   0        106.29        105.29         1.04 o
   5  10   0        101.14        122.24         1.10 o
   6  10   0        438.02        414.72         3.78 o
   1  11   0         26.69         29.41         0.51 o
   2  11   0          2.44          2.39         0.30 o
   3  11   0        119.63        124.58         1.24 o
   4  11   0         25.53         22.82         0.50 o
   5  11   0         92.13         95.44         1.31 o
   0  12   0         17.02         18.19         0.93 o
   1  12   0         22.21         22.94         0.51 o
   2  12   0          7.08          6.33         0.41 o
   3  12   0          5.04          5.88         0.32 o
   4  12   0          2.71          0.88         0.31 o
   1  13   0          0.00          0.61         0.31 o
   1   0   1       1708.12       1441.94        19.87 o
   2   0   1        353.57        368.09         4.79 o
   3   0   1          0.75         -0.15         0.41 o
   4   0   1          1.07          0.58         0.46 o
   5   0   1          5.88          7.65         0.32 o
   6   0   1        748.73        690.19         4.91 o
   7   0   1        927.81        890.55         7.94 o
   8   0   1         57.83         55.56         1.19 o
  -9   1   1        143.53        138.13         3.38 o
  -8   1   1         43.32         44.57         0.86 o
  -7   1   1        853.27        787.64         7.75 o
  -6   1   1        340.12        306.90         2.31 o
  -5   1   1        402.96        408.78         3.38 o
  -4   1   1        421.39        445.19         5.83 o
  -3   1   1        224.47        240.84         3.38 o
  -2   1   1       2728.76       2435.35        32.35 o
  -1   1   1        753.23        697.01         9.27 o
   0   1   1        248.21        213.23         2.75 o
   1   1   1        753.71        699.35         9.84 o
   2   1   1       2729.63       2454.86        33.12 o
   3   1   1        225.37        241.10         3.26 o
   4   1   1        420.15        443.25         6.13 o
   5   1   1        402.49        406.03         3.28 o
   6   1   1        340.07        308.75         2.30 o
   7   1   1        853.28        787.31         7.04 o
   8   1   1         43.42         43.52         0.83 o
  -9   2   1         57.83         59.03         1.18 o
  -8   2   1         57.20         55.71         0.96 o
  -7   2   1       1121.85       1094.37         8.65 o
  -6   2   1        503.32        501.98         3.70 o
  -5   2   1        350.26        336.89         2.44 o
  -4   2   1        908.18        994.33        13.29 o
  -3   2   1         90.02         96.57         1.55 o
  -2   2   1         13.06         10.85         0.43 o
  -1   2   1        379.12        340.58         5.11 o
   0   2   1      11872.89      10161.41       143.59 o
   1   2   1        380.94        341.47         4.64 o
   2   2   1         13.42         11.54         0.47 o
   3   2   1         90.77         99.58         1.57 o
   4   2   1        909.08        987.16        13.37 o
   5   2   1        349.13        333.47         2.33 o
   6   2   1        501.96        497.78         3.61 o
   7   2   1       1119.07       1092.46         8.76 o
   8   2   1         56.90         54.19         0.72 o
   9   2   1         57.42         56.82         1.04 o
  -9   3   1        109.42        106.12         1.72 o
  -8   3   1        282.00        267.87         3.04 o
  -7   3   1        824.98        825.92         6.38 o
  -6   3   1         13.35         12.76         0.25 o
  -5   3   1         40.82         41.58         0.42 o
  -4   3   1         73.04         67.70         1.14 o
  -3   3   1        529.55        597.26         8.90 o
  -2   3   1        291.90        310.90         5.01 o
  -1   3   1        776.83        780.41         9.67 o
   0   3   1      10224.12       9342.87       126.90 o
   1   3   1        777.94        779.67        10.95 o
   2   3   1        291.82        307.94         4.09 o
   3   3   1        528.93        593.29         7.73 o
   4   3   1         71.79         65.42         1.02 o
   5   3   1         41.01         42.17         0.40 o
   6   3   1         13.34         12.44         0.25 o
   7   3   1        824.67        832.13         6.78 o
   8   3   1        282.99        274.49         2.60 o
   9   3   1        109.51        106.64         1.72 o
  -9   4   1         29.20         29.62         0.54 o
  -8   4   1         11.00         11.96         0.31 o
  -7   4   1         15.26         15.67         0.30 o
  -6   4   1        220.28        211.75         1.64 o
  -5   4   1        209.23        214.71         1.56 o
  -4   4   1        325.14        355.83         2.58 o
  -3   4   1        107.03        128.37         2.37 o
  -2   4   1        449.53        473.47         7.11 o
  -1   4   1         35.45         41.18         0.82 o
   0   4   1        838.83        823.10        11.02 o
   1   4   1         35.44         39.78         0.91 o
   2   4   1        449.14        469.59         7.52 o
   3   4   1        107.57        129.01         2.33 o
   4   4   1        325.46        354.27         2.59 o
   5   4   1        208.68        210.96         1.49 o
   6   4   1        220.64        208.89         1.55 o
   7   4   1         15.40         14.98         0.30 o
   8   4   1         10.82         11.54         0.31 o
   9   4   1         29.39         29.19         0.54 o
  -9   5   1         18.30         18.67         0.43 o
  -8   5   1         32.46         31.62         0.49 o
  -7   5   1         13.76         12.81         0.30 o
  -6   5   1         47.69         49.55         0.53 o
  -5   5   1         88.74         88.21         0.74 o
  -4   5   1         63.57         66.24         0.56 o
  -3   5   1        274.37        293.87         2.10 o
  -2   5   1        712.04        767.96        11.50 o
  -1   5   1          3.60          3.65         0.43 o
   0   5   1         73.72         65.97         1.14 o
   1   5   1          3.51          3.49         0.43 o
   2   5   1        712.57        761.04        12.09 o
   3   5   1        275.35        293.08         2.15 o
   4   5   1         63.25         64.61         0.53 o
   5   5   1         88.34         87.23         0.69 o
   6   5   1         47.54         48.57         0.52 o
   7   5   1         13.90         13.25         0.32 o
   8   5   1         32.46         31.78         0.49 o
   9   5   1         18.48         18.38         0.46 o
  -9   6   1         39.69         37.49         0.81 o
  -8   6   1        199.61        200.09         1.88 o
  -7   6   1         12.36         14.98         0.31 o
  -6   6   1          7.17          6.21         0.26 o
  -5   6   1         72.82         70.97         0.65 o
  -4   6   1          4.26          4.26         0.21 o
  -3   6   1        419.12        455.81         3.04 o
  -2   6   1        385.44        379.91         2.71 o
  -1   6   1        146.41        168.32         2.42 o
   0   6   1        113.28        109.53         1.76 o
   1   6   1        145.93        168.85         1.80 o
   2   6   1        384.78        380.33         2.93 o
   3   6   1        418.22        454.91         3.00 o
   4   6   1          4.21          3.95         0.19 o
   5   6   1         73.19         71.89         0.61 o
   6   6   1          7.16          5.94         0.25 o
   7   6   1         12.25         14.46         0.38 o
   8   6   1        199.41        201.73         1.89 o
   9   6   1         39.66         37.67         0.65 o
  -8   7   1        311.35        313.33         2.87 o
  -7   7   1        735.55        765.20         6.10 o
  -6   7   1         98.67         91.38         0.81 o
  -5   7   1         61.58         64.22         0.60 o
  -4   7   1         64.06         69.76         0.60 o
  -3   7   1         58.85         63.70         0.53 o
  -2   7   1         41.79         43.42         0.43 o
  -1   7   1       1764.81       1673.74        12.04 o
   0   7   1        194.11        193.73         1.43 o
   1   7   1       1765.85       1667.86        13.14 o
   2   7   1         41.88         43.36         0.43 o
   3   7   1         58.95         63.25         0.54 o
   4   7   1         63.88         68.91         0.60 o
   5   7   1         61.18         62.52         0.60 o
   6   7   1         98.54         91.70         0.86 o
   7   7   1        734.17        766.15         6.70 o
   8   7   1        311.64        315.88         2.88 o
  -8   8   1         32.87         32.58         0.48 o
  -7   8   1        221.04        234.73         2.04 o
  -6   8   1        120.56        114.52         1.08 o
  -5   8   1         42.46         40.86         0.50 o
  -4   8   1        102.06        100.81         0.82 o
  -3   8   1         26.27         28.53         0.38 o
  -2   8   1         52.96         51.01         0.49 o
  -1   8   1        155.14        150.06         1.21 o
   0   8   1       2412.83       2250.75        16.53 o
   1   8   1        156.10        149.47         1.13 o
   2   8   1         53.17         50.90         0.51 o
   3   8   1         26.42         28.54         0.37 o
   4   8   1        101.76        100.20         0.79 o
   5   8   1         42.30         41.73         0.54 o
   6   8   1        121.19        114.34         1.00 o
   7   8   1        221.03        235.62         1.99 o
   8   8   1         32.98         32.67         0.43 o
  -7   9   1         95.45         93.57         0.89 o
  -6   9   1          4.29          4.42         0.26 o
  -5   9   1         14.74         17.58         0.32 o
  -4   9   1        119.34        121.65         1.09 o
  -3   9   1         19.06         19.60         0.33 o
  -2   9   1         14.33         14.25         0.28 o
  -1   9   1         74.19         66.47         0.65 o
   0   9   1        630.86        653.25         5.20 o
   1   9   1         74.04         66.15         0.67 o
   2   9   1         14.26         13.42         0.29 o
   3   9   1         19.19         19.50         0.30 o
   4   9   1        118.95        122.60         1.01 o
   5   9   1         14.64         17.80         0.33 o
   6   9   1          4.36          4.79         0.26 o
   7   9   1         95.54         94.46         0.87 o
  -6  10   1         51.48         47.77         0.56 o
  -5  10   1         82.45         83.13         0.84 o
  -4  10   1         15.26         16.40         0.38 o
  -3  10   1         13.34         15.35         0.32 o
  -2  10   1        603.38        626.72         5.33 o
  -1  10   1        282.03        283.93         2.50 o
   0  10   1         31.27         31.69         0.47 o
   1  10   1        282.55        285.74         2.40 o
   2  10   1        604.48        623.19         5.17 o
   3  10   1         13.33         15.65         0.33 o
   4  10   1         15.12         15.69         0.40 o
   5  10   1         82.62         81.16         0.86 o
   6  10   1         51.88         48.06         0.52 o
  -5  11   1         31.26         28.52         0.56 o
  -4  11   1         16.39         14.73         0.36 o
  -3  11   1          6.97          7.89         0.33 o
  -2  11   1        516.48        534.20         4.75 o
  -1  11   1        139.78        142.98         1.41 o
   0  11   1         52.38         51.74         0.69 o
   1  11   1        139.94        143.94         1.47 o
   2  11   1        517.09        542.00         5.11 o
   3  11   1          6.88          8.03         0.30 o
   4  11   1         16.25         14.59         0.33 o
   5  11   1         31.07         28.42         0.55 o
  -4  12   1         35.62         34.01         0.55 o
  -3  12   1         89.84         94.23         1.17 o
  -2  12   1        153.30        151.84         1.96 o
  -1  12   1         71.72         69.28         0.98 o
   0  12   1         98.79         98.38         1.15 o
   1  12   1         71.48         69.91         0.87 o
   2  12   1        153.20        150.65         1.65 o
   3  12   1         89.59         91.76         1.06 o
   4  12   1         35.56         34.48         0.59 o
  -1  13   1         29.10         29.06         0.63 o
   0  13   1         10.63          8.73         0.43 o
   1  13   1         28.93         27.67         0.69 o
   0   0   2       2512.43       2059.29        38.23 o
   1   0   2        472.59        459.50         6.85 o
   2   0   2        830.23        848.86        12.00 o
   3   0   2        374.60        374.58         5.13 o
   4   0   2         63.80         67.29         1.17 o
   5   0   2         38.68         40.26         0.43 o
   6   0   2        292.99        301.67         2.20 o
   7   0   2        873.27        861.40         6.97 o
   8   0   2          9.52          8.65         0.37 o
  -9   1   2         68.00         66.50         1.49 o
  -8   1   2         93.58         92.99         1.44 o
  -7   1   2        777.71        745.25         6.13 o
  -6   1   2         36.70         37.37         0.41 o
  -5   1   2        104.80         98.92         0.80 o
  -4   1   2        966.16       1077.93        15.09 o
  -3   1   2        254.83        289.05         3.94 o
  -2   1   2        647.49        651.00         8.66 o
  -1   1   2       6539.70       5627.16        72.84 o
   0   1   2       5056.92       4150.42        54.03 o
   1   1   2       6533.30       5642.10        76.70 o
   2   1   2        646.43        640.66         8.72 o
   3   1   2        255.74        281.53         3.99 o
   4   1   2        965.81       1076.62        14.56 o
   5   1   2        105.26         99.55         0.84 o
   6   1   2         36.66         36.80         0.41 o
   7   1   2        779.66        740.23         5.91 o
   8   1   2         93.51         89.98         1.05 o
  -9   2   2        112.73        108.67         1.75 o
  -8   2   2        104.07        102.49         1.18 o
  -7   2   2         27.13         25.49         0.45 o
  -6   2   2         66.30         67.58         0.61 o
  -5   2   2         70.39         68.53         0.55 o
  -4   2   2        527.25        573.14         8.52 o
  -3   2   2        748.61        761.62        11.09 o
  -2   2   2       1497.65       1404.43        20.33 o
  -1   2   2        958.89        936.62        13.09 o
   0   2   2      10192.11       8941.34       120.89 o
   1   2   2        963.81        929.85        13.08 o
   2   2   2       1498.61       1409.25        19.70 o
   3   2   2        750.29        735.15        10.04 o
   4   2   2        528.21        560.70         7.71 o
   5   2   2         70.46         69.65         0.56 o
   6   2   2         66.16         67.82         0.61 o
   7   2   2         27.13         25.49         0.38 o
   8   2   2        103.59        103.20         1.17 o
   9   2   2        113.02        107.73         1.74 o
  -9   3   2         22.88         24.54         0.59 o
  -8   3   2        223.09        229.24         2.23 o
  -7   3   2        281.91        270.70         2.14 o
  -6   3   2         10.59          9.86         0.23 o
  -5   3   2        166.08        172.25         1.22 o
  -4   3   2        161.45        158.89         1.41 o
  -3   3   2          9.80         11.92         0.59 o
  -2   3   2        877.18        908.97        12.74 o
  -1   3   2         12.63         16.45         0.53 o
   0   3   2       4568.65       4167.24        54.90 o
   1   3   2         12.72         15.82         0.53 o
   2   3   2        876.64        898.41        12.72 o
   3   3   2         10.05         13.26         0.57 o
   4   3   2        161.10        157.02         1.41 o
   5   3   2        166.44        170.73         1.23 o
   6   3   2         10.80         10.27         0.24 o
   7   3   2        283.18        271.99         2.22 o
   8   3   2        223.03        229.09         2.22 o
   9   3   2         22.91         23.94         0.59 o
  -9   4   2         36.23         38.95         0.67 o
  -8   4   2         80.11         87.07         0.92 o
  -7   4   2        982.18        984.57         7.53 o
  -6   4   2        166.07        164.47         1.25 o
  -5   4   2         45.68         44.53         0.44 o
  -4   4   2         46.59         46.32         0.42 o
  -3   4   2          1.82          2.24         0.53 o
  -2   4   2        308.05        312.09         4.57 o
  -1   4   2       2395.95       2238.89        31.33 o
   0   4   2        346.07        329.59         4.55 o
   1   4   2       2395.92       2284.90        32.40 o
   2   4   2        307.43        314.04         4.55 o
   3   4   2          1.81          1.92         0.50 o
   4   4   2         47.30         46.72         0.42 o
   5   4   2         45.41         44.30         0.44 o
   6   4   2        166.29        163.78         1.24 o
   7   4   2        982.34        976.26         7.42 o
   8   4   2         80.57         87.09         0.94 o
   9   4   2         36.51         38.49         0.80 o
  -9   5   2         86.67         86.28         1.47 o
  -8   5   2        113.56        105.18         1.06 o
  -7   5   2        165.39        184.31         1.55 o
  -6   5   2         72.07         64.73         0.64 o
  -5   5   2         78.43         75.46         0.66 o
  -4   5   2        111.22        107.81         0.83 o
  -3   5   2        246.98        254.22         1.82 o
  -2   5   2        223.36        252.89         3.75 o
  -1   5   2        172.81        198.21         3.03 o
   0   5   2        488.63        479.19         6.52 o
   1   5   2        174.54        199.01         3.01 o
   2   5   2        223.21        243.31         4.15 o
   3   5   2        248.37        250.53         1.76 o
   4   5   2        111.13        108.29         0.81 o
   5   5   2         77.92         75.30         0.63 o
   6   5   2         72.32         64.78         0.58 o
   7   5   2        164.75        183.46         1.60 o
   8   5   2        113.62        107.05         1.10 o
   9   5   2         86.76         87.44         1.46 o
  -9   6   2         10.81          8.80         0.30 o
  -8   6   2         27.61         28.44         0.44 o
  -7   6   2         79.96         84.09         0.80 o
  -6   6   2         88.07         83.15         0.77 o
  -5   6   2         55.29         55.75         0.56 o
  -4   6   2         61.82         58.66         0.53 o
  -3   6   2        137.03        136.51         0.99 o
  -2   6   2        126.54        129.10         0.97 o
  -1   6   2        397.39        407.90         4.19 o
   0   6   2       1181.52       1212.65        13.71 o
   1   6   2        396.54        410.88         4.27 o
   2   6   2        126.31        127.92         1.05 o
   3   6   2        136.90        135.19         1.00 o
   4   6   2         61.60         58.25         0.53 o
   5   6   2         55.53         55.96         0.52 o
   6   6   2         88.08         82.80         0.92 o
   7   6   2         79.79         83.69         0.85 o
   8   6   2         27.82         30.45         0.56 o
   9   6   2         10.83          8.71         0.31 o
  -8   7   2        229.29        229.81         2.12 o
  -7   7   2         91.40         92.51         0.93 o
  -6   7   2        113.85        122.79         1.04 o
  -5   7   2          5.56          8.20         0.26 o
  -4   7   2         15.18         16.41         0.27 o
  -3   7   2         10.75         11.78         0.22 o
  -2   7   2        207.72        208.79         1.46 o
  -1   7   2         64.50         55.23         0.49 o
   0   7   2        877.47        825.35         5.99 o
   1   7   2         64.48         53.53         0.52 o
   2   7   2        207.37        205.24         1.42 o
   3   7   2         10.44         11.31         0.23 o
   4   7   2         15.28         16.34         0.28 o
   5   7   2          5.65          8.28         0.26 o
   6   7   2        114.22        122.86         1.13 o
   7   7   2         91.37         91.99         0.90 o
   8   7   2        229.34        230.42         2.06 o
  -8   8   2        135.27        131.10         1.47 o
  -7   8   2        220.44        223.37         1.95 o
  -6   8   2         30.84         34.10         0.50 o
  -5   8   2        490.06        493.57         4.22 o
  -4   8   2         27.45         26.93         0.38 o
  -3   8   2         36.48         37.32         0.41 o
  -2   8   2        419.63        419.61         2.85 o
  -1   8   2        505.38        492.68         3.60 o
   0   8   2        286.02        296.75         2.26 o
   1   8   2        506.43        492.15         3.57 o
   2   8   2        419.88        415.78         3.01 o
   3   8   2         36.93         37.52         0.42 o
   4   8   2         27.58         27.11         0.38 o
   5   8   2        490.55        495.23         3.89 o
   6   8   2         30.81         34.52         0.48 o
   7   8   2        220.06        226.81         2.10 o
   8   8   2        135.35        132.23         1.34 o
  -7   9   2         58.54         57.90         0.58 o
  -6   9   2        389.37        409.98         3.60 o
  -5   9   2        293.01        313.85         2.56 o
  -4   9   2         19.90         16.80         0.32 o
  -3   9   2         12.42         11.60         0.29 o
  -2   9   2        528.63        529.64         4.08 o
  -1   9   2        649.23        645.90         5.07 o
   0   9   2        284.43        288.07         2.24 o
   1   9   2        648.37        646.25         5.14 o
   2   9   2        527.54        530.14         3.88 o
   3   9   2         12.20         11.78         0.27 o
   4   9   2         19.98         17.36         0.32 o
   5   9   2        292.81        314.12         2.44 o
   6   9   2        388.26        409.48         3.32 o
   7   9   2         58.05         57.50         0.57 o
  -6  10   2         40.28         41.23         0.51 o
  -5  10   2        179.83        180.22         1.70 o
  -4  10   2        201.95        211.08         1.87 o
  -3  10   2        117.77        116.58         1.11 o
  -2  10   2        347.63        344.30         3.07 o
  -1  10   2        332.10        329.88         2.87 o
   0  10   2       1211.39       1208.17        12.60 o
   1  10   2        332.80        333.88         3.12 o
   2  10   2        347.64        342.65         2.98 o
   3  10   2        118.32        116.16         1.21 o
   4  10   2        202.85        209.36         1.66 o
   5  10   2        178.86        177.63         1.55 o
   6  10   2         40.17         41.17         0.49 o
  -5  11   2        182.12        186.44         1.94 o
  -4  11   2        206.06        203.87         1.98 o
  -3  11   2         57.68         58.81         0.72 o
  -2  11   2        171.74        174.83         1.69 o
  -1  11   2         85.21         85.56         0.96 o
   0  11   2        155.09        156.86         1.59 o
   1  11   2         85.14         85.67         0.92 o
   2  11   2        172.03        175.47         1.69 o
   3  11   2         57.55         57.99         0.66 o
   4  11   2        206.02        203.71         2.46 o
   5  11   2        181.58        184.22         2.51 o
  -4  12   2         24.59         21.69         0.46 o
  -3  12   2        134.87        137.52         1.56 o
  -2  12   2        155.46        164.82         1.84 o
  -1  12   2         16.40         20.36         0.43 o
   0  12   2          0.07          0.01         0.30 o
   1  12   2         16.55         20.50         0.41 o
   2  12   2        155.16        162.26         1.69 o
   3  12   2        134.93        137.01         1.57 o
   4  12   2         24.77         20.94         0.48 o
  -1  13   2         94.38         90.00         1.29 o
   0  13   2         21.37         21.05         0.61 o
   1  13   2         94.83         93.34         1.42 o
   1   0   3       2326.54       2054.93        29.94 o
   2   0   3       1086.95       1085.49        15.22 o
   3   0   3        221.53        229.72         3.23 o
   4   0   3        695.32        792.10        10.71 o
   5   0   3        348.74        345.05         2.45 o
   6   0   3        169.82        145.37         1.13 o
   7   0   3         80.00         76.83         0.73 o
   8   0   3        350.08        336.05         3.48 o
   9   0   3          0.05         -0.13         0.53 o
  -9   1   3         56.71         53.25         1.01 o
  -8   1   3        210.20        204.89         2.17 o
  -7   1   3        452.44        445.08         3.57 o
  -6   1   3        500.07        471.35         3.36 o
  -5   1   3         26.00         28.98         0.33 o
  -4   1   3       1762.08       1952.91        24.91 o
  -3   1   3        382.33        416.06         5.43 o
  -2   1   3       3823.45       3522.92        46.36 o
  -1   1   3      11134.24       9857.49       147.32 o
   0   1   3       5657.92       4848.21        63.22 o
   1   1   3      11131.96       9835.72       140.05 o
   2   1   3       3822.59       3515.07        48.82 o
   3   1   3        382.33        416.86         5.73 o
   4   1   3       1762.53       1959.27        27.54 o
   5   1   3         25.75         28.90         0.32 o
   6   1   3        499.77        469.34         3.46 o
   7   1   3        452.38        444.91         3.44 o
   8   1   3        210.63        204.44         1.92 o
   9   1   3         56.71         53.07         1.29 o
  -9   2   3        189.96        187.37         2.65 o
  -8   2   3        147.26        145.76         1.53 o
  -7   2   3        450.73        442.45         3.61 o
  -6   2   3        334.31        338.50         2.42 o
  -5   2   3        316.42        291.17         2.05 o
  -4   2   3        447.71        450.85         6.20 o
  -3   2   3        423.31        441.26         6.03 o
  -2   2   3        126.06        124.41         1.88 o
  -1   2   3        395.43        379.85         5.43 o
   0   2   3       3773.29       3294.84        43.53 o
   1   2   3        396.03        383.34         5.42 o
   2   2   3        126.75        126.35         1.97 o
   3   2   3        425.76        439.60         6.67 o
   4   2   3        447.40        449.55         6.87 o
   5   2   3        316.50        292.16         2.07 o
   6   2   3        333.59        336.98         2.44 o
   7   2   3        450.25        445.27         3.40 o
   8   2   3        147.71        145.74         1.46 o
   9   2   3        190.19        184.16         2.88 o
  -9   3   3        107.72        110.47         1.63 o
  -8   3   3         68.41         64.04         0.73 o
  -7   3   3         62.57         67.15         0.67 o
  -6   3   3         34.18         30.91         0.40 o
  -5   3   3         78.35         70.73         0.60 o
  -4   3   3        372.06        403.94         3.13 o
  -3   3   3        297.04        320.21         4.67 o
  -2   3   3        524.20        537.67         7.68 o
  -1   3   3        591.78        592.76         8.37 o
   0   3   3       5536.07       5072.23        66.76 o
   1   3   3        590.68        590.31         8.01 o
   2   3   3        524.06        540.10         7.68 o
   3   3   3        296.82        315.72         4.66 o
   4   3   3        372.54        401.52         2.98 o
   5   3   3         78.41         71.27         0.57 o
   6   3   3         34.18         31.97         0.40 o
   7   3   3         62.54         67.14         0.67 o
   8   3   3         68.46         63.17         0.69 o
   9   3   3        107.62        108.81         1.63 o
  -9   4   3         65.41         69.97         1.33 o
  -8   4   3         28.60         27.05         0.47 o
  -7   4   3        178.40        168.64         1.46 o
  -6   4   3        216.19        216.16         1.64 o
  -5   4   3        194.06        206.40         1.50 o
  -4   4   3        147.24        162.39         1.15 o
  -3   4   3        496.45        568.01         8.20 o
  -2   4   3        669.19        728.19        10.44 o
  -1   4   3       1976.08       1964.63        26.85 o
   0   4   3        931.15        994.68        12.80 o
   1   4   3       1972.25       1991.46        28.07 o
   2   4   3        669.97        742.28        10.43 o
   3   4   3        495.05        574.66         8.19 o
   4   4   3        146.72        159.45         1.12 o
   5   4   3        193.22        204.60         1.51 o
   6   4   3        216.06        217.10         1.63 o
   7   4   3        178.98        168.20         1.91 o
   8   4   3         28.45         26.35         0.45 o
   9   4   3         65.26         67.73         0.87 o
  -9   5   3         21.15         18.36         0.39 o
  -8   5   3         38.16         37.42         0.54 o
  -7   5   3       1112.87       1133.22         9.52 o
  -6   5   3         79.39         82.46         0.72 o
  -5   5   3         65.93         65.74         0.58 o
  -4   5   3        505.49        517.49         3.56 o
  -3   5   3        178.89        201.42         1.41 o
  -2   5   3        282.08        305.48         4.51 o
  -1   5   3        515.95        541.97         7.73 o
   0   5   3         55.41         57.93         1.06 o
   1   5   3        515.26        536.28         7.71 o
   2   5   3        281.46        301.24         4.74 o
   3   5   3        178.42        200.50         1.46 o
   4   5   3        506.38        518.62         3.58 o
   5   5   3         66.33         65.77         0.59 o
   6   5   3         79.08         80.92         0.72 o
   7   5   3       1111.50       1121.08         8.97 o
   8   5   3         37.69         36.28         0.51 o
   9   5   3         21.07         17.91         0.51 o
  -8   6   3         50.91         51.22         0.61 o
  -7   6   3        137.97        142.02         1.29 o
  -6   6   3         20.92         21.84         0.34 o
  -5   6   3        233.62        235.63         1.75 o
  -4   6   3         15.02         15.95         0.25 o
  -3   6   3         36.31         41.46         0.40 o
  -2   6   3        197.08        180.47         1.26 o
  -1   6   3        210.04        223.96         1.90 o
   0   6   3         61.47         64.51         0.82 o
   1   6   3        210.13        224.68         2.33 o
   2   6   3        197.94        181.69         1.27 o
   3   6   3         36.65         41.40         0.40 o
   4   6   3         14.79         15.16         0.26 o
   5   6   3        233.99        235.94         1.79 o
   6   6   3         20.47         22.04         0.33 o
   7   6   3        137.98        141.02         1.26 o
   8   6   3         51.22         52.31         0.65 o
  -8   7   3         36.41         35.70         0.48 o
  -7   7   3         24.19         23.76         0.38 o
  -6   7   3         50.76         50.77         0.55 o
  -5   7   3        162.60        168.53         1.26 o
  -4   7   3         14.70         15.58         0.26 o
  -3   7   3          4.28          5.89         0.20 o
  -2   7   3         58.33         55.81         0.49 o
  -1   7   3        309.48        299.07         2.09 o
   0   7   3        192.90        173.62         1.26 o
   1   7   3        308.48        297.00         2.39 o
   2   7   3         58.12         55.10         0.48 o
   3   7   3          4.21          5.61         0.21 o
   4   7   3         14.54         15.45         0.30 o
   5   7   3        162.13        167.71         1.26 o
   6   7   3         50.76         50.54         0.56 o
   7   7   3         24.28         23.71         0.42 o
   8   7   3         35.94         35.83         0.47 o
  -7   8   3         63.84         57.73         0.59 o
  -6   8   3         18.83         16.56         0.34 o
  -5   8   3        366.26        370.88         2.94 o
  -4   8   3        130.41        138.12         1.09 o
  -3   8   3         15.10         16.27         0.28 o
  -2   8   3        643.38        618.75         4.17 o
  -1   8   3         73.41         74.09         0.66 o
   0   8   3        110.63        105.88         0.89 o
   1   8   3         73.66         74.81         0.66 o
   2   8   3        643.09        615.19         4.27 o
   3   8   3         15.38         16.77         0.28 o
   4   8   3        130.63        138.41         1.32 o
   5   8   3        366.51        373.35         2.95 o
   6   8   3         19.02         17.16         0.33 o
   7   8   3         63.62         57.92         0.61 o
  -7   9   3        126.04        115.62         1.37 o
  -6   9   3          2.16          2.67         0.23 o
  -5   9   3        263.86        267.56         2.38 o
  -4   9   3        310.81        305.67         2.49 o
  -3   9   3         40.61         39.73         0.56 o
  -2   9   3        203.24        202.74         1.61 o
  -1   9   3        856.91        854.45         6.51 o
   0   9   3         33.59         36.50         0.47 o
   1   9   3        856.91        859.78         6.62 o
   2   9   3        203.36        205.82         1.55 o
   3   9   3         40.56         38.87         0.48 o
   4   9   3        310.82        300.31         2.42 o
   5   9   3        264.16        265.17         2.08 o
   6   9   3          2.15          2.70         0.24 o
   7   9   3        126.10        115.44         1.01 o
  -6  10   3         46.69         48.96         0.57 o
  -5  10   3         76.60         73.57         0.81 o
  -4  10   3        268.17        274.60         2.46 o
  -3  10   3        106.70        107.84         1.03 o
  -2  10   3         34.25         35.97         0.53 o
  -1  10   3        144.83        141.79         1.46 o
   0  10   3          1.89          1.50         0.26 o
   1  10   3        145.21        140.90         1.23 o
   2  10   3         34.19         35.95         0.54 o
   3  10   3        107.14        107.54         1.03 o
   4  10   3        268.07        272.86         2.32 o
   5  10   3         76.45         70.37         0.83 o
   6  10   3         46.68         49.02         0.73 o
  -5  11   3         36.20         34.57         0.47 o
  -4  11   3         21.36         19.89         0.39 o
  -3  11   3         20.40         19.00         0.39 o
  -2  11   3        120.83        119.36         1.24 o
  -1  11   3        159.38        164.99         1.78 o
   0  11   3          2.35          1.98         0.29 o
   1  11   3        160.10        165.00         1.66 o
   2  11   3        120.66        118.77         1.24 o
   3  11   3         20.17         20.58         0.40 o
   4  11   3         21.23         19.21         0.35 o
   5  11   3         36.54         35.10         0.68 o
  -3  12   3         26.52         28.03         0.49 o
  -2  12   3         89.00         95.23         1.14 o
  -1  12   3        144.63        146.87         1.96 o
   0  12   3        247.94        256.92         2.85 o
   1  12   3        144.14        148.31         1.62 o
   2  12   3         89.18         93.94         1.61 o
   3  12   3         26.51         26.90         0.45 o
   0  13   3          8.55          8.25         0.40 o
   0   0   4        196.30        165.07         3.15 o
   1   0   4        548.74        575.73         8.18 o
   2   0   4          5.49          5.30         0.49 o
   3   0   4        800.38        853.85        11.51 o
   4   0   4        541.90        597.14         8.60 o
   5   0   4        362.11        357.29         2.49 o
   6   0   4          0.26          0.30         0.20 o
   7   0   4         88.96         83.64         0.79 o
   8   0   4         85.94         86.50         0.90 o
   9   0   4          2.15          1.78         0.48 o
  -9   1   4         53.01         57.03         1.06 o
  -8   1   4        297.39        288.48         2.76 o
  -7   1   4        153.59        151.16         1.27 o
  -6   1   4        145.09        150.39         1.17 o
  -5   1   4         48.13         44.09         0.42 o
  -4   1   4        102.93        111.55         1.99 o
  -3   1   4       2023.52       2092.03        29.57 o
  -2   1   4       2495.20       2391.54        36.18 o
  -1   1   4       1891.66       1742.33        24.04 o
   0   1   4       3931.74       3431.65        47.52 o
   1   1   4       1897.13       1739.05        24.16 o
   2   1   4       2493.42       2325.79        31.38 o
   3   1   4       2022.73       2110.81        27.21 o
   4   1   4        103.30        110.21         1.79 o
   5   1   4         48.65         44.46         0.43 o
   6   1   4        145.36        152.28         1.18 o
   7   1   4        152.95        152.64         1.21 o
   8   1   4        297.60        287.54         2.76 o
   9   1   4         52.61         56.93         1.22 o
  -9   2   4        116.41        120.69         1.75 o
  -8   2   4        280.91        253.70         2.47 o
  -7   2   4       1082.10       1058.04         7.94 o
  -6   2   4        335.90        320.03         2.32 o
  -5   2   4         91.47         91.47         0.71 o
  -4   2   4         25.32         29.63         0.44 o
  -3   2   4       1674.57       1841.74        24.49 o
  -2   2   4        220.92        216.54         3.04 o
  -1   2   4       6225.43       5526.62        79.71 o
   0   2   4         71.81         69.60         1.16 o
   1   2   4       6231.49       5571.12        73.00 o
   2   2   4        220.41        216.86         3.23 o
   3   2   4       1674.28       1859.31        27.34 o
   4   2   4         25.83         29.57         0.44 o
   5   2   4         91.31         91.50         0.71 o
   6   2   4        336.24        320.10         2.26 o
   7   2   4       1082.69       1066.84         8.33 o
   8   2   4        281.08        254.99         2.28 o
   9   2   4        116.71        116.78         1.51 o
  -9   3   4          7.21          7.16         0.41 o
  -8   3   4          8.18          8.76         0.30 o
  -7   3   4        460.26        449.01         3.54 o
  -6   3   4        247.28        244.35         1.84 o
  -5   3   4        207.68        200.64         1.45 o
  -4   3   4        267.67        296.02         2.24 o
  -3   3   4        142.09        147.02         2.49 o
  -2   3   4        131.56        138.98         2.16 o
  -1   3   4       1588.76       1582.15        22.40 o
   0   3   4       4062.43       3741.83        49.84 o
   1   3   4       1589.48       1605.38        21.43 o
   2   3   4        129.98        135.37         2.19 o
   3   3   4        141.94        148.32         2.37 o
   4   3   4        266.73        293.49         2.08 o
   5   3   4        207.50        201.63         1.46 o
   6   3   4        245.32        247.15         1.83 o
   7   3   4        460.45        443.34         3.37 o
   8   3   4          8.28          8.64         0.29 o
   9   3   4          7.25          7.45         0.32 o
  -9   4   4         18.05         18.17         0.49 o
  -8   4   4         89.38         89.04         0.93 o
  -7   4   4         72.94         73.40         0.71 o
  -6   4   4        256.67        254.42         1.89 o
  -5   4   4         86.66         88.48         0.73 o
  -4   4   4         96.05        106.01         0.78 o
  -3   4   4         62.63         65.17         0.65 o
  -2   4   4        234.14        236.23         3.60 o
  -1   4   4         42.36         48.78         1.06 o
   0   4   4       7361.84       6924.60        91.18 o
   1   4   4         42.31         49.28         1.04 o
   2   4   4        234.80        245.35         3.61 o
   3   4   4         62.30         65.89         0.64 o
   4   4   4         97.20        106.68         0.79 o
   5   4   4         87.05         88.05         0.71 o
   6   4   4        256.38        251.73         1.89 o
   7   4   4         73.40         73.76         0.77 o
   8   4   4         89.13         88.84         0.90 o
   9   4   4         17.97         18.18         0.38 o
  -9   5   4         24.91         23.73         0.62 o
  -8   5   4         15.95         14.77         0.36 o
  -7   5   4         83.65         84.03         0.92 o
  -6   5   4         19.55         22.69         0.35 o
  -5   5   4        408.25        406.73         2.85 o
  -4   5   4         80.64         79.25         0.62 o
  -3   5   4         30.69         30.85         0.33 o
  -2   5   4         67.26         69.84         0.75 o
  -1   5   4         53.84         57.43         1.19 o
   0   5   4         50.94         51.76         1.07 o
   1   5   4         54.31         57.30         1.20 o
   2   5   4         67.30         69.29         0.78 o
   3   5   4         30.42         31.13         0.33 o
   4   5   4         80.62         78.58         0.64 o
   5   5   4        408.43        407.41         2.90 o
   6   5   4         19.80         24.06         0.35 o
   7   5   4         83.38         84.35         0.79 o
   8   5   4         15.89         14.81         0.33 o
   9   5   4         25.08         23.87         0.39 o
  -8   6   4         40.19         39.70         0.51 o
  -7   6   4         57.05         51.95         0.61 o
  -6   6   4        230.65        235.88         1.94 o
  -5   6   4        211.03        206.34         1.48 o
  -4   6   4         49.83         49.40         0.47 o
  -3   6   4         87.83         90.65         0.69 o
  -2   6   4        967.77       1001.99         6.42 o
  -1   6   4        322.74        332.35         2.51 o
   0   6   4        290.32        262.72         2.62 o
   1   6   4        322.67        332.77         2.97 o
   2   6   4        967.44        983.72         6.22 o
   3   6   4         87.91         91.22         0.69 o
   4   6   4         49.86         49.51         0.47 o
   5   6   4        210.57        208.68         1.54 o
   6   6   4        230.79        235.39         2.03 o
   7   6   4         56.96         50.57         0.58 o
   8   6   4         40.16         39.35         0.52 o
  -8   7   4        109.43        107.06         1.08 o
  -7   7   4         16.80         12.69         0.29 o
  -6   7   4        192.34        190.08         1.62 o
  -5   7   4         36.45         35.77         0.44 o
  -4   7   4        157.46        151.06         1.11 o
  -3   7   4          9.48          9.39         0.23 o
  -2   7   4        247.68        253.85         1.72 o
  -1   7   4        290.68        281.69         2.07 o
   0   7   4        736.86        764.57         5.60 o
   1   7   4        290.46        280.56         2.07 o
   2   7   4        247.67        254.79         1.75 o
   3   7   4          9.36          8.73         0.22 o
   4   7   4        157.17        150.91         1.12 o
   5   7   4         36.74         36.94         0.45 o
   6   7   4        192.54        193.08         1.66 o
   7   7   4         16.76         12.23         0.31 o
   8   7   4        109.23        107.51         1.01 o
  -7   8   4        279.66        280.68         2.79 o
  -6   8   4         19.95         19.30         0.34 o
  -5   8   4         46.79         51.54         0.53 o
  -4   8   4        264.82        251.85         1.95 o
  -3   8   4         52.75         45.95         0.48 o
  -2   8   4         15.20         16.48         0.27 o
  -1   8   4        154.97        145.93         1.19 o
   0   8   4         32.23         34.10         0.42 o
   1   8   4        154.94        144.09         1.15 o
   2   8   4         15.24         16.92         0.27 o
   3   8   4         52.68         46.71         0.48 o
   4   8   4        263.90        250.31         2.36 o
   5   8   4         46.71         50.46         0.56 o
   6   8   4         20.09         19.87         0.33 o
   7   8   4        280.51        286.49         2.39 o
  -7   9   4         44.77         44.69         0.73 o
  -6   9   4         97.07        105.92         1.05 o
  -5   9   4         57.50         62.81         0.68 o
  -4   9   4         17.93         19.20         0.33 o
  -3   9   4         65.72         67.36         0.79 o
  -2   9   4        351.05        353.85         2.73 o
  -1   9   4        176.54        174.61         1.47 o
   0   9   4         21.77         21.36         0.36 o
   1   9   4        176.79        173.99         1.44 o
   2   9   4        351.41        358.03         2.81 o
   3   9   4         65.80         67.90         0.65 o
   4   9   4         17.93         18.76         0.32 o
   5   9   4         57.19         62.97         0.61 o
   6   9   4         96.64        106.47         0.94 o
   7   9   4         44.61         46.05         0.50 o
  -6  10   4         69.50         72.64         0.77 o
  -5  10   4        294.42        303.46         2.78 o
  -4  10   4         25.72         28.56         0.44 o
  -3  10   4         27.50         29.76         0.51 o
  -2  10   4        199.19        198.76         1.89 o
  -1  10   4         53.50         53.96         0.68 o
   0  10   4          6.50          5.40         0.27 o
   1  10   4         53.60         53.32         0.64 o
   2  10   4        199.67        197.46         1.76 o
   3  10   4         27.49         28.85         0.48 o
   4  10   4         25.86         29.33         0.41 o
   5  10   4        294.35        302.41         2.99 o
   6  10   4         69.70         74.37         0.87 o
  -5  11   4         38.34         37.85         0.55 o
  -4  11   4         38.34         37.74         0.54 o
  -3  11   4         67.66         67.47         0.78 o
  -2  11   4        120.54        117.14         1.27 o
  -1  11   4        164.53        163.34         1.73 o
   0  11   4         10.95         10.16         0.32 o
   1  11   4        164.11        160.20         1.60 o
   2  11   4        120.99        117.14         1.22 o
   3  11   4         67.44         67.41         0.76 o
   4  11   4         38.13         37.19         0.58 o
   5  11   4         38.46         37.65         0.56 o
  -3  12   4        164.89        158.47         1.85 o
  -2  12   4          6.58          6.11         0.42 o
  -1  12   4        300.12        317.62         3.43 o
   0  12   4        106.19        113.27         1.59 o
   1  12   4        300.51        311.46         3.85 o
   2  12   4          6.65          6.32         0.31 o
   3  12   4        165.16        162.23         2.65 o
   1   0   5         50.71         54.20         1.09 o
   2   0   5       1851.40       1750.90        26.46 o
   3   0   5      11291.48      11555.94       166.37 o
   4   0   5        267.55        306.47         2.85 o
   5   0   5         62.13         69.60         0.58 o
   6   0   5        198.73        200.90         1.48 o
   7   0   5        401.78        404.09         3.16 o
   8   0   5        121.70        124.71         1.18 o
   9   0   5         15.21         10.26         0.34 o
  -9   1   5         40.65         37.53         0.64 o
  -8   1   5        123.66        126.62         1.20 o
  -7   1   5          5.84          8.06         0.26 o
  -6   1   5         63.92         66.76         0.61 o
  -5   1   5        115.71        112.90         0.87 o
  -4   1   5       2421.18       2430.12        28.35 o
  -3   1   5        885.70        946.15        14.94 o
  -2   1   5        823.25        849.43        12.03 o
  -1   1   5        293.98        289.32         3.67 o
   0   1   5      10916.36       9759.75       132.77 o
   1   1   5        293.79        290.75         4.21 o
   2   1   5        821.15        853.27        11.50 o
   3   1   5        885.40        936.83        13.34 o
   4   1   5       2423.49       2434.11        32.52 o
   5   1   5        115.26        112.83         0.86 o
   6   1   5         64.20         67.25         0.62 o
   7   1   5          5.77          8.20         0.27 o
   8   1   5        123.69        125.84         1.19 o
   9   1   5         40.29         36.88         0.63 o
  -9   2   5         10.76          9.71         0.34 o
  -8   2   5         44.30         42.95         0.57 o
  -7   2   5          2.91          5.08         0.25 o
  -6   2   5        167.06        161.65         1.24 o
  -5   2   5        101.36        108.37         0.83 o
  -4   2   5        276.42        277.98         2.12 o
  -3   2   5        229.29        263.35         4.17 o
  -2   2   5        878.51        890.31        13.29 o
  -1   2   5       1389.62       1340.81        18.10 o
   0   2   5       1454.94       1364.17        17.46 o
   1   2   5       1385.12       1367.57        17.39 o
   2   2   5        877.91        891.04        12.64 o
   3   2   5        229.32        266.15         4.17 o
   4   2   5        275.88        277.12         2.08 o
   5   2   5        101.05        106.47         0.83 o
   6   2   5        166.91        160.19         1.22 o
   7   2   5          2.98          5.65         0.25 o
   8   2   5         44.42         42.87         0.54 o
   9   2   5         10.65          8.95         0.32 o
  -9   3   5          9.59         10.06         0.32 o
  -8   3   5         99.30         91.11         0.92 o
  -7   3   5          3.68          2.05         0.25 o
  -6   3   5        228.29        243.34         1.77 o
  -5   3   5          3.92          3.82         0.19 o
  -4   3   5        716.08        698.91         4.66 o
  -3   3   5        487.77        524.30         9.03 o
  -2   3   5        577.56        603.16         8.66 o
  -1   3   5       1947.07       1955.77        27.80 o
   0   3   5        237.16        257.87         3.60 o
   1   3   5       1949.83       1985.36        25.68 o
   2   3   5        576.61        615.20         8.70 o
   3   3   5        489.18        515.84         7.90 o
   4   3   5        716.63        698.92         4.85 o
   5   3   5          3.95          3.78         0.20 o
   6   3   5        228.49        245.69         1.82 o
   7   3   5          3.64          2.27         0.24 o
   8   3   5         99.67         92.00         0.91 o
   9   3   5          9.84         10.64         0.32 o
  -9   4   5         20.34         21.79         0.57 o
  -8   4   5          4.06          6.29         0.31 o
  -7   4   5        433.88        437.31         3.79 o
  -6   4   5        414.03        402.12         2.97 o
  -5   4   5        279.11        284.24         2.01 o
  -4   4   5         13.35         10.42         0.20 o
  -3   4   5        154.73        151.41         1.15 o
  -2   4   5         49.22         46.91         1.04 o
  -1   4   5       2110.04       2222.82        34.08 o
   0   4   5       1867.39       2005.65        26.90 o
   1   4   5       2111.41       2273.58        31.85 o
   2   4   5         48.87         47.02         1.08 o
   3   4   5        154.90        150.27         1.07 o
   4   4   5         13.35         10.27         0.20 o
   5   4   5        279.75        282.05         2.00 o
   6   4   5        413.54        401.92         2.96 o
   7   4   5        435.87        443.82         3.56 o
   8   4   5          4.09          6.65         0.26 o
   9   4   5         20.48         21.51         0.41 o
  -9   5   5          7.03          5.88         0.28 o
  -8   5   5         61.88         61.92         0.70 o
  -7   5   5        525.30        551.61         5.25 o
  -6   5   5       1036.02       1017.56         7.74 o
  -5   5   5         90.28        105.55         0.84 o
  -4   5   5         50.40         51.74         0.47 o
  -3   5   5         33.84         33.28         0.37 o
  -2   5   5        145.79        140.03         1.05 o
  -1   5   5        346.28        367.37         5.00 o
   0   5   5      10900.57      11053.26       159.18 o
   1   5   5        347.27        372.46         4.13 o
   2   5   5        145.71        139.19         1.13 o
   3   5   5         33.53         33.83         0.34 o
   4   5   5         50.47         51.87         0.47 o
   5   5   5         89.64        105.36         0.83 o
   6   5   5       1035.72       1024.14         7.49 o
   7   5   5        525.91        556.60         4.59 o
   8   5   5         61.80         61.09         0.67 o
   9   5   5          6.88          5.30         0.24 o
  -8   6   5          2.07          3.33         0.28 o
  -7   6   5        306.35        308.15         2.73 o
  -6   6   5         32.70         35.23         0.47 o
  -5   6   5         87.35         89.08         0.76 o
  -4   6   5        267.28        267.98         1.85 o
  -3   6   5          1.49          2.16         0.18 o
  -2   6   5        220.58        223.73         1.50 o
  -1   6   5        113.67        118.11         0.91 o
   0   6   5        100.42         96.62         0.83 o
   1   6   5        113.78        117.16         0.93 o
   2   6   5        221.69        220.64         1.47 o
   3   6   5          1.44          2.04         0.18 o
   4   6   5        266.29        266.26         1.86 o
   5   6   5         87.33         89.78         0.76 o
   6   6   5         32.46         33.93         0.50 o
   7   6   5        305.32        301.87         2.56 o
   8   6   5          2.13          3.28         0.25 o
  -8   7   5         25.91         22.57         0.37 o
  -7   7   5        106.46        112.82         1.08 o
  -6   7   5         98.79         92.83         0.83 o
  -5   7   5        161.26        167.75         1.26 o
  -4   7   5        255.65        273.93         1.91 o
  -3   7   5        118.95        124.60         0.89 o
  -2   7   5         25.07         26.31         0.34 o
  -1   7   5         81.66         78.32         0.67 o
   0   7   5        142.33        139.72         1.11 o
   1   7   5         81.43         78.42         0.67 o
   2   7   5         25.23         26.84         0.34 o
   3   7   5        118.73        124.77         0.93 o
   4   7   5        256.41        272.94         1.94 o
   5   7   5        161.98        168.12         1.41 o
   6   7   5         98.64         94.51         0.87 o
   7   7   5        106.69        111.02         1.01 o
   8   7   5         25.98         23.35         0.36 o
  -7   8   5         26.56         25.51         0.41 o
  -6   8   5         27.57         25.90         0.39 o
  -5   8   5        422.86        438.95         3.44 o
  -4   8   5        320.16        333.29         2.43 o
  -3   8   5        107.50        109.46         0.95 o
  -2   8   5        136.30        123.21         1.00 o
  -1   8   5          1.00          0.90         0.22 o
   0   8   5         48.93         41.67         0.47 o
   1   8   5          0.96          1.40         0.22 o
   2   8   5        136.10        123.22         0.96 o
   3   8   5        106.66        109.08         0.88 o
   4   8   5        320.56        332.43         2.45 o
   5   8   5        422.27        436.79         3.45 o
   6   8   5         27.53         25.93         0.41 o
   7   8   5         26.89         27.16         0.38 o
  -7   9   5         18.05         17.70         0.35 o
  -6   9   5         13.22         16.71         0.36 o
  -5   9   5         12.44         13.63         0.30 o
  -4   9   5        222.20        222.23         2.02 o
  -3   9   5        409.61        410.28         3.53 o
  -2   9   5        464.48        451.30         3.63 o
  -1   9   5        475.45        465.18         4.87 o
   0   9   5          7.76          8.15         0.26 o
   1   9   5        475.20        472.38         3.65 o
   2   9   5        464.83        455.89         3.38 o
   3   9   5        409.37        411.19         3.17 o
   4   9   5        222.73        219.70         1.85 o
   5   9   5         12.24         13.54         0.26 o
   6   9   5         13.15         15.71         0.28 o
   7   9   5         18.03         17.70         0.40 o
  -6  10   5         58.22         57.20         0.64 o
  -5  10   5         25.04         23.31         0.43 o
  -4  10   5         23.40         22.58         0.44 o
  -3  10   5        749.53        753.32         6.77 o
  -2  10   5         41.01         43.75         0.61 o
  -1  10   5        123.15        122.23         1.20 o
   0  10   5         11.73         11.98         0.33 o
   1  10   5        122.73        120.54         1.18 o
   2  10   5         41.19         43.95         0.58 o
   3  10   5        748.36        745.97         6.59 o
   4  10   5         23.36         23.34         0.39 o
   5  10   5         25.09         23.31         0.40 o
   6  10   5         57.95         57.99         0.71 o
  -5  11   5          4.13          3.64         0.27 o
  -4  11   5         12.86         12.73         0.30 o
  -3  11   5         13.52         14.74         0.35 o
  -2  11   5         28.34         28.73         0.52 o
  -1  11   5        186.82        199.30         2.18 o
   0  11   5          2.21          3.80         0.31 o
   1  11   5        186.90        196.78         1.95 o
   2  11   5         28.39         28.27         0.53 o
   3  11   5         13.49         14.99         0.40 o
   4  11   5         12.93         12.88         0.36 o
   5  11   5          4.19          3.76         0.28 o
  -3  12   5         28.68         28.25         0.47 o
  -2  12   5          4.86          5.97         0.31 o
  -1  12   5         41.88         42.61         0.64 o
   0  12   5          4.78          4.80         0.31 o
   1  12   5         41.72         42.45         0.73 o
   2  12   5          5.00          6.15         0.31 o
   3  12   5         28.93         27.96         0.52 o
   0   0   6       1306.94       1357.08        24.65 o
   1   0   6        142.57        153.11         2.37 o
   2   0   6        291.15        287.84         4.25 o
   3   0   6        699.86        788.54        11.25 o
   4   0   6        619.45        618.89         4.49 o
   5   0   6          2.32          2.19         0.18 o
   6   0   6         25.24         21.77         0.32 o
   7   0   6         56.88         53.67         0.68 o
   8   0   6        182.03        180.00         1.70 o
   9   0   6        100.47        107.33         1.39 o
  -9   1   6         10.29         10.79         0.32 o
  -8   1   6         29.35         29.64         0.47 o
  -7   1   6         22.39         21.20         0.40 o
  -6   1   6         15.59         18.71         0.30 o
  -5   1   6        109.09         98.43         0.78 o
  -4   1   6        247.37        237.74         1.73 o
  -3   1   6        559.86        639.64         9.54 o
  -2   1   6        516.96        556.45         7.92 o
  -1   1   6        999.90       1015.37        12.57 o
   0   1   6          0.30          0.04         0.40 o
   1   1   6        998.18       1026.20        14.41 o
   2   1   6        519.35        545.17         7.88 o
   3   1   6        561.57        617.16         9.50 o
   4   1   6        247.51        234.94         1.77 o
   5   1   6        108.83         98.96         0.77 o
   6   1   6         15.87         18.51         0.29 o
   7   1   6         21.98         21.00         0.34 o
   8   1   6         29.51         30.31         0.48 o
   9   1   6         10.32         10.68         0.32 o
  -9   2   6         16.15         12.78         0.39 o
  -8   2   6        260.01        260.26         2.43 o
  -7   2   6        764.81        757.16         6.04 o
  -6   2   6        131.20        132.75         1.06 o
  -5   2   6          4.56          3.43         0.20 o
  -4   2   6        530.76        541.75         3.85 o
  -3   2   6        882.99        961.43        15.41 o
  -2   2   6        358.47        379.71         6.92 o
  -1   2   6        335.37        345.33         4.40 o
   0   2   6          7.03          5.80         0.42 o
   1   2   6        334.89        351.19         5.04 o
   2   2   6        358.14        375.33         5.78 o
   3   2   6        883.46        973.57        16.43 o
   4   2   6        530.28        537.59         3.73 o
   5   2   6          4.60          3.07         0.19 o
   6   2   6        131.05        132.55         1.02 o
   7   2   6        763.34        759.26         7.95 o
   8   2   6        260.32        259.27         2.25 o
   9   2   6         16.10         12.98         0.33 o
  -9   3   6         13.12         11.40         0.34 o
  -8   3   6         11.29         13.21         0.33 o
  -7   3   6        890.18        855.02         7.00 o
  -6   3   6         42.18         40.29         0.46 o
  -5   3   6        106.82        105.56         0.83 o
  -4   3   6        483.49        484.44         3.29 o
  -3   3   6        115.05        111.16         0.93 o
  -2   3   6        390.42        405.13         6.62 o
  -1   3   6        109.12        118.43         1.90 o
   0   3   6       4507.62       4413.24        58.52 o
   1   3   6        109.09        117.53         1.90 o
   2   3   6        390.99        407.09         5.91 o
   3   3   6        115.20        111.87         0.89 o
   4   3   6        482.85        484.71         3.31 o
   5   3   6        106.83        106.68         0.83 o
   6   3   6         42.25         41.32         0.48 o
   7   3   6        889.29        849.28         6.98 o
   8   3   6         11.28         13.73         0.35 o
   9   3   6         13.13         12.10         0.41 o
  -9   4   6         82.06         76.78         1.51 o
  -8   4   6          8.16          8.62         0.30 o
  -7   4   6         56.47         48.52         0.60 o
  -6   4   6        575.80        577.90         4.46 o
  -5   4   6         83.23         81.04         0.69 o
  -4   4   6        123.98        112.74         0.85 o
  -3   4   6        248.14        228.90         1.60 o
  -2   4   6        140.11        121.91         1.60 o
  -1   4   6         21.75         18.89         0.63 o
   0   4   6       1342.14       1360.18        17.47 o
   1   4   6         21.99         18.58         0.62 o
   2   4   6        140.79        122.19         1.54 o
   3   4   6        247.53        227.11         1.62 o
   4   4   6        123.76        111.84         0.83 o
   5   4   6         82.70         80.53         0.68 o
   6   4   6        575.70        582.97         4.33 o
   7   4   6         56.38         47.92         0.60 o
   8   4   6          8.16          8.72         0.32 o
   9   4   6         82.27         76.45         1.07 o
  -8   5   6          3.19          2.91         0.29 o
  -7   5   6         68.62         69.18         0.76 o
  -6   5   6        358.68        352.98         3.24 o
  -5   5   6        150.10        152.47         1.18 o
  -4   5   6         33.68         33.79         0.40 o
  -3   5   6        164.19        161.14         1.12 o
  -2   5   6        193.92        183.77         1.28 o
  -1   5   6        136.41        132.08         1.26 o
   0   5   6         39.46         43.16         0.52 o
   1   5   6        135.21        129.68         1.12 o
   2   5   6        192.82        184.02         1.28 o
   3   5   6        163.61        162.00         1.13 o
   4   5   6         34.00         34.04         0.39 o
   5   5   6        150.12        154.25         1.20 o
   6   5   6        357.90        358.89         2.64 o
   7   5   6         68.25         67.95         0.69 o
   8   5   6          3.19          2.91         0.24 o
  -8   6   6         36.43         41.01         0.53 o
  -7   6   6          7.22          6.05         0.28 o
  -6   6   6        298.47        324.51         2.58 o
  -5   6   6        542.60        569.32         3.98 o
  -4   6   6        182.76        182.08         1.31 o
  -3   6   6        466.62        460.11         2.98 o
  -2   6   6        613.91        624.26         4.18 o
  -1   6   6         54.29         50.51         0.55 o
   0   6   6        706.33        725.39         5.32 o
   1   6   6         54.68         51.13         0.51 o
   2   6   6        614.22        624.49         4.07 o
   3   6   6        468.02        459.96         3.03 o
   4   6   6        183.74        182.20         1.33 o
   5   6   6        540.45        569.29         3.93 o
   6   6   6        297.95        325.06         2.58 o
   7   6   6          7.16          6.42         0.26 o
   8   6   6         36.86         41.31         0.50 o
  -8   7   6         16.76         16.79         0.35 o
  -7   7   6        128.21        133.34         1.29 o
  -6   7   6        127.79        136.17         1.23 o
  -5   7   6        171.48        166.95         1.39 o
  -4   7   6        649.86        646.71         4.28 o
  -3   7   6        553.40        563.14         3.80 o
  -2   7   6        458.03        435.32         3.02 o
  -1   7   6         25.22         25.62         0.37 o
   0   7   6          3.26          3.67         0.20 o
   1   7   6         25.51         26.19         0.37 o
   2   7   6        458.36        432.81         2.98 o
   3   7   6        552.32        558.39         3.71 o
   4   7   6        649.81        645.10         4.35 o
   5   7   6        171.05        167.35         1.31 o
   6   7   6        128.62        137.18         1.19 o
   7   7   6        128.32        132.60         1.17 o
   8   7   6         16.90         16.85         0.34 o
  -7   8   6        107.25        111.89         1.12 o
  -6   8   6         11.45         10.16         0.28 o
  -5   8   6         23.01         23.93         0.35 o
  -4   8   6        102.78        102.46         0.83 o
  -3   8   6       1232.37       1191.43         8.57 o
  -2   8   6        483.45        488.66         3.71 o
  -1   8   6        225.10        224.27         1.78 o
   0   8   6         84.34         91.10         0.82 o
   1   8   6        225.39        223.48         1.76 o
   2   8   6        483.98        492.37         3.60 o
   3   8   6       1233.32       1188.49         8.39 o
   4   8   6        102.82        102.54         0.82 o
   5   8   6         22.82         24.26         0.38 o
   6   8   6         11.52         11.10         0.29 o
   7   8   6        106.91        112.84         1.00 o
  -6   9   6         11.89         10.74         0.29 o
  -5   9   6         38.09         40.38         0.50 o
  -4   9   6          6.84          7.07         0.27 o
  -3   9   6         87.18         88.01         0.87 o
  -2   9   6        168.12        162.60         1.86 o
  -1   9   6        107.04        117.95         1.51 o
   0   9   6         36.33         42.56         0.54 o
   1   9   6        106.94        117.74         1.30 o
   2   9   6        168.11        166.53         1.60 o
   3   9   6         87.47         90.51         0.84 o
   4   9   6          6.80          6.40         0.26 o
   5   9   6         38.13         39.58         0.46 o
   6   9   6         11.92         11.09         0.27 o
  -5  10   6         25.96         27.10         0.40 o
  -4  10   6         15.87         15.07         0.31 o
  -3  10   6         61.96         56.65         0.66 o
  -2  10   6        401.79        399.65         3.69 o
  -1  10   6         60.34         59.50         0.75 o
   0  10   6          1.46          2.69         0.29 o
   1  10   6         60.22         58.64         0.69 o
   2  10   6        402.28        403.41         3.84 o
   3  10   6         62.04         56.89         0.69 o
   4  10   6         15.91         15.25         0.32 o
   5  10   6         26.18         27.73         0.51 o
  -4  11   6          3.74          4.40         0.27 o
  -3  11   6         55.96         56.63         0.70 o
  -2  11   6         37.92         36.25         0.54 o
  -1  11   6        103.69        105.30         1.16 o
   0  11   6         25.61         32.82         0.53 o
   1  11   6        103.91        106.25         1.16 o
   2  11   6         38.02         37.39         0.57 o
   3  11   6         55.67         56.34         0.74 o
   4  11   6          3.78          4.01         0.28 o
  -3  12   6          8.51          8.04         0.34 o
  -2  12   6         27.50         25.05         0.46 o
  -1  12   6         92.70        101.63         1.41 o
   0  12   6          0.76          0.00         0.30 o
   1  12   6         92.83        103.22         1.36 o
   2  12   6         27.62         26.14         0.64 o
   3  12   6          8.42          8.07         0.34 o
   1   0   7         90.49         98.41         1.67 o
   2   0   7        108.14        107.88         1.83 o
   3   0   7       4460.78       4716.51        68.89 o
   4   0   7        306.64        313.86         2.15 o
   5   0   7        209.59        218.02         1.58 o
   6   0   7         10.88         10.25         0.27 o
   7   0   7        120.06         99.76         1.06 o
   8   0   7          1.90          5.26         0.27 o
   9   0   7          8.73          6.05         0.31 o
  -9   1   7          1.35          1.27         0.25 o
  -8   1   7        178.34        170.46         1.58 o
  -7   1   7        167.68        134.70         1.18 o
  -6   1   7         83.63         96.13         0.81 o
  -5   1   7         41.67         48.03         0.46 o
  -4   1   7        757.24        810.02         5.41 o
  -3   1   7        675.76        701.12        10.06 o
  -2   1   7         65.94         61.28         1.25 o
  -1   1   7        576.94        609.73         7.92 o
   0   1   7         43.94         42.09         0.92 o
   1   1   7        575.28        611.48         8.72 o
   2   1   7         66.22         59.11         1.20 o
   3   1   7        675.73        697.86        10.57 o
   4   1   7        757.56        800.42         5.26 o
   5   1   7         41.92         48.22         0.45 o
   6   1   7         83.66         96.80         0.81 o
   7   1   7        167.70        132.37         1.30 o
   8   1   7        177.81        174.10         1.70 o
   9   1   7          1.33          1.23         0.25 o
  -9   2   7         10.17         11.93         0.41 o
  -8   2   7         74.89         72.46         0.74 o
  -7   2   7         21.34         20.78         0.35 o
  -6   2   7         69.69         70.36         0.65 o
  -5   2   7         61.75         64.74         0.58 o
  -4   2   7        120.46        125.38         0.94 o
  -3   2   7        723.24        719.77         5.47 o
  -2   2   7        132.75        139.88         2.40 o
  -1   2   7        865.15        917.78        12.45 o
   0   2   7        306.97        331.53         4.59 o
   1   2   7        865.88        933.61        12.48 o
   2   2   7        132.74        139.25         2.52 o
   3   2   7        722.97        714.07         5.25 o
   4   2   7        120.54        125.41         0.94 o
   5   2   7         62.08         64.79         0.56 o
   6   2   7         70.02         72.29         0.65 o
   7   2   7         21.52         20.77         0.38 o
   8   2   7         75.26         72.43         0.76 o
   9   2   7         10.28         12.16         0.33 o
  -9   3   7         19.35         17.61         0.44 o
  -8   3   7        254.38        259.38         2.53 o
  -7   3   7        117.90        111.94         1.04 o
  -6   3   7        523.56        524.01         3.95 o
  -5   3   7        222.94        222.67         1.56 o
  -4   3   7         43.22         46.55         0.44 o
  -3   3   7        356.67        356.46         2.46 o
  -2   3   7        499.59        544.17         8.92 o
  -1   3   7       1193.61       1274.20        17.23 o
   0   3   7       2894.41       2845.98        37.19 o
   1   3   7       1192.98       1282.35        18.88 o
   2   3   7        498.24        556.55         8.85 o
   3   3   7        356.64        355.01         2.48 o
   4   3   7         44.16         47.93         0.44 o
   5   3   7        222.66        224.45         1.64 o
   6   3   7        524.75        529.97         3.79 o
   7   3   7        118.15        113.00         1.03 o
   8   3   7        254.66        263.83         2.41 o
   9   3   7         19.26         17.23         0.47 o
  -9   4   7         27.31         29.34         0.57 o
  -8   4   7        101.92        102.08         1.07 o
  -7   4   7         65.35         65.76         0.73 o
  -6   4   7         97.98         86.21         0.74 o
  -5   4   7        415.57        401.66         2.78 o
  -4   4   7        100.01         92.98         0.73 o
  -3   4   7        123.09        123.74         0.89 o
  -2   4   7        261.65        255.13         1.89 o
  -1   4   7        992.85       1015.41        10.21 o
   0   4   7       2748.93       2751.89        37.09 o
   1   4   7        992.90       1004.72        15.45 o
   2   4   7        261.56        255.96         2.30 o
   3   4   7        122.60        123.80         0.89 o
   4   4   7        100.21         93.14         0.74 o
   5   4   7        415.31        403.11         2.89 o
   6   4   7         97.18         85.83         0.75 o
   7   4   7         65.19         64.49         0.64 o
   8   4   7        101.76        101.11         0.99 o
   9   4   7         27.15         29.23         0.53 o
  -8   5   7          2.89          2.72         0.31 o
  -7   5   7        160.13        178.05         1.67 o
  -6   5   7        157.08        144.13         1.25 o
  -5   5   7        189.22        192.84         1.43 o
  -4   5   7        671.00        690.52         4.86 o
  -3   5   7        266.26        254.28         1.74 o
  -2   5   7         12.00         11.20         0.20 o
  -1   5   7        224.95        213.29         1.55 o
   0   5   7       2530.76       2472.20        33.93 o
   1   5   7        225.28        213.36         1.62 o
   2   5   7         12.10         10.79         0.19 o
   3   5   7        265.64        254.81         1.70 o
   4   5   7        672.63        690.85         4.64 o
   5   5   7        189.60        193.00         1.42 o
   6   5   7        157.34        148.57         1.21 o
   7   5   7        160.57        181.79         1.52 o
   8   5   7          2.94          2.63         0.24 o
  -8   6   7         31.50         29.00         0.43 o
  -7   6   7        210.87        206.44         1.95 o
  -6   6   7         63.99         63.37         0.68 o
  -5   6   7        413.63        423.73         3.40 o
  -4   6   7       1176.46       1170.01         7.85 o
  -3   6   7        289.71        285.09         1.95 o
  -2   6   7        373.64        360.51         2.52 o
  -1   6   7         96.39         93.67         0.77 o
   0   6   7          0.86          1.85         0.19 o
   1   6   7         96.24         93.98         0.79 o
   2   6   7        373.88        359.57         2.37 o
   3   6   7        288.93        284.90         1.89 o
   4   6   7       1175.18       1176.51         7.59 o
   5   6   7        413.35        421.92         2.97 o
   6   6   7         64.08         62.44         0.62 o
   7   6   7        210.83        205.49         1.71 o
   8   6   7         31.56         28.50         0.53 o
  -7   7   7         53.75         48.95         0.58 o
  -6   7   7         26.27         28.11         0.43 o
  -5   7   7        207.35        217.57         1.72 o
  -4   7   7        220.83        214.12         1.58 o
  -3   7   7        450.75        453.51         3.15 o
  -2   7   7        163.37        152.77         1.14 o
  -1   7   7         26.20         26.19         0.36 o
   0   7   7          0.64          1.74         0.22 o
   1   7   7         26.30         26.62         0.39 o
   2   7   7        163.87        150.46         1.14 o
   3   7   7        451.59        457.75         3.04 o
   4   7   7        220.97        217.64         1.55 o
   5   7   7        207.62        217.39         1.68 o
   6   7   7         26.17         27.43         0.41 o
   7   7   7         53.98         48.76         0.55 o
  -7   8   7          8.54          8.22         0.23 o
  -6   8   7         90.09         87.72         0.85 o
  -5   8   7         26.34         27.83         0.41 o
  -4   8   7         16.35         18.13         0.32 o
  -3   8   7        163.87        164.04         1.30 o
  -2   8   7        149.71        143.16         1.30 o
  -1   8   7          4.16          5.17         0.24 o
   0   8   7        313.20        325.97         2.57 o
   1   8   7          4.28          5.72         0.26 o
   2   8   7        149.53        139.30         1.15 o
   3   8   7        163.00        163.85         1.27 o
   4   8   7         16.32         17.56         0.30 o
   5   8   7         26.25         28.13         0.41 o
   6   8   7         89.48         87.76         0.82 o
   7   8   7          8.45          7.45         0.29 o
  -6   9   7          6.08          6.13         0.28 o
  -5   9   7         66.21         67.76         0.72 o
  -4   9   7         81.20         79.82         0.83 o
  -3   9   7         74.96         72.86         0.73 o
  -2   9   7         67.95         61.32         0.70 o
  -1   9   7          4.87          2.89         0.24 o
   0   9   7         28.14         24.65         0.45 o
   1   9   7          4.83          3.00         0.26 o
   2   9   7         68.28         60.99         0.67 o
   3   9   7         75.12         72.01         0.72 o
   4   9   7         81.49         80.25         0.79 o
   5   9   7         65.91         67.78         0.85 o
   6   9   7          5.99          5.77         0.24 o
  -5  10   7          1.27          1.25         0.24 o
  -4  10   7         91.25         89.66         0.95 o
  -3  10   7         96.60         87.77         0.88 o
  -2  10   7        194.24        206.61         1.96 o
  -1  10   7        192.15        170.08         1.63 o
   0  10   7         68.41         76.44         0.87 o
   1  10   7        191.83        166.97         1.69 o
   2  10   7        194.97        206.72         2.03 o
   3  10   7         96.66         88.80         0.90 o
   4  10   7         91.25         88.32         0.96 o
   5  10   7          1.25          1.03         0.22 o
  -4  11   7         16.43         17.14         0.43 o
  -3  11   7        126.05        119.50         1.26 o
  -2  11   7        135.04        129.16         1.32 o
  -1  11   7        101.76         92.61         1.07 o
   0  11   7          6.66          3.79         0.32 o
   1  11   7        101.67         90.87         1.03 o
   2  11   7        135.34        130.15         1.44 o
   3  11   7        125.88        120.04         1.52 o
   4  11   7         16.70         17.81         0.39 o
  -2  12   7         61.74         62.30         0.96 o
  -1  12   7         87.01         89.72         1.18 o
   0  12   7         65.49         71.09         1.09 o
   1  12   7         86.91         87.52         1.32 o
   2  12   7         61.81         62.65         0.95 o
   0   0   8       2498.99       2441.62        44.93 o
   1   0   8        672.39        712.86        10.19 o
   2   0   8        260.53        263.93         3.97 o
   3   0   8         57.91         63.78         0.56 o
   4   0   8         60.32         52.45         0.46 o
   5   0   8         58.40         56.62         0.53 o
   6   0   8          3.96          3.67         0.22 o
   7   0   8        178.05        138.81         1.20 o
   8   0   8         10.68         15.32         0.31 o
   9   0   8         63.80         64.68         0.85 o
  -9   1   8         70.79         68.32         1.02 o
  -8   1   8         78.70         77.08         0.77 o
  -7   1   8         63.51         60.68         0.63 o
  -6   1   8          8.39          9.50         0.27 o
  -5   1   8         57.70         53.55         0.52 o
  -4   1   8        142.16        153.54         1.10 o
  -3   1   8       1121.44       1150.85         7.80 o
  -2   1   8        948.15       1005.56        14.48 o
  -1   1   8         51.77         59.54         1.20 o
   0   1   8         18.33         17.85         0.55 o
   1   1   8         51.32         57.99         1.19 o
   2   1   8        946.81       1034.30        16.11 o
   3   1   8       1121.08       1135.29         7.89 o
   4   1   8        142.72        152.69         1.10 o
   5   1   8         57.76         53.50         0.49 o
   6   1   8          8.15          9.49         0.25 o
   7   1   8         63.17         60.18         0.64 o
   8   1   8         79.04         78.86         0.83 o
   9   1   8         70.97         68.12         0.99 o
  -9   2   8         15.99         14.49         0.33 o
  -8   2   8          7.45         10.48         0.29 o
  -7   2   8         53.24         55.10         0.60 o
  -6   2   8        103.36        105.46         0.91 o
  -5   2   8        319.34        319.22         2.24 o
  -4   2   8        518.06        543.51         3.71 o
  -3   2   8        596.29        609.32         4.21 o
  -2   2   8        369.69        367.63         3.93 o
  -1   2   8         69.80         66.87         1.36 o
   0   2   8        453.05        490.21         6.42 o
   1   2   8         69.74         66.20         1.22 o
   2   2   8        369.43        373.09         4.69 o
   3   2   8        594.65        602.43         4.09 o
   4   2   8        518.19        540.54         3.60 o
   5   2   8        319.66        317.46         2.22 o
   6   2   8        102.66        104.96         0.85 o
   7   2   8         53.20         55.56         0.61 o
   8   2   8          7.51         10.13         0.28 o
   9   2   8         15.84         14.26         0.41 o
  -9   3   8         11.38         10.77         0.35 o
  -8   3   8          4.36          3.89         0.26 o
  -7   3   8         50.70         44.91         0.61 o
  -6   3   8         26.98         26.94         0.41 o
  -5   3   8         31.63         32.88         0.40 o
  -4   3   8        244.32        237.19         1.62 o
  -3   3   8        635.62        621.97         4.11 o
  -2   3   8        135.44        135.17         1.26 o
  -1   3   8         60.52         55.19         0.82 o
   0   3   8          0.00          1.64         0.42 o
   1   3   8         60.13         55.05         0.88 o
   2   3   8        135.60        134.15         1.36 o
   3   3   8        635.34        619.56         4.00 o
   4   3   8        244.10        234.92         1.65 o
   5   3   8         31.73         32.67         0.40 o
   6   3   8         27.14         26.84         0.40 o
   7   3   8         51.12         45.07         0.54 o
   8   3   8          4.37          4.11         0.25 o
   9   3   8         11.34         10.37         0.28 o
  -8   4   8        203.69        212.56         2.06 o
  -7   4   8        106.74        109.22         1.05 o
  -6   4   8        114.95        126.35         1.08 o
  -5   4   8        262.68        259.86         1.87 o
  -4   4   8       1513.61       1518.10        10.22 o
  -3   4   8        416.61        401.70         2.75 o
  -2   4   8        335.98        317.31         2.21 o
  -1   4   8       1475.23       1465.74        15.60 o
   0   4   8          0.45          0.55         0.20 o
   1   4   8       1477.63       1455.26        14.00 o
   2   4   8        335.76        319.66         2.11 o
   3   4   8        417.33        403.59         2.64 o
   4   4   8       1513.36       1496.79        10.12 o
   5   4   8        262.13        261.78         1.88 o
   6   4   8        115.11        129.09         1.03 o
   7   4   8        106.33        111.21         0.99 o
   8   4   8        203.76        211.89         1.91 o
  -8   5   8        110.77        115.72         1.30 o
  -7   5   8        171.24        166.71         1.56 o
  -6   5   8        355.58        372.82         3.33 o
  -5   5   8        270.62        274.25         2.01 o
  -4   5   8        586.15        589.71         4.12 o
  -3   5   8         58.67         59.53         0.55 o
  -2   5   8        101.92         94.17         0.72 o
  -1   5   8        197.21        189.93         1.31 o
   0   5   8        328.74        342.89         2.47 o
   1   5   8        198.15        190.45         1.39 o
   2   5   8        101.41         93.70         0.72 o
   3   5   8         58.62         59.13         0.49 o
   4   5   8        586.61        591.78         4.06 o
   5   5   8        269.98        276.99         1.98 o
   6   5   8        355.48        373.63         2.88 o
   7   5   8        170.55        166.28         1.44 o
   8   5   8        111.17        115.94         1.08 o
  -8   6   8         46.07         43.05         0.49 o
  -7   6   8        116.40        117.02         1.13 o
  -6   6   8         86.58         95.77         0.94 o
  -5   6   8         24.92         26.40         0.38 o
  -4   6   8        398.12        405.46         2.85 o
  -3   6   8        243.49        235.85         1.68 o
  -2   6   8        374.33        373.03         2.63 o
  -1   6   8        399.88        412.77         2.97 o
   0   6   8        211.15        215.66         1.67 o
   1   6   8        400.25        414.50         3.11 o
   2   6   8        373.84        372.22         2.49 o
   3   6   8        243.52        241.11         1.67 o
   4   6   8        398.14        409.56         2.75 o
   5   6   8         24.81         26.10         0.37 o
   6   6   8         87.01         95.32         0.82 o
   7   6   8        116.49        117.73         1.05 o
   8   6   8         46.06         42.97         0.54 o
  -7   7   8         25.18         26.93         0.38 o
  -6   7   8         22.07         22.96         0.38 o
  -5   7   8          0.07          0.28         0.25 o
  -4   7   8        374.59        372.08         2.79 o
  -3   7   8         83.01         83.31         0.72 o
  -2   7   8        258.29        257.29         1.84 o
  -1   7   8        190.22        194.34         1.50 o
   0   7   8        692.97        728.29         5.40 o
   1   7   8        190.81        194.64         1.59 o
   2   7   8        260.08        260.75         2.02 o
   3   7   8         82.90         83.53         0.72 o
   4   7   8        373.87        369.59         2.59 o
   5   7   8          0.06          0.37         0.24 o
   6   7   8         21.80         22.46         0.37 o
   7   7   8         25.09         27.19         0.40 o
  -7   8   8         18.34         19.24         0.32 o
  -6   8   8         74.48         70.88         0.69 o
  -5   8   8        132.16        127.18         1.11 o
  -4   8   8         83.46         84.46         0.80 o
  -3   8   8        550.18        538.09         3.98 o
  -2   8   8         47.46         42.58         0.52 o
  -1   8   8         33.10         24.26         0.39 o
   0   8   8          5.93          5.20         0.25 o
   1   8   8         33.37         24.36         0.41 o
   2   8   8         47.62         43.17         0.59 o
   3   8   8        550.17        538.36         4.08 o
   4   8   8         83.20         83.58         0.77 o
   5   8   8        132.39        126.34         1.05 o
   6   8   8         74.09         69.36         0.73 o
   7   8   8         18.45         19.22         0.36 o
  -6   9   8         13.99         14.65         0.30 o
  -5   9   8         44.11         44.59         0.54 o
  -4   9   8        368.59        363.84         3.03 o
  -3   9   8        167.86        171.13         1.53 o
  -2   9   8        110.97        104.51         1.03 o
  -1   9   8         90.54         72.82         0.78 o
   0   9   8          0.15         -0.13         0.27 o
   1   9   8         90.36         73.32         0.78 o
   2   9   8        110.95        105.74         1.09 o
   3   9   8        167.99        172.34         1.61 o
   4   9   8        368.49        364.24         3.15 o
   5   9   8         44.18         44.90         0.56 o
   6   9   8         13.97         15.05         0.40 o
  -5  10   8         67.60         69.08         0.83 o
  -4  10   8          0.39          0.19         0.25 o
  -3  10   8          7.35          8.05         0.29 o
  -2  10   8          0.73          1.28         0.28 o
  -1  10   8         54.30         60.38         0.74 o
   0  10   8         12.53         14.26         0.35 o
   1  10   8         54.69         60.55         0.84 o
   2  10   8          0.72          1.34         0.30 o
   3  10   8          7.43          8.89         0.37 o
   4  10   8          0.38          0.32         0.30 o
   5  10   8         67.12         69.39         0.91 o
  -4  11   8          0.21          0.18         0.28 o
  -3  11   8         49.14         45.42         0.73 o
  -2  11   8         47.43         53.04         0.66 o
  -1  11   8         33.71         32.97         0.52 o
   0  11   8          3.25          1.24         0.30 o
   1  11   8         33.90         33.80         0.55 o
   2  11   8         47.32         52.06         0.70 o
   3  11   8         49.47         44.46         0.65 o
   4  11   8          0.22         -0.20         0.30 o
  -1  12   8         17.08         23.82         0.49 o
   0  12   8         18.83         20.55         0.45 o
   1  12   8         17.03         24.02         0.60 o
   1   0   9         36.12         34.63         0.96 o
   2   0   9        570.50        571.69         4.65 o
   3   0   9        736.23        727.65         4.71 o
   4   0   9         30.09         25.48         0.33 o
   5   0   9         14.20         14.71         0.27 o
   6   0   9          3.51          4.28         0.24 o
   7   0   9          3.49          3.19         0.28 o
   8   0   9          4.75          4.64         0.34 o
   9   0   9          5.81          4.78         0.26 o
  -9   1   9          2.00          0.92         0.26 o
  -8   1   9         55.64         68.64         0.75 o
  -7   1   9         26.89         31.22         0.46 o
  -6   1   9         93.82        101.82         0.84 o
  -5   1   9        232.84        236.01         1.71 o
  -4   1   9        342.80        344.78         2.35 o
  -3   1   9        223.13        233.54         1.54 o
  -2   1   9        154.26        156.77         1.33 o
  -1   1   9        162.33        163.50         2.61 o
   0   1   9         29.90         34.86         0.93 o
   1   1   9        164.00        166.60         2.60 o
   2   1   9        154.98        157.39         1.33 o
   3   1   9        224.08        233.80         1.56 o
   4   1   9        341.99        345.77         2.42 o
   5   1   9        232.62        235.24         1.69 o
   6   1   9         94.15        101.99         0.87 o
   7   1   9         26.99         30.88         0.47 o
   8   1   9         55.70         68.05         0.77 o
   9   1   9          1.98          1.22         0.24 o
  -9   2   9         42.34         46.77         0.80 o
  -8   2   9         79.00         74.36         0.72 o
  -7   2   9         22.49         14.46         0.30 o
  -6   2   9         22.34         22.94         0.36 o
  -5   2   9         68.54         68.19         0.61 o
  -4   2   9        394.99        411.56         2.84 o
  -3   2   9        285.48        300.22         2.04 o
  -2   2   9         48.88         52.35         0.46 o
  -1   2   9        179.49        178.83         2.28 o
   0   2   9         14.57         17.53         0.39 o
   1   2   9        178.65        178.63         1.70 o
   2   2   9         48.90         52.56         0.49 o
   3   2   9        286.67        297.93         2.04 o
   4   2   9        394.90        412.45         2.87 o
   5   2   9         68.31         68.26         0.60 o
   6   2   9         22.42         23.20         0.36 o
   7   2   9         22.17         13.85         0.31 o
   8   2   9         78.80         76.35         0.82 o
   9   2   9         42.22         47.22         0.73 o
  -8   3   9        141.23        134.09         1.25 o
  -7   3   9          9.46         10.01         0.28 o
  -6   3   9         10.80          8.38         0.27 o
  -5   3   9        138.69        135.77         1.10 o
  -4   3   9        941.24        978.50         6.71 o
  -3   3   9        266.24        272.62         1.85 o
  -2   3   9        114.56        110.19         0.87 o
  -1   3   9        657.94        664.71         4.95 o
   0   3   9          6.09          7.81         0.21 o
   1   3   9        659.59        666.09         5.93 o
   2   3   9        114.23        110.25         0.93 o
   3   3   9        265.73        271.36         1.81 o
   4   3   9        940.43        982.10         6.55 o
   5   3   9        138.88        137.10         1.04 o
   6   3   9         10.74          9.01         0.26 o
   7   3   9          9.41         10.35         0.28 o
   8   3   9        140.97        133.55         1.29 o
  -8   4   9         23.16         20.07         0.35 o
  -7   4   9        122.23        120.54         1.10 o
  -6   4   9         37.31         35.07         0.51 o
  -5   4   9         27.52         28.42         0.42 o
  -4   4   9        249.59        258.97         1.85 o
  -3   4   9       1110.52       1128.57         7.57 o
  -2   4   9         44.24         40.94         0.40 o
  -1   4   9         55.48         60.92         0.52 o
   0   4   9        113.92        118.93         0.95 o
   1   4   9         55.69         62.02         0.53 o
   2   4   9         44.38         41.87         0.38 o
   3   4   9       1110.60       1131.26         7.25 o
   4   4   9        249.52        258.74         1.80 o
   5   4   9         27.51         28.21         0.39 o
   6   4   9         37.26         35.22         0.47 o
   7   4   9        122.84        121.67         1.09 o
   8   4   9         23.26         20.20         0.36 o
  -8   5   9          2.84          1.70         0.22 o
  -7   5   9         53.35         53.78         0.62 o
  -6   5   9         15.24         16.42         0.33 o
  -5   5   9        688.76        694.05         6.73 o
  -4   5   9         35.09         37.57         0.44 o
  -3   5   9         26.06         23.65         0.33 o
  -2   5   9        279.83        285.33         2.02 o
  -1   5   9        240.00        235.33         1.75 o
   0   5   9        198.71        173.63         1.33 o
   1   5   9        239.16        234.63         1.70 o
   2   5   9        280.07        285.22         1.97 o
   3   5   9         26.23         23.35         0.32 o
   4   5   9         35.05         37.27         0.43 o
   5   5   9        687.23        698.98         5.89 o
   6   5   9         15.26         16.36         0.29 o
   7   5   9         52.92         52.97         0.56 o
   8   5   9          2.85          2.07         0.23 o
  -7   6   9        131.33        129.22         1.18 o
  -6   6   9        169.63        181.53         1.56 o
  -5   6   9         91.86         97.83         0.90 o
  -4   6   9        455.89        450.15         3.36 o
  -3   6   9        740.10        747.01         5.22 o
  -2   6   9        154.59        146.22         1.13 o
  -1   6   9        465.09        457.23         3.27 o
   0   6   9        125.38        130.38         1.04 o
   1   6   9        464.03        454.09         3.37 o
   2   6   9        154.81        147.29         1.17 o
   3   6   9        739.07        736.59         4.96 o
   4   6   9        455.82        456.00         3.13 o
   5   6   9         92.36         96.83         0.83 o
   6   6   9        169.12        176.36         1.46 o
   7   6   9        130.33        128.87         1.20 o
  -7   7   9         20.14         20.07         0.39 o
  -6   7   9        175.10        179.97         1.54 o
  -5   7   9         25.38         24.19         0.37 o
  -4   7   9         55.87         55.57         0.59 o
  -3   7   9        878.96        896.37         6.48 o
  -2   7   9         38.08         31.54         0.40 o
  -1   7   9        284.26        314.84         2.39 o
   0   7   9        638.04        632.55         4.65 o
   1   7   9        285.14        314.82         2.63 o
   2   7   9         38.12         30.98         0.43 o
   3   7   9        880.33        893.88         7.76 o
   4   7   9         55.75         55.51         0.56 o
   5   7   9         24.99         23.92         0.37 o
   6   7   9        174.95        178.52         1.59 o
   7   7   9         20.14         20.77         0.35 o
  -6   8   9        135.19        145.00         1.32 o
  -5   8   9        135.77        137.53         1.33 o
  -4   8   9        144.73        151.42         1.37 o
  -3   8   9        121.79        127.31         1.09 o
  -2   8   9        138.62        128.51         1.16 o
  -1   8   9          9.75          6.46         0.24 o
   0   8   9         94.50         98.19         1.06 o
   1   8   9          9.69          6.74         0.28 o
   2   8   9        138.56        129.37         1.20 o
   3   8   9        122.47        128.79         1.16 o
   4   8   9        144.43        149.54         1.33 o
   5   8   9        135.29        135.39         1.21 o
   6   8   9        135.18        142.87         1.49 o
  -5   9   9        167.52        171.97         1.62 o
  -4   9   9         46.55         42.03         0.65 o
  -3   9   9         47.08         47.75         0.60 o
  -2   9   9         12.99         13.68         0.32 o
  -1   9   9         32.64         30.20         0.49 o
   0   9   9        142.99        163.97         1.59 o
   1   9   9         32.45         31.88         0.53 o
   2   9   9         12.94         13.62         0.36 o
   3   9   9         47.05         46.94         0.61 o
   4   9   9         46.76         41.92         0.62 o
   5   9   9        167.65        170.60         1.84 o
  -4  10   9         98.64         93.73         1.04 o
  -3  10   9        109.18        101.92         1.10 o
  -2  10   9        135.76        130.30         1.32 o
  -1  10   9          1.11          0.03         0.29 o
   0  10   9         28.17         31.96         0.54 o
   1  10   9          1.08         -0.30         0.30 o
   2  10   9        136.13        129.69         1.64 o
   3  10   9        109.00        103.61         1.12 o
   4  10   9         98.50         93.05         1.06 o
  -3  11   9         98.30         91.73         1.58 o
  -2  11   9        123.70        142.17         1.59 o
  -1  11   9         19.80         14.98         0.40 o
   0  11   9          1.56          0.42         0.30 o
   1  11   9         19.62         14.64         0.35 o
   2  11   9        124.03        144.13         1.71 o
   3  11   9         98.38         94.46         1.23 o
   0   0  10        196.11        188.16         2.45 o
   1   0  10        245.09        247.61         2.22 o
   2   0  10          0.21          0.13         0.17 o
   3   0  10         43.76         45.17         0.41 o
   4   0  10        862.60        933.04         6.43 o
   5   0  10         20.47         23.45         0.35 o
   6   0  10        255.02        216.93         2.22 o
   7   0  10          6.54          2.46         0.26 o
   8   0  10         74.37         64.70         0.70 o
  -8   1  10         82.68         86.07         0.95 o
  -7   1  10         26.01         12.84         0.28 o
  -6   1  10          5.73          3.74         0.26 o
  -5   1  10         10.73          9.72         0.29 o
  -4   1  10        275.34        275.59         1.93 o
  -3   1  10         30.91         29.62         0.33 o
  -2   1  10        221.87        224.78         1.61 o
  -1   1  10         35.48         34.24         0.38 o
   0   1  10        648.35        675.87         5.71 o
   1   1  10         35.29         33.88         0.39 o
   2   1  10        221.22        224.33         1.50 o
   3   1  10         30.97         30.32         0.34 o
   4   1  10        275.36        279.21         2.01 o
   5   1  10         10.90          9.80         0.25 o
   6   1  10          5.72          4.16         0.25 o
   7   1  10         25.96         12.79         0.30 o
   8   1  10         83.01         86.19         0.94 o
  -8   2  10         79.02         68.85         0.71 o
  -7   2  10         82.34         85.64         0.83 o
  -6   2  10        126.74        120.10         1.16 o
  -5   2  10         31.52         33.26         0.42 o
  -4   2  10       1083.34       1081.98         7.12 o
  -3   2  10         59.20         56.16         0.48 o
  -2   2  10        318.34        299.38         1.98 o
  -1   2  10        434.83        429.95         3.05 o
   0   2  10        135.22        132.74         1.14 o
   1   2  10        434.52        428.90         3.09 o
   2   2  10        317.48        298.06         2.02 o
   3   2  10         59.06         56.03         0.51 o
   4   2  10       1081.85       1085.79         7.32 o
   5   2  10         31.39         32.85         0.42 o
   6   2  10        127.43        121.63         1.08 o
   7   2  10         82.72         86.95         0.90 o
   8   2  10         78.48         69.52         0.71 o
  -8   3  10         17.65         18.11         0.32 o
  -7   3  10         73.21         80.36         0.79 o
  -6   3  10         25.12         20.72         0.33 o
  -5   3  10        224.57        232.22         1.69 o
  -4   3  10        642.05        648.08         4.32 o
  -3   3  10         22.52         23.11         0.31 o
  -2   3  10        902.13        878.40         5.79 o
  -1   3  10          8.71          9.88         0.21 o
   0   3  10         50.87         56.89         0.51 o
   1   3  10          8.72          9.59         0.20 o
   2   3  10        901.01        877.05         5.82 o
   3   3  10         22.88         23.29         0.32 o
   4   3  10        643.05        654.12         4.39 o
   5   3  10        224.49        232.53         1.71 o
   6   3  10         25.28         21.00         0.35 o
   7   3  10         73.51         83.88         0.87 o
   8   3  10         17.88         18.98         0.34 o
  -8   4  10        211.80        230.10         2.13 o
  -7   4  10         56.56         52.02         0.61 o
  -6   4  10         21.99         21.29         0.36 o
  -5   4  10         90.35         95.92         1.01 o
  -4   4  10       1693.04       1679.06        11.53 o
  -3   4  10       1488.00       1528.29        10.08 o
  -2   4  10        698.92        683.83         4.53 o
  -1   4  10        379.41        391.36         2.94 o
   0   4  10         88.07         93.48         0.75 o
   1   4  10        379.14        389.05         2.90 o
   2   4  10        699.64        684.71         4.51 o
   3   4  10       1489.19       1533.76        10.22 o
   4   4  10       1695.30       1681.35        11.26 o
   5   4  10         90.84         98.00         0.97 o
   6   4  10         21.76         20.85         0.34 o
   7   4  10         56.74         51.18         0.58 o
   8   4  10        212.22        230.28         2.20 o
  -8   5  10        155.53        165.11         1.60 o
  -7   5  10         37.55         39.73         0.47 o
  -6   5  10         54.49         54.51         0.63 o
  -5   5  10         18.45         17.41         0.32 o
  -4   5  10       1105.46       1135.68         7.92 o
  -3   5  10       1534.15       1489.62        10.18 o
  -2   5  10         22.41         21.61         0.31 o
  -1   5  10        396.29        397.40         2.95 o
   0   5  10         28.83         32.95         0.40 o
   1   5  10        396.42        399.77         2.93 o
   2   5  10         22.40         21.50         0.31 o
   3   5  10       1533.93       1492.56         9.73 o
   4   5  10       1104.84       1142.22         7.63 o
   5   5  10         18.61         17.53         0.30 o
   6   5  10         54.39         54.32         0.57 o
   7   5  10         37.44         40.17         0.48 o
   8   5  10        154.84        165.47         1.60 o
  -7   6  10          6.31          6.59         0.24 o
  -6   6  10         83.93         88.44         0.84 o
  -5   6  10         49.89         52.73         0.58 o
  -4   6  10        948.50        984.81         9.04 o
  -3   6  10        262.16        268.19         1.91 o
  -2   6  10          6.68          7.88         0.25 o
  -1   6  10        103.29         95.29         0.83 o
   0   6  10         11.43         14.16         0.33 o
   1   6  10        103.20         95.11         0.83 o
   2   6  10          6.64          7.82         0.26 o
   3   6  10        262.29        267.46         2.16 o
   4   6  10        947.99        975.09         7.28 o
   5   6  10         49.78         52.81         0.56 o
   6   6  10         83.80         87.11         0.83 o
   7   6  10          6.34          6.75         0.24 o
  -7   7  10         46.42         42.84         0.49 o
  -6   7  10         38.58         37.52         0.43 o
  -5   7  10        169.53        177.68         1.45 o
  -4   7  10          0.60          0.66         0.24 o
  -3   7  10        287.47        297.21         2.42 o
  -2   7  10        157.07        150.58         1.27 o
  -1   7  10         21.67         21.65         0.35 o
   0   7  10        147.51        130.72         1.10 o
   1   7  10         21.91         21.33         0.35 o
   2   7  10        156.97        151.27         1.29 o
   3   7  10        287.12        290.15         3.05 o
   4   7  10          0.63          0.04         0.24 o
   5   7  10        169.78        176.58         1.49 o
   6   7  10         38.61         37.50         0.46 o
   7   7  10         46.50         42.42         0.56 o
  -6   8  10         48.33         50.37         0.56 o
  -5   8  10          6.24          4.93         0.26 o
  -4   8  10         91.42         92.20         0.85 o
  -3   8  10         79.63         78.60         0.76 o
  -2   8  10          3.12          1.75         0.25 o
  -1   8  10         59.49         55.47         0.62 o
   0   8  10         23.31         22.87         0.52 o
   1   8  10         59.46         55.70         0.69 o
   2   8  10          3.23          1.39         0.27 o
   3   8  10         79.50         79.53         0.84 o
   4   8  10         91.43         90.42         0.93 o
   5   8  10          6.10          5.56         0.25 o
   6   8  10         48.13         50.16         0.62 o
  -5   9  10        127.02        137.23         1.94 o
  -4   9  10         21.31         21.30         0.46 o
  -3   9  10         19.40         20.98         0.39 o
  -2   9  10         40.18         34.04         0.49 o
  -1   9  10        110.46        107.55         1.16 o
   0   9  10          4.29          9.40         0.34 o
   1   9  10        109.74        106.42         1.13 o
   2   9  10         40.58         33.72         0.51 o
   3   9  10         19.32         21.55         0.40 o
   4   9  10         21.24         21.63         0.42 o
   5   9  10        126.96        139.33         1.67 o
  -4  10  10         17.74         17.82         0.36 o
  -3  10  10          5.87          5.39         0.26 o
  -2  10  10         73.64         72.59         0.88 o
  -1  10  10         71.05         58.93         0.77 o
   0  10  10        231.96        209.87         2.32 o
   1  10  10         71.50         59.74         0.80 o
   2  10  10         73.36         72.83         0.89 o
   3  10  10          5.93          5.71         0.31 o
   4  10  10         18.05         17.71         0.41 o
  -2  11  10        226.17        220.17         2.68 o
  -1  11  10         46.47         45.55         0.77 o
   0  11  10         24.90         25.12         0.48 o
   1  11  10         46.35         44.32         0.61 o
   2  11  10        225.96        222.50         2.72 o
   1   0  11        360.57        362.32         2.57 o
   2   0  11         64.71         62.87         0.49 o
   3   0  11          5.17          7.68         0.22 o
   4   0  11          9.02          8.23         0.22 o
   5   0  11         11.35          7.97         0.27 o
   6   0  11          2.55          1.50         0.25 o
   7   0  11        411.67        429.04         4.06 o
   8   0  11          7.18          8.94         0.27 o
  -8   1  11         51.71         44.87         0.53 o
  -7   1  11         24.16         26.32         0.42 o
  -6   1  11        339.80        299.19         2.44 o
  -5   1  11         41.45         40.18         0.45 o
  -4   1  11         17.50         16.86         0.27 o
  -3   1  11         35.34         33.76         0.37 o
  -2   1  11         76.69         73.93         0.57 o
  -1   1  11        448.04        447.92         3.22 o
   0   1  11         46.51         41.42         0.47 o
   1   1  11        448.15        451.61         3.14 o
   2   1  11         76.22         73.80         0.59 o
   3   1  11         35.47         33.47         0.36 o
   4   1  11         17.61         16.90         0.28 o
   5   1  11         41.64         40.37         0.45 o
   6   1  11        339.50        298.75         2.45 o
   7   1  11         24.11         25.35         0.42 o
   8   1  11         51.75         45.41         0.62 o
  -8   2  11         10.03          9.30         0.25 o
  -7   2  11         13.38          8.39         0.28 o
  -6   2  11         45.04         39.15         0.46 o
  -5   2  11        187.58        186.53         1.38 o
  -4   2  11       1109.97       1152.32         7.66 o
  -3   2  11         68.74         72.61         0.59 o
  -2   2  11        253.21        252.13         1.71 o
  -1   2  11         33.60         34.67         0.37 o
   0   2  11        160.94        177.94         1.34 o
   1   2  11         33.83         34.58         0.37 o
   2   2  11        254.16        249.99         1.69 o
   3   2  11         68.37         72.50         0.62 o
   4   2  11       1110.96       1161.03         7.96 o
   5   2  11        187.18        185.73         1.37 o
   6   2  11         45.30         39.63         0.55 o
   7   2  11         13.37          8.39         0.28 o
   8   2  11          9.86          9.19         0.24 o
  -8   3  11         17.17         18.52         0.34 o
  -7   3  11         66.35         62.03         0.64 o
  -6   3  11        132.22        135.37         1.18 o
  -5   3  11          8.41          9.05         0.27 o
  -4   3  11       1252.51       1242.20         8.42 o
  -3   3  11       1205.38       1236.95         8.13 o
  -2   3  11        100.72         93.70         0.74 o
  -1   3  11         47.06         44.86         0.44 o
   0   3  11         37.77         37.98         0.41 o
   1   3  11         46.80         44.87         0.47 o
   2   3  11        100.83         94.18         0.71 o
   3   3  11       1202.45       1241.10         8.26 o
   4   3  11       1252.30       1246.85         8.30 o
   5   3  11          8.55          8.78         0.27 o
   6   3  11        132.43        133.96         1.14 o
   7   3  11         66.35         62.26         0.63 o
   8   3  11         17.19         19.25         0.38 o
  -8   4  11         43.61         42.27         0.53 o
  -7   4  11         25.51         27.16         0.41 o
  -6   4  11         22.64         23.21         0.38 o
  -5   4  11         66.59         64.14         0.63 o
  -4   4  11        150.12        148.89         1.09 o
  -3   4  11        836.07        827.01         5.33 o
  -2   4  11        188.72        176.93         1.29 o
  -1   4  11         51.55         47.59         0.49 o
   0   4  11         30.85         31.46         0.39 o
   1   4  11         51.29         48.23         0.50 o
   2   4  11        187.91        175.93         1.30 o
   3   4  11        836.43        821.76         5.31 o
   4   4  11        150.57        151.37         1.13 o
   5   4  11         66.18         62.80         0.65 o
   6   4  11         22.73         23.35         0.38 o
   7   4  11         25.74         28.04         0.40 o
   8   4  11         43.46         42.84         0.53 o
  -7   5  11         30.88         28.56         0.42 o
  -6   5  11         31.44         31.85         0.45 o
  -5   5  11        148.56        162.46         1.31 o
  -4   5  11         88.84         88.04         0.76 o
  -3   5  11        518.68        529.29         3.54 o
  -2   5  11         82.57         87.45         0.78 o
  -1   5  11         90.08         95.58         0.85 o
   0   5  11         72.53         81.48         0.75 o
   1   5  11         90.31         95.90         0.82 o
   2   5  11         82.88         88.05         0.79 o
   3   5  11        517.84        526.11         3.55 o
   4   5  11         88.81         88.59         0.75 o
   5   5  11        148.11        160.22         1.30 o
   6   5  11         31.44         32.22         0.42 o
   7   5  11         30.65         29.16         0.40 o
  -7   6  11          0.03         -0.07         0.21 o
  -6   6  11         94.23        106.75         1.24 o
  -5   6  11        122.03        132.01         1.09 o
  -4   6  11        178.65        191.59         1.53 o
  -3   6  11         37.56         40.42         0.47 o
  -2   6  11        138.66        143.67         1.19 o
  -1   6  11        494.19        489.70         3.81 o
   0   6  11        331.59        306.35         2.42 o
   1   6  11        493.56        489.81         3.71 o
   2   6  11        139.73        144.91         1.23 o
   3   6  11         37.55         39.47         0.67 o
   4   6  11        178.10        190.47         1.51 o
   5   6  11        121.67        129.82         1.11 o
   6   6  11         94.68        105.77         1.15 o
   7   6  11          0.03         -0.20         0.22 o
  -6   7  11        311.65        327.12         3.24 o
  -5   7  11         51.68         56.26         0.58 o
  -4   7  11         99.74        104.52         0.92 o
  -3   7  11          1.03          1.43         0.27 o
  -2   7  11         38.18         32.88         0.45 o
  -1   7  11        359.41        354.34         2.89 o
   0   7  11        282.11        263.95         2.34 o
   1   7  11        358.96        353.91         4.35 o
   2   7  11         38.27         33.46         0.52 o
   3   7  11          1.07          1.29         0.28 o
   4   7  11        100.65        105.17         0.94 o
   5   7  11         51.67         57.57         0.60 o
   6   7  11        312.29        324.99         4.54 o
  -6   8  11         40.09         42.24         0.55 o
  -5   8  11        117.60        121.03         1.32 o
  -4   8  11         51.31         53.84         0.72 o
  -3   8  11         37.85         38.16         0.52 o
  -2   8  11         73.94         65.83         0.72 o
  -1   8  11          5.26          3.62         0.27 o
   0   8  11         40.67         21.90         0.41 o
   1   8  11          5.20          4.15         0.30 o
   2   8  11         73.45         67.35         0.79 o
   3   8  11         37.58         38.74         0.58 o
   4   8  11         51.66         54.46         0.68 o
   5   8  11        117.60        122.95         1.39 o
   6   8  11         40.20         42.73         0.67 o
  -5   9  11         37.46         39.02         0.66 o
  -4   9  11         52.95         50.86         0.70 o
  -3   9  11         71.33         73.72         0.85 o
  -2   9  11        156.66        150.06         1.47 o
  -1   9  11          1.71          0.27         0.28 o
   0   9  11         23.82         22.34         0.42 o
   1   9  11          1.80          0.50         0.29 o
   2   9  11        156.48        151.76         1.51 o
   3   9  11         70.99         73.88         0.90 o
   4   9  11         52.89         51.71         0.74 o
   5   9  11         37.61         39.42         0.63 o
  -3  10  11         32.72         30.47         0.67 o
  -2  10  11         36.54         36.00         0.68 o
  -1  10  11         10.61          9.97         0.34 o
   0  10  11         41.13         37.47         0.61 o
   1  10  11         10.73         10.24         0.31 o
   2  10  11         36.42         35.77         0.53 o
   3  10  11         32.97         30.54         0.49 o
  -1  11  11         28.52         30.98         0.68 o
   0  11  11          0.71          0.55         0.27 o
   1  11  11         28.31         29.96         0.54 o
   0   0  12        179.58        149.40         1.70 o
   1   0  12        396.05        386.50         2.81 o
   2   0  12         70.47         68.04         0.55 o
   3   0  12         94.63        105.28         0.78 o
   4   0  12        354.58        350.90         2.52 o
   5   0  12         41.20         44.43         0.52 o
   6   0  12         12.10          5.52         0.26 o
   7   0  12         54.39         51.76         0.57 o
   8   0  12          9.03         17.24         0.35 o
  -8   1  12         48.94         47.53         0.58 o
  -7   1  12          6.18          3.77         0.25 o
  -6   1  12         14.85         20.24         0.34 o
  -5   1  12        309.97        308.54         2.65 o
  -4   1  12         77.42         77.25         0.65 o
  -3   1  12        138.34        150.46         1.05 o
  -2   1  12        107.80        108.66         0.80 o
  -1   1  12        213.04        205.61         1.61 o
   0   1  12        758.40        763.68         5.52 o
   1   1  12        212.25        204.68         1.45 o
   2   1  12        108.08        108.52         0.80 o
   3   1  12        139.03        150.45         1.09 o
   4   1  12         77.62         77.40         0.69 o
   5   1  12        309.06        308.12         2.46 o
   6   1  12         14.85         19.38         0.38 o
   7   1  12          6.04          3.81         0.25 o
   8   1  12         48.95         48.44         0.53 o
  -8   2  12          7.52          6.70         0.25 o
  -7   2  12         52.98         57.83         0.65 o
  -6   2  12         27.42         25.21         0.37 o
  -5   2  12        193.10        187.91         1.67 o
  -4   2  12        328.45        350.33         2.41 o
  -3   2  12         65.39         64.27         0.54 o
  -2   2  12        259.15        269.41         1.87 o
  -1   2  12        144.38        150.25         1.17 o
   0   2  12        274.01        256.58         1.94 o
   1   2  12        144.61        151.54         1.16 o
   2   2  12        260.17        266.74         1.86 o
   3   2  12         65.67         64.58         0.58 o
   4   2  12        328.37        350.55         2.41 o
   5   2  12        193.75        188.04         1.53 o
   6   2  12         27.10         25.30         0.42 o
   7   2  12         53.12         58.95         0.63 o
   8   2  12          7.48          7.01         0.23 o
  -7   3  12         63.62         69.00         0.70 o
  -6   3  12         74.30         76.26         0.75 o
  -5   3  12         78.85         78.03         0.72 o
  -4   3  12        672.77        681.71         4.73 o
  -3   3  12        434.94        420.82         2.83 o
  -2   3  12        179.33        174.18         1.28 o
  -1   3  12         43.83         48.01         0.48 o
   0   3  12         28.16         31.41         0.39 o
   1   3  12         43.83         47.70         0.50 o
   2   3  12        180.21        173.84         1.32 o
   3   3  12        435.47        423.47         2.81 o
   4   3  12        672.00        679.86         4.48 o
   5   3  12         78.90         78.54         0.76 o
   6   3  12         73.95         75.42         0.71 o
   7   3  12         63.74         70.27         0.69 o
  -7   4  12         66.08         68.82         0.66 o
  -6   4  12        149.64        152.30         1.38 o
  -5   4  12         68.42         63.97         0.68 o
  -4   4  12         53.25         56.78         0.56 o
  -3   4  12        645.46        645.39         4.54 o
  -2   4  12        195.16        188.40         1.39 o
  -1   4  12         29.69         29.39         0.47 o
   0   4  12        227.76        233.23         1.95 o
   1   4  12         29.72         29.40         0.40 o
   2   4  12        195.51        190.41         1.46 o
   3   4  12        644.13        644.94         4.21 o
   4   4  12         52.72         56.44         0.57 o
   5   4  12         68.41         64.56         0.64 o
   6   4  12        150.01        152.98         1.29 o
   7   4  12         66.25         69.08         0.80 o
  -7   5  12         53.89         62.00         0.62 o
  -6   5  12         21.70         19.77         0.33 o
  -5   5  12         34.44         32.30         0.43 o
  -4   5  12        348.90        349.91         2.85 o
  -3   5  12       1789.55       1762.61        12.82 o
  -2   5  12          1.64          0.84         0.24 o
  -1   5  12        127.89        122.43         1.08 o
   0   5  12          0.34          0.57         0.22 o
   1   5  12        128.25        123.27         1.09 o
   2   5  12          1.66          0.51         0.25 o
   3   5  12       1790.14       1764.80        12.69 o
   4   5  12        348.83        348.32         2.62 o
   5   5  12         34.26         32.35         0.42 o
   6   5  12         21.65         20.39         0.33 o
   7   5  12         54.06         62.12         0.61 o
  -6   6  12         51.70         52.14         0.63 o
  -5   6  12          1.37          1.94         0.25 o
  -4   6  12         11.90         12.05         0.29 o
  -3   6  12         94.42         97.46         0.88 o
  -2   6  12          1.59          2.06         0.25 o
  -1   6  12        339.68        317.23         2.57 o
   0   6  12         77.49         67.19         0.68 o
   1   6  12        337.99        315.77         2.57 o
   2   6  12          1.57          2.19         0.25 o
   3   6  12         94.20         96.89         0.99 o
   4   6  12         11.80         12.34         0.29 o
   5   6  12          1.51          1.33         0.23 o
   6   6  12         51.82         52.17         0.69 o
  -6   7  12        134.40        130.11         1.25 o
  -5   7  12         42.67         42.78         0.51 o
  -4   7  12         35.98         33.36         0.46 o
  -3   7  12        135.00        135.14         1.35 o
  -2   7  12          5.34          6.60         0.29 o
  -1   7  12        261.25        260.85         2.33 o
   0   7  12        142.43        137.03         1.29 o
   1   7  12        260.73        258.09         2.26 o
   2   7  12          5.29          6.60         0.30 o
   3   7  12        135.40        136.91         1.38 o
   4   7  12         35.74         34.10         0.49 o
   5   7  12         42.36         42.52         0.61 o
   6   7  12        134.28        132.39         1.50 o
  -5   8  12        119.40        119.18         1.53 o
  -4   8  12         70.08         68.51         0.74 o
  -3   8  12        166.46        168.15         1.55 o
  -2   8  12        138.52        138.81         1.40 o
  -1   8  12        135.62        143.16         1.39 o
   0   8  12        255.87        225.09         2.18 o
   1   8  12        136.06        144.69         1.41 o
   2   8  12        138.82        140.00         1.37 o
   3   8  12        166.21        170.05         1.68 o
   4   8  12         70.08         70.25         0.82 o
   5   8  12        119.94        120.37         1.31 o
  -4   9  12         25.30         24.10         0.44 o
  -3   9  12         47.26         48.56         0.76 o
  -2   9  12         58.76         56.18         0.70 o
  -1   9  12        131.97        130.85         1.55 o
   0   9  12         52.50         55.41         0.71 o
   1   9  12        132.25        130.96         1.42 o
   2   9  12         59.19         57.26         0.71 o
   3   9  12         47.44         49.74         0.64 o
   4   9  12         25.28         24.36         0.45 o
  -3  10  12         53.85         55.96         0.92 o
  -2  10  12         82.36         83.28         1.12 o
  -1  10  12         81.86         68.02         1.00 o
   0  10  12          4.75          8.72         0.32 o
   1  10  12         81.66         67.88         0.81 o
   2  10  12         82.71         84.98         1.28 o
   3  10  12         53.81         56.62         0.90 o
   1   0  13         19.10         22.52         0.33 o
   2   0  13         77.33         79.17         0.74 o
   3   0  13        180.48        178.76         1.27 o
   4   0  13          0.61          1.36         0.23 o
   5   0  13         35.70         33.11         0.43 o
   6   0  13        103.77         89.15         0.83 o
   7   0  13         27.92         32.02         0.42 o
  -7   1  13         23.63         25.45         0.39 o
  -6   1  13        105.52        108.98         0.94 o
  -5   1  13         76.39         76.30         0.71 o
  -4   1  13        183.30        182.13         1.32 o
  -3   1  13        182.01        182.90         1.29 o
  -2   1  13        118.50        112.11         0.92 o
  -1   1  13          3.74          3.94         0.22 o
   0   1  13         35.21         30.40         0.38 o
   1   1  13          3.70          3.60         0.22 o
   2   1  13        118.98        112.95         0.95 o
   3   1  13        181.49        182.77         1.28 o
   4   1  13        183.09        178.29         1.41 o
   5   1  13         75.90         76.74         0.75 o
   6   1  13        105.13        107.85         1.00 o
   7   1  13         23.75         24.86         0.39 o
  -7   2  13         59.37         58.99         0.61 o
  -6   2  13         12.38         15.57         0.30 o
  -5   2  13         82.56         81.68         0.73 o
  -4   2  13        193.86        201.22         1.90 o
  -3   2  13        456.04        449.25         3.23 o
  -2   2  13         65.19         61.26         0.60 o
  -1   2  13         35.89         34.25         0.43 o
   0   2  13         11.91          8.34         0.24 o
   1   2  13         35.98         34.29         0.43 o
   2   2  13         65.36         61.56         0.56 o
   3   2  13        454.96        448.82         3.08 o
   4   2  13        193.91        200.82         2.09 o
   5   2  13         81.92         81.43         0.76 o
   6   2  13         12.31         15.47         0.31 o
   7   2  13         58.89         58.99         0.61 o
  -7   3  13         75.61         81.27         0.80 o
  -6   3  13        181.49        183.95         1.54 o
  -5   3  13        183.39        185.74         1.52 o
  -4   3  13         50.22         54.39         0.60 o
  -3   3  13        573.09        578.50         4.21 o
  -2   3  13        128.58        130.15         1.09 o
  -1   3  13        165.54        170.23         1.34 o
   0   3  13        735.62        692.70         5.36 o
   1   3  13        166.08        171.42         1.44 o
   2   3  13        128.77        128.02         1.04 o
   3   3  13        574.56        577.48         4.01 o
   4   3  13         50.45         53.44         0.52 o
   5   3  13        183.44        184.14         1.55 o
   6   3  13        181.33        185.31         1.54 o
   7   3  13         75.79         81.17         0.75 o
  -7   4  13         59.43         63.77         0.73 o
  -6   4  13         38.06         38.99         0.48 o
  -5   4  13        224.38        218.77         1.82 o
  -4   4  13         48.07         48.87         0.53 o
  -3   4  13        443.19        440.38         3.60 o
  -2   4  13        206.79        206.47         1.66 o
  -1   4  13        196.23        190.76         1.54 o
   0   4  13         34.54         37.70         0.48 o
   1   4  13        196.46        189.18         1.51 o
   2   4  13        206.21        205.97         1.64 o
   3   4  13        443.99        444.36         4.10 o
   4   4  13         48.42         49.17         0.53 o
   5   4  13        223.86        218.49         1.76 o
   6   4  13         37.72         39.39         0.65 o
   7   4  13         59.67         65.55         0.76 o
  -6   5  13         62.94         66.38         0.70 o
  -5   5  13          0.53          0.63         0.25 o
  -4   5  13        192.62        194.07         1.58 o
  -3   5  13        391.27        399.84         3.08 o
  -2   5  13        149.14        143.29         1.21 o
  -1   5  13         31.19         27.73         0.42 o
   0   5  13        118.98        105.67         1.00 o
   1   5  13         31.43         28.74         0.43 o
   2   5  13        149.35        143.66         1.39 o
   3   5  13        391.67        404.21         3.44 o
   4   5  13        192.20        192.15         1.66 o
   5   5  13          0.53          0.08         0.23 o
   6   5  13         62.90         66.75         0.64 o
  -6   6  13         61.63         57.67         0.64 o
  -5   6  13         12.95         12.84         0.29 o
  -4   6  13         10.34         11.30         0.34 o
  -3   6  13         93.73         96.47         0.91 o
  -2   6  13         86.63         90.27         0.89 o
  -1   6  13        222.36        222.93         2.01 o
   0   6  13        143.26        130.17         1.28 o
   1   6  13        222.61        220.73         2.00 o
   2   6  13         86.54         89.25         0.89 o
   3   6  13         93.81         96.88         1.03 o
   4   6  13         10.37         11.52         0.30 o
   5   6  13         12.94         12.99         0.29 o
   6   6  13         61.67         58.30         0.87 o
  -5   7  13         16.47         14.43         0.35 o
  -4   7  13         40.39         37.74         0.47 o
  -3   7  13         46.04         47.72         0.58 o
  -2   7  13        173.52        181.16         1.66 o
  -1   7  13        153.97        134.84         1.36 o
   0   7  13        152.59        158.86         1.53 o
   1   7  13        153.62        133.65         1.31 o
   2   7  13        174.17        181.95         1.73 o
   3   7  13         45.90         47.60         0.64 o
   4   7  13         40.43         39.29         0.60 o
   5   7  13         16.44         15.29         0.36 o
  -4   8  13        235.69        241.06         3.33 o
  -3   8  13         76.22         74.68         0.82 o
  -2   8  13          3.55          4.80         0.29 o
  -1   8  13         56.87         51.92         0.68 o
   0   8  13        312.80        266.34         3.00 o
   1   8  13         56.98         52.69         0.85 o
   2   8  13          3.54          5.45         0.31 o
   3   8  13         76.49         76.49         0.83 o
   4   8  13        236.06        242.06         2.65 o
  -3   9  13         77.20         79.78         1.11 o
  -2   9  13         70.66         74.23         0.88 o
  -1   9  13        135.61        124.17         1.43 o
   0   9  13          0.96          0.31         0.29 o
   1   9  13        135.55        125.96         1.61 o
   2   9  13         70.67         74.89         0.98 o
   3   9  13         77.29         82.90         1.03 o
  -1  10  13        135.58        137.14         1.79 o
   0  10  13          1.75          2.17         0.28 o
   1  10  13        135.61        137.84         1.97 o
   0   0  14        270.86        280.91         3.69 o
   1   0  14          2.33          3.39         0.23 o
   2   0  14         69.49         64.16         0.65 o
   3   0  14          9.85         10.41         0.27 o
   4   0  14          5.23          3.16         0.23 o
   5   0  14         39.98         36.02         0.47 o
   6   0  14          6.36          5.39         0.25 o
   7   0  14        144.05        135.08         1.29 o
  -7   1  14        106.00        116.12         1.14 o
  -6   1  14          9.76          9.41         0.28 o
  -5   1  14         16.95         15.86         0.30 o
  -4   1  14        335.43        339.64         2.50 o
  -3   1  14        901.80        899.90         6.61 o
  -2   1  14         23.05         24.44         0.38 o
  -1   1  14        189.80        185.15         1.50 o
   0   1  14        121.22        112.85         1.14 o
   1   1  14        189.62        186.29         1.44 o
   2   1  14         23.22         24.49         0.38 o
   3   1  14        901.82        900.66         6.16 o
   4   1  14        335.10        338.43         2.56 o
   5   1  14         16.97         16.09         0.30 o
   6   1  14          9.53          8.53         0.26 o
   7   1  14        105.91        117.38         1.04 o
  -7   2  14         66.65         63.43         0.68 o
  -6   2  14         90.11         82.43         0.79 o
  -5   2  14         40.69         39.33         0.48 o
  -4   2  14        364.48        368.26         2.77 o
  -3   2  14         82.01         84.28         0.76 o
  -2   2  14         31.75         33.08         0.45 o
  -1   2  14         86.57         82.82         0.77 o
   0   2  14          0.37          0.09         0.21 o
   1   2  14         86.94         82.43         0.78 o
   2   2  14         31.89         33.43         0.42 o
   3   2  14         81.92         85.37         0.84 o
   4   2  14        363.51        367.43         2.69 o
   5   2  14         40.72         39.09         0.45 o
   6   2  14         89.81         83.22         0.78 o
   7   2  14         66.43         64.27         0.62 o
  -7   3  14         63.42         78.39         0.91 o
  -6   3  14         42.93         40.59         0.47 o
  -5   3  14         16.37         14.84         0.29 o
  -4   3  14         64.00         57.97         0.60 o
  -3   3  14        613.94        630.36         6.52 o
  -2   3  14          0.67          0.47         0.24 o
  -1   3  14          6.66          5.90         0.25 o
   0   3  14          1.85          1.46         0.24 o
   1   3  14          6.73          6.62         0.27 o
   2   3  14          0.68          0.85         0.22 o
   3   3  14        614.39        643.87         4.96 o
   4   3  14         63.88         59.63         0.56 o
   5   3  14         16.35         14.77         0.29 o
   6   3  14         42.99         40.80         0.45 o
   7   3  14         63.55         79.79         0.76 o
  -6   4  14         68.04         70.69         0.68 o
  -5   4  14        216.41        218.87         1.86 o
  -4   4  14        295.80        307.14         2.65 o
  -3   4  14         13.68         13.83         0.30 o
  -2   4  14        125.65        127.91         1.29 o
  -1   4  14        145.11        145.18         1.25 o
   0   4  14          0.39          0.78         0.25 o
   1   4  14        145.24        145.34         1.33 o
   2   4  14        125.43        129.66         1.14 o
   3   4  14         13.61         13.96         0.29 o
   4   4  14        296.30        305.11         2.36 o
   5   4  14        216.66        218.31         1.75 o
   6   4  14         67.66         70.82         0.65 o
  -6   5  14         10.58         14.31         0.30 o
  -5   5  14         13.68         12.08         0.28 o
  -4   5  14         96.80        105.34         0.95 o
  -3   5  14         90.97         95.77         0.96 o
  -2   5  14        123.19        131.48         1.22 o
  -1   5  14         68.38         65.72         0.72 o
   0   5  14         18.10         21.24         0.39 o
   1   5  14         68.13         64.54         0.71 o
   2   5  14        123.36        133.37         1.22 o
   3   5  14         91.08         94.56         0.93 o
   4   5  14         96.69        105.58         1.00 o
   5   5  14         13.57         11.93         0.27 o
   6   5  14         10.78         13.35         0.32 o
  -5   6  14        290.32        289.68         3.44 o
  -4   6  14         86.13         90.00         0.89 o
  -3   6  14        267.45        274.52         2.40 o
  -2   6  14        114.86        111.05         1.08 o
  -1   6  14         62.11         54.38         0.65 o
   0   6  14        207.60        183.14         1.82 o
   1   6  14         62.15         53.34         0.63 o
   2   6  14        114.88        110.87         1.11 o
   3   6  14        268.32        277.86         2.56 o
   4   6  14         85.42         88.03         0.95 o
   5   6  14        290.24        294.68         2.89 o
  -5   7  14         45.75         42.80         0.79 o
  -4   7  14         47.71         53.23         0.64 o
  -3   7  14        115.27        110.62         1.10 o
  -2   7  14          2.54          2.75         0.28 o
  -1   7  14         16.38         15.64         0.34 o
   0   7  14        195.15        174.84         1.72 o
   1   7  14         16.38         15.18         0.38 o
   2   7  14          2.68          2.09         0.29 o
   3   7  14        115.32        110.64         1.10 o
   4   7  14         48.05         53.81         0.66 o
   5   7  14         45.57         43.16         0.60 o
  -4   8  14         42.45         46.89         0.84 o
  -3   8  14         73.84         72.65         0.98 o
  -2   8  14         46.00         40.87         0.59 o
  -1   8  14        102.49        100.02         1.08 o
   0   8  14         11.87         11.34         0.34 o
   1   8  14        102.31        100.26         1.08 o
   2   8  14         46.34         41.89         0.63 o
   3   8  14         73.88         73.39         1.00 o
   4   8  14         42.94         49.39         0.73 o
  -2   9  14          2.96          2.56         0.28 o
  -1   9  14         32.69         26.26         0.51 o
   0   9  14        119.53        108.75         1.40 o
   1   9  14         32.57         26.34         0.50 o
   2   9  14          3.02          2.15         0.27 o
   1   0  15         42.92         43.25         0.54 o
   2   0  15         12.59         10.28         0.28 o
   3   0  15        137.60        147.53         1.27 o
   4   0  15        897.78        930.53         7.43 o
   5   0  15          8.71         11.46         0.30 o
   6   0  15         31.14         30.68         0.42 o
  -6   1  15        101.27        103.97         0.94 o
  -5   1  15         27.10         24.41         0.45 o
  -4   1  15        663.30        671.88         5.53 o
  -3   1  15        829.78        863.38         7.34 o
  -2   1  15         99.82         96.29         0.91 o
  -1   1  15        241.31        232.34         2.45 o
   0   1  15         99.83         98.01         0.95 o
   1   1  15        241.62        234.28         1.99 o
   2   1  15         99.40         96.04         0.89 o
   3   1  15        831.33        868.93         6.88 o
   4   1  15        662.76        669.75         5.09 o
   5   1  15         27.49         24.72         0.36 o
   6   1  15        101.83        104.98         0.88 o
  -6   2  15        117.92        123.31         1.37 o
  -5   2  15         17.64         19.20         0.33 o
  -4   2  15        409.11        443.75         3.80 o
  -3   2  15         85.54         87.55         0.98 o
  -2   2  15        112.99        118.30         1.08 o
  -1   2  15        298.51        291.90         3.28 o
   0   2  15        142.35        138.68         1.42 o
   1   2  15        298.80        292.53         2.38 o
   2   2  15        113.43        120.68         1.17 o
   3   2  15         85.70         87.70         0.79 o
   4   2  15        408.48        441.31         3.46 o
   5   2  15         17.65         19.62         0.31 o
   6   2  15        118.56        124.80         1.15 o
  -6   3  15         79.29         79.30         0.92 o
  -5   3  15         27.87         27.34         0.42 o
  -4   3  15        195.13        188.63         1.73 o
  -3   3  15        140.93        148.20         1.39 o
  -2   3  15        100.00        102.08         1.01 o
  -1   3  15         22.91         19.22         0.40 o
   0   3  15        113.28        107.98         0.98 o
   1   3  15         22.97         19.06         0.38 o
   2   3  15         99.81        102.45         1.01 o
   3   3  15        141.20        146.28         1.29 o
   4   3  15        195.06        187.34         1.45 o
   5   3  15         27.82         26.91         0.37 o
   6   3  15         79.67         79.05         0.79 o
  -6   4  15        118.73        116.81         1.38 o
  -5   4  15        114.65        108.01         1.11 o
  -4   4  15        178.69        187.16         1.78 o
  -3   4  15         20.36         19.44         0.38 o
  -2   4  15        266.51        271.60         2.54 o
  -1   4  15        318.67        298.81         2.59 o
   0   4  15        267.71        254.42         2.29 o
   1   4  15        318.33        298.73         2.66 o
   2   4  15        267.12        272.12         2.43 o
   3   4  15         20.36         20.33         0.36 o
   4   4  15        178.37        187.13         1.56 o
   5   4  15        114.58        106.27         1.10 o
   6   4  15        119.40        118.51         1.25 o
  -5   5  15         22.28         25.06         0.41 o
  -4   5  15        166.04        177.51         1.75 o
  -3   5  15          9.98          9.19         0.31 o
  -2   5  15          2.19          2.53         0.28 o
  -1   5  15        119.96        118.41         1.15 o
   0   5  15         92.04         88.22         1.08 o
   1   5  15        119.54        119.11         1.23 o
   2   5  15          2.12          1.88         0.26 o
   3   5  15         10.11          9.38         0.30 o
   4   5  15        165.67        177.83         1.72 o
   5   5  15         22.05         24.73         0.49 o
  -5   6  15        199.13        199.48         2.30 o
  -4   6  15          6.90          6.70         0.27 o
  -3   6  15         63.64         62.96         0.76 o
  -2   6  15         67.69         73.36         0.79 o
  -1   6  15         83.40         89.00         0.96 o
   0   6  15         18.95         15.17         0.34 o
   1   6  15         83.54         89.22         0.96 o
   2   6  15         67.52         72.53         0.79 o
   3   6  15         63.58         61.17         0.75 o
   4   6  15          6.95          6.86         0.28 o
   5   6  15        199.51        196.12         2.48 o
  -4   7  15         67.49         68.22         0.88 o
  -3   7  15          4.10          5.55         0.29 o
  -2   7  15        367.58        375.78         3.95 o
  -1   7  15         99.22         90.96         1.00 o
   0   7  15         97.82         97.43         1.06 o
   1   7  15         98.80         89.99         0.99 o
   2   7  15        367.58        375.47         3.69 o
   3   7  15          4.10          5.81         0.30 o
   4   7  15         67.51         68.49         0.83 o
  -3   8  15         38.93         37.16         0.60 o
  -2   8  15        196.89        208.13         2.39 o
  -1   8  15         86.71         74.82         0.94 o
   0   8  15          0.43          0.27         0.33 o
   1   8  15         86.93         75.34         1.27 o
   2   8  15        196.73        211.41         2.83 o
   3   8  15         39.17         37.11         0.76 o
   0   9  15         10.21          8.80         0.43 o
   0   0  16          0.18          0.50         0.38 o
   1   0  16          1.95          2.61         0.28 o
   2   0  16         33.67         35.26         0.48 o
   3   0  16          0.01         -0.27         0.27 o
   4   0  16         22.50         21.33         0.35 o
   5   0  16         21.93         22.66         0.39 o
   6   0  16          8.58          8.18         0.24 o
  -6   1  16          5.35          6.02         0.23 o
  -5   1  16         11.04         11.04         0.28 o
  -4   1  16        227.17        230.45         2.04 o
  -3   1  16        398.23        401.22         3.44 o
  -2   1  16         53.78         56.18         0.68 o
  -1   1  16         68.69         73.40         0.78 o
   0   1  16        181.78        184.75         1.73 o
   1   1  16         68.92         73.98         0.76 o
   2   1  16         53.66         55.40         0.63 o
   3   1  16        397.92        402.59         3.44 o
   4   1  16        227.12        233.52         2.09 o
   5   1  16         11.00         10.87         0.30 o
   6   1  16          5.34          6.18         0.22 o
  -6   2  16         79.50         79.60         0.83 o
  -5   2  16          1.23          1.67         0.24 o
  -4   2  16         19.84         20.31         0.40 o
  -3   2  16         76.94         77.85         0.82 o
  -2   2  16        122.18        129.88         1.23 o
  -1   2  16        612.01        620.36         5.62 o
   0   2  16        139.39        154.33         1.44 o
   1   2  16        610.02        616.56         5.24 o
   2   2  16        121.85        127.68         1.19 o
   3   2  16         77.39         78.52         0.85 o
   4   2  16         19.70         19.99         0.35 o
   5   2  16          1.16          1.56         0.22 o
   6   2  16         79.83         79.27         1.04 o
  -6   3  16         33.25         34.37         0.60 o
  -5   3  16          7.85          9.03         0.27 o
  -4   3  16         54.53         52.95         0.75 o
  -3   3  16        261.63        270.29         2.51 o
  -2   3  16        131.70        136.39         1.33 o
  -1   3  16        294.23        289.61         2.68 o
   0   3  16         45.61         47.51         0.61 o
   1   3  16        292.50        286.62         2.58 o
   2   3  16        131.98        134.20         1.32 o
   3   3  16        262.66        270.64         2.42 o
   4   3  16         54.65         52.18         0.58 o
   5   3  16          7.82          8.59         0.25 o
   6   3  16         33.19         34.14         0.50 o
  -5   4  16        108.59        108.59         1.09 o
  -4   4  16          0.13          0.01         0.27 o
  -3   4  16         92.66         98.31         1.03 o
  -2   4  16        191.17        199.97         1.90 o
  -1   4  16        101.26         95.50         0.98 o
   0   4  16        235.09        203.38         1.85 o
   1   4  16        101.48         94.82         0.98 o
   2   4  16        191.63        201.22         1.96 o
   3   4  16         92.05         95.36         0.95 o
   4   4  16          0.14          0.41         0.25 o
   5   4  16        108.16        108.15         1.18 o
  -5   5  16         85.03         84.37         1.30 o
  -4   5  16         44.61         42.88         0.58 o
  -3   5  16          9.86          9.24         0.30 o
  -2   5  16         52.64         56.63         0.71 o
  -1   5  16         40.00         36.87         0.52 o
   0   5  16         20.43         17.22         0.36 o
   1   5  16         40.26         38.17         0.54 o
   2   5  16         52.53         55.63         0.68 o
   3   5  16          9.89          9.32         0.29 o
   4   5  16         44.60         43.49         0.75 o
   5   5  16         84.87         84.40         1.03 o
  -4   6  16         47.19         49.24         0.79 o
  -3   6  16          7.51          6.72         0.28 o
  -2   6  16        175.04        177.34         2.20 o
  -1   6  16        202.73        198.90         2.10 o
   0   6  16          0.47          0.80         0.32 o
   1   6  16        202.45        198.20         2.01 o
   2   6  16        174.96        175.23         2.13 o
   3   6  16          7.52          7.48         0.33 o
   4   6  16         47.22         49.01         0.68 o
  -3   7  16         24.60         23.94         0.54 o
  -2   7  16        131.87        139.06         1.66 o
  -1   7  16         26.03         27.50         0.55 o
   0   7  16          7.95          9.92         0.31 o
   1   7  16         26.14         26.89         0.47 o
   2   7  16        131.95        140.22         1.65 o
   3   7  16         24.56         23.49         0.49 o
  -1   8  16         24.83         23.16         0.47 o
   0   8  16         57.41         58.82         0.84 o
   1   8  16         24.65         23.17         0.67 o
   1   0  17         51.13         47.77         0.61 o
   2   0  17          1.89          1.96         0.27 o
   3   0  17       1035.46       1105.21         9.95 o
   4   0  17          5.83          4.52         0.29 o
   5   0  17         16.29         16.95         0.33 o
  -5   1  17          5.38          5.89         0.27 o
  -4   1  17        374.25        395.24         3.64 o
  -3   1  17         25.74         27.96         0.45 o
  -2   1  17         79.50         84.44         0.90 o
  -1   1  17         21.56         22.68         0.45 o
   0   1  17          0.01          0.24         0.27 o
   1   1  17         21.45         22.57         0.42 o
   2   1  17         79.96         84.93         0.86 o
   3   1  17         25.94         28.00         0.46 o
   4   1  17        372.97        404.28         3.93 o
   5   1  17          5.51          6.09         0.25 o
  -5   2  17         23.07         22.66         0.37 o
  -4   2  17        292.45        296.84         2.94 o
  -3   2  17        152.75        161.15         1.54 o
  -2   2  17         36.96         35.36         0.60 o
  -1   2  17         94.98        101.27         1.08 o
   0   2  17         90.13         91.05         0.95 o
   1   2  17         94.84         99.53         1.02 o
   2   2  17         37.27         35.89         0.52 o
   3   2  17        152.91        158.87         1.58 o
   4   2  17        291.58        298.12         2.94 o
   5   2  17         23.11         21.51         0.38 o
  -5   3  17         17.87         16.48         0.45 o
  -4   3  17        166.93        165.94         1.79 o
  -3   3  17         42.56         42.87         0.61 o
  -2   3  17         23.63         23.28         0.44 o
  -1   3  17         64.13         63.90         0.76 o
   0   3  17        459.59        467.60         4.42 o
   1   3  17         64.26         63.18         0.72 o
   2   3  17         23.55         23.14         0.44 o
   3   3  17         42.70         43.50         0.57 o
   4   3  17        167.08        166.16         1.75 o
   5   3  17         17.85         15.68         0.55 o
  -4   4  17        258.51        258.61         2.84 o
  -3   4  17         42.93         46.70         0.62 o
  -2   4  17         15.21         13.94         0.34 o
  -1   4  17         37.94         33.93         0.54 o
   0   4  17         86.45         98.52         1.04 o
   1   4  17         38.04         34.23         0.54 o
   2   4  17         15.09         14.48         0.35 o
   3   4  17         43.01         45.90         0.59 o
   4   4  17        258.57        259.01         2.95 o
  -4   5  17          0.61          0.95         0.26 o
  -3   5  17         35.25         35.46         0.63 o
  -2   5  17         22.63         22.30         0.44 o
  -1   5  17         64.18         63.42         1.17 o
   0   5  17        324.84        319.00         3.30 o
   1   5  17         64.12         63.52         0.80 o
   2   5  17         22.94         23.35         0.44 o
   3   5  17         35.08         35.25         0.58 o
   4   5  17          0.56          0.51         0.27 o
  -3   6  17        129.29        120.99         2.09 o
  -2   6  17         58.01         55.77         0.78 o
  -1   6  17         58.04         54.53         0.72 o
   0   6  17          5.27          4.13         0.28 o
   1   6  17         57.70         53.61         0.78 o
   2   6  17         58.25         56.19         0.88 o
   3   6  17        129.75        121.44         1.70 o
  -2   7  17        143.76        148.59         2.89 o
  -1   7  17         34.24         33.07         0.70 o
   0   7  17        169.03        160.87         2.15 o
   1   7  17         34.17         34.75         0.67 o
   2   7  17        144.08        143.43         2.06 o
   0   0  18        383.23        398.61         5.60 o
   1   0  18          1.05          1.08         0.30 o
   2   0  18          0.90          0.53         0.28 o
   3   0  18        741.46        749.66         8.05 o
   4   0  18         20.58         19.27         0.39 o
  -4   1  18         88.48         90.36         1.17 o
  -3   1  18         17.40         17.28         0.36 o
  -2   1  18          0.54          0.35         0.26 o
  -1   1  18          9.35          9.39         0.39 o
   0   1  18        158.77        167.51         1.67 o
   1   1  18          9.26          9.20         0.32 o
   2   1  18          0.50          0.07         0.27 o
   3   1  18         17.23         17.40         0.42 o
   4   1  18         88.69         92.36         1.03 o
  -4   2  18         40.11         38.95         0.53 o
  -3   2  18          4.66          4.91         0.28 o
  -2   2  18         58.83         61.30         0.75 o
  -1   2  18         44.76         44.09         0.71 o
   0   2  18        712.62        740.09         7.56 o
   1   2  18         44.69         43.17         0.59 o
   2   2  18         59.24         60.52         0.74 o
   3   2  18          4.71          5.51         0.29 o
   4   2  18         40.49         39.56         0.55 o
  -4   3  18          9.45         10.46         0.31 o
  -3   3  18         32.72         35.56         0.52 o
  -2   3  18        129.70        131.76         1.53 o
  -1   3  18        123.35        119.60         1.27 o
   0   3  18        648.93        654.45         6.41 o
   1   3  18        123.44        120.44         1.64 o
   2   3  18        129.22        130.46         1.50 o
   3   3  18         32.85         35.78         0.51 o
   4   3  18          9.53         10.21         0.39 o
  -3   4  18         44.45         43.10         0.70 o
  -2   4  18         36.57         36.39         0.54 o
  -1   4  18         77.97         75.94         0.90 o
   0   4  18        117.76        121.36         1.45 o
   1   4  18         77.86         75.09         0.94 o
   2   4  18         36.25         35.66         0.62 o
   3   4  18         44.50         42.72         0.60 o
  -3   5  18         21.64         22.29         0.44 o
  -2   5  18          2.67          1.94         0.28 o
  -1   5  18          1.61          1.07         0.28 o
   0   5  18          4.18          5.76         0.32 o
   1   5  18          1.63          1.17         0.25 o
   2   5  18          2.60          1.55         0.26 o
   3   5  18         21.46         22.00         0.62 o
  -1   6  18        130.99        129.65         1.65 o
   0   6  18         14.38         14.77         0.38 o
   1   6  18        130.44        133.33         2.08 o
   1   0  19         41.92         38.12         0.59 o
   2   0  19         30.17         31.77         0.49 o
   3   0  19        411.44        421.45         5.07 o
  -3   1  19         91.93         91.25         1.08 o
  -2   1  19         33.85         33.83         0.61 o
  -1   1  19         21.61         20.74         0.41 o
   0   1  19        122.96        122.46         1.37 o
   1   1  19         21.51         21.76         0.45 o
   2   1  19         33.92         33.62         0.56 o
   3   1  19         92.02         91.37         1.13 o
  -3   2  19        223.49        219.66         2.53 o
  -2   2  19         29.18         29.33         0.49 o
  -1   2  19         30.28         30.50         0.56 o
   0   2  19          1.84          3.18         0.32 o
   1   2  19         29.92         29.67         0.65 o
   2   2  19         29.12         27.14         0.62 o
   3   2  19        223.00        216.88         2.51 o
  -3   3  19         87.70         83.03         1.17 o
  -2   3  19         33.21         30.08         0.51 o
  -1   3  19         63.10         65.69         0.80 o
   0   3  19        598.67        600.21         6.44 o
   1   3  19         62.57         65.55         0.88 o
   2   3  19         33.31         30.88         0.54 o
   3   3  19         87.35         83.20         1.35 o
  -2   4  19          8.54          9.14         0.32 o
  -1   4  19         45.79         44.50         0.86 o
   0   4  19         86.61         85.23         1.13 o
   1   4  19         45.87         44.89         0.67 o
   2   4  19          8.52          8.06         0.41 o
  -1   5  19        166.83        160.02         2.50 o
   0   5  19         84.76         86.01         1.30 o
   1   5  19        166.76        159.24         2.79 o
   0   0  20        764.89        773.65        11.78 o
   1   0  20         15.76         15.75         0.42 o
   2   0  20         74.75         69.56         0.96 o
  -2   1  20          5.28          4.97         0.30 o
  -1   1  20        148.38        149.27         2.03 o
   0   1  20        448.08        472.89         5.09 o
   1   1  20        148.75        152.94         1.90 o
   2   1  20          5.20          5.20         0.33 o
  -2   2  20         22.06         21.58         0.47 o
  -1   2  20        174.47        173.23         2.16 o
   0   2  20        303.14        322.64         3.92 o
   1   2  20        174.26        176.48         2.32 o
   2   2  20         21.91         22.70         0.56 o
  -1   3  20        124.14        114.99         2.08 o
   0   3  20          0.58          0.78         0.34 o
   1   3  20        124.14        115.09         1.69 o
                                                
