# Supplementary material for: Use of intensity quotients and differences in absolute structure refinement
Source: Acta Crystallogr B Struct Sci Cryst Eng Mater. 2013 May 17;69(Pt 3):249–59. doi: 10.1107/S2052519213010014 (PMC3661305; doi:10.1107/S2052519213010014)
Supplement: Supplementary file 3 [file b-69-00249-sup3.zip › FYO12D_B.fcf]

#
# h,k,l, Fc-squared, Fo-squared, sigma(Fo-squared), status flag
#
data_FYO12D_B
_shelx_title ' FYO12d in P2(1)2(1)2(1)[#2947] [NVC-KCC452-NX-3] [EtOH]'
_shelx_refln_list_code          4
_shelx_F_calc_maximum      108.69
_exptl_crystal_F_000       648.00
_reflns_d_resolution_high  0.8401

loop_
 _space_group_symop_operation_xyz
 'x, y, z'
 '-x+1/2, -y, z+1/2'
 '-x, y+1/2, -z+1/2'
 'x+1/2, -y+1/2, -z'

_cell_length_a     8.5400
_cell_length_b    11.0850
_cell_length_c    17.3440
_cell_angle_alpha  90.000
_cell_angle_beta   90.000
_cell_angle_gamma  90.000

_shelx_F_squared_multiplier     1.000

loop_
 _refln_index_h
 _refln_index_k
 _refln_index_l
 _refln_F_squared_calc
 _refln_F_squared_meas
 _refln_F_squared_sigma
 _refln_observed_status
   2   0   0       2897.43       2731.87        36.43 o
   4   0   0        239.90        251.09         4.31 o
   6   0   0       2283.87       2251.32        19.03 o
   8   0   0        240.76        223.46         3.37 o
  10   0   0          7.03          8.71         1.00 o
   1   1   0       5936.57       5242.39        52.84 o
   2   1   0       1006.78       1002.72         9.91 o
   3   1   0        275.95        272.72         3.22 o
   4   1   0         25.95         24.03         0.97 o
   5   1   0        126.70        105.66         1.05 o
   6   1   0        397.49        377.80         2.56 o
   7   1   0       1331.80       1280.41         8.30 o
   9   1   0         27.79         28.38         1.06 o
  10   1   0         26.61         25.46         0.98 o
   0   2   0        743.37        625.06         9.00 o
   1   2   0        301.96        285.66         3.02 o
   2   2   0        119.98        124.95         1.82 o
   3   2   0         86.26         86.32         1.60 o
   4   2   0        399.22        421.19         5.05 o
   5   2   0         15.33         14.89         0.47 o
   6   2   0          2.57          3.70         0.46 o
   7   2   0        996.66        931.72         6.09 o
   8   2   0        311.57        310.83         3.09 o
   9   2   0        178.39        171.38         2.52 o
  10   2   0         68.18         69.90         2.06 o
   1   3   0        353.55        345.71         3.86 o
   2   3   0       1539.94       1564.84        15.06 o
   3   3   0       1691.15       1866.87        18.87 o
   4   3   0          1.37          0.52         0.80 o
   5   3   0          1.96          1.03         0.39 o
   6   3   0         99.76         97.64         1.11 o
   7   3   0         79.49         85.53         1.25 o
   8   3   0          0.87         -0.70         0.70 o
   9   3   0        112.91        113.78         2.00 o
   0   4   0       1818.40       1803.51        26.87 o
   1   4   0         78.74         85.89         1.67 o
   2   4   0        532.05        563.17         6.30 o
   3   4   0         72.05         72.92         1.64 o
   4   4   0         28.33         34.24         0.58 o
   5   4   0         18.78         20.14         0.54 o
   6   4   0         43.26         42.23         0.75 o
   7   4   0         71.80         78.39         1.32 o
   8   4   0         41.80         42.24         1.26 o
   9   4   0         61.59         67.53         1.45 o
   1   5   0          8.85          7.70         0.79 o
   2   5   0        991.92       1069.23        11.74 o
   3   5   0          3.11          2.65         0.46 o
   4   5   0        650.54        679.15         3.93 o
   5   5   0         19.04         20.04         0.56 o
   6   5   0         70.69         71.82         0.96 o
   7   5   0         23.02         24.86         0.88 o
   8   5   0        188.85        192.34         2.54 o
   9   5   0         20.39         21.49         0.99 o
   0   6   0       2027.79       2107.64        31.75 o
   1   6   0         46.16         47.83         1.00 o
   2   6   0        110.00         96.02         1.00 o
   3   6   0         15.79         14.29         0.46 o
   4   6   0          0.02          0.87         0.42 o
   5   6   0          3.83          2.71         0.50 o
   6   6   0         51.95         53.03         0.87 o
   7   6   0        434.26        441.59         3.84 o
   8   6   0        247.90        253.28         2.99 o
   9   6   0         67.21         72.87         1.55 o
   1   7   0         41.22         42.39         0.61 o
   2   7   0        265.37        273.97         1.91 o
   3   7   0         29.44         34.35         0.66 o
   4   7   0          0.02          0.44         0.51 o
   5   7   0          1.08          1.57         0.54 o
   6   7   0        254.22        259.36         2.26 o
   7   7   0         19.96         22.45         0.83 o
   8   7   0          9.93         10.66         0.83 o
   0   8   0        124.48        120.84         1.51 o
   1   8   0          4.44          7.91         0.48 o
   2   8   0         97.21         85.27         1.00 o
   3   8   0         43.07         41.52         0.76 o
   4   8   0         13.05         18.04         0.67 o
   5   8   0        119.52        122.44         1.62 o
   6   8   0        282.88        276.62         2.60 o
   7   8   0         60.95         69.73         1.27 o
   8   8   0        103.56         94.94         2.08 o
   1   9   0        589.99        595.75         3.87 o
   2   9   0         80.10         85.33         1.09 o
   3   9   0         45.60         50.18         0.94 o
   4   9   0        184.81        189.16         1.89 o
   5   9   0        846.70        887.18         6.99 o
   6   9   0        264.89        238.04         2.34 o
   7   9   0        195.76        179.45         2.66 o
   0  10   0       1488.14       1500.97        15.46 o
   1  10   0         28.60         28.25         0.72 o
   2  10   0         16.84         18.91         0.70 o
   3  10   0         77.07         82.99         1.19 o
   4  10   0        102.26        103.20         1.41 o
   5  10   0         97.47        114.88         1.48 o
   6  10   0        414.17        382.18         3.48 o
   1  11   0         26.90         30.69         0.80 o
   2  11   0          2.28          3.39         0.64 o
   3  11   0        112.62        121.46         1.56 o
   4  11   0         25.79         23.08         0.78 o
   5  11   0         87.28         91.46         1.24 o
   0  12   0         16.05         15.98         1.05 o
   1  12   0         22.22         22.88         0.79 o
   2  12   0          6.99          6.59         0.64 o
   3  12   0          4.94          5.66         0.61 o
   4  12   0          2.97          1.40         0.64 o
   1  13   0          0.00          0.92         0.62 o
   1   0   1       1714.23       1566.02        15.11 o
   2   0   1        354.66        353.93         3.74 o
   3   0   1          0.81          0.36         0.59 o
   4   0   1          1.05          0.02         0.62 o
   5   0   1          5.06          7.26         0.43 o
   6   0   1        721.04        687.97         4.20 o
   7   0   1        898.73        868.64         5.67 o
   8   0   1         57.01         60.32         1.08 o
   9   0   1         93.94         96.54         1.54 o
  10   0   1         12.04          7.84         0.78 o
 -10   1   1         39.99         37.30         1.16 o
  -9   1   1        144.08        146.90         2.40 o
  -8   1   1         41.68         47.27         1.01 o
  -7   1   1        825.53        761.71         5.08 o
  -6   1   1        335.04        303.20         2.11 o
  -5   1   1        401.36        390.68         2.68 o
  -4   1   1        417.87        431.09         5.40 o
  -3   1   1        218.07        229.94         2.71 o
  -2   1   1       2717.84       2643.54        25.66 o
  -1   1   1        751.82        704.13         7.23 o
   0   1   1        247.36        215.95         2.19 o
   1   1   1        751.35        698.36         6.61 o
   2   1   1       2716.97       2674.03        25.65 o
   3   1   1        217.20        231.11         2.80 o
   4   1   1        419.08        431.80         4.76 o
   5   1   1        401.82        388.72         3.14 o
   6   1   1        335.08        298.25         2.13 o
   7   1   1        825.57        764.29         5.09 o
   8   1   1         41.57         46.39         0.98 o
   9   1   1        144.18        157.28         3.22 o
  10   1   1         39.83         40.39         1.28 o
 -10   2   1          0.89          1.23         0.88 o
  -9   2   1         57.59         60.06         1.24 o
  -8   2   1         57.08         56.12         1.10 o
  -7   2   1       1085.34       1052.85         6.88 o
  -6   2   1        495.45        476.30         3.11 o
  -5   2   1        340.51        319.94         2.34 o
  -4   2   1        893.91        973.43        11.08 o
  -3   2   1         90.19         94.81         1.74 o
  -2   2   1         13.52         13.02         0.72 o
  -1   2   1        382.27        345.41         3.63 o
   0   2   1      11813.90      10497.71       100.36 o
   1   2   1        380.46        342.34         3.54 o
   2   2   1         13.18         10.41         0.63 o
   3   2   1         89.44         95.81         1.65 o
   4   2   1        893.02        971.35        10.29 o
   5   2   1        341.61        318.26         2.15 o
   6   2   1        496.78        472.22         3.10 o
   7   2   1       1088.11       1032.38         7.09 o
   8   2   1         57.38         56.46         1.18 o
   9   2   1         57.99         64.93         1.53 o
  10   2   1          0.87         -0.20         0.90 o
  -9   3   1        106.62        104.43         1.86 o
  -8   3   1        274.36        267.71         2.83 o
  -7   3   1        815.76        793.71         5.61 o
  -6   3   1         13.30         12.85         0.54 o
  -5   3   1         41.08         40.29         0.59 o
  -4   3   1         72.10         69.23         1.86 o
  -3   3   1        523.87        575.58         6.82 o
  -2   3   1        293.34        298.57         3.43 o
  -1   3   1        772.86        768.83         8.12 o
   0   3   1      10209.27       9538.00        95.71 o
   1   3   1        771.78        769.30         7.75 o
   2   3   1        293.43        297.53         3.42 o
   3   3   1        524.53        584.49         6.38 o
   4   3   1         73.35         66.98         1.44 o
   5   3   1         40.90         40.35         0.58 o
   6   3   1         13.32         12.54         0.56 o
   7   3   1        816.07        809.60         7.19 o
   8   3   1        273.40        271.38         3.38 o
   9   3   1        106.54        104.22         1.87 o
  -9   4   1         28.90         30.17         1.12 o
  -8   4   1          9.90          9.79         1.05 o
  -7   4   1         14.65         14.63         0.73 o
  -6   4   1        214.45        199.75         1.64 o
  -5   4   1        200.06        198.74         1.46 o
  -4   4   1        320.37        338.60         2.24 o
  -3   4   1        106.41        124.66         2.09 o
  -2   4   1        446.97        456.28         5.14 o
  -1   4   1         36.05         40.04         1.01 o
   0   4   1        836.14        833.38         8.90 o
   1   4   1         36.06         40.87         1.05 o
   2   4   1        447.39        461.00         5.40 o
   3   4   1        105.88        120.90         2.27 o
   4   4   1        320.06        334.07         2.27 o
   5   4   1        200.58        198.73         1.52 o
   6   4   1        214.11        194.19         1.65 o
   7   4   1         14.52         14.61         0.92 o
   8   4   1         10.07         11.85         0.99 o
   9   4   1         28.72         30.25         1.13 o
  -9   5   1         19.19         20.56         1.16 o
  -8   5   1         32.48         32.97         1.15 o
  -7   5   1         13.57         12.58         0.73 o
  -6   5   1         46.06         45.59         0.78 o
  -5   5   1         84.80         82.73         0.93 o
  -4   5   1         62.54         61.00         0.73 o
  -3   5   1        271.12        280.40         2.16 o
  -2   5   1        710.95        745.64         8.30 o
  -1   5   1          3.42          2.35         0.77 o
   0   5   1         73.94         67.73         1.48 o
   1   5   1          3.51          3.64         0.71 o
   2   5   1        710.47        747.11         8.48 o
   3   5   1        270.15        280.49         2.26 o
   4   5   1         62.86         62.69         0.73 o
   5   5   1         85.17         83.61         0.95 o
   6   5   1         46.22         47.88         0.79 o
   7   5   1         13.44         10.55         0.76 o
   8   5   1         32.48         33.34         1.17 o
   9   5   1         19.02         20.87         0.99 o
  -9   6   1         38.83         37.65         1.29 o
  -8   6   1        193.20        185.69         2.22 o
  -7   6   1         12.25         15.37         0.74 o
  -6   6   1          6.60          5.89         0.58 o
  -5   6   1         70.83         68.85         0.89 o
  -4   6   1          3.90          3.16         0.43 o
  -3   6   1        409.12        427.31         2.76 o
  -2   6   1        379.96        368.59         2.54 o
  -1   6   1        146.71        168.94         1.95 o
   0   6   1        110.66        106.71         2.20 o
   1   6   1        147.19        168.20         1.82 o
   2   6   1        380.65        368.24         2.85 o
   3   6   1        409.98        430.34         2.70 o
   4   6   1          3.96          4.57         0.44 o
   5   6   1         70.48         68.83         0.89 o
   6   6   1          6.61          5.58         0.60 o
   7   6   1         12.36         12.90         0.75 o
   8   6   1        193.39        187.20         2.42 o
   9   6   1         38.87         36.35         1.14 o
  -8   7   1        297.79        281.63         2.65 o
  -7   7   1        706.02        710.19         5.49 o
  -6   7   1         96.35         86.86         1.22 o
  -5   7   1         58.71         61.12         0.87 o
  -4   7   1         62.62         65.60         0.86 o
  -3   7   1         57.33         62.25         0.82 o
  -2   7   1         41.32         43.79         0.65 o
  -1   7   1       1748.52       1694.86         9.22 o
   0   7   1        193.53        195.75         1.36 o
   1   7   1       1747.55       1700.42         9.45 o
   2   7   1         41.25         44.14         0.64 o
   3   7   1         57.23         62.34         0.80 o
   4   7   1         62.79         67.38         0.91 o
   5   7   1         59.09         61.18         0.89 o
   6   7   1         96.49         88.50         1.28 o
   7   7   1        707.33        708.79         5.76 o
   8   7   1        297.51        289.95         3.82 o
  -8   8   1         31.16         31.39         1.38 o
  -7   8   1        207.92        214.81         2.19 o
  -6   8   1        117.14        108.77         1.43 o
  -5   8   1         39.66         40.79         0.87 o
  -4   8   1         98.58         96.38         1.19 o
  -3   8   1         26.40         28.48         0.67 o
  -2   8   1         52.42         51.24         0.73 o
  -1   8   1        152.59        148.84         1.28 o
   0   8   1       2359.48       2343.39        12.47 o
   1   8   1        151.65        146.58         1.26 o
   2   8   1         52.20         50.88         0.77 o
   3   8   1         26.25         29.68         0.71 o
   4   8   1         98.86         97.39         1.19 o
   5   8   1         39.82         40.16         0.88 o
   6   8   1        116.51        110.37         1.45 o
   7   8   1        207.92        215.49         2.27 o
   8   8   1         31.04         34.63         2.32 o
  -7   9   1         89.06         88.41         1.29 o
  -6   9   1          3.94          4.42         0.73 o
  -5   9   1         13.41         17.66         0.80 o
  -4   9   1        116.32        120.17         1.51 o
  -3   9   1         18.33         20.97         0.76 o
  -2   9   1         13.89         13.79         0.61 o
  -1   9   1         73.58         66.47         0.87 o
   0   9   1        616.32        624.27         3.72 o
   1   9   1         73.75         66.24         0.88 o
   2   9   1         13.96         15.36         0.63 o
   3   9   1         18.21         19.84         0.69 o
   4   9   1        116.69        119.80         1.53 o
   5   9   1         13.49         16.70         0.76 o
   6   9   1          3.88          4.49         0.70 o
   7   9   1         88.97         86.91         1.32 o
  -6  10   1         47.78         46.70         1.04 o
  -5  10   1         77.75         79.08         1.26 o
  -4  10   1         14.74         15.97         0.79 o
  -3  10   1         13.45         15.07         0.73 o
  -2  10   1        583.30        613.37         4.61 o
  -1  10   1        273.28        278.24         2.46 o
   0  10   1         29.49         30.64         0.77 o
   1  10   1        272.78        277.33         2.16 o
   2  10   1        582.24        609.43         4.54 o
   3  10   1         13.47         15.03         0.72 o
   4  10   1         14.88         17.40         0.79 o
   5  10   1         77.57         76.07         1.21 o
   6  10   1         47.40         45.95         0.92 o
  -5  11   1         30.03         29.51         0.84 o
  -4  11   1         16.19         14.77         0.75 o
  -3  11   1          6.37          8.44         0.68 o
  -2  11   1        496.40        516.00         4.12 o
  -1  11   1        133.85        138.43         1.55 o
   0  11   1         51.11         52.03         0.98 o
   1  11   1        133.70        139.44         1.54 o
   2  11   1        495.78        515.44         4.05 o
   3  11   1          6.45          7.13         0.72 o
   4  11   1         16.33         15.24         0.74 o
   5  11   1         30.22         28.92         0.79 o
  -4  12   1         34.24         32.33         0.81 o
  -3  12   1         88.17         85.96         1.32 o
  -2  12   1        145.20        139.74         1.55 o
  -1  12   1         68.68         67.67         1.14 o
   0  12   1         95.41         92.69         1.33 o
   1  12   1         68.90         68.06         1.09 o
   2  12   1        145.29        140.67         1.52 o
   3  12   1         88.42         93.02         2.11 o
   4  12   1         34.30         33.68         0.88 o
  -1  13   1         27.39         25.76         0.85 o
   0  13   1          9.63          8.43         0.67 o
   1  13   1         27.55         27.06         0.94 o
   0   0   2       2519.12       2239.93        30.07 o
   1   0   2        469.25        448.30         4.63 o
   2   0   2        834.45        829.16         8.45 o
   3   0   2        365.26        360.90         3.91 o
   4   0   2         62.80         65.87         1.42 o
   5   0   2         41.04         40.74         0.62 o
   6   0   2        286.74        294.12         2.12 o
   7   0   2        868.24        847.35         5.53 o
   8   0   2          9.39          9.31         0.74 o
   9   0   2         34.88         36.62         1.10 o
  10   0   2         15.38         15.13         0.79 o
 -10   1   2          8.22          3.52         0.82 o
  -9   1   2         66.73         70.71         1.35 o
  -8   1   2         90.17         92.30         1.36 o
  -7   1   2        753.64        726.06         4.83 o
  -6   1   2         36.88         36.99         0.66 o
  -5   1   2        102.69         96.18         0.94 o
  -4   1   2        949.54       1060.40        11.97 o
  -3   1   2        254.33        277.31         3.50 o
  -2   1   2        643.46        631.17         7.10 o
  -1   1   2       6529.24       5861.58        60.44 o
   0   1   2       5069.54       4440.52        44.65 o
   1   1   2       6535.61       5883.38        56.52 o
   2   1   2        644.53        635.85         6.16 o
   3   1   2        253.43        276.99         3.17 o
   4   1   2        949.90       1058.12        10.35 o
   5   1   2        102.21         94.83         0.97 o
   6   1   2         36.92         37.48         0.65 o
   7   1   2        751.69        719.39         4.86 o
   8   1   2         90.24         92.62         1.37 o
   9   1   2         66.40         68.73         1.43 o
  10   1   2          8.14          6.94         1.17 o
  -9   2   2        109.28        107.17         1.55 o
  -8   2   2        101.72        105.56         1.48 o
  -7   2   2         27.39         25.58         0.70 o
  -6   2   2         63.78         66.75         0.83 o
  -5   2   2         69.97         68.93         0.87 o
  -4   2   2        514.59        559.49         6.97 o
  -3   2   2        738.55        751.68         8.49 o
  -2   2   2       1503.91       1444.47        15.59 o
  -1   2   2        964.40        920.85         9.14 o
   0   2   2      10199.00       9274.65        88.83 o
   1   2   2        959.51        924.14         9.14 o
   2   2   2       1502.96       1438.16        13.88 o
   3   2   2        736.92        732.47         7.52 o
   4   2   2        513.63        551.37         5.98 o
   5   2   2         69.92         67.10         0.76 o
   6   2   2         63.90         64.23         0.84 o
   7   2   2         27.39         25.29         0.74 o
   8   2   2        102.19        102.95         2.00 o
   9   2   2        109.02        115.66         2.02 o
  -9   3   2         21.35         25.08         1.00 o
  -8   3   2        219.89        229.12         2.38 o
  -7   3   2        275.27        264.29         2.21 o
  -6   3   2          9.84         10.18         0.51 o
  -5   3   2        162.08        162.52         1.26 o
  -4   3   2        157.75        153.02         2.31 o
  -3   3   2         10.31         14.58         0.94 o
  -2   3   2        874.33        893.36         9.47 o
  -1   3   2         12.79         17.77         0.76 o
   0   3   2       4566.93       4507.19        44.60 o
   1   3   2         12.70         15.14         0.73 o
   2   3   2        874.85        890.63         9.04 o
   3   3   2         10.07         10.57         0.77 o
   4   3   2        158.09        157.10         2.07 o
   5   3   2        161.73        159.46         1.22 o
   6   3   2          9.65          8.48         0.74 o
   7   3   2        274.02        268.17         3.08 o
   8   3   2        219.93        233.13         2.94 o
   9   3   2         21.33         25.37         1.13 o
  -9   4   2         36.10         38.62         1.17 o
  -8   4   2         78.50         86.07         1.39 o
  -7   4   2        951.19        930.83         6.41 o
  -6   4   2        159.51        156.76         1.43 o
  -5   4   2         43.92         44.27         0.67 o
  -4   4   2         46.72         47.06         0.62 o
  -3   4   2          1.45          1.14         0.88 o
  -2   4   2        305.83        304.14         3.81 o
  -1   4   2       2370.09       2450.96        24.46 o
   0   4   2        341.06        333.82         3.98 o
   1   4   2       2370.07       2456.50        23.90 o
   2   4   2        306.46        306.81         3.68 o
   3   4   2          1.46          0.43         0.80 o
   4   4   2         46.02         46.66         0.65 o
   5   4   2         44.18         44.49         0.68 o
   6   4   2        159.30        154.78         1.90 o
   7   4   2        951.03        938.97         9.55 o
   8   4   2         78.06         87.61         1.87 o
   9   4   2         35.83         41.56         1.28 o
  -9   5   2         84.07         87.52         1.65 o
  -8   5   2        107.66        102.28         1.52 o
  -7   5   2        157.32        177.79         1.86 o
  -6   5   2         69.62         64.24         0.93 o
  -5   5   2         74.30         71.16         0.88 o
  -4   5   2        106.84        102.99         0.93 o
  -3   5   2        249.34        239.54         1.85 o
  -2   5   2        223.48        244.31         3.43 o
  -1   5   2        169.24        193.76         2.71 o
   0   5   2        484.27        476.53         5.53 o
   1   5   2        167.56        193.90         2.77 o
   2   5   2        223.63        240.34         3.32 o
   3   5   2        247.95        238.20         1.88 o
   4   5   2        106.92        100.60         0.94 o
   5   5   2         74.79         71.00         0.85 o
   6   5   2         69.37         62.42         0.90 o
   7   5   2        157.92        177.67         2.43 o
   8   5   2        107.60        103.39         1.87 o
   9   5   2         83.98         89.64         1.66 o
  -9   6   2         10.66          8.35         0.74 o
  -8   6   2         26.45         30.15         0.91 o
  -7   6   2         76.21         81.31         1.23 o
  -6   6   2         86.01         80.15         1.06 o
  -5   6   2         55.38         53.59         0.81 o
  -4   6   2         59.52         56.78         0.73 o
  -3   6   2        133.09        129.07         1.10 o
  -2   6   2        121.92        122.62         1.10 o
  -1   6   2        396.92        404.35         3.71 o
   0   6   2       1159.98       1245.39        12.21 o
   1   6   2        397.76        405.24         3.31 o
   2   6   2        122.15        123.59         1.13 o
   3   6   2        133.21        130.05         1.11 o
   4   6   2         59.73         56.25         0.73 o
   5   6   2         55.14         53.45         0.80 o
   6   6   2         86.00         80.83         1.08 o
   7   6   2         76.37         79.61         1.33 o
   8   6   2         26.24         30.39         1.08 o
   9   6   2         10.65          8.52         0.83 o
  -8   7   2        221.19        207.71         2.09 o
  -7   7   2         87.51         87.65         1.26 o
  -6   7   2        108.75        117.53         1.37 o
  -5   7   2          4.92          6.56         0.57 o
  -4   7   2         14.91         16.34         0.59 o
  -3   7   2          9.65         10.56         0.53 o
  -2   7   2        203.74        199.68         1.56 o
  -1   7   2         62.54         55.19         0.69 o
   0   7   2        871.20        816.42         4.41 o
   1   7   2         62.56         56.75         0.71 o
   2   7   2        204.09        202.29         1.53 o
   3   7   2          9.96         11.62         0.50 o
   4   7   2         14.82         16.81         0.63 o
   5   7   2          4.84          7.16         0.60 o
   6   7   2        108.40        114.64         1.41 o
   7   7   2         87.55         86.88         1.33 o
   8   7   2        221.14        225.32         3.62 o
  -8   8   2        128.75        122.72         2.88 o
  -7   8   2        210.92        208.01         2.14 o
  -6   8   2         29.29         33.29         0.89 o
  -5   8   2        475.71        473.77         3.72 o
  -4   8   2         27.23         28.54         0.74 o
  -3   8   2         36.25         39.00         0.75 o
  -2   8   2        411.56        408.97         2.81 o
  -1   8   2        495.59        481.70         3.01 o
   0   8   2        281.48        289.03         1.93 o
   1   8   2        494.53        478.21         3.04 o
   2   8   2        411.34        406.87         2.76 o
   3   8   2         35.81         37.22         0.75 o
   4   8   2         27.10         26.47         0.75 o
   5   8   2        475.23        478.01         3.90 o
   6   8   2         29.32         34.23         0.97 o
   7   8   2        211.29        209.06         2.21 o
   8   8   2        128.68        123.35         2.21 o
  -7   9   2         55.17         54.69         1.03 o
  -6   9   2        370.85        384.72         3.40 o
  -5   9   2        278.22        296.44         2.70 o
  -4   9   2         20.00         18.59         0.77 o
  -3   9   2         11.71         10.35         0.64 o
  -2   9   2        514.36        511.32         3.55 o
  -1   9   2        628.69        626.17         4.03 o
   0   9   2        279.98        280.20         2.01 o
   1   9   2        629.54        625.67         4.00 o
   2   9   2        515.40        513.98         3.47 o
   3   9   2         11.91         11.33         0.64 o
   4   9   2         19.93         17.08         0.72 o
   5   9   2        278.40        299.05         2.65 o
   6   9   2        371.91        384.39         3.45 o
   7   9   2         55.65         52.06         1.23 o
  -6  10   2         37.90         40.87         0.93 o
  -5  10   2        169.13        170.30         1.85 o
  -4  10   2        196.68        208.16         2.05 o
  -3  10   2        115.73        114.24         1.44 o
  -2  10   2        334.87        332.02         2.82 o
  -1  10   2        327.87        320.64         2.86 o
   0  10   2       1179.04       1171.95         8.52 o
   1  10   2        327.18        327.24         2.52 o
   2  10   2        334.87        338.80         2.79 o
   3  10   2        115.19        115.29         1.44 o
   4  10   2        195.79        203.29         2.06 o
   5  10   2        170.05        169.37         1.81 o
   6  10   2         38.00         40.01         0.89 o
  -5  11   2        170.20        174.31         1.85 o
  -4  11   2        193.80        194.27         1.95 o
  -3  11   2         57.07         59.02         1.04 o
  -2  11   2        166.04        165.93         1.71 o
  -1  11   2         83.20         83.83         1.28 o
   0  11   2        148.36        156.25         1.76 o
   1  11   2         83.28         82.56         1.15 o
   2  11   2        165.75        166.26         1.71 o
   3  11   2         57.18         59.11         1.07 o
   4  11   2        193.85        193.75         1.96 o
   5  11   2        170.71        174.53         1.83 o
  -4  12   2         24.03         21.40         0.73 o
  -3  12   2        127.00        127.35         1.75 o
  -2  12   2        147.09        155.41         1.74 o
  -1  12   2         16.12         20.57         0.79 o
   0  12   2          0.05          0.48         0.63 o
   1  12   2         15.99         20.71         0.75 o
   2  12   2        147.37        152.69         1.57 o
   3  12   2        126.95        129.42         1.54 o
   4  12   2         23.86         21.55         0.76 o
  -1  13   2         89.43         87.70         1.36 o
   0  13   2         20.20         19.81         0.79 o
   1  13   2         89.01         89.18         1.50 o
   1   0   3       2330.50       2272.00        22.42 o
   2   0   3       1083.83       1087.62        10.76 o
   3   0   3        217.78        223.47         2.84 o
   4   0   3        681.09        771.34         8.31 o
   5   0   3        344.67        329.03         2.21 o
   6   0   3        161.26        139.65         1.23 o
   7   0   3         76.21         76.64         1.03 o
   8   0   3        339.10        336.59         2.98 o
   9   0   3          0.01          0.97         0.67 o
  10   0   3        120.75        127.50         2.06 o
 -10   1   3         48.15         48.77         1.23 o
  -9   1   3         56.18         54.11         1.03 o
  -8   1   3        205.21        203.97         2.04 o
  -7   1   3        444.82        437.34         3.09 o
  -6   1   3        486.35        452.66         3.01 o
  -5   1   3         26.34         29.66         0.52 o
  -4   1   3       1754.45       1954.67        23.32 o
  -3   1   3        380.66        409.74         4.98 o
  -2   1   3       3820.94       3862.00        39.97 o
  -1   1   3      11129.02      10166.06       104.11 o
   0   1   3       5673.79       5180.62        49.88 o
   1   1   3      11131.32      10100.67       103.79 o
   2   1   3       3821.81       3851.02        36.22 o
   3   1   3        380.68        407.43         4.29 o
   4   1   3       1754.09       1932.64        19.26 o
   5   1   3         26.59         29.11         0.52 o
   6   1   3        486.67        449.91         2.93 o
   7   1   3        444.88        435.46         3.15 o
   8   1   3        204.81        203.40         2.18 o
   9   1   3         56.18         55.12         1.13 o
  10   1   3         48.42         52.49         1.42 o
  -9   2   3        185.09        182.15         2.02 o
  -8   2   3        145.23        146.99         1.69 o
  -7   2   3        435.96        432.94         3.12 o
  -6   2   3        329.90        322.15         2.25 o
  -5   2   3        307.67        276.85         1.87 o
  -4   2   3        435.11        441.10         5.97 o
  -3   2   3        431.60        441.92         5.84 o
  -2   2   3        124.42        122.26         1.94 o
  -1   2   3        397.12        376.56         4.04 o
   0   2   3       3767.73       3599.53        34.58 o
   1   2   3        396.54        377.93         4.14 o
   2   2   3        123.73        121.28         1.79 o
   3   2   3        429.14        432.09         4.70 o
   4   2   3        435.40        443.20         5.20 o
   5   2   3        307.57        272.76         1.98 o
   6   2   3        330.61        316.78         2.27 o
   7   2   3        436.43        432.92         3.45 o
   8   2   3        144.78        142.13         2.15 o
   9   2   3        184.86        189.32         2.76 o
  -9   3   3        106.10        107.43         1.55 o
  -8   3   3         66.82         64.97         1.10 o
  -7   3   3         62.35         68.13         1.03 o
  -6   3   3         33.24         30.44         0.66 o
  -5   3   3         76.11         68.46         0.78 o
  -4   3   3        371.37        391.40         2.77 o
  -3   3   3        292.48        312.82         4.05 o
  -2   3   3        525.18        532.19         5.95 o
  -1   3   3        580.16        579.26         5.93 o
   0   3   3       5499.03       5511.51        52.46 o
   1   3   3        581.24        583.96         6.50 o
   2   3   3        525.30        530.05         5.66 o
   3   3   3        292.69        310.71         3.92 o
   4   3   3        370.90        394.83         3.58 o
   5   3   3         76.05         68.91         0.79 o
   6   3   3         33.23         30.33         0.66 o
   7   3   3         62.38         68.50         1.38 o
   8   3   3         66.78         68.26         1.51 o
   9   3   3        106.20        111.93         1.95 o
  -9   4   3         63.47         66.64         1.29 o
  -8   4   3         28.67         27.28         0.89 o
  -7   4   3        170.29        163.37         1.64 o
  -6   4   3        207.75        207.78         1.70 o
  -5   4   3        187.27        194.28         1.50 o
  -4   4   3        142.62        154.10         1.20 o
  -3   4   3        488.92        556.70         7.03 o
  -2   4   3        673.91        723.09         8.15 o
  -1   4   3       1955.59       2101.55        21.11 o
   0   4   3        925.49        996.64        10.06 o
   1   4   3       1959.41       2115.72        21.63 o
   2   4   3        673.11        716.54         7.72 o
   3   4   3        490.33        552.97         6.82 o
   4   4   3        143.15        151.61         1.22 o
   5   4   3        188.10        193.07         1.51 o
   6   4   3        207.89        205.02         1.83 o
   7   4   3        169.72        162.65         2.30 o
   8   4   3         28.82         27.79         1.11 o
   9   4   3         63.61         66.42         1.48 o
  -9   5   3         20.92         18.86         0.96 o
  -8   5   3         37.19         38.31         1.05 o
  -7   5   3       1075.26       1066.86         7.76 o
  -6   5   3         77.81         81.30         1.03 o
  -5   5   3         63.72         63.35         0.81 o
  -4   5   3        495.70        490.90         2.96 o
  -3   5   3        175.69        193.18         1.49 o
  -2   5   3        276.14        291.06         4.06 o
  -1   5   3        518.02        523.86         6.08 o
   0   5   3         56.83         58.39         1.46 o
   1   5   3        518.71        530.43         6.26 o
   2   5   3        276.77        290.84         4.05 o
   3   5   3        176.14        192.41         1.52 o
   4   5   3        494.81        485.72         2.98 o
   5   5   3         63.32         63.60         0.87 o
   6   5   3         78.11         77.32         1.04 o
   7   5   3       1076.62       1087.26        10.11 o
   8   5   3         37.64         39.35         1.23 o
   9   5   3         20.99         17.73         0.97 o
  -8   6   3         49.42         51.25         1.01 o
  -7   6   3        132.87        134.58         1.51 o
  -6   6   3         20.20         22.58         0.71 o
  -5   6   3        224.71        221.93         1.70 o
  -4   6   3         13.88         15.48         0.52 o
  -3   6   3         37.00         41.27         0.63 o
  -2   6   3        193.84        174.62         1.38 o
  -1   6   3        206.94        220.65         1.84 o
   0   6   3         62.93         66.65         1.03 o
   1   6   3        206.83        219.63         1.77 o
   2   6   3        192.99        174.93         1.37 o
   3   6   3         36.67         41.89         0.64 o
   4   6   3         14.10         15.64         0.54 o
   5   6   3        224.36        219.44         1.93 o
   6   6   3         20.65         21.87         0.72 o
   7   6   3        132.86        132.77         1.75 o
   8   6   3         49.12         51.19         1.20 o
  -8   7   3         34.54         34.19         0.86 o
  -7   7   3         24.70         24.16         0.78 o
  -6   7   3         48.90         47.71         0.91 o
  -5   7   3        156.31        158.95         1.53 o
  -4   7   3         14.74         15.27         0.60 o
  -3   7   3          4.13          5.88         0.50 o
  -2   7   3         56.18         54.77         0.77 o
  -1   7   3        304.33        293.03         1.95 o
   0   7   3        186.03        173.02         1.26 o
   1   7   3        305.32        295.91         2.01 o
   2   7   3         56.40         55.40         0.75 o
   3   7   3          4.21          5.25         0.48 o
   4   7   3         14.89         16.15         0.63 o
   5   7   3        156.77        159.75         1.72 o
   6   7   3         48.90         50.29         0.96 o
   7   7   3         24.61         24.92         0.87 o
   8   7   3         35.00         34.58         1.19 o
  -7   8   3         60.60         54.07         1.02 o
  -6   8   3         17.80         17.23         0.81 o
  -5   8   3        348.48        356.09         2.98 o
  -4   8   3        129.01        134.89         1.41 o
  -3   8   3         15.34         15.28         0.61 o
  -2   8   3        628.06        606.13         3.92 o
  -1   8   3         73.53         73.24         0.89 o
   0   8   3        109.72        102.14         0.98 o
   1   8   3         73.27         72.92         0.87 o
   2   8   3        628.34        605.09         3.85 o
   3   8   3         15.06         14.90         0.61 o
   4   8   3        128.80        135.33         1.42 o
   5   8   3        348.23        350.99         3.05 o
   6   8   3         17.61         16.89         0.78 o
   7   8   3         60.81         54.02         1.04 o
  -7   9   3        121.13        107.40         1.38 o
  -6   9   3          1.77          1.46         0.65 o
  -5   9   3        253.48        257.79         2.49 o
  -4   9   3        303.62        292.81         2.59 o
  -3   9   3         39.73         38.23         0.81 o
  -2   9   3        199.24        200.79         1.75 o
  -1   9   3        841.04        827.54         5.16 o
   0   9   3         32.24         36.35         0.68 o
   1   9   3        841.06        836.00         5.23 o
   2   9   3        199.11        201.59         1.69 o
   3   9   3         39.78         39.70         0.82 o
   4   9   3        303.60        292.24         2.59 o
   5   9   3        253.19        251.24         2.38 o
   6   9   3          1.78          1.42         0.66 o
   7   9   3        121.07        109.49         1.59 o
  -6  10   3         43.39         48.37         1.02 o
  -5  10   3         74.37         69.04         1.10 o
  -4  10   3        259.44        261.30         2.48 o
  -3  10   3        102.99        106.06         1.39 o
  -2  10   3         33.93         36.51         0.85 o
  -1  10   3        142.22        137.16         1.40 o
   0  10   3          2.23          1.74         0.55 o
   1  10   3        141.85        137.63         1.39 o
   2  10   3         33.98         36.55         0.84 o
   3  10   3        102.57        106.20         1.35 o
   4  10   3        259.55        262.94         2.43 o
   5  10   3         74.51         69.82         1.11 o
   6  10   3         43.40         46.61         1.00 o
  -5  11   3         34.78         34.17         0.83 o
  -4  11   3         20.70         19.29         0.75 o
  -3  11   3         19.76         20.64         0.82 o
  -2  11   3        114.29        114.66         1.44 o
  -1  11   3        153.68        160.91         1.75 o
   0  11   3          2.01          1.44         0.65 o
   1  11   3        152.99        156.30         1.58 o
   2  11   3        114.46        113.89         1.38 o
   3  11   3         19.98         20.02         0.78 o
   4  11   3         20.83         19.74         0.77 o
   5  11   3         34.46         33.88         0.82 o
  -3  12   3         25.04         25.69         0.81 o
  -2  12   3         85.21         89.11         1.29 o
  -1  12   3        136.65        139.21         1.67 o
   0  12   3        237.41        237.32         2.34 o
   1  12   3        137.11        138.34         1.65 o
   2  12   3         85.03         88.47         1.17 o
   3  12   3         25.05         26.72         0.74 o
   0  13   3          7.66         10.23         1.10 o
   0   0   4        194.00        164.20         2.92 o
   1   0   4        554.67        570.80         5.97 o
   2   0   4          6.08          5.36         0.69 o
   3   0   4        793.39        838.12         9.03 o
   4   0   4        530.46        597.26         7.02 o
   5   0   4        364.00        341.93         2.22 o
   6   0   4          0.17          0.41         0.45 o
   7   0   4         90.57         82.93         1.06 o
   8   0   4         85.33         90.97         1.50 o
   9   0   4          1.70          2.19         0.69 o
  -9   1   4         50.88         61.50         1.11 o
  -8   1   4        289.59        289.92         2.65 o
  -7   1   4        148.15        150.10         1.45 o
  -6   1   4        141.31        144.27         1.29 o
  -5   1   4         48.07         45.85         0.62 o
  -4   1   4        101.69        110.29         2.25 o
  -3   1   4       2009.16       2177.08        22.79 o
  -2   1   4       2489.84       2538.20        26.48 o
  -1   1   4       1898.76       1894.19        18.30 o
   0   1   4       3919.81       3720.81        35.20 o
   1   1   4       1893.26       1874.94        18.32 o
   2   1   4       2491.60       2535.49        25.75 o
   3   1   4       2009.92       2140.55        22.08 o
   4   1   4        101.33        104.76         2.14 o
   5   1   4         47.56         43.02         0.60 o
   6   1   4        141.05        145.77         1.30 o
   7   1   4        148.78        146.76         1.47 o
   8   1   4        289.39        289.53         2.80 o
   9   1   4         51.27         60.36         1.18 o
  -9   2   4        115.45        118.46         1.49 o
  -8   2   4        269.69        250.70         2.31 o
  -7   2   4       1050.87       1030.43         6.96 o
  -6   2   4        326.08        306.11         2.19 o
  -5   2   4         91.20         88.38         0.91 o
  -4   2   4         26.31         28.50         0.80 o
  -3   2   4       1667.49       1861.82        20.23 o
  -2   2   4        215.50        215.68         2.82 o
  -1   2   4       6188.89       5944.10        61.39 o
   0   2   4         73.05         66.52         1.26 o
   1   2   4       6182.84       6003.38        60.13 o
   2   2   4        216.01        215.76         2.67 o
   3   2   4       1667.73       1845.61        18.73 o
   4   2   4         25.80         29.04         0.91 o
   5   2   4         91.35         88.33         0.89 o
   6   2   4        325.78        302.81         2.17 o
   7   2   4       1050.28       1022.93         7.58 o
   8   2   4        269.52        250.38         2.86 o
   9   2   4        115.15        120.31         2.05 o
  -9   3   4          7.23          6.58         0.71 o
  -8   3   4          8.30          8.44         0.70 o
  -7   3   4        448.50        430.84         3.19 o
  -6   3   4        241.58        234.11         1.80 o
  -5   3   4        204.19        194.99         1.45 o
  -4   3   4        268.20        282.47         1.94 o
  -3   3   4        139.55        144.62         2.38 o
  -2   3   4        129.20        133.31         2.05 o
  -1   3   4       1593.99       1639.54        16.16 o
   0   3   4       4039.84       4189.22        40.24 o
   1   3   4       1593.30       1639.38        16.45 o
   2   3   4        130.77        133.17         2.04 o
   3   3   4        139.69        146.45         2.48 o
   4   3   4        269.14        280.57         2.30 o
   5   3   4        204.36        190.66         1.48 o
   6   3   4        243.49        232.93         1.88 o
   7   3   4        448.32        433.82         4.96 o
   8   3   4          8.21          8.31         0.97 o
   9   3   4          7.19          8.39         0.97 o
  -9   4   4         18.39         19.61         0.79 o
  -8   4   4         84.96         87.73         1.30 o
  -7   4   4         70.98         71.76         1.04 o
  -6   4   4        248.41        239.26         1.87 o
  -5   4   4         85.95         84.16         0.95 o
  -4   4   4         95.00        102.95         0.94 o
  -3   4   4         62.36         64.57         1.02 o
  -2   4   4        233.92        241.38         3.24 o
  -1   4   4         42.18         48.74         1.19 o
   0   4   4       7351.00       7532.88        76.48 o
   1   4   4         42.22         50.30         1.17 o
   2   4   4        233.23        232.96         3.29 o
   3   4   4         62.68         65.04         1.19 o
   4   4   4         93.87         98.51         0.94 o
   5   4   4         85.57         81.32         0.93 o
   6   4   4        248.72        238.76         1.96 o
   7   4   4         70.54         72.77         1.40 o
   8   4   4         85.20         85.34         1.71 o
   9   4   4         18.47         18.34         0.99 o
  -9   5   4         24.18         23.18         0.89 o
  -8   5   4         16.23         15.20         0.82 o
  -7   5   4         80.24         85.12         1.20 o
  -6   5   4         19.09         21.94         0.68 o
  -5   5   4        390.90        381.17         2.56 o
  -4   5   4         79.44         77.21         0.85 o
  -3   5   4         29.42         31.04         0.53 o
  -2   5   4         67.25         67.65         1.03 o
  -1   5   4         53.31         57.77         1.43 o
   0   5   4         52.48         52.36         1.46 o
   1   5   4         52.85         57.90         1.49 o
   2   5   4         67.20         69.30         0.98 o
   3   5   4         29.69         31.12         0.57 o
   4   5   4         79.46         75.90         0.83 o
   5   5   4        390.72        377.90         2.56 o
   6   5   4         18.83         22.73         0.69 o
   7   5   4         80.51         83.18         1.48 o
   8   5   4         16.29         14.57         1.04 o
   9   5   4         24.03         25.18         1.02 o
  -8   6   4         39.41         38.19         0.89 o
  -7   6   4         56.67         50.14         0.96 o
  -6   6   4        218.62        219.48         1.83 o
  -5   6   4        203.80        193.30         1.57 o
  -4   6   4         47.17         47.05         0.68 o
  -3   6   4         86.23         87.22         0.92 o
  -2   6   4        953.48        957.45         5.57 o
  -1   6   4        320.13        322.26         2.19 o
   0   6   4        280.76        256.53         2.04 o
   1   6   4        320.17        327.35         2.25 o
   2   6   4        953.82        957.56         5.68 o
   3   6   4         86.15         86.83         0.93 o
   4   6   4         47.13         47.84         0.72 o
   5   6   4        204.23        193.25         1.60 o
   6   6   4        218.46        216.85         1.91 o
   7   6   4         56.77         48.42         1.05 o
   8   6   4         39.44         37.07         1.35 o
  -8   7   4        104.05         99.70         1.27 o
  -7   7   4         16.07         12.21         0.74 o
  -6   7   4        185.34        182.66         1.75 o
  -5   7   4         35.86         37.06         0.77 o
  -4   7   4        152.39        145.88         1.37 o
  -3   7   4          8.24          7.58         0.51 o
  -2   7   4        244.80        246.04         1.86 o
  -1   7   4        285.87        272.89         1.87 o
   0   7   4        729.40        755.15         4.28 o
   1   7   4        286.07        276.65         1.85 o
   2   7   4        244.80        246.73         1.80 o
   3   7   4          8.35          9.27         0.54 o
   4   7   4        152.67        141.89         1.42 o
   5   7   4         35.57         35.69         0.80 o
   6   7   4        185.15        180.23         1.91 o
   7   7   4         16.10         10.59         0.78 o
   8   7   4        104.24        103.84         2.01 o
  -7   8   4        268.86        264.91         2.68 o
  -6   8   4         19.24         21.30         0.79 o
  -5   8   4         46.63         49.03         0.95 o
  -4   8   4        255.01        242.87         2.09 o
  -3   8   4         51.24         45.86         0.81 o
  -2   8   4         14.56         16.82         0.61 o
  -1   8   4        152.50        141.25         1.24 o
   0   8   4         31.71         35.02         0.61 o
   1   8   4        152.52        145.06         1.29 o
   2   8   4         14.52         16.68         0.64 o
   3   8   4         51.32         46.63         0.80 o
   4   8   4        255.90        246.16         2.10 o
   5   8   4         46.71         53.32         1.00 o
   6   8   4         19.11         19.68         0.80 o
   7   8   4        268.05        258.06         2.81 o
  -7   9   4         43.18         41.14         0.92 o
  -6   9   4         92.90        101.36         1.42 o
  -5   9   4         55.80         63.71         1.13 o
  -4   9   4         17.77         19.98         0.80 o
  -3   9   4         64.03         67.84         1.00 o
  -2   9   4        340.88        344.99         2.66 o
  -1   9   4        175.09        171.01         1.49 o
   0   9   4         21.38         21.11         0.62 o
   1   9   4        174.84        171.33         1.52 o
   2   9   4        340.58        346.81         2.55 o
   3   9   4         63.95         68.19         0.97 o
   4   9   4         17.76         18.56         0.74 o
   5   9   4         56.11         63.41         1.10 o
   6   9   4         93.31        103.31         1.43 o
   7   9   4         43.34         40.95         0.95 o
  -6  10   4         66.18         70.70         1.12 o
  -5  10   4        280.93        287.49         2.73 o
  -4  10   4         25.78         29.64         0.85 o
  -3  10   4         26.95         30.33         0.86 o
  -2  10   4        195.45        194.03         1.89 o
  -1  10   4         51.79         54.44         0.95 o
   0  10   4          6.25          5.26         0.61 o
   1  10   4         51.71         55.36         0.94 o
   2  10   4        194.98        191.59         1.82 o
   3  10   4         26.96         28.88         0.84 o
   4  10   4         25.64         29.00         0.86 o
   5  10   4        281.00        291.59         2.73 o
   6  10   4         65.99         68.17         1.21 o
  -5  11   4         35.23         35.12         0.86 o
  -4  11   4         36.20         37.31         0.86 o
  -3  11   4         65.57         64.73         1.06 o
  -2  11   4        114.43        111.97         1.40 o
  -1  11   4        157.50        155.62         1.74 o
   0  11   4         10.54         10.13         0.69 o
   1  11   4        157.90        155.97         1.61 o
   2  11   4        113.98        115.02         1.42 o
   3  11   4         65.79         66.51         1.06 o
   4  11   4         36.41         36.51         0.91 o
   5  11   4         35.13         34.15         0.80 o
  -3  12   4        159.04        149.01         2.01 o
  -2  12   4          6.21          6.49         0.66 o
  -1  12   4        291.88        299.21         2.92 o
   0  12   4         99.05        108.75         1.46 o
   1  12   4        291.50        297.72         2.82 o
   2  12   4          6.14          6.32         0.58 o
   3  12   4        158.79        152.21         1.79 o
   1   0   5         48.06         51.04         1.06 o
   2   0   5       1852.07       1836.69        18.41 o
   3   0   5      11201.67      11914.86       131.98 o
   4   0   5        267.00        315.73         4.36 o
   5   0   5         62.49         69.24         0.79 o
   6   0   5        195.65        194.13         1.53 o
   7   0   5        395.28        391.55         2.91 o
   8   0   5        115.81        124.01         1.67 o
   9   0   5         16.13         13.78         0.79 o
  -9   1   5         40.06         39.93         0.92 o
  -8   1   5        121.18        124.14         1.54 o
  -7   1   5          5.52          9.46         0.61 o
  -6   1   5         63.64         67.59         0.86 o
  -5   1   5        110.98        109.10         1.02 o
  -4   1   5       2398.87       2537.44        16.72 o
  -3   1   5        886.05        943.64        10.63 o
  -2   1   5        820.88        848.77         9.62 o
  -1   1   5        289.71        288.68         3.26 o
   0   1   5      10916.96       9883.54        95.30 o
   1   1   5        289.88        283.27         3.24 o
   2   1   5        822.96        854.98         9.36 o
   3   1   5        886.34        927.19        10.30 o
   4   1   5       2396.57       2559.95        21.68 o
   5   1   5        111.43        108.88         0.99 o
   6   1   5         63.36         66.89         0.86 o
   7   1   5          5.59          7.62         0.60 o
   8   1   5        121.15        124.89         1.63 o
   9   1   5         40.40         40.11         1.06 o
  -9   2   5         10.99          9.98         0.72 o
  -8   2   5         43.15         44.56         0.93 o
  -7   2   5          2.93          4.47         0.63 o
  -6   2   5        162.23        151.45         1.35 o
  -5   2   5        100.53        103.57         0.98 o
  -4   2   5        268.29        267.86         1.92 o
  -3   2   5        229.17        257.18         3.67 o
  -2   2   5        870.84        890.58         9.78 o
  -1   2   5       1384.49       1380.48        13.94 o
   0   2   5       1462.08       1424.20        13.72 o
   1   2   5       1388.97       1377.60        13.96 o
   2   2   5        871.44        886.21         9.49 o
   3   2   5        229.16        261.51         3.56 o
   4   2   5        268.82        267.08         1.96 o
   5   2   5        100.83        102.81         1.00 o
   6   2   5        162.36        151.41         1.39 o
   7   2   5          2.87          3.82         0.58 o
   8   2   5         43.04         44.76         1.09 o
   9   2   5         11.10          9.81         1.00 o
  -9   3   5         10.00         11.77         0.75 o
  -8   3   5         96.94         89.73         1.32 o
  -7   3   5          3.64          2.55         0.61 o
  -6   3   5        222.58        232.09         1.82 o
  -5   3   5          3.85          3.82         0.44 o
  -4   3   5        712.86        676.15         3.91 o
  -3   3   5        484.34        517.06         6.59 o
  -2   3   5        568.22        600.73         6.94 o
  -1   3   5       1950.67       2106.60        21.54 o
   0   3   5        233.26        253.31         3.05 o
   1   3   5       1947.96       2091.77        21.02 o
   2   3   5        569.13        601.86         6.59 o
   3   3   5        482.98        509.28         6.53 o
   4   3   5        712.34        669.25         4.03 o
   5   3   5          3.83          3.09         0.43 o
   6   3   5        222.37        232.81         1.89 o
   7   3   5          3.68          1.63         0.60 o
   8   3   5         96.59         90.05         1.83 o
   9   3   5          9.75         12.35         1.25 o
  -9   4   5         20.22         23.73         1.05 o
  -8   4   5          3.73          5.36         0.68 o
  -7   4   5        421.67        428.53         3.41 o
  -6   4   5        400.84        381.31         2.66 o
  -5   4   5        273.63        266.86         1.88 o
  -4   4   5         12.41          9.95         0.44 o
  -3   4   5        150.35        144.95         1.25 o
  -2   4   5         47.28         44.96         1.30 o
  -1   4   5       2099.15       2313.69        23.80 o
   0   4   5       1856.65       2088.95        21.53 o
   1   4   5       2097.82       2311.34        23.18 o
   2   4   5         47.63         47.66         1.41 o
   3   4   5        150.20        144.73         1.49 o
   4   4   5         12.41         10.33         0.43 o
   5   4   5        272.98        264.01         1.90 o
   6   4   5        401.32        376.97         2.74 o
   7   4   5        419.74        420.74         3.84 o
   8   4   5          3.71          6.49         0.96 o
   9   4   5         20.10         22.58         1.04 o
  -9   5   5          7.25          7.76         0.82 o
  -8   5   5         58.62         59.96         1.02 o
  -7   5   5        509.09        530.40         4.00 o
  -6   5   5       1006.84        966.83         6.30 o
  -5   5   5         87.55        101.42         1.06 o
  -4   5   5         49.52         51.38         0.68 o
  -3   5   5         33.40         32.74         0.53 o
  -2   5   5        144.52        134.65         1.20 o
  -1   5   5        340.36        378.27         4.83 o
   0   5   5      10837.52      11830.27       129.75 o
   1   5   5        339.37        371.61         4.81 o
   2   5   5        144.59        135.36         1.24 o
   3   5   5         33.69         34.37         0.57 o
   4   5   5         49.45         50.05         0.68 o
   5   5   5         88.15         99.88         1.11 o
   6   5   5       1007.16        955.02         6.52 o
   7   5   5        508.49        515.59         4.77 o
   8   5   5         58.70         62.93         1.39 o
   9   5   5          7.40          6.82         0.82 o
  -8   6   5          1.74          3.72         0.64 o
  -7   6   5        296.97        287.08         2.42 o
  -6   6   5         30.81         34.14         0.81 o
  -5   6   5         84.68         86.28         1.04 o
  -4   6   5        258.00        255.34         1.85 o
  -3   6   5          1.26          1.88         0.44 o
  -2   6   5        217.14        216.53         1.59 o
  -1   6   5        114.66        113.96         1.02 o
   0   6   5        100.57         97.07         0.96 o
   1   6   5        114.54        114.95         1.01 o
   2   6   5        216.05        214.32         1.55 o
   3   6   5          1.30          2.56         0.44 o
   4   6   5        258.98        254.57         1.93 o
   5   6   5         84.71         83.53         1.08 o
   6   6   5         31.04         33.77         0.81 o
   7   6   5        297.98        284.06         2.81 o
   8   6   5          1.68          1.35         0.78 o
  -8   7   5         25.69         22.16         0.78 o
  -7   7   5        102.97        104.77         1.28 o
  -6   7   5         94.92         89.44         1.19 o
  -5   7   5        157.18        159.46         1.55 o
  -4   7   5        248.45        265.76         2.01 o
  -3   7   5        117.73        119.81         1.22 o
  -2   7   5         25.47         26.67         0.60 o
  -1   7   5         80.29         77.33         0.86 o
   0   7   5        136.42        138.91         1.16 o
   1   7   5         80.49         78.90         0.90 o
   2   7   5         25.31         26.92         0.60 o
   3   7   5        117.97        119.58         1.23 o
   4   7   5        247.74        262.19         2.09 o
   5   7   5        156.48        159.48         1.63 o
   6   7   5         95.06         87.53         1.32 o
   7   7   5        102.76        105.26         1.53 o
   8   7   5         25.63         23.05         1.21 o
  -7   8   5         25.32         26.31         0.82 o
  -6   8   5         26.96         25.26         0.84 o
  -5   8   5        407.88        413.15         3.36 o
  -4   8   5        310.52        320.06         2.55 o
  -3   8   5        104.21        105.64         1.23 o
  -2   8   5        133.71        120.19         1.26 o
  -1   8   5          0.80          0.66         0.48 o
   0   8   5         48.22         42.24         0.68 o
   1   8   5          0.84          1.12         0.48 o
   2   8   5        133.90        121.47         1.21 o
   3   8   5        105.05        106.33         1.16 o
   4   8   5        310.13        319.94         2.46 o
   5   8   5        408.46        414.70         3.44 o
   6   8   5         27.00         26.85         0.82 o
   7   8   5         25.00         23.72         0.96 o
  -7   9   5         16.48         17.32         0.78 o
  -6   9   5         12.81         17.06         0.76 o
  -5   9   5         12.37         13.22         0.76 o
  -4   9   5        216.21        213.01         2.10 o
  -3   9   5        399.94        398.04         3.05 o
  -2   9   5        447.07        440.13         3.21 o
  -1   9   5        463.86        453.27         3.20 o
   0   9   5          7.58          6.49         0.55 o
   1   9   5        464.12        467.77         3.21 o
   2   9   5        446.72        446.05         3.15 o
   3   9   5        400.16        398.74         3.34 o
   4   9   5        215.67        211.75         2.11 o
   5   9   5         12.57         13.69         0.71 o
   6   9   5         12.88         17.02         0.77 o
   7   9   5         16.50         15.74         0.79 o
  -6  10   5         55.73         55.12         1.12 o
  -5  10   5         24.35         23.17         0.80 o
  -4  10   5         22.53         22.77         0.85 o
  -3  10   5        724.97        727.50         5.79 o
  -2  10   5         40.25         43.48         0.89 o
  -1  10   5        118.61        119.80         1.44 o
   0  10   5         11.73         11.34         0.65 o
   1  10   5        119.03        119.73         1.39 o
   2  10   5         40.08         43.32         0.88 o
   3  10   5        726.16        726.55         5.61 o
   4  10   5         22.57         24.13         0.81 o
   5  10   5         24.30         23.81         0.79 o
   6  10   5         55.98         51.74         0.98 o
  -5  11   5          4.21          3.14         0.63 o
  -4  11   5         12.97         13.92         0.73 o
  -3  11   5         12.50         13.18         0.70 o
  -2  11   5         28.11         28.05         0.86 o
  -1  11   5        180.57        189.18         1.99 o
   0  11   5          1.79          3.00         0.63 o
   1  11   5        180.48        187.78         1.82 o
   2  11   5         28.07         29.56         0.83 o
   3  11   5         12.53         14.73         0.70 o
   4  11   5         12.91         14.12         0.77 o
   5  11   5          4.15          3.65         0.63 o
  -3  12   5         27.17         26.76         0.91 o
  -2  12   5          4.27          5.48         0.73 o
  -1  12   5         40.04         39.68         0.87 o
   0  12   5          5.10          6.29         0.73 o
   1  12   5         40.19         40.70         0.89 o
   2  12   5          4.13          4.01         0.61 o
   3  12   5         26.94         26.24         0.86 o
   0   0   6       1298.55       1358.07        18.57 o
   1   0   6        143.66        151.03         2.07 o
   2   0   6        284.92        280.37         3.41 o
   3   0   6        696.23        776.04         9.90 o
   4   0   6        613.47        598.19         3.78 o
   5   0   6          2.38          2.08         0.41 o
   6   0   6         23.99         21.68         0.60 o
   7   0   6         58.27         54.01         0.89 o
   8   0   6        176.43        181.46         1.95 o
   9   0   6         98.07        109.93         1.44 o
  -9   1   6         10.71         10.32         0.71 o
  -8   1   6         28.91         29.64         0.82 o
  -7   1   6         21.79         20.74         0.72 o
  -6   1   6         16.70         18.60         0.59 o
  -5   1   6        105.37         94.81         0.97 o
  -4   1   6        247.14        227.55         1.63 o
  -3   1   6        557.60        618.38         7.40 o
  -2   1   6        511.08        546.96         6.50 o
  -1   1   6        989.59       1006.96        10.09 o
   0   1   6          0.41          1.03         0.62 o
   1   1   6        991.32        999.23        10.58 o
   2   1   6        508.71        545.87         6.36 o
   3   1   6        555.88        614.53         7.20 o
   4   1   6        246.99        226.66         1.64 o
   5   1   6        105.63         95.34         0.98 o
   6   1   6         16.41         19.49         0.60 o
   7   1   6         22.19         23.19         0.76 o
   8   1   6         28.76         30.61         0.91 o
   9   1   6         10.69         11.36         0.81 o
  -9   2   6         17.07         14.67         0.72 o
  -8   2   6        254.73        257.73         2.35 o
  -7   2   6        756.67        736.68         5.28 o
  -6   2   6        128.43        131.96         1.25 o
  -5   2   6          4.73          3.49         0.43 o
  -4   2   6        513.48        523.22         3.11 o
  -3   2   6        871.29        950.53        11.37 o
  -2   2   6        356.42        375.67         4.63 o
  -1   2   6        334.13        346.42         3.92 o
   0   2   6          7.50          6.88         0.70 o
   1   2   6        334.62        342.33         4.01 o
   2   2   6        356.72        376.74         4.65 o
   3   2   6        870.76        969.43        12.11 o
   4   2   6        513.95        515.82         3.23 o
   5   2   6          4.68          3.38         0.45 o
   6   2   6        128.58        127.83         1.28 o
   7   2   6        758.11        733.22         6.46 o
   8   2   6        254.43        253.29         2.62 o
   9   2   6         17.13         11.91         0.88 o
  -9   3   6         12.64         12.67         0.75 o
  -8   3   6         10.65         11.58         0.72 o
  -7   3   6        857.35        810.89         5.62 o
  -6   3   6         43.06         42.09         0.75 o
  -5   3   6        104.81        101.81         1.00 o
  -4   3   6        475.53        465.09         2.75 o
  -3   3   6        116.49        117.08         1.67 o
  -2   3   6        391.31        402.74         5.14 o
  -1   3   6        108.17        117.54         1.95 o
   0   3   6       4506.02       4943.60        49.73 o
   1   3   6        108.20        114.98         1.99 o
   2   3   6        390.76        396.97         4.84 o
   3   3   6        116.33        113.11         1.43 o
   4   3   6        476.18        459.53         2.86 o
   5   3   6        104.79        101.53         1.05 o
   6   3   6         42.99         41.83         0.76 o
   7   3   6        858.22        801.76         7.59 o
   8   3   6         10.66         11.11         0.86 o
   9   3   6         12.62         10.85         0.90 o
  -9   4   6         81.75         74.33         1.05 o
  -8   4   6          7.59          8.94         0.71 o
  -7   4   6         54.47         46.50         0.92 o
  -6   4   6        559.71        556.57         3.68 o
  -5   4   6         80.53         78.72         0.94 o
  -4   4   6        119.53        109.60         1.00 o
  -3   4   6        239.95        220.14         1.50 o
  -2   4   6        139.04        120.17         1.74 o
  -1   4   6         21.53         17.46         0.94 o
   0   4   6       1336.82       1386.11        14.61 o
   1   4   6         21.29         19.26         1.03 o
   2   4   6        138.37        117.40         1.72 o
   3   4   6        240.52        213.94         1.61 o
   4   4   6        119.73        104.49         1.02 o
   5   4   6         81.04         79.25         0.94 o
   6   4   6        559.81        544.20         3.78 o
   7   4   6         54.55         46.20         0.99 o
   8   4   6          7.58          5.53         0.88 o
   9   4   6         81.56         75.94         1.53 o
  -8   5   6          3.13          2.97         0.66 o
  -7   5   6         67.30         69.18         1.07 o
  -6   5   6        344.11        334.82         2.44 o
  -5   5   6        144.83        144.21         1.33 o
  -4   5   6         33.95         34.16         0.60 o
  -3   5   6        159.50        154.01         1.17 o
  -2   5   6        189.50        176.54         1.35 o
  -1   5   6        130.76        125.86         1.27 o
   0   5   6         39.49         45.49         0.82 o
   1   5   6        131.93        128.16         1.17 o
   2   5   6        190.57        178.49         1.39 o
   3   5   6        160.06        151.07         1.25 o
   4   5   6         33.62         33.33         0.63 o
   5   5   6        144.80        146.37         1.34 o
   6   5   6        344.85        330.77         2.73 o
   7   5   6         67.67         69.30         1.16 o
   8   5   6          3.13          2.73         0.90 o
  -8   6   6         34.39         40.14         0.82 o
  -7   6   6          6.53          6.57         0.67 o
  -6   6   6        287.49        307.71         2.47 o
  -5   6   6        529.76        543.85         3.51 o
  -4   6   6        178.19        176.68         1.45 o
  -3   6   6        458.79        440.48         2.86 o
  -2   6   6        607.07        602.86         3.71 o
  -1   6   6         53.88         51.69         0.64 o
   0   6   6        707.77        711.79         4.10 o
   1   6   6         53.50         53.11         0.66 o
   2   6   6        606.78        602.95         3.63 o
   3   6   6        457.39        435.73         2.92 o
   4   6   6        177.24        171.63         1.57 o
   5   6   6        531.84        532.47         3.81 o
   6   6   6        287.98        300.11         2.56 o
   7   6   6          6.58          5.45         0.66 o
   8   6   6         34.00         38.43         1.16 o
  -8   7   6         17.11         16.36         0.91 o
  -7   7   6        122.95        124.39         1.35 o
  -6   7   6        122.55        127.12         1.44 o
  -5   7   6        164.50        156.41         1.76 o
  -4   7   6        630.84        617.40         4.06 o
  -3   7   6        543.80        546.80         3.72 o
  -2   7   6        449.35        421.88         2.87 o
  -1   7   6         25.20         27.71         0.57 o
   0   7   6          3.30          3.55         0.42 o
   1   7   6         24.92         26.75         0.58 o
   2   7   6        448.99        422.97         2.77 o
   3   7   6        544.86        540.49         3.66 o
   4   7   6        630.92        615.10         4.21 o
   5   7   6        164.93        156.74         1.66 o
   6   7   6        121.76        125.54         1.58 o
   7   7   6        122.85        124.18         1.64 o
   8   7   6         16.98         19.46         1.77 o
  -7   8   6        100.95        108.45         1.38 o
  -6   8   6         11.28          9.34         0.75 o
  -5   8   6         22.17         24.37         0.82 o
  -4   8   6         98.44         99.84         1.37 o
  -3   8   6       1195.13       1157.78         7.51 o
  -2   8   6        473.88        475.75         3.30 o
  -1   8   6        222.84        218.73         1.72 o
   0   8   6         84.97         91.25         1.02 o
   1   8   6        222.57        221.84         1.75 o
   2   8   6        473.34        473.26         3.23 o
   3   8   6       1194.22       1159.29         8.72 o
   4   8   6         98.41         98.70         1.24 o
   5   8   6         22.35         23.18         0.75 o
   6   8   6         11.21         10.52         0.70 o
   7   8   6        101.28        105.11         1.40 o
  -6   9   6         11.52          9.85         0.68 o
  -5   9   6         36.60         41.21         0.94 o
  -4   9   6          6.75          5.47         0.67 o
  -3   9   6         84.24         88.73         1.24 o
  -2   9   6        163.67        162.17         1.57 o
  -1   9   6        104.11        114.58         1.26 o
   0   9   6         37.68         40.94         0.79 o
   1   9   6        104.20        116.64         1.27 o
   2   9   6        163.67        161.29         1.55 o
   3   9   6         83.96         88.36         1.21 o
   4   9   6          6.78          6.22         0.67 o
   5   9   6         36.55         40.82         0.93 o
   6   9   6         11.48         11.81         0.71 o
  -5  10   6         25.46         27.67         0.79 o
  -4  10   6         15.45         13.86         0.73 o
  -3  10   6         57.87         54.02         1.00 o
  -2  10   6        385.36        385.39         3.23 o
  -1  10   6         58.95         57.88         1.01 o
   0  10   6          1.04          1.54         0.59 o
   1  10   6         59.07         58.20         0.91 o
   2  10   6        384.88        388.19         3.14 o
   3  10   6         57.81         56.02         0.99 o
   4  10   6         15.41         15.18         0.72 o
   5  10   6         25.24         28.83         0.80 o
  -4  11   6          3.73          4.79         0.66 o
  -3  11   6         53.48         55.31         0.97 o
  -2  11   6         36.28         36.58         0.87 o
  -1  11   6        100.88        102.03         1.64 o
   0  11   6         26.04         33.72         0.91 o
   1  11   6        100.67        102.34         1.38 o
   2  11   6         36.17         37.13         0.79 o
   3  11   6         53.76         55.20         1.01 o
   4  11   6          3.68          5.16         0.60 o
  -3  12   6          7.61          8.31         0.69 o
  -2  12   6         26.37         24.89         0.97 o
  -1  12   6         90.16         98.15         1.47 o
   0  12   6          1.11         -0.64         0.67 o
   1  12   6         90.04         98.93         1.40 o
   2  12   6         26.25         24.53         0.72 o
   3  12   6          7.70          9.10         0.62 o
   1   0   7         92.10         92.97         1.68 o
   2   0   7        106.72        107.54         1.93 o
   3   0   7       4428.78       5048.91        57.13 o
   4   0   7        305.24        300.36         1.95 o
   5   0   7        204.59        213.10         1.65 o
   6   0   7         10.47         10.31         0.57 o
   7   0   7        114.49        100.47         1.30 o
   8   0   7          0.98          3.94         0.71 o
   9   0   7          9.65          6.74         0.74 o
  -9   1   7          1.39          1.14         0.68 o
  -8   1   7        172.98        170.09         1.80 o
  -7   1   7        163.79        130.24         1.38 o
  -6   1   7         83.40         95.14         1.14 o
  -5   1   7         41.04         48.22         0.69 o
  -4   1   7        751.10        775.17         4.47 o
  -3   1   7        668.56        692.39         8.82 o
  -2   1   7         65.23         58.05         1.39 o
  -1   1   7        571.43        609.90         6.81 o
   0   1   7         43.96         41.86         1.03 o
   1   1   7        573.07        615.26         6.83 o
   2   1   7         64.95         58.80         1.50 o
   3   1   7        668.58        694.91         8.31 o
   4   1   7        750.79        773.53         4.54 o
   5   1   7         40.79         46.47         0.73 o
   6   1   7         83.39         93.01         1.11 o
   7   1   7        163.76        131.01         1.49 o
   8   1   7        173.49        172.20         1.94 o
   9   1   7          1.41          4.76         0.92 o
  -9   2   7         10.21         12.55         0.73 o
  -8   2   7         74.27         74.23         1.11 o
  -7   2   7         20.64         21.52         0.73 o
  -6   2   7         69.92         71.34         0.91 o
  -5   2   7         60.55         64.22         0.79 o
  -4   2   7        120.08        121.49         1.03 o
  -3   2   7        717.25        704.93         4.95 o
  -2   2   7        131.68        136.48         2.49 o
  -1   2   7        849.46        921.17         9.70 o
   0   2   7        302.86        329.06         3.92 o
   1   2   7        848.74        926.61         9.94 o
   2   2   7        131.68        135.71         2.41 o
   3   2   7        717.51        701.82         5.60 o
   4   2   7        120.00        119.71         1.06 o
   5   2   7         60.23         62.73         0.82 o
   6   2   7         69.60         67.95         0.93 o
   7   2   7         20.46         20.10         0.76 o
   8   2   7         73.90         73.86         1.26 o
   9   2   7         10.10         11.24         0.81 o
  -9   3   7         19.22         17.42         0.69 o
  -8   3   7        247.71        260.18         2.37 o
  -7   3   7        114.38        112.91         1.37 o
  -6   3   7        510.35        504.49         3.31 o
  -5   3   7        219.22        216.42         1.63 o
  -4   3   7         43.91         47.06         0.64 o
  -3   3   7        353.92        345.23         2.16 o
  -2   3   7        493.99        543.83         6.88 o
  -1   3   7       1182.79       1270.62        13.21 o
   0   3   7       2886.00       3125.61        31.08 o
   1   3   7       1183.42       1280.61        13.84 o
   2   3   7        495.31        533.16         6.30 o
   3   3   7        353.94        343.33         2.43 o
   4   3   7         42.98         46.48         0.65 o
   5   3   7        219.49        212.74         1.67 o
   6   3   7        509.22        498.89         3.42 o
   7   3   7        114.14        110.94         1.42 o
   8   3   7        247.43        256.98         2.77 o
   9   3   7         19.31         18.44         1.17 o
  -9   4   7         25.78         27.75         0.80 o
  -8   4   7         97.44         97.46         1.28 o
  -7   4   7         62.74         66.50         1.03 o
  -6   4   7         93.80         84.89         1.06 o
  -5   4   7        403.83        390.38         2.58 o
  -4   4   7         98.56         90.90         0.94 o
  -3   4   7        120.86        118.86         1.00 o
  -2   4   7        256.48        249.06         1.78 o
  -1   4   7        987.61       1013.48         9.07 o
   0   4   7       2744.54       2854.53        30.83 o
   1   4   7        987.58       1015.13         9.00 o
   2   4   7        256.53        248.03         1.89 o
   3   4   7        121.36        118.04         1.09 o
   4   4   7         98.36         89.14         0.95 o
   5   4   7        404.13        380.72         2.66 o
   6   4   7         94.58         81.68         1.09 o
   7   4   7         62.90         63.66         1.10 o
   8   4   7         97.60         94.68         1.54 o
   9   4   7         25.93         28.99         1.25 o
  -8   5   7          2.68          1.74         0.64 o
  -7   5   7        156.30        172.65         1.73 o
  -6   5   7        154.66        141.31         1.69 o
  -5   5   7        183.30        183.61         1.54 o
  -4   5   7        655.19        644.80         3.87 o
  -3   5   7        260.76        246.00         1.73 o
  -2   5   7         12.68         12.00         0.48 o
  -1   5   7        217.96        207.93         1.55 o
   0   5   7       2505.08       2622.09        16.25 o
   1   5   7        217.61        207.02         1.49 o
   2   5   7         12.58         11.73         0.44 o
   3   5   7        261.34        242.66         1.77 o
   4   5   7        653.61        641.02         4.09 o
   5   5   7        182.93        184.51         1.55 o
   6   5   7        154.42        138.46         1.43 o
   7   5   7        155.85        168.81         1.84 o
   8   5   7          2.64          2.38         0.76 o
  -8   6   7         30.50         28.16         0.81 o
  -7   6   7        202.21        195.34         1.83 o
  -6   6   7         61.53         61.81         0.98 o
  -5   6   7        402.62        405.17         2.85 o
  -4   6   7       1145.19       1125.25         6.70 o
  -3   6   7        283.95        269.13         1.93 o
  -2   6   7        369.86        350.57         2.37 o
  -1   6   7         95.63         90.65         0.91 o
   0   6   7          0.53          1.67         0.39 o
   1   6   7         95.77         94.73         0.95 o
   2   6   7        369.62        348.70         2.29 o
   3   6   7        284.70        271.28         2.00 o
   4   6   7       1146.42       1114.73         6.92 o
   5   6   7        402.91        399.06         3.33 o
   6   6   7         61.45         59.80         1.05 o
   7   6   7        202.24        189.99         2.08 o
   8   6   7         30.44         27.32         1.16 o
  -7   7   7         52.18         46.33         0.90 o
  -6   7   7         24.52         25.74         0.82 o
  -5   7   7        199.27        209.75         1.90 o
  -4   7   7        212.50        206.79         1.87 o
  -3   7   7        440.41        433.95         3.12 o
  -2   7   7        160.13        146.20         1.33 o
  -1   7   7         25.86         26.23         0.59 o
   0   7   7          0.57          2.19         0.43 o
   1   7   7         25.76         26.54         0.62 o
   2   7   7        159.66        146.91         1.33 o
   3   7   7        439.60        440.33         3.02 o
   4   7   7        212.35        209.21         1.91 o
   5   7   7        199.00        206.14         1.96 o
   6   7   7         24.60         26.38         0.83 o
   7   7   7         51.96         46.73         0.99 o
  -7   8   7          8.75          7.17         0.69 o
  -6   8   7         84.50         84.48         1.29 o
  -5   8   7         25.81         28.80         0.85 o
  -4   8   7         16.20         16.50         0.72 o
  -3   8   7        159.31        159.79         1.59 o
  -2   8   7        144.31        136.24         1.38 o
  -1   8   7          4.15          5.32         0.51 o
   0   8   7        312.29        314.50         2.20 o
   1   8   7          4.04          3.83         0.53 o
   2   8   7        144.47        137.67         1.34 o
   3   8   7        160.16        160.06         1.53 o
   4   8   7         16.21         19.28         0.73 o
   5   8   7         25.91         28.79         0.86 o
   6   8   7         85.09         84.52         1.28 o
   7   8   7          8.84          7.82         0.65 o
  -6   9   7          5.68          5.91         0.71 o
  -5   9   7         64.17         66.16         1.09 o
  -4   9   7         79.29         80.92         1.21 o
  -3   9   7         73.76         72.28         1.12 o
  -2   9   7         67.10         61.83         1.01 o
  -1   9   7          5.09          3.64         0.60 o
   0   9   7         28.30         24.49         0.71 o
   1   9   7          5.13          3.32         0.54 o
   2   9   7         66.78         61.64         0.99 o
   3   9   7         73.59         71.65         1.07 o
   4   9   7         79.00         78.52         1.18 o
   5   9   7         64.45         67.44         1.09 o
   6   9   7          5.76          6.08         0.66 o
  -5  10   7          1.44          2.05         0.66 o
  -4  10   7         85.94         85.66         1.24 o
  -3  10   7         91.64         87.62         1.28 o
  -2  10   7        189.64        196.58         1.94 o
  -1  10   7        183.95        161.42         1.83 o
   0  10   7         66.40         76.29         1.17 o
   1  10   7        184.26        160.68         1.58 o
   2  10   7        188.93        201.85         1.87 o
   3  10   7         91.60         87.55         1.27 o
   4  10   7         85.95         86.14         1.23 o
   5  10   7          1.46          2.41         0.66 o
  -4  11   7         15.86         16.57         0.71 o
  -3  11   7        120.75        113.29         1.38 o
  -2  11   7        132.05        122.92         1.57 o
  -1  11   7         96.17         87.55         1.36 o
   0  11   7          6.69          3.48         0.68 o
   1  11   7         96.26         88.74         1.30 o
   2  11   7        131.76        124.73         1.40 o
   3  11   7        120.91        114.84         1.31 o
   4  11   7         15.61         17.20         0.71 o
  -2  12   7         58.59         61.51         1.15 o
  -1  12   7         81.91         82.61         1.35 o
   0  12   7         61.34         67.50         1.42 o
   1  12   7         82.01         83.74         1.31 o
   2  12   7         58.52         58.84         1.09 o
   0   0   8       2515.77       2646.03        35.70 o
   1   0   8        665.91        697.15         7.90 o
   2   0   8        264.64        263.44         3.87 o
   3   0   8         57.38         62.35         0.83 o
   4   0   8         60.40         53.48         0.66 o
   5   0   8         57.44         57.24         0.78 o
   6   0   8          4.02          3.56         0.54 o
   7   0   8        172.84        140.44         1.56 o
   8   0   8         10.12         16.90         0.75 o
   9   0   8         62.23         65.83         1.08 o
  -9   1   8         68.79         67.61         1.22 o
  -8   1   8         76.70         79.56         1.18 o
  -7   1   8         62.66         61.46         1.00 o
  -6   1   8          8.30          9.25         0.59 o
  -5   1   8         56.93         53.27         0.73 o
  -4   1   8        142.39        147.65         1.19 o
  -3   1   8       1108.79       1106.51         6.35 o
  -2   1   8        938.97       1010.80        11.30 o
  -1   1   8         50.00         57.82         1.34 o
   0   1   8         18.48         18.05         0.87 o
   1   1   8         50.46         57.00         1.30 o
   2   1   8        940.30       1014.29        11.90 o
   3   1   8       1109.18       1105.47         6.99 o
   4   1   8        141.82        149.20         1.23 o
   5   1   8         56.88         51.99         0.74 o
   6   1   8          8.55         10.03         0.58 o
   7   1   8         62.99         60.78         1.00 o
   8   1   8         76.37         78.96         1.25 o
   9   1   8         68.62         64.46         1.44 o
  -9   2   8         14.93         16.77         0.67 o
  -8   2   8          6.78         11.18         0.73 o
  -7   2   8         50.88         55.29         0.94 o
  -6   2   8        102.23        101.43         1.16 o
  -5   2   8        314.02        305.57         2.11 o
  -4   2   8        515.71        522.24         3.13 o
  -3   2   8        593.63        590.46         3.43 o
  -2   2   8        370.65        372.85         4.83 o
  -1   2   8         69.21         69.86         1.50 o
   0   2   8        444.34        485.37         5.81 o
   1   2   8         69.27         66.78         1.51 o
   2   2   8        370.92        374.82         5.12 o
   3   2   8        595.25        593.06         3.76 o
   4   2   8        515.58        517.40         3.21 o
   5   2   8        313.75        303.46         2.20 o
   6   2   8        102.94        103.50         1.20 o
   7   2   8         50.92         55.45         0.98 o
   8   2   8          6.73          8.50         0.73 o
   9   2   8         15.07         14.64         1.04 o
  -9   3   8         11.04         11.35         0.82 o
  -8   3   8          4.53          3.75         0.65 o
  -7   3   8         50.77         47.68         0.92 o
  -6   3   8         26.87         26.03         0.73 o
  -5   3   8         30.74         32.17         0.67 o
  -4   3   8        237.19        227.14         1.60 o
  -3   3   8        624.48        600.90         3.41 o
  -2   3   8        131.64        131.15         1.27 o
  -1   3   8         60.25         57.88         1.51 o
   0   3   8          0.00          1.34         0.78 o
   1   3   8         60.64         56.11         1.46 o
   2   3   8        131.48        129.50         1.22 o
   3   3   8        624.78        591.71         3.59 o
   4   3   8        237.42        219.68         1.58 o
   5   3   8         30.64         32.25         0.67 o
   6   3   8         26.71         26.52         0.73 o
   7   3   8         50.35         46.84         0.93 o
   8   3   8          4.52          3.10         0.69 o
   9   3   8         11.08         10.43         0.96 o
  -8   4   8        195.38        202.84         1.97 o
  -7   4   8        105.90        107.29         1.38 o
  -6   4   8        112.91        122.48         1.29 o
  -5   4   8        254.45        252.34         1.88 o
  -4   4   8       1485.80       1471.96         8.33 o
  -3   4   8        402.71        386.34         2.38 o
  -2   4   8        335.98        311.44         2.02 o
  -1   4   8       1467.40       1446.12         9.46 o
   0   4   8          0.29         -0.39         0.42 o
   1   4   8       1465.01       1455.98         8.65 o
   2   4   8        336.18        311.41         2.07 o
   3   4   8        402.02        382.58         2.47 o
   4   4   8       1486.01       1450.20         8.44 o
   5   4   8        254.98        244.88         1.90 o
   6   4   8        112.75        119.36         1.33 o
   7   4   8        106.29        107.57         1.48 o
   8   4   8        195.30        199.40         2.13 o
  -8   5   8        103.68        111.06         1.32 o
  -7   5   8        164.01        158.51         1.63 o
  -6   5   8        342.56        358.18         2.82 o
  -5   5   8        263.27        266.51         2.02 o
  -4   5   8        571.24        563.18         3.50 o
  -3   5   8         58.49         59.52         0.76 o
  -2   5   8         98.96         89.49         0.95 o
  -1   5   8        192.00        185.66         1.35 o
   0   5   8        326.97        331.50         2.09 o
   1   5   8        191.07        185.72         1.38 o
   2   5   8         99.45         92.07         0.95 o
   3   5   8         58.55         57.64         0.78 o
   4   5   8        570.80        556.43         3.77 o
   5   5   8        263.90        261.71         2.09 o
   6   5   8        342.66        349.01         2.83 o
   7   5   8        164.68        160.32         1.79 o
   8   5   8        103.29        105.44         1.92 o
  -8   6   8         43.99         39.33         0.92 o
  -7   6   8        110.86        110.36         1.29 o
  -6   6   8         83.72         91.20         1.24 o
  -5   6   8         23.44         25.30         0.69 o
  -4   6   8        393.34        390.63         2.71 o
  -3   6   8        239.01        232.82         1.86 o
  -2   6   8        361.53        357.48         2.49 o
  -1   6   8        394.98        398.89         2.58 o
   0   6   8        207.16        210.00         1.54 o
   1   6   8        394.65        406.54         2.62 o
   2   6   8        362.04        358.84         2.38 o
   3   6   8        238.99        230.84         1.85 o
   4   6   8        393.33        391.38         2.83 o
   5   6   8         23.55         25.04         0.76 o
   6   6   8         83.32         93.05         1.32 o
   7   6   8        110.79        108.56         1.46 o
   8   6   8         44.00         40.98         1.34 o
  -7   7   8         24.71         26.98         0.78 o
  -6   7   8         22.61         23.62         0.79 o
  -5   7   8          0.07          0.06         0.63 o
  -4   7   8        360.94        353.92         2.93 o
  -3   7   8         79.40         80.73         1.05 o
  -2   7   8        251.28        251.36         2.01 o
  -1   7   8        187.71        189.89         1.55 o
   0   7   8        689.35        708.57         4.28 o
   1   7   8        187.12        193.49         1.58 o
   2   7   8        249.52        250.79         1.91 o
   3   7   8         79.50         81.90         1.04 o
   4   7   8        361.62        353.05         2.62 o
   5   7   8          0.07         -0.25         0.63 o
   6   7   8         22.89         22.39         0.81 o
   7   7   8         24.81         26.50         0.83 o
  -7   8   8         18.83         18.56         0.78 o
  -6   8   8         70.58         68.53         1.14 o
  -5   8   8        129.80        123.83         1.51 o
  -4   8   8         83.11         82.98         1.23 o
  -3   8   8        529.43        512.09         4.42 o
  -2   8   8         45.47         42.51         0.82 o
  -1   8   8         31.97         24.19         0.68 o
   0   8   8          4.93          5.23         0.57 o
   1   8   8         31.70         24.18         0.64 o
   2   8   8         45.31         42.98         0.80 o
   3   8   8        529.42        518.52         3.96 o
   4   8   8         83.36         84.04         1.22 o
   5   8   8        129.58        122.76         1.46 o
   6   8   8         70.95         68.81         1.07 o
   7   8   8         18.72         18.94         1.01 o
  -6   9   8         13.48         14.48         0.72 o
  -5   9   8         42.41         43.56         0.91 o
  -4   9   8        356.48        352.52         3.08 o
  -3   9   8        163.24        163.35         1.70 o
  -2   9   8        105.18        101.28         1.33 o
  -1   9   8         86.00         71.90         1.12 o
   0   9   8          0.24          0.65         0.58 o
   1   9   8         86.16         70.14         1.02 o
   2   9   8        105.18        104.38         1.26 o
   3   9   8        163.13        165.13         1.69 o
   4   9   8        356.60        353.65         3.02 o
   5   9   8         42.34         43.53         0.91 o
   6   9   8         13.50         15.25         0.68 o
  -5  10   8         64.07         63.69         1.09 o
  -4  10   8          0.36          0.74         0.65 o
  -3  10   8          7.15          7.01         0.68 o
  -2  10   8          0.75          1.66         0.64 o
  -1  10   8         52.66         60.31         1.07 o
   0  10   8         11.30         14.02         0.71 o
   1  10   8         52.28         59.79         0.95 o
   2  10   8          0.76          1.73         0.62 o
   3  10   8          7.07          8.82         0.65 o
   4  10   8          0.37         -0.05         0.60 o
   5  10   8         64.54         65.69         1.03 o
  -4  11   8          0.22         -0.55         0.66 o
  -3  11   8         47.42         45.33         1.23 o
  -2  11   8         46.43         51.18         1.05 o
  -1  11   8         34.26         33.40         0.89 o
   0  11   8          3.29          1.01         0.66 o
   1  11   8         34.07         33.57         0.87 o
   2  11   8         46.54         51.09         0.84 o
   3  11   8         47.09         43.45         0.84 o
   4  11   8          0.21         -0.20         0.53 o
  -1  12   8         16.13         24.37         1.03 o
   0  12   8         17.83         20.60         0.82 o
   1  12   8         16.18         22.85         0.86 o
   1   0   9         33.88         34.07         1.18 o
   2   0   9        559.61        558.66         4.29 o
   3   0   9        722.77        702.76         4.03 o
   4   0   9         28.88         25.70         0.56 o
   5   0   9         14.46         15.45         0.55 o
   6   0   9          3.06          3.53         0.55 o
   7   0   9          3.67          3.95         0.64 o
   8   0   9          5.14          4.00         0.67 o
   9   0   9          5.22          4.49         0.61 o
  -9   1   9          2.10          1.44         0.62 o
  -8   1   9         54.87         67.21         1.08 o
  -7   1   9         26.30         31.55         0.85 o
  -6   1   9         93.74        102.51         1.18 o
  -5   1   9        230.78        232.55         1.76 o
  -4   1   9        332.85        333.72         2.19 o
  -3   1   9        218.82        228.63         1.55 o
  -2   1   9        152.01        154.83         1.53 o
  -1   1   9        164.66        160.42         2.69 o
   0   1   9         29.00         33.42         1.12 o
   1   1   9        162.99        159.17         2.54 o
   2   1   9        151.29        151.03         1.39 o
   3   1   9        217.92        224.70         1.52 o
   4   1   9        333.63        334.43         2.23 o
   5   1   9        230.98        228.85         1.79 o
   6   1   9         93.40         99.90         1.27 o
   7   1   9         26.20         32.76         0.85 o
   8   1   9         54.82         68.05         1.10 o
   9   1   9          2.12          0.77         0.64 o
  -9   2   9         39.64         46.90         0.90 o
  -8   2   9         77.62         76.37         1.14 o
  -7   2   9         20.41         13.87         0.68 o
  -6   2   9         21.83         23.69         0.69 o
  -5   2   9         66.66         68.37         0.90 o
  -4   2   9        387.77        398.09         2.54 o
  -3   2   9        283.26        290.11         1.89 o
  -2   2   9         48.66         54.53         0.73 o
  -1   2   9        177.20        178.61         1.98 o
   0   2   9         15.21         19.11         1.03 o
   1   2   9        178.06        176.17         1.80 o
   2   2   9         48.64         53.59         0.72 o
   3   2   9        282.09        285.52         1.88 o
   4   2   9        387.85        393.80         2.54 o
   5   2   9         66.88         66.13         0.89 o
   6   2   9         21.75         22.83         0.74 o
   7   2   9         20.72         14.26         0.70 o
   8   2   9         77.82         73.13         1.14 o
   9   2   9         39.76         46.14         1.46 o
  -8   3   9        137.21        131.39         1.46 o
  -7   3   9          9.09         10.63         0.70 o
  -6   3   9         10.63          7.52         0.59 o
  -5   3   9        136.29        132.24         1.28 o
  -4   3   9        922.14        941.93         5.43 o
  -3   3   9        260.99        261.83         1.77 o
  -2   3   9        111.96        107.17         0.96 o
  -1   3   9        652.09        653.10         4.51 o
   0   3   9          6.40          9.35         0.52 o
   1   3   9        650.46        647.64         4.02 o
   2   3   9        112.29        108.79         1.00 o
   3   3   9        261.47        257.79         1.82 o
   4   3   9        922.93        921.02         5.36 o
   5   3   9        136.08        130.87         1.29 o
   6   3   9         10.69          8.08         0.60 o
   7   3   9          9.13         10.59         0.68 o
   8   3   9        137.46        128.69         1.54 o
  -8   4   9         23.05         19.27         0.76 o
  -7   4   9        117.94        118.40         1.40 o
  -6   4   9         37.42         35.72         0.83 o
  -5   4   9         27.81         28.39         0.69 o
  -4   4   9        243.31        252.52         1.87 o
  -3   4   9       1088.48       1086.62         6.19 o
  -2   4   9         44.95         42.27         0.61 o
  -1   4   9         56.16         61.47         0.74 o
   0   4   9        113.50        118.20         1.05 o
   1   4   9         55.94         62.88         0.73 o
   2   4   9         44.83         43.11         0.64 o
   3   4   9       1088.42       1085.78         6.51 o
   4   4   9        243.38        249.02         1.89 o
   5   4   9         27.81         27.73         0.68 o
   6   4   9         37.47         35.28         0.87 o
   7   4   9        117.36        116.73         1.40 o
   8   4   9         22.96         20.05         0.74 o
  -8   5   9          3.06          1.07         0.59 o
  -7   5   9         52.21         52.81         0.98 o
  -6   5   9         15.04         19.61         0.75 o
  -5   5   9        670.25        677.77         4.33 o
  -4   5   9         35.48         36.11         0.70 o
  -3   5   9         25.49         23.59         0.59 o
  -2   5   9        275.76        278.14         2.00 o
  -1   5   9        232.25        229.55         1.71 o
   0   5   9        196.75        170.43         1.32 o
   1   5   9        233.05        228.14         1.66 o
   2   5   9        275.51        279.18         1.97 o
   3   5   9         25.33         23.16         0.60 o
   4   5   9         35.53         36.82         0.74 o
   5   5   9        671.74        666.34         4.50 o
   6   5   9         15.02         18.32         0.71 o
   7   5   9         52.63         52.43         0.96 o
   8   5   9          3.05          1.33         0.68 o
  -7   6   9        123.53        124.36         1.37 o
  -6   6   9        163.21        171.13         1.62 o
  -5   6   9         89.91         92.11         1.18 o
  -4   6   9        443.75        436.27         3.16 o
  -3   6   9        718.72        702.01         4.52 o
  -2   6   9        152.58        141.52         1.36 o
  -1   6   9        455.57        441.47         2.97 o
   0   6   9        124.83        126.47         1.14 o
   1   6   9        456.60        444.13         2.85 o
   2   6   9        152.36        141.43         1.29 o
   3   6   9        719.72        710.87         4.46 o
   4   6   9        443.83        436.64         3.14 o
   5   6   9         89.42         92.31         1.30 o
   6   6   9        163.70        169.65         1.79 o
   7   6   9        124.48        123.55         1.58 o
  -7   7   9         20.10         20.23         0.78 o
  -6   7   9        164.50        168.92         1.80 o
  -5   7   9         24.69         24.42         0.83 o
  -4   7   9         54.84         54.55         1.03 o
  -3   7   9        863.35        866.32         5.73 o
  -2   7   9         37.78         31.16         0.71 o
  -1   7   9        286.49        305.38         2.35 o
   0   7   9        617.39        619.60         3.99 o
   1   7   9        285.61        306.10         2.18 o
   2   7   9         37.75         33.83         0.70 o
   3   7   9        862.02        864.64         5.49 o
   4   7   9         54.96         56.10         0.95 o
   5   7   9         25.08         24.60         0.77 o
   6   7   9        164.65        170.38         1.76 o
   7   7   9         20.10         20.17         0.74 o
  -6   8   9        129.95        138.39         1.63 o
  -5   8   9        131.57        134.41         1.70 o
  -4   8   9        142.51        144.38         1.67 o
  -3   8   9        118.61        123.66         1.51 o
  -2   8   9        134.81        124.97         1.33 o
  -1   8   9          9.65          5.71         0.63 o
   0   8   9         92.17         96.81         1.20 o
   1   8   9          9.71          7.49         0.55 o
   2   8   9        134.86        125.25         1.30 o
   3   8   9        117.94        123.82         1.46 o
   4   8   9        142.79        147.01         1.58 o
   5   8   9        132.04        132.14         1.49 o
   6   8   9        129.96        139.21         1.55 o
  -5   9   9        161.27        161.65         1.77 o
  -4   9   9         45.49         41.94         0.94 o
  -3   9   9         45.80         45.50         0.97 o
  -2   9   9         12.65         14.76         0.69 o
  -1   9   9         31.83         30.18         0.87 o
   0   9   9        141.78        160.93         1.69 o
   1   9   9         32.02         31.09         0.76 o
   2   9   9         12.69         14.29         0.68 o
   3   9   9         45.83         46.70         0.91 o
   4   9   9         45.29         43.43         0.86 o
   5   9   9        161.15        165.23         1.71 o
  -4  10   9         93.44         87.91         1.29 o
  -3  10   9        106.10         99.57         1.39 o
  -2  10   9        131.50        126.06         1.60 o
  -1  10   9          1.37          1.22         0.69 o
   0  10   9         27.85         33.34         0.89 o
   1  10   9          1.41          0.17         0.63 o
   2  10   9        131.14        127.30         1.46 o
   3  10   9        106.27         99.72         1.23 o
   4  10   9         93.58         88.79         1.21 o
  -3  11   9         92.53         86.12         1.30 o
  -2  11   9        119.96        140.57         2.06 o
  -1  11   9         18.55         14.77         0.72 o
   0  11   9          1.87          0.78         0.67 o
   1  11   9         18.71         14.90         0.70 o
   2  11   9        119.64        141.40         1.98 o
   3  11   9         92.44         85.87         1.14 o
   0   0  10        195.38        183.49         2.47 o
   1   0  10        245.13        240.80         1.94 o
   2   0  10          0.28          0.35         0.36 o
   3   0  10         43.27         45.12         0.60 o
   4   0  10        856.24        895.34         5.24 o
   5   0  10         19.44         22.64         0.64 o
   6   0  10        253.68        216.24         1.81 o
   7   0  10          5.90          2.27         0.60 o
   8   0  10         73.02         68.41         1.37 o
  -8   1  10         79.79         83.99         1.18 o
  -7   1  10         26.73         14.02         0.74 o
  -6   1  10          5.19          3.74         0.59 o
  -5   1  10         10.60          9.59         0.57 o
  -4   1  10        268.68        265.10         1.84 o
  -3   1  10         30.19         30.97         0.54 o
  -2   1  10        218.20        216.59         1.55 o
  -1   1  10         35.19         35.16         0.62 o
   0   1  10        649.08        667.44         5.33 o
   1   1  10         35.39         36.14         0.61 o
   2   1  10        218.87        220.34         1.55 o
   3   1  10         30.12         31.01         0.55 o
   4   1  10        268.65        262.73         1.88 o
   5   1  10         10.43          9.99         0.56 o
   6   1  10          5.19          3.33         0.58 o
   7   1  10         26.79         14.32         0.73 o
   8   1  10         79.47         83.64         1.19 o
  -8   2  10         76.47         66.33         1.02 o
  -7   2  10         80.05         85.98         1.19 o
  -6   2  10        125.64        117.81         1.29 o
  -5   2  10         30.45         32.76         0.71 o
  -4   2  10       1065.49       1040.35         5.89 o
  -3   2  10         58.51         53.97         0.68 o
  -2   2  10        308.70        286.58         1.78 o
  -1   2  10        434.06        421.82         2.92 o
   0   2  10        135.53        133.91         1.24 o
   1   2  10        434.34        420.90         2.66 o
   2   2  10        309.52        290.06         1.93 o
   3   2  10         58.64         54.17         0.71 o
   4   2  10       1066.90       1018.88         5.88 o
   5   2  10         30.58         34.51         0.69 o
   6   2  10        124.97        116.77         1.39 o
   7   2  10         79.68         83.26         1.18 o
   8   2  10         76.98         67.99         1.06 o
  -8   3  10         17.55         18.92         0.79 o
  -7   3  10         72.72         81.61         1.17 o
  -6   3  10         24.29         20.55         0.74 o
  -5   3  10        220.08        227.75         1.85 o
  -4   3  10        634.64        634.30         3.90 o
  -3   3  10         23.11         25.04         0.55 o
  -2   3  10        885.71        841.11         4.85 o
  -1   3  10          8.96          9.24         0.44 o
   0   3  10         53.87         56.19         0.69 o
   1   3  10          8.94         10.32         0.42 o
   2   3  10        886.87        852.51         5.05 o
   3   3  10         22.76         23.45         0.57 o
   4   3  10        633.67        627.25         4.00 o
   5   3  10        220.15        222.62         1.78 o
   6   3  10         24.13         21.26         0.72 o
   7   3  10         72.42         80.32         1.16 o
   8   3  10         17.33         17.75         0.79 o
  -8   4  10        204.62        222.53         2.03 o
  -7   4  10         56.13         51.35         0.96 o
  -6   4  10         21.16         19.94         0.70 o
  -5   4  10         90.10         96.56         1.13 o
  -4   4  10       1662.46       1670.32         9.56 o
  -3   4  10       1467.75       1482.18         8.14 o
  -2   4  10        691.32        660.42         3.97 o
  -1   4  10        376.68        379.37         2.59 o
   0   4  10         89.48         93.82         0.93 o
   1   4  10        376.97        377.14         2.41 o
   2   4  10        690.56        662.28         4.07 o
   3   4  10       1466.61       1479.08         8.78 o
   4   4  10       1660.21       1663.53        10.05 o
   5   4  10         89.64         92.53         1.16 o
   6   4  10         21.38         21.16         0.70 o
   7   4  10         55.96         52.17         0.99 o
   8   4  10        204.21        213.71         2.19 o
  -8   5  10        149.02        153.75         1.62 o
  -7   5  10         37.12         41.09         0.89 o
  -6   5  10         52.51         53.99         0.94 o
  -5   5  10         17.67         16.98         0.68 o
  -4   5  10       1076.60       1091.39         6.49 o
  -3   5  10       1500.84       1468.11         8.64 o
  -2   5  10         23.25         21.49         0.59 o
  -1   5  10        387.23        387.67         2.68 o
   0   5  10         30.06         33.94         0.61 o
   1   5  10        387.13        386.60         2.50 o
   2   5  10         23.26         23.01         0.57 o
   3   5  10       1501.07       1475.44         8.89 o
   4   5  10       1077.15       1088.12         6.88 o
   5   5  10         17.52         16.56         0.66 o
   6   5  10         52.61         52.33         0.99 o
   7   5  10         37.23         39.96         0.87 o
   8   5  10        149.69        158.33         2.34 o
  -7   6  10          6.20          6.55         0.60 o
  -6   6  10         81.07         82.89         1.16 o
  -5   6  10         47.62         50.16         0.92 o
  -4   6  10        929.18        935.61         6.16 o
  -3   6  10        256.16        256.27         2.09 o
  -2   6  10          6.77          7.09         0.54 o
  -1   6  10        100.20         95.04         1.18 o
   0   6  10         10.45         13.73         0.58 o
   1   6  10        100.30         95.16         1.06 o
   2   6  10          6.80          7.56         0.52 o
   3   6  10        256.00        258.42         2.03 o
   4   6  10        929.72        945.54         6.39 o
   5   6  10         47.73         52.11         0.95 o
   6   6  10         81.21         84.97         1.33 o
   7   6  10          6.18          5.87         0.65 o
  -7   7  10         45.24         41.58         1.03 o
  -6   7  10         37.09         37.24         0.91 o
  -5   7  10        163.59        173.60         1.85 o
  -4   7  10          0.79          0.42         0.64 o
  -3   7  10        279.52        282.10         2.28 o
  -2   7  10        152.47        147.35         1.51 o
  -1   7  10         21.49         22.03         0.69 o
   0   7  10        141.21        126.84         1.37 o
   1   7  10         21.26         21.05         0.62 o
   2   7  10        152.57        146.21         1.38 o
   3   7  10        279.85        287.00         2.23 o
   4   7  10          0.76          0.10         0.56 o
   5   7  10        163.35        173.19         1.77 o
   6   7  10         37.06         35.77         0.82 o
   7   7  10         45.16         40.83         0.91 o
  -6   8  10         46.09         48.16         0.96 o
  -5   8  10          5.87          4.95         0.69 o
  -4   8  10         88.99         90.59         1.33 o
  -3   8  10         79.30         76.61         1.16 o
  -2   8  10          3.33          0.91         0.60 o
  -1   8  10         58.21         54.80         0.97 o
   0   8  10         22.00         23.74         0.74 o
   1   8  10         58.23         56.11         0.89 o
   2   8  10          3.22          2.76         0.58 o
   3   8  10         79.45         78.24         1.13 o
   4   8  10         88.97         92.37         1.37 o
   5   8  10          6.00          5.02         0.62 o
   6   8  10         46.29         48.26         0.91 o
  -5   9  10        120.55        128.04         1.55 o
  -4   9  10         20.70         20.75         0.78 o
  -3   9  10         18.71         21.04         0.80 o
  -2   9  10         40.02         33.15         0.88 o
  -1   9  10        104.29        103.13         1.44 o
   0   9  10          4.56          9.87         0.67 o
   1   9  10        104.98        101.24         1.22 o
   2   9  10         39.63         33.05         0.80 o
   3   9  10         18.78         22.22         0.76 o
   4   9  10         20.76         23.79         0.96 o
   5   9  10        120.61        133.86         1.47 o
  -4  10  10         17.01         20.13         0.75 o
  -3  10  10          5.75          5.29         0.74 o
  -2  10  10         71.20         69.71         1.20 o
  -1  10  10         69.67         59.18         1.05 o
   0  10  10        223.56        197.68         2.14 o
   1  10  10         69.24         58.36         0.99 o
   2  10  10         71.45         71.20         1.06 o
   3  10  10          5.68          4.89         0.60 o
   4  10  10         16.70         18.07         0.67 o
  -2  11  10        214.00        206.57         2.24 o
  -1  11  10         45.32         44.16         1.02 o
   0  11  10         25.80         27.46         0.84 o
   1  11  10         45.44         43.55         0.96 o
   2  11  10        214.19        210.21         2.19 o
   1   0  11        356.57        348.45         2.30 o
   2   0  11         62.99         62.14         0.74 o
   3   0  11          4.88          7.10         0.44 o
   4   0  11          8.70          8.23         0.52 o
   5   0  11         11.22          7.26         0.57 o
   6   0  11          2.55          1.73         0.59 o
   7   0  11        397.88        425.15         3.35 o
   8   0  11          7.14          9.67         0.67 o
  -8   1  11         50.07         44.32         0.86 o
  -7   1  11         23.83         26.32         0.81 o
  -6   1  11        327.11        295.64         2.44 o
  -5   1  11         40.76         41.38         0.76 o
  -4   1  11         17.07         17.07         0.59 o
  -3   1  11         34.43         34.72         0.60 o
  -2   1  11         74.75         70.90         0.79 o
  -1   1  11        444.13        440.10         2.82 o
   0   1  11         47.14         42.29         0.59 o
   1   1  11        444.03        439.06         2.70 o
   2   1  11         75.20         73.70         0.83 o
   3   1  11         34.30         34.14         0.62 o
   4   1  11         16.97         16.22         0.58 o
   5   1  11         40.58         41.09         0.74 o
   6   1  11        327.40        293.75         2.36 o
   7   1  11         23.88         28.90         0.81 o
   8   1  11         50.03         43.50         0.91 o
  -8   2  11          9.96         10.04         0.63 o
  -7   2  11         13.31          7.81         0.68 o
  -6   2  11         43.96         41.45         0.86 o
  -5   2  11        184.00        179.74         1.57 o
  -4   2  11       1089.38       1118.74         6.37 o
  -3   2  11         68.87         71.01         0.81 o
  -2   2  11        252.73        244.01         1.71 o
  -1   2  11         33.21         34.94         0.59 o
   0   2  11        163.27        170.50         1.32 o
   1   2  11         32.99         35.21         0.56 o
   2   2  11        251.79        247.04         1.73 o
   3   2  11         69.25         71.63         0.87 o
   4   2  11       1088.41       1116.25         6.66 o
   5   2  11        184.37        180.78         1.56 o
   6   2  11         43.72         38.98         0.82 o
   7   2  11         13.32          8.39         0.67 o
   8   2  11         10.13          9.59         0.66 o
  -8   3  11         15.77         18.92         0.69 o
  -7   3  11         65.36         61.87         1.01 o
  -6   3  11        129.68        131.73         1.48 o
  -5   3  11          8.18          8.45         0.59 o
  -4   3  11       1225.41       1210.19         7.14 o
  -3   3  11       1189.29       1190.56         6.80 o
  -2   3  11         99.18         92.55         0.95 o
  -1   3  11         46.63         47.00         0.69 o
   0   3  11         35.98         38.31         0.61 o
   1   3  11         46.87         45.34         0.64 o
   2   3  11         99.07         92.39         0.96 o
   3   3  11       1192.20       1188.73         7.05 o
   4   3  11       1225.59       1208.37         7.50 o
   5   3  11          8.05          9.01         0.60 o
   6   3  11        129.46        129.52         1.42 o
   7   3  11         65.36         61.25         0.99 o
   8   3  11         15.75         18.56         0.75 o
  -8   4  11         41.64         40.09         0.84 o
  -7   4  11         25.31         29.29         0.77 o
  -6   4  11         22.90         23.77         0.75 o
  -5   4  11         64.11         62.26         0.94 o
  -4   4  11        146.28        144.57         1.32 o
  -3   4  11        812.88        793.24         4.88 o
  -2   4  11        182.29        169.58         1.45 o
  -1   4  11         49.24         47.62         0.74 o
   0   4  11         31.60         31.90         0.60 o
   1   4  11         49.48         47.72         0.66 o
   2   4  11        183.09        173.86         1.44 o
   3   4  11        812.54        792.78         4.95 o
   4   4  11        145.84        146.13         1.44 o
   5   4  11         64.51         62.77         0.99 o
   6   4  11         22.81         23.38         0.77 o
   7   4  11         25.08         27.15         0.80 o
   8   4  11         41.79         39.95         0.96 o
  -7   5  11         29.78         28.28         0.76 o
  -6   5  11         30.97         33.08         0.80 o
  -5   5  11        145.57        155.93         1.55 o
  -4   5  11         88.16         84.62         1.08 o
  -3   5  11        507.94        511.27         3.53 o
  -2   5  11         81.85         86.67         1.06 o
  -1   5  11         90.75         91.40         1.12 o
   0   5  11         73.31         79.40         0.97 o
   1   5  11         90.54         91.71         0.98 o
   2   5  11         81.53         85.84         1.01 o
   3   5  11        508.75        514.00         3.48 o
   4   5  11         88.18         86.93         1.11 o
   5   5  11        146.01        156.83         1.72 o
   6   5  11         30.98         31.54         0.82 o
   7   5  11         29.99         30.40         0.82 o
  -7   6  11          0.04          0.55         0.61 o
  -6   6  11         91.90         99.80         1.34 o
  -5   6  11        119.70        125.70         1.49 o
  -4   6  11        172.91        184.04         1.84 o
  -3   6  11         36.25         39.95         0.82 o
  -2   6  11        136.09        138.79         1.41 o
  -1   6  11        483.04        469.72         3.47 o
   0   6  11        319.77        297.50         2.32 o
   1   6  11        483.67        476.72         3.08 o
   2   6  11        135.03        138.89         1.32 o
   3   6  11         36.26         40.37         0.78 o
   4   6  11        173.47        187.85         1.79 o
   5   6  11        120.06        130.58         1.47 o
   6   6  11         91.46         99.86         1.29 o
   7   6  11          0.05          1.17         0.58 o
  -6   7  11        301.70        309.30         2.82 o
  -5   7  11         50.63         56.51         1.04 o
  -4   7  11         99.09        102.46         1.37 o
  -3   7  11          1.03          1.46         0.60 o
  -2   7  11         36.19         32.84         0.82 o
  -1   7  11        349.41        339.98         3.31 o
   0   7  11        275.80        256.40         2.18 o
   1   7  11        349.87        339.70         2.43 o
   2   7  11         36.11         33.69         0.75 o
   3   7  11          1.00          1.73         0.59 o
   4   7  11         98.21        100.58         1.34 o
   5   7  11         50.65         56.82         0.99 o
   6   7  11        301.08        310.65         2.73 o
  -6   8  11         39.38         39.40         0.99 o
  -5   8  11        114.80        116.49         1.46 o
  -4   8  11         51.43         55.91         1.05 o
  -3   8  11         37.05         38.27         0.87 o
  -2   8  11         70.21         63.64         1.12 o
  -1   8  11          5.02          3.10         0.68 o
   0   8  11         37.18         21.78         0.80 o
   1   8  11          5.08          2.85         0.54 o
   2   8  11         70.69         66.76         1.01 o
   3   8  11         37.31         38.04         0.81 o
   4   8  11         51.10         56.06         0.98 o
   5   8  11        114.80        121.34         1.38 o
   6   8  11         39.29         40.29         0.82 o
  -5   9  11         36.41         34.62         1.26 o
  -4   9  11         51.27         49.55         0.95 o
  -3   9  11         67.53         70.54         1.17 o
  -2   9  11        150.32        146.13         1.77 o
  -1   9  11          2.11          0.27         0.65 o
   0   9  11         21.36         22.45         0.79 o
   1   9  11          2.01          1.50         0.61 o
   2   9  11        150.51        146.01         1.52 o
   3   9  11         67.85         73.26         1.07 o
   4   9  11         51.33         51.20         0.92 o
   5   9  11         36.28         38.23         0.91 o
  -3  10  11         31.56         29.46         0.86 o
  -2  10  11         34.55         35.08         0.90 o
  -1  10  11         10.88         10.41         0.72 o
   0  10  11         39.40         37.39         1.00 o
   1  10  11         10.76          9.56         0.73 o
   2  10  11         34.67         32.81         0.78 o
   3  10  11         31.31         29.89         0.73 o
  -1  11  11         26.83         29.03         0.87 o
   0  11  11          0.39          0.38         0.65 o
   1  11  11         27.04         31.13         0.96 o
   0   0  12        172.39        146.67         1.76 o
   1   0  12        387.71        376.28         2.50 o
   2   0  12         68.52         67.72         0.82 o
   3   0  12         92.27        102.89         1.05 o
   4   0  12        347.01        342.17         2.35 o
   5   0  12         42.64         44.54         0.79 o
   6   0  12         12.81          6.03         0.64 o
   7   0  12         54.55         53.64         0.91 o
   8   0  12          7.33         17.86         0.76 o
  -8   1  12         47.67         45.82         0.89 o
  -7   1  12          5.56          3.20         0.63 o
  -6   1  12         15.38         19.65         0.73 o
  -5   1  12        301.68        300.94         2.22 o
  -4   1  12         77.15         76.92         0.95 o
  -3   1  12        137.28        144.48         1.23 o
  -2   1  12        106.85        105.69         1.03 o
  -1   1  12        208.40        197.94         1.55 o
   0   1  12        746.10        743.08         4.56 o
   1   1  12        209.14        198.01         1.48 o
   2   1  12        106.57        105.59         1.03 o
   3   1  12        136.58        145.16         1.29 o
   4   1  12         76.95         76.77         0.96 o
   5   1  12        302.56        297.89         2.19 o
   6   1  12         15.38         18.75         0.72 o
   7   1  12          5.69          3.60         0.61 o
   8   1  12         47.65         46.78         0.94 o
  -8   2  12          7.88          7.25         0.67 o
  -7   2  12         51.85         58.25         0.94 o
  -6   2  12         27.18         27.89         0.80 o
  -5   2  12        189.00        185.56         1.59 o
  -4   2  12        324.70        338.44         2.36 o
  -3   2  12         65.44         62.56         0.78 o
  -2   2  12        257.42        259.71         1.87 o
  -1   2  12        143.79        147.82         1.37 o
   0   2  12        263.01        252.07         1.86 o
   1   2  12        143.55        146.44         1.23 o
   2   2  12        256.42        260.87         1.90 o
   3   2  12         65.16         63.13         0.86 o
   4   2  12        324.78        336.34         2.46 o
   5   2  12        188.38        183.85         1.59 o
   6   2  12         27.49         27.35         0.76 o
   7   2  12         51.71         57.47         0.93 o
   8   2  12          7.92          6.41         0.63 o
  -7   3  12         62.36         71.79         1.44 o
  -6   3  12         72.47         75.64         1.07 o
  -5   3  12         78.15         78.07         1.07 o
  -4   3  12        654.69        660.53         4.12 o
  -3   3  12        428.38        410.21         2.65 o
  -2   3  12        175.14        167.29         1.43 o
  -1   3  12         44.17         48.17         0.76 o
   0   3  12         29.73         31.60         0.62 o
   1   3  12         44.17         47.01         0.67 o
   2   3  12        174.26        168.74         1.43 o
   3   3  12        427.84        412.04         2.88 o
   4   3  12        655.45        661.55         4.76 o
   5   3  12         78.11         78.15         1.13 o
   6   3  12         72.81         76.01         1.09 o
   7   3  12         62.25         68.74         1.20 o
  -7   4  12         66.17         67.24         1.02 o
  -6   4  12        147.28        149.60         1.55 o
  -5   4  12         67.85         65.62         0.97 o
  -4   4  12         51.51         55.53         0.83 o
  -3   4  12        628.90        623.36         3.99 o
  -2   4  12        192.87        182.67         1.68 o
  -1   4  12         29.30         30.71         0.73 o
   0   4  12        223.05        225.41         1.82 o
   1   4  12         29.27         29.12         0.63 o
   2   4  12        192.52        183.41         1.54 o
   3   4  12        630.17        628.05         4.10 o
   4   4  12         52.01         57.49         0.90 o
   5   4  12         67.85         64.52         1.04 o
   6   4  12        146.93        149.82         1.64 o
   7   4  12         66.01         69.75         1.12 o
  -7   5  12         50.60         57.15         1.02 o
  -6   5  12         20.85         19.43         0.69 o
  -5   5  12         32.96         32.61         0.80 o
  -4   5  12        342.57        335.80         2.79 o
  -3   5  12       1742.43       1752.86        11.43 o
  -2   5  12          1.69          0.99         0.55 o
  -1   5  12        125.26        120.99         1.33 o
   0   5  12          0.22          0.38         0.52 o
   1   5  12        124.91        121.05         1.16 o
   2   5  12          1.68          0.37         0.50 o
   3   5  12       1741.86       1780.56        11.44 o
   4   5  12        342.66        345.15         2.77 o
   5   5  12         33.12         33.66         0.83 o
   6   5  12         20.90         20.95         0.75 o
   7   5  12         50.44         60.94         0.99 o
  -6   6  12         51.02         50.68         0.93 o
  -5   6  12          1.41          1.63         0.66 o
  -4   6  12         11.55         13.01         0.70 o
  -3   6  12         93.44         93.46         1.37 o
  -2   6  12          1.35          1.12         0.58 o
  -1   6  12        326.56        306.78         2.60 o
   0   6  12         76.06         66.87         0.96 o
   1   6  12        328.17        304.70         2.25 o
   2   6  12          1.37          1.94         0.53 o
   3   6  12         93.66         96.03         1.24 o
   4   6  12         11.65         13.65         0.71 o
   5   6  12          1.28          2.76         0.62 o
   6   6  12         50.90         53.03         0.91 o
  -6   7  12        127.79        122.18         1.53 o
  -5   7  12         42.05         43.88         0.91 o
  -4   7  12         34.51         33.66         0.88 o
  -3   7  12        129.87        130.44         1.62 o
  -2   7  12          5.22          5.80         0.68 o
  -1   7  12        256.59        252.65         2.43 o
   0   7  12        137.36        131.80         1.53 o
   1   7  12        257.10        251.70         2.14 o
   2   7  12          5.26          5.95         0.61 o
   3   7  12        129.49        133.31         1.48 o
   4   7  12         34.74         35.28         0.83 o
   5   7  12         42.35         42.86         0.84 o
   6   7  12        127.89        125.56         1.38 o
  -5   8  12        116.11        111.37         1.40 o
  -4   8  12         68.68         67.52         1.12 o
  -3   8  12        163.58        165.69         1.94 o
  -2   8  12        132.38        135.31         1.71 o
  -1   8  12        131.22        139.23         1.65 o
   0   8  12        243.80        216.64         2.15 o
   1   8  12        130.79        138.99         1.59 o
   2   8  12        132.09        135.35         1.45 o
   3   8  12        163.84        166.29         1.64 o
   4   8  12         68.68         69.83         1.10 o
   5   8  12        115.59        114.54         1.34 o
  -4   9  12         23.65         23.11         0.86 o
  -3   9  12         46.50         47.26         1.08 o
  -2   9  12         56.69         55.22         1.04 o
  -1   9  12        129.17        125.21         1.59 o
   0   9  12         52.12         57.96         1.06 o
   1   9  12        128.88        126.46         1.50 o
   2   9  12         56.28         55.90         0.89 o
   3   9  12         46.32         50.49         0.90 o
   4   9  12         23.68         24.36         0.71 o
  -3  10  12         53.59         54.41         1.13 o
  -2  10  12         78.55         78.98         1.29 o
  -1  10  12         78.38         65.04         1.14 o
   0  10  12          4.77          8.17         0.74 o
   1  10  12         78.57         66.84         1.23 o
   2  10  12         78.22         80.72         1.22 o
   3  10  12         53.64         54.00         1.10 o
   1   0  13         19.55         23.48         0.59 o
   2   0  13         76.26         79.08         0.93 o
   3   0  13        180.54        173.62         1.47 o
   4   0  13          0.67          1.60         0.51 o
   5   0  13         35.73         33.87         0.79 o
   6   0  13         99.68         86.28         1.15 o
   7   0  13         26.81         32.65         0.80 o
  -7   1  13         22.84         24.72         0.78 o
  -6   1  13        101.51        104.04         1.28 o
  -5   1  13         74.20         76.36         1.06 o
  -4   1  13        178.08        176.05         1.52 o
  -3   1  13        175.77        178.25         1.48 o
  -2   1  13        117.74        108.07         1.08 o
  -1   1  13          3.47          3.25         0.52 o
   0   1  13         33.91         29.63         0.64 o
   1   1  13          3.50          3.42         0.46 o
   2   1  13        117.26        110.27         1.10 o
   3   1  13        176.28        176.93         1.52 o
   4   1  13        178.27        174.83         1.64 o
   5   1  13         74.68         76.00         1.05 o
   6   1  13        101.89        106.33         1.27 o
   7   1  13         22.73         25.29         0.70 o
  -7   2  13         57.17         56.03         0.92 o
  -6   2  13         11.82         15.10         0.70 o
  -5   2  13         79.84         83.03         1.10 o
  -4   2  13        189.47        198.92         1.62 o
  -3   2  13        439.66        436.52         2.89 o
  -2   2  13         64.01         60.21         0.87 o
  -1   2  13         35.08         33.99         0.71 o
   0   2  13         12.17          9.16         0.52 o
   1   2  13         35.00         34.26         0.61 o
   2   2  13         63.85         61.08         0.81 o
   3   2  13        440.73        438.18         3.01 o
   4   2  13        189.42        198.95         1.69 o
   5   2  13         80.46         81.31         1.14 o
   6   2  13         11.88         15.92         0.71 o
   7   2  13         57.64         57.07         0.99 o
  -7   3  13         71.75         79.30         1.12 o
  -6   3  13        176.88        182.49         1.73 o
  -5   3  13        181.73        178.14         1.67 o
  -4   3  13         49.90         53.08         0.83 o
  -3   3  13        561.77        562.43         3.79 o
  -2   3  13        126.16        125.31         1.34 o
  -1   3  13        163.71        165.58         1.63 o
   0   3  13        714.32        662.09         4.36 o
   1   3  13        163.16        166.18         1.36 o
   2   3  13        125.96        126.27         1.25 o
   3   3  13        560.32        565.91         3.82 o
   4   3  13         49.69         53.37         0.94 o
   5   3  13        181.66        179.55         1.85 o
   6   3  13        177.05        179.59         1.83 o
   7   3  13         71.59         80.47         1.17 o
  -7   4  13         58.19         61.48         1.14 o
  -6   4  13         36.83         37.68         0.81 o
  -5   4  13        218.67        209.42         1.89 o
  -4   4  13         48.52         49.70         0.88 o
  -3   4  13        434.76        428.32         3.20 o
  -2   4  13        204.74        200.48         1.84 o
  -1   4  13        193.66        185.12         1.74 o
   0   4  13         35.78         39.46         0.76 o
   1   4  13        193.46        183.01         1.52 o
   2   4  13        205.30        201.46         1.62 o
   3   4  13        433.97        433.60         3.05 o
   4   4  13         48.18         50.69         0.90 o
   5   4  13        219.19        214.83         2.02 o
   6   4  13         37.16         40.24         0.87 o
   7   4  13         57.96         64.14         1.04 o
  -6   5  13         60.98         64.79         1.03 o
  -5   5  13          0.68          0.97         0.61 o
  -4   5  13        188.28        184.93         1.82 o
  -3   5  13        379.77        386.21         3.35 o
  -2   5  13        143.35        141.48         1.53 o
  -1   5  13         30.55         27.64         0.77 o
   0   5  13        113.48        103.04         1.25 o
   1   5  13         30.30         28.63         0.66 o
   2   5  13        143.13        141.64         1.35 o
   3   5  13        379.37        391.38         2.99 o
   4   5  13        188.70        189.16         1.82 o
   5   5  13          0.68          0.72         0.61 o
   6   5  13         61.02         66.88         1.04 o
  -6   6  13         60.77         57.43         1.00 o
  -5   6  13         12.81         10.83         0.69 o
  -4   6  13         10.11         11.24         0.68 o
  -3   6  13         91.29         90.70         1.37 o
  -2   6  13         86.00         86.22         1.31 o
  -1   6  13        215.83        213.52         2.21 o
   0   6  13        138.03        126.69         1.45 o
   1   6  13        215.60        211.54         2.15 o
   2   6  13         86.08         85.76         1.11 o
   3   6  13         91.21         93.86         1.21 o
   4   6  13         10.08         11.87         0.69 o
   5   6  13         12.82         13.67         0.68 o
   6   6  13         60.73         58.15         0.93 o
  -5   7  13         16.82         14.43         0.77 o
  -4   7  13         39.26         38.32         0.90 o
  -3   7  13         45.53         46.33         1.03 o
  -2   7  13        168.96        178.60         1.97 o
  -1   7  13        149.78        128.75         1.59 o
   0   7  13        151.51        155.70         1.75 o
   1   7  13        150.13        129.08         1.44 o
   2   7  13        168.32        174.43         1.70 o
   3   7  13         45.67         48.54         0.87 o
   4   7  13         39.22         38.90         0.82 o
   5   7  13         16.85         15.45         0.71 o
  -4   8  13        226.42        225.73         2.51 o
  -3   8  13         73.41         74.73         1.49 o
  -2   8  13          3.18          4.38         0.69 o
  -1   8  13         54.21         50.35         1.00 o
   0   8  13        302.76        260.93         2.53 o
   1   8  13         54.11         50.60         0.97 o
   2   8  13          3.19          3.97         0.56 o
   3   8  13         73.15         73.29         1.04 o
   4   8  13        226.06        232.34         2.14 o
  -3   9  13         75.33         77.46         1.27 o
  -2   9  13         66.82         71.43         1.22 o
  -1   9  13        129.59        116.75         1.47 o
   0   9  13          1.51          0.95         0.73 o
   1   9  13        129.66        118.09         1.45 o
   2   9  13         66.80         72.87         1.12 o
   3   9  13         75.24         76.78         1.08 o
  -1  10  13        129.59        131.90         1.71 o
   0  10  13          1.53          1.49         0.66 o
   1  10  13        129.55        131.40         1.75 o
   0   0  14        264.16        276.76         3.06 o
   1   0  14          2.47          3.24         0.51 o
   2   0  14         65.87         64.07         0.86 o
   3   0  14          9.35          9.12         0.56 o
   4   0  14          5.24          3.61         0.61 o
   5   0  14         39.71         37.84         0.82 o
   6   0  14          6.88          4.35         0.63 o
   7   0  14        141.12        130.37         1.50 o
  -7   1  14         99.97        107.80         1.22 o
  -6   1  14          9.98          8.60         0.65 o
  -5   1  14         17.02         16.68         0.69 o
  -4   1  14        324.59        329.06         2.64 o
  -3   1  14        878.69        871.65         5.96 o
  -2   1  14         23.70         26.72         0.68 o
  -1   1  14        188.63        182.01         1.70 o
   0   1  14        116.54        108.92         1.22 o
   1   1  14        188.78        182.87         1.62 o
   2   1  14         23.54         25.98         0.62 o
   3   1  14        878.65        879.03         5.60 o
   4   1  14        324.90        334.65         2.74 o
   5   1  14         17.00         17.40         0.72 o
   6   1  14         10.21         10.09         0.66 o
   7   1  14        100.07        114.52         1.43 o
  -7   2  14         62.68         60.59         0.99 o
  -6   2  14         86.16         80.46         1.09 o
  -5   2  14         39.35         38.85         0.79 o
  -4   2  14        352.30        357.96         2.79 o
  -3   2  14         79.08         85.05         1.12 o
  -2   2  14         32.09         34.12         0.76 o
  -1   2  14         85.31         81.87         1.13 o
   0   2  14          0.71          0.99         0.52 o
   1   2  14         84.96         81.31         1.01 o
   2   2  14         31.94         33.86         0.68 o
   3   2  14         79.17         84.86         1.09 o
   4   2  14        353.23        362.27         2.93 o
   5   2  14         39.32         38.66         0.84 o
   6   2  14         86.45         82.00         1.19 o
   7   2  14         62.89         63.27         1.00 o
  -7   3  14         60.31         73.69         1.05 o
  -6   3  14         43.08         40.78         0.81 o
  -5   3  14         16.11         14.69         0.67 o
  -4   3  14         62.97         59.18         0.92 o
  -3   3  14        601.05        607.40         5.35 o
  -2   3  14          0.71          0.70         0.56 o
  -1   3  14          6.69          6.73         0.60 o
   0   3  14          1.66          1.54         0.51 o
   1   3  14          6.62          5.89         0.52 o
   2   3  14          0.70          1.01         0.52 o
   3   3  14        600.63        621.07         4.57 o
   4   3  14         63.10         58.77         0.97 o
   5   3  14         16.13         15.47         0.68 o
   6   3  14         43.02         40.77         0.84 o
   7   3  14         60.19         80.04         1.12 o
  -6   4  14         66.34         64.36         1.09 o
  -5   4  14        213.55        209.93         2.06 o
  -4   4  14        288.51        289.33         2.51 o
  -3   4  14         13.75         14.02         0.76 o
  -2   4  14        122.45        126.83         1.48 o
  -1   4  14        142.42        143.78         1.76 o
   0   4  14          0.48          0.74         0.56 o
   1   4  14        142.30        143.02         1.40 o
   2   4  14        122.65        124.12         1.27 o
   3   4  14         13.82         14.21         0.67 o
   4   4  14        288.02        295.76         2.41 o
   5   4  14        213.28        216.44         2.02 o
   6   4  14         66.71         70.41         1.03 o
  -6   5  14         10.42         12.44         0.67 o
  -5   5  14         13.13         11.00         0.71 o
  -4   5  14         94.29        102.53         1.44 o
  -3   5  14         87.50         92.01         1.41 o
  -2   5  14        118.82        126.12         1.60 o
  -1   5  14         67.31         65.35         1.07 o
   0   5  14         17.82         22.43         0.71 o
   1   5  14         67.56         64.81         0.96 o
   2   5  14        118.65        127.84         1.37 o
   3   5  14         87.40         94.53         1.24 o
   4   5  14         94.40        104.11         1.28 o
   5   5  14         13.23         12.40         0.65 o
   6   5  14         10.22         12.70         0.64 o
  -5   6  14        283.97        269.74         2.63 o
  -4   6  14         81.00         83.72         1.37 o
  -3   6  14        263.22        265.04         2.74 o
  -2   6  14        110.43        109.76         1.53 o
  -1   6  14         60.54         53.84         1.04 o
   0   6  14        204.65        180.52         1.90 o
   1   6  14         60.50         54.68         0.94 o
   2   6  14        110.42        110.32         1.29 o
   3   6  14        262.37        268.83         2.31 o
   4   6  14         81.69         85.98         1.14 o
   5   6  14        284.03        272.94         2.33 o
  -5   7  14         43.97         40.78         1.26 o
  -4   7  14         46.30         50.76         0.99 o
  -3   7  14        109.76        106.03         1.54 o
  -2   7  14          2.37          2.40         0.68 o
  -1   7  14         16.14         15.06         0.77 o
   0   7  14        189.34        169.90         1.84 o
   1   7  14         16.15         14.36         0.69 o
   2   7  14          2.24          2.37         0.59 o
   3   7  14        109.72        107.16         1.27 o
   4   7  14         45.98         53.05         0.91 o
   5   7  14         44.15         43.18         0.89 o
  -4   8  14         40.75         48.26         1.05 o
  -3   8  14         72.64         69.76         1.23 o
  -2   8  14         45.09         39.76         0.89 o
  -1   8  14        100.79         97.15         1.38 o
   0   8  14         11.34         10.92         0.69 o
   1   8  14        100.97         97.92         1.45 o
   2   8  14         44.77         38.82         0.89 o
   3   8  14         72.60         70.57         0.99 o
   4   8  14         40.29         47.20         0.92 o
  -2   9  14          2.73          2.39         0.61 o
  -1   9  14         31.67         26.19         0.80 o
   0   9  14        115.81        103.56         1.41 o
   1   9  14         31.78         26.83         0.83 o
   2   9  14          2.67          2.34         0.66 o
   1   0  15         41.33         44.16         0.83 o
   2   0  15         12.89          9.94         0.58 o
   3   0  15        137.60        142.44         1.49 o
   4   0  15        873.06        906.65         6.46 o
   5   0  15          8.02         11.50         0.67 o
   6   0  15         30.08         32.16         0.81 o
  -6   1  15         98.35        103.31         1.30 o
  -5   1  15         26.50         24.87         0.74 o
  -4   1  15        650.94        651.30         4.80 o
  -3   1  15        818.90        842.12         5.97 o
  -2   1  15         97.52         92.52         1.26 o
  -1   1  15        237.98        228.61         2.01 o
   0   1  15         95.91         97.17         1.21 o
   1   1  15        237.65        227.16         1.95 o
   2   1  15         97.93         94.15         1.14 o
   3   1  15        817.40        843.72         5.95 o
   4   1  15        651.48        655.03         4.85 o
   5   1  15         26.13         23.95         0.77 o
   6   1  15         97.79        100.50         1.22 o
  -6   2  15        115.07        118.18         1.34 o
  -5   2  15         17.23         19.09         0.72 o
  -4   2  15        399.04        428.02         3.39 o
  -3   2  15         85.19         87.20         1.30 o
  -2   2  15        110.27        115.98         1.42 o
  -1   2  15        289.32        287.10         2.58 o
   0   2  15        138.50        132.32         1.43 o
   1   2  15        289.02        287.15         2.34 o
   2   2  15        109.85        116.94         1.24 o
   3   2  15         85.02         88.50         1.15 o
   4   2  15        399.67        433.12         3.36 o
   5   2  15         17.22         19.56         0.74 o
   6   2  15        114.44        123.07         1.37 o
  -6   3  15         77.31         76.09         1.36 o
  -5   3  15         27.30         26.33         0.77 o
  -4   3  15        190.93        180.19         1.87 o
  -3   3  15        138.42        143.46         1.80 o
  -2   3  15         96.35         98.79         1.48 o
  -1   3  15         22.39         18.76         0.72 o
   0   3  15        109.74        101.97         1.26 o
   1   3  15         22.33         18.86         0.67 o
   2   3  15         96.52         98.42         1.19 o
   3   3  15        138.15        141.23         1.43 o
   4   3  15        191.00        183.60         1.77 o
   5   3  15         27.34         28.30         0.75 o
   6   3  15         76.94         81.30         1.12 o
  -6   4  15        114.91        112.33         1.49 o
  -5   4  15        113.12        101.20         1.37 o
  -4   4  15        172.95        183.25         2.03 o
  -3   4  15         20.29         20.04         0.82 o
  -2   4  15        256.62        262.34         2.58 o
  -1   4  15        308.83        292.23         2.89 o
   0   4  15        257.49        244.54         2.31 o
   1   4  15        309.17        289.32         2.55 o
   2   4  15        256.02        260.54         2.20 o
   3   4  15         20.29         21.42         0.69 o
   4   4  15        173.26        181.38         1.73 o
   5   4  15        113.17        106.62         1.24 o
   6   4  15        114.28        113.68         1.29 o
  -5   5  15         21.84         25.83         0.85 o
  -4   5  15        163.01        170.12         1.99 o
  -3   5  15          9.67          9.36         0.78 o
  -2   5  15          2.05          2.10         0.69 o
  -1   5  15        116.44        117.46         1.54 o
   0   5  15         90.34         87.03         1.32 o
   1   5  15        116.84        113.74         1.39 o
   2   5  15          2.13          2.27         0.60 o
   3   5  15          9.54          8.60         0.59 o
   4   5  15        163.37        172.90         1.65 o
   5   5  15         22.06         25.66         0.72 o
  -5   6  15        191.65        187.95         2.53 o
  -4   6  15          6.42          6.37         0.73 o
  -3   6  15         61.81         62.14         1.16 o
  -2   6  15         66.04         71.48         1.23 o
  -1   6  15         81.70         90.11         1.34 o
   0   6  15         17.15         13.11         0.71 o
   1   6  15         81.56         88.18         1.34 o
   2   6  15         66.22         72.41         1.08 o
   3   6  15         61.87         63.61         0.97 o
   4   6  15          6.37          6.23         0.61 o
   5   6  15        191.28        190.07         1.86 o
  -4   7  15         65.66         64.92         1.26 o
  -3   7  15          3.63          5.39         0.73 o
  -2   7  15        352.32        357.12         3.42 o
  -1   7  15         93.06         87.20         1.30 o
   0   7  15         92.51         93.59         1.41 o
   1   7  15         93.47         87.91         1.32 o
   2   7  15        352.32        355.52         3.11 o
   3   7  15          3.65          5.17         0.60 o
   4   7  15         65.64         65.55         0.98 o
  -3   8  15         36.98         34.45         0.99 o
  -2   8  15        186.44        202.08         2.25 o
  -1   8  15         83.86         72.09         1.28 o
   0   8  15          0.31         -0.44         0.63 o
   1   8  15         83.65         72.78         1.21 o
   2   8  15        186.60        197.38         2.15 o
   3   8  15         36.75         35.64         0.91 o
   0   9  15         10.29          9.56         0.78 o
   0   0  16          0.14         -0.36         0.77 o
   1   0  16          1.93          2.31         0.57 o
   2   0  16         32.88         34.85         0.82 o
   3   0  16          0.04         -0.58         0.58 o
   4   0  16         21.94         22.63         0.73 o
   5   0  16         21.16         22.02         0.73 o
   6   0  16          8.88          9.03         0.65 o
  -6   1  16          5.28          5.97         0.58 o
  -5   1  16         10.77         11.48         0.68 o
  -4   1  16        219.30        222.85         2.04 o
  -3   1  16        387.79        389.59         3.32 o
  -2   1  16         51.82         56.18         1.01 o
  -1   1  16         67.49         73.95         1.15 o
   0   1  16        176.98        178.66         1.84 o
   1   1  16         67.27         72.38         1.14 o
   2   1  16         51.95         55.73         0.97 o
   3   1  16        388.07        389.35         3.00 o
   4   1  16        219.35        225.53         2.04 o
   5   1  16         10.81          9.75         0.67 o
   6   1  16          5.28          6.26         0.60 o
  -6   2  16         77.89         74.36         1.12 o
  -5   2  16          1.07          1.68         0.59 o
  -4   2  16         19.37         21.06         0.81 o
  -3   2  16         74.14         76.63         1.23 o
  -2   2  16        117.39        124.28         1.60 o
  -1   2  16        593.76        598.21         4.88 o
   0   2  16        135.65        153.65         1.83 o
   1   2  16        595.67        596.86         4.87 o
   2   2  16        117.71        125.88         1.48 o
   3   2  16         73.71         77.00         1.10 o
   4   2  16         19.50         21.17         0.74 o
   5   2  16          1.14          1.13         0.60 o
   6   2  16         77.56         76.90         1.04 o
  -5   3  16          7.70          8.88         0.74 o
  -4   3  16         53.16         53.07         1.05 o
  -3   3  16        252.82        262.60         2.59 o
  -2   3  16        128.25        130.11         1.64 o
  -1   3  16        287.12        278.61         2.63 o
   0   3  16         45.23         45.54         0.94 o
   1   3  16        288.82        277.70         2.56 o
   2   3  16        127.99        129.65         1.45 o
   3   3  16        251.81        259.13         2.23 o
   4   3  16         53.04         53.63         0.91 o
   5   3  16          7.73          9.50         0.61 o
  -5   4  16        106.35        101.88         1.52 o
  -4   4  16          0.19          0.20         0.66 o
  -3   4  16         90.06         91.80         1.44 o
  -2   4  16        184.75        196.42         2.24 o
  -1   4  16         98.21         93.34         1.37 o
   0   4  16        222.22        200.88         2.05 o
   1   4  16         97.99         93.32         1.37 o
   2   4  16        184.32        192.57         1.94 o
   3   4  16         90.64         94.75         1.24 o
   4   4  16          0.19         -0.34         0.58 o
   5   4  16        106.76        105.77         1.25 o
  -5   5  16         81.96         80.12         1.72 o
  -4   5  16         42.31         41.12         1.01 o
  -3   5  16          9.92          9.61         0.74 o
  -2   5  16         51.28         54.35         1.16 o
  -1   5  16         39.14         38.38         0.94 o
   0   5  16         20.25         18.05         0.76 o
   1   5  16         38.88         36.92         0.95 o
   2   5  16         51.38         54.76         0.97 o
   3   5  16          9.89          9.38         0.64 o
   4   5  16         42.32         41.86         0.77 o
   5   5  16         82.12         79.03         1.07 o
  -4   6  16         45.16         44.57         0.96 o
  -3   6  16          7.71          5.27         0.78 o
  -2   6  16        170.41        171.84         1.95 o
  -1   6  16        195.38        189.63         2.18 o
   0   6  16          0.47         -0.62         0.62 o
   1   6  16        195.66        190.44         2.06 o
   2   6  16        170.47        167.85         1.80 o
   3   6  16          7.70          8.11         0.61 o
   4   6  16         45.13         47.25         0.91 o
  -3   7  16         24.15         23.20         0.84 o
  -2   7  16        127.52        131.84         1.71 o
  -1   7  16         25.70         27.06         0.85 o
   0   7  16          8.17          9.50         0.71 o
   1   7  16         25.59         27.48         0.82 o
   2   7  16        127.43        133.92         1.60 o
   3   7  16         24.20         23.48         0.77 o
  -1   8  16         23.52         22.11         0.90 o
   0   8  16         53.86         56.39         1.13 o
   1   8  16         23.68         22.45         0.80 o
   1   0  17         49.61         48.20         0.96 o
   2   0  17          2.06          1.63         0.63 o
   3   0  17       1004.45       1074.71         8.63 o
   4   0  17          5.68          2.52         0.59 o
   5   0  17         15.56         16.89         0.75 o
  -5   1  17          5.22          6.24         0.66 o
  -4   1  17        363.05        379.25         3.48 o
  -3   1  17         24.74         27.99         0.86 o
  -2   1  17         79.70         82.04         1.27 o
  -1   1  17         21.30         22.96         0.80 o
   0   1  17          0.01         -0.45         0.61 o
   1   1  17         21.41         21.49         0.75 o
   2   1  17         79.25         82.41         1.30 o
   3   1  17         24.56         27.49         0.84 o
   4   1  17        364.28        383.37         3.06 o
   5   1  17          5.09          6.56         0.60 o
  -5   2  17         22.54         23.64         0.76 o
  -4   2  17        281.14        285.68         2.96 o
  -3   2  17        148.78        154.83         1.89 o
  -2   2  17         35.74         36.58         0.93 o
  -1   2  17         93.17         98.29         1.53 o
   0   2  17         87.73         92.34         1.36 o
   1   2  17         93.30         97.70         1.39 o
   2   2  17         35.44         35.27         0.86 o
   3   2  17        148.61        152.43         1.63 o
   4   2  17        281.97        279.43         2.41 o
   5   2  17         22.49         23.05         0.66 o
  -5   3  17         17.08         16.36         0.74 o
  -4   3  17        163.24        166.28         2.47 o
  -3   3  17         42.68         44.88         0.98 o
  -2   3  17         22.86         23.44         0.83 o
  -1   3  17         63.76         64.15         1.18 o
   0   3  17        443.18        455.37         4.12 o
   1   3  17         63.64         62.75         1.08 o
   2   3  17         22.94         24.15         0.80 o
   3   3  17         42.53         45.32         0.89 o
   4   3  17        163.11        160.15         1.59 o
   5   3  17         17.10         16.51         0.70 o
  -4   4  17        252.43        247.47         3.13 o
  -3   4  17         42.46         46.55         1.06 o
  -2   4  17         14.14         14.78         0.76 o
  -1   4  17         36.54         33.79         0.94 o
   0   4  17         86.04         97.88         1.41 o
   1   4  17         36.44         34.92         0.93 o
   2   4  17         14.25         14.36         0.72 o
   3   4  17         42.39         45.51         0.93 o
   4   4  17        252.38        244.05         2.23 o
  -4   5  17          0.48          1.10         0.66 o
  -3   5  17         34.82         36.86         1.06 o
  -2   5  17         22.46         21.84         0.82 o
  -1   5  17         64.68         64.91         1.10 o
   0   5  17        314.49        304.64         2.94 o
   1   5  17         64.74         62.63         1.15 o
   2   5  17         22.16         23.60         0.83 o
   3   5  17         34.98         36.76         1.09 o
   4   5  17          0.52          0.18         0.71 o
  -3   6  17        124.92        117.16         1.56 o
  -2   6  17         54.11         54.26         1.08 o
  -1   6  17         55.06         52.91         1.03 o
   0   6  17          5.19          4.21         0.73 o
   1   6  17         55.39         51.47         0.99 o
   2   6  17         53.87         55.04         1.12 o
   3   6  17        124.48        116.05         1.53 o
  -2   7  17        139.39        137.66         1.79 o
  -1   7  17         32.66         33.05         0.87 o
   0   7  17        161.35        150.03         1.85 o
   1   7  17         32.72         31.58         0.86 o
   2   7  17        139.10        137.69         1.89 o
   0   0  18        372.64        392.45         5.24 o
   1   0  18          0.96          2.35         0.63 o
   2   0  18          1.26          1.60         0.67 o
   3   0  18        721.85        720.87         6.11 o
   4   0  18         21.26         19.24         0.79 o
  -4   1  18         85.27         86.72         1.32 o
  -3   1  18         17.00         18.62         0.80 o
  -2   1  18          0.54          0.05         0.66 o
  -1   1  18          9.24          8.13         0.72 o
   0   1  18        152.49        161.61         1.87 o
   1   1  18          9.33          8.72         0.67 o
   2   1  18          0.58          0.68         0.62 o
   3   1  18         17.16         18.71         0.76 o
   4   1  18         85.08         87.48         1.31 o
  -4   2  18         39.53         38.59         0.92 o
  -3   2  18          4.52          4.73         0.66 o
  -2   2  18         57.97         60.96         1.10 o
  -1   2  18         43.71         42.72         0.94 o
   0   2  18        691.01        711.25         6.37 o
   1   2  18         43.78         44.24         1.02 o
   2   2  18         57.56         59.53         1.07 o
   3   2  18          4.48          5.40         0.67 o
   4   2  18         39.16         37.70         0.81 o
  -4   3  18         10.29         12.15         0.79 o
  -3   3  18         32.27         35.07         0.90 o
  -2   3  18        124.55        124.96         1.65 o
  -1   3  18        119.31        115.19         1.60 o
   0   3  18        628.38        642.88         5.77 o
   1   3  18        119.21        115.61         1.55 o
   2   3  18        125.03        123.11         1.55 o
   3   3  18         32.14         34.13         0.84 o
   4   3  18         10.20         11.23         0.69 o
  -3   4  18         44.96         44.88         1.01 o
  -2   4  18         35.35         35.82         1.02 o
  -1   4  18         77.27         76.73         1.64 o
   0   4  18        112.67        120.15         1.77 o
   1   4  18         77.38         73.74         1.32 o
   2   4  18         35.66         35.63         0.88 o
   3   4  18         44.90         43.60         0.98 o
  -3   5  18         20.11         22.54         0.86 o
  -2   5  18          2.41          1.80         0.69 o
  -1   5  18          1.70          4.24         1.03 o
   0   5  18          3.80          7.45         0.72 o
   1   5  18          1.68          1.21         0.66 o
   2   5  18          2.47          1.36         0.66 o
   3   5  18         20.28         21.49         0.80 o
  -1   6  18        123.88        121.20         1.71 o
   0   6  18         13.48         14.85         0.81 o
   1   6  18        124.40        123.59         1.77 o
   1   0  19         40.61         38.38         0.94 o
   2   0  19         27.94         31.89         0.85 o
   3   0  19        395.71        401.62         3.87 o
  -3   1  19         88.20         84.61         1.26 o
  -2   1  19         32.13         32.83         0.89 o
  -1   1  19         21.65         22.23         0.80 o
   0   1  19        118.43        116.69         1.61 o
   1   1  19         21.75         21.48         0.81 o
   2   1  19         32.07         33.22         0.89 o
   3   1  19         88.11         86.46         1.34 o
  -3   2  19        214.87        205.19         2.33 o
  -2   2  19         28.81         28.74         0.89 o
  -1   2  19         28.98         32.57         0.98 o
   0   2  19          1.55          2.67         0.64 o
   1   2  19         29.33         31.39         0.87 o
   2   2  19         28.87         29.24         0.84 o
   3   2  19        215.33        209.97         2.33 o
  -3   3  19         86.71         82.28         1.34 o
  -2   3  19         32.75         30.68         0.87 o
  -1   3  19         59.98         64.10         1.18 o
   0   3  19        573.41        571.18         5.49 o
   1   3  19         60.50         64.75         1.22 o
   2   3  19         32.66         31.08         0.82 o
   3   3  19         87.05         81.23         1.32 o
  -2   4  19          8.12          7.44         0.70 o
  -1   4  19         44.29         44.35         0.98 o
   0   4  19         83.45         84.56         1.66 o
   1   4  19         44.21         45.10         0.98 o
   2   4  19          8.13          8.02         0.71 o
   0   5  19         80.38         81.51         1.83 o
   0   0  20        745.64        742.02        10.42 o
   1   0  20         15.93         16.62         0.79 o
   2   0  20         72.03         67.04         1.22 o
  -2   1  20          5.31          6.75         0.67 o
  -1   1  20        143.70        146.65         1.88 o
   0   1  20        431.78        437.66         4.79 o
   1   1  20        143.34        145.43         1.87 o
   2   1  20          5.39          5.35         0.72 o
  -1   2  20        166.50        163.64         1.93 o
   0   2  20        292.18        298.28         3.20 o
   1   2  20        166.70        163.88         2.18 o
  -1   3  20        119.99        107.86         1.66 o
   0   3  20          0.51          1.12         0.71 o
   1   3  20        120.00        105.57         1.60 o
                                                
