# Supplementary material for: Use of intensity quotients and differences in absolute structure refinement
Source: Acta Crystallogr B Struct Sci Cryst Eng Mater. 2013 May 17;69(Pt 3):249–59. doi: 10.1107/S2052519213010014 (PMC3661305; doi:10.1107/S2052519213010014)
Supplement: Supplementary file 3 [file b-69-00249-sup3.zip › FYO12E_B.fcf]

#
# h,k,l, Fc-squared, Fo-squared, sigma(Fo-squared), status flag
#
data_FYO12E_B
_shelx_title ' FYO12e in P2(1)2(1)2(1) [#2947] [NVC-KCC452-NX-3] [EtOH]'
_shelx_refln_list_code          4
_shelx_F_calc_maximum      108.74
_exptl_crystal_F_000       648.00
_reflns_d_resolution_high  0.8400

loop_
 _space_group_symop_operation_xyz
 'x, y, z'
 '-x+1/2, -y, z+1/2'
 '-x, y+1/2, -z+1/2'
 'x+1/2, -y+1/2, -z'

_cell_length_a     8.5400
_cell_length_b    11.0860
_cell_length_c    17.3440
_cell_angle_alpha  90.000
_cell_angle_beta   90.000
_cell_angle_gamma  90.000

_shelx_F_squared_multiplier     1.000

loop_
 _refln_index_h
 _refln_index_k
 _refln_index_l
 _refln_F_squared_calc
 _refln_F_squared_meas
 _refln_F_squared_sigma
 _refln_observed_status
   2   0   0       2874.92       2764.61        36.08 o
   4   0   0        241.37        252.03         4.31 o
   6   0   0       2284.66       2152.04        17.28 o
   8   0   0        236.18        215.48         3.34 o
   1   1   0       5927.30       5272.89        50.47 o
   2   1   0       1007.93       1018.85         9.64 o
   3   1   0        273.71        277.63         3.11 o
   4   1   0         26.12         23.02         0.88 o
   5   1   0        127.15        104.67         1.21 o
   6   1   0        393.98        372.05         2.47 o
   7   1   0       1318.48       1239.35         8.19 o
   8   1   0        109.13         99.56         1.65 o
   9   1   0         28.18         27.22         1.80 o
   0   2   0        743.29        629.48         8.50 o
   1   2   0        302.73        281.76         3.05 o
   2   2   0        120.98        124.42         1.69 o
   3   2   0         87.16         88.05         1.58 o
   4   2   0        397.71        424.21         5.13 o
   5   2   0         15.06         15.06         0.44 o
   6   2   0          2.56          3.55         0.42 o
   7   2   0        994.66        916.71         6.28 o
   8   2   0        307.75        309.82         3.93 o
   9   2   0        172.56        173.79         2.67 o
  10   2   0         65.76         65.47         3.11 o
   1   3   0        351.72        337.88         3.73 o
   2   3   0       1535.95       1596.88        16.51 o
   3   3   0       1683.48       1852.43        20.90 o
   4   3   0          1.31          0.77         0.75 o
   5   3   0          2.02          1.48         0.35 o
   6   3   0         99.45         99.51         1.05 o
   7   3   0         78.59         83.37         1.09 o
   8   3   0          0.80         -0.12         0.58 o
   9   3   0        112.98        112.24         2.06 o
   0   4   0       1806.30       1761.60        23.42 o
   1   4   0         79.63         88.08         1.62 o
   2   4   0        530.66        581.79         6.62 o
   3   4   0         72.49         72.13         1.69 o
   4   4   0         26.72         33.35         0.53 o
   5   4   0         19.08         20.32         0.48 o
   6   4   0         44.29         43.98         0.72 o
   7   4   0         73.28         79.08         1.12 o
   8   4   0         39.74         43.00         1.02 o
   9   4   0         60.69         69.14         1.40 o
   1   5   0          9.13          8.14         0.76 o
   2   5   0        991.80       1084.28        12.14 o
   3   5   0          3.03          2.58         0.38 o
   4   5   0        651.04        695.31         3.93 o
   5   5   0         19.27         19.65         0.50 o
   6   5   0         73.26         73.84         0.95 o
   7   5   0         23.05         25.16         0.73 o
   8   5   0        188.70        190.98         2.01 o
   9   5   0         20.10         21.36         0.95 o
   0   6   0       2025.82       2111.45        37.97 o
   1   6   0         44.86         45.95         0.95 o
   2   6   0        111.05         97.19         0.95 o
   3   6   0         15.19         13.93         0.40 o
   4   6   0          0.00          0.30         0.37 o
   5   6   0          4.22          3.75         0.46 o
   6   6   0         52.00         54.31         0.85 o
   7   6   0        438.96        452.33         3.57 o
   8   6   0        245.88        247.52         2.28 o
   9   6   0         67.57         73.56         1.36 o
   1   7   0         40.54         42.13         0.55 o
   2   7   0        260.93        272.79         1.79 o
   3   7   0         30.51         34.92         0.59 o
   4   7   0          0.08         -0.12         0.41 o
   5   7   0          1.19          2.05         0.49 o
   6   7   0        257.50        268.19         2.20 o
   7   7   0         20.12         24.67         0.73 o
   8   7   0          9.42         11.03         0.69 o
   0   8   0        127.31        123.04         1.60 o
   1   8   0          4.75          7.54         0.41 o
   2   8   0         98.00         85.39         0.93 o
   3   8   0         43.17         41.45         0.73 o
   4   8   0         13.66         19.19         0.58 o
   5   8   0        119.99        126.37         1.31 o
   6   8   0        280.92        282.43         2.29 o
   7   8   0         62.78         70.63         1.03 o
   8   8   0        101.32         91.83         1.16 o
   1   9   0        585.69        584.34         3.92 o
   2   9   0         78.22         82.52         1.02 o
   3   9   0         45.05         49.65         0.83 o
   4   9   0        185.83        188.72         1.81 o
   5   9   0        845.75        903.72         6.39 o
   6   9   0        262.58        247.99         2.27 o
   7   9   0        192.91        181.82         1.72 o
   0  10   0       1490.91       1489.46        16.21 o
   1  10   0         29.09         28.15         0.71 o
   2  10   0         16.39         19.10         0.66 o
   3  10   0         76.78         82.24         1.11 o
   4  10   0        101.94        102.26         1.27 o
   5  10   0         98.28        118.74         1.33 o
   6  10   0        416.46        383.54         3.15 o
   1  11   0         26.19         29.69         0.77 o
   2  11   0          2.13          2.80         0.60 o
   3  11   0        112.47        113.99         1.32 o
   4  11   0         24.44         21.86         0.72 o
   5  11   0         88.31         90.79         1.13 o
   0  12   0         16.38         17.48         0.97 o
   1  12   0         21.43         20.95         0.73 o
   2  12   0          7.47          6.54         0.58 o
   3  12   0          5.17          4.96         0.58 o
   4  12   0          2.62          1.21         0.57 o
   1  13   0          0.01         -0.24         0.55 o
   1   0   1       1702.27       1570.39        14.50 o
   2   0   1        358.32        359.88         3.68 o
   3   0   1          1.02          0.67         0.55 o
   4   0   1          0.92          0.14         0.57 o
   5   0   1          5.50          7.45         0.44 o
   6   0   1        723.79        657.57         4.06 o
   7   0   1        896.38        851.01         5.58 o
   8   0   1         56.68         54.47         1.08 o
   9   0   1         81.47         28.20         3.84 o
 -10   1   1         39.96         34.91         2.84 o
  -9   1   1        139.41        144.30         2.52 o
  -8   1   1         40.38         44.05         1.24 o
  -7   1   1        825.25        733.71         5.30 o
  -6   1   1        333.37        289.13         2.15 o
  -5   1   1        396.11        391.79         3.14 o
  -4   1   1        418.93        426.87         4.73 o
  -3   1   1        218.56        231.02         2.89 o
  -2   1   1       2725.67       2667.44        25.64 o
  -1   1   1        755.52        702.17         6.58 o
   0   1   1        248.47        218.49         2.22 o
   1   1   1        755.05        696.21         7.29 o
   2   1   1       2724.79       2668.75        24.23 o
   3   1   1        217.66        230.79         2.64 o
   4   1   1        420.15        427.72         4.86 o
   5   1   1        396.58        377.16         2.80 o
   6   1   1        333.41        293.86         2.01 o
   7   1   1        825.23        746.52         5.01 o
   8   1   1         40.27         42.96         0.97 o
   9   1   1        139.49        154.53         4.42 o
 -10   2   1          0.94          0.03         1.00 o
  -9   2   1         59.30         60.25         1.52 o
  -8   2   1         55.81         55.24         1.33 o
  -7   2   1       1078.90       1025.06         7.71 o
  -6   2   1        488.82        465.47         3.05 o
  -5   2   1        339.33        316.70         2.10 o
  -4   2   1        896.49        980.51         9.69 o
  -3   2   1         91.08         95.63         1.58 o
  -2   2   1         14.14         13.44         0.67 o
  -1   2   1        382.50        347.34         3.78 o
   0   2   1      11824.61      10510.59       100.38 o
   1   2   1        380.70        347.71         3.63 o
   2   2   1         13.78         12.37         0.71 o
   3   2   1         90.31         96.39         1.70 o
   4   2   1        895.58        972.81        11.18 o
   5   2   1        340.42        317.20         2.13 o
   6   2   1        490.15        471.70         3.07 o
   7   2   1       1081.64       1029.67         6.78 o
   8   2   1         56.11         53.57         1.10 o
   9   2   1         59.71         59.22         1.56 o
  -9   3   1        103.93        105.64         1.90 o
  -8   3   1        272.78        266.07         3.24 o
  -7   3   1        805.29        779.47         5.95 o
  -6   3   1         13.16         11.88         0.47 o
  -5   3   1         41.30         40.94         0.58 o
  -4   3   1         68.98         64.86         1.54 o
  -3   3   1        528.13        587.78         6.49 o
  -2   3   1        291.71        305.63         3.72 o
  -1   3   1        772.10        779.05         7.86 o
   0   3   1      10219.64       9608.11        92.30 o
   1   3   1        771.02        770.04         7.90 o
   2   3   1        291.80        304.58         3.72 o
   3   3   1        528.79        586.63         6.66 o
   4   3   1         70.20         66.19         1.63 o
   5   3   1         41.11         40.88         0.58 o
   6   3   1         13.17         12.07         0.49 o
   7   3   1        805.57        780.79         5.38 o
   8   3   1        271.84        261.47         2.75 o
   9   3   1        103.85        103.60         1.96 o
  -9   4   1         29.31         30.02         1.07 o
  -8   4   1         10.01          9.13         0.90 o
  -7   4   1         14.47         15.71         0.64 o
  -6   4   1        215.09        199.02         1.62 o
  -5   4   1        202.47        200.48         1.48 o
  -4   4   1        323.19        339.15         2.24 o
  -3   4   1        106.75        124.42         2.32 o
  -2   4   1        444.51        462.37         5.55 o
  -1   4   1         34.43         38.38         1.00 o
   0   4   1        838.88        821.58         8.03 o
   1   4   1         34.43         39.17         1.04 o
   2   4   1        444.88        460.71         5.30 o
   3   4   1        106.22        123.02         2.28 o
   4   4   1        322.89        344.87         2.22 o
   5   4   1        203.00        203.15         1.47 o
   6   4   1        214.74        199.04         1.59 o
   7   4   1         14.34         15.10         0.80 o
   8   4   1         10.19         12.16         0.68 o
   9   4   1         29.12         31.02         1.07 o
  -9   5   1         18.27         17.61         0.89 o
  -8   5   1         32.42         31.64         1.16 o
  -7   5   1         13.63         13.58         0.66 o
  -6   5   1         45.50         48.14         0.78 o
  -5   5   1         84.22         83.03         0.91 o
  -4   5   1         63.41         63.00         0.72 o
  -3   5   1        272.75        284.47         2.23 o
  -2   5   1        712.94        756.10         8.36 o
  -1   5   1          3.42          3.17         0.66 o
   0   5   1         76.56         68.73         1.41 o
   1   5   1          3.52          3.61         0.70 o
   2   5   1        712.43        766.48         9.09 o
   3   5   1        271.79        284.47         2.10 o
   4   5   1         63.73         63.60         0.72 o
   5   5   1         84.60         84.27         0.92 o
   6   5   1         45.66         48.26         0.76 o
   7   5   1         13.50         11.78         0.64 o
   8   5   1         32.42         31.97         0.98 o
   9   5   1         18.12         19.22         0.85 o
  -9   6   1         39.42         37.85         1.26 o
  -8   6   1        190.78        188.82         1.94 o
  -7   6   1         12.35         14.62         0.65 o
  -6   6   1          6.73          5.17         0.55 o
  -5   6   1         71.62         70.80         0.95 o
  -4   6   1          3.78          3.42         0.38 o
  -3   6   1        413.16        437.94         2.55 o
  -2   6   1        378.07        368.70         2.44 o
  -1   6   1        147.48        166.28         1.80 o
   0   6   1        110.74        105.68         2.10 o
   1   6   1        147.97        168.00         1.86 o
   2   6   1        378.75        369.96         2.49 o
   3   6   1        414.03        440.24         2.60 o
   4   6   1          3.83          4.47         0.40 o
   5   6   1         71.26         71.74         1.01 o
   6   6   1          6.74          6.35         0.53 o
   7   6   1         12.46         15.47         0.66 o
   8   6   1        190.98        188.21         1.87 o
   9   6   1         39.46         35.79         0.96 o
  -8   7   1        298.12        294.81         2.58 o
  -7   7   1        705.93        731.06         5.39 o
  -6   7   1         94.72         89.03         1.16 o
  -5   7   1         58.98         60.78         0.84 o
  -4   7   1         62.70         65.61         0.81 o
  -3   7   1         58.84         63.01         0.76 o
  -2   7   1         42.16         44.09         0.62 o
  -1   7   1       1739.24       1675.20         9.25 o
   0   7   1        192.41        188.88         1.41 o
   1   7   1       1738.25       1684.78         9.28 o
   2   7   1         42.08         43.15         0.62 o
   3   7   1         58.75         63.17         0.76 o
   4   7   1         62.86         66.61         0.84 o
   5   7   1         59.36         62.70         0.91 o
   6   7   1         94.86         91.32         1.18 o
   7   7   1        707.23        730.45         5.22 o
   8   7   1        297.83        293.41         2.44 o
  -8   8   1         32.02         30.65         1.10 o
  -7   8   1        209.35        221.03         1.93 o
  -6   8   1        116.88        111.10         1.28 o
  -5   8   1         40.47         41.34         0.80 o
  -4   8   1         98.62         98.69         1.09 o
  -3   8   1         26.20         27.72         0.63 o
  -2   8   1         52.04         49.99         0.71 o
  -1   8   1        151.73        146.01         1.20 o
   0   8   1       2357.08       2323.16        13.72 o
   1   8   1        150.81        143.17         1.23 o
   2   8   1         51.83         50.93         0.74 o
   3   8   1         26.05         27.91         0.65 o
   4   8   1         98.92         98.74         1.08 o
   5   8   1         40.62         41.33         0.80 o
   6   8   1        116.27        111.82         1.25 o
   7   8   1        209.36        223.70         1.96 o
   8   8   1         31.91         30.03         0.77 o
  -7   9   1         88.99         87.44         1.14 o
  -6   9   1          3.87          4.18         0.59 o
  -5   9   1         13.75         17.84         0.69 o
  -4   9   1        114.80        119.43         1.34 o
  -3   9   1         18.01         19.15         0.63 o
  -2   9   1         14.03         13.44         0.55 o
  -1   9   1         73.26         65.09         0.89 o
   0   9   1        615.19        624.74         4.23 o
   1   9   1         73.42         64.27         0.89 o
   2   9   1         14.10         13.72         0.55 o
   3   9   1         17.89         19.35         0.73 o
   4   9   1        115.17        120.92         1.35 o
   5   9   1         13.84         17.70         0.72 o
   6   9   1          3.81          4.56         0.57 o
   7   9   1         88.90         87.25         1.10 o
  -6  10   1         47.48         45.54         0.86 o
  -5  10   1         78.30         77.87         1.12 o
  -4  10   1         14.51         16.02         0.63 o
  -3  10   1         13.08         15.31         0.62 o
  -2  10   1        580.90        599.94         4.33 o
  -1  10   1        271.99        272.74         2.34 o
   0  10   1         29.58         31.55         0.73 o
   1  10   1        271.48        275.24         2.31 o
   2  10   1        579.84        601.70         4.46 o
   3  10   1         13.09         17.08         0.69 o
   4  10   1         14.65         15.51         0.72 o
   5  10   1         78.13         79.63         1.15 o
   6  10   1         47.11         45.18         0.84 o
  -5  11   1         29.21         26.87         0.71 o
  -4  11   1         16.27         14.29         0.63 o
  -3  11   1          6.22          7.19         0.63 o
  -2  11   1        492.91        509.00         4.13 o
  -1  11   1        133.24        136.39         1.58 o
   0  11   1         51.88         49.51         0.92 o
   1  11   1        133.08        139.28         1.58 o
   2  11   1        492.30        508.57         4.13 o
   3  11   1          6.29          6.65         0.60 o
   4  11   1         16.41         14.88         0.63 o
   5  11   1         29.39         27.68         0.69 o
  -4  12   1         34.17         32.40         0.78 o
  -3  12   1         86.87         87.26         1.20 o
  -2  12   1        144.55        141.27         1.66 o
  -1  12   1         67.24         66.54         1.09 o
   0  12   1         95.66         91.76         1.29 o
   1  12   1         67.47         65.07         1.12 o
   2  12   1        144.64        138.04         1.60 o
   3  12   1         87.11         87.93         1.22 o
   4  12   1         34.23         31.23         1.04 o
  -1  13   1         27.57         25.94         0.79 o
   0  13   1          9.65          8.65         0.64 o
   1  13   1         27.73         26.34         0.78 o
   0   0   2       2514.90       2262.39        29.73 o
   1   0   2        470.74        452.16         4.47 o
   2   0   2        823.86        830.71         7.95 o
   3   0   2        371.71        361.58         3.95 o
   4   0   2         61.48         65.09         1.33 o
   5   0   2         38.85         40.18         0.62 o
   6   0   2        282.80        285.70         1.96 o
   7   0   2        853.60        818.28         5.39 o
   8   0   2          8.88          5.95         0.76 o
   9   0   2         33.84         36.69         1.56 o
  -9   1   2         68.19         68.85         1.73 o
  -8   1   2         92.60         90.71         1.80 o
  -7   1   2        764.23        698.84         5.21 o
  -6   1   2         36.52         35.41         0.61 o
  -5   1   2        102.05         95.34         1.12 o
  -4   1   2        948.04       1048.72         9.86 o
  -3   1   2        255.16        277.49         3.04 o
  -2   1   2        645.92        640.55         5.95 o
  -1   1   2       6512.26       5829.71        57.02 o
   0   1   2       5050.10       4393.53        41.26 o
   1   1   2       6518.64       5839.92        58.99 o
   2   1   2        646.98        633.18         6.68 o
   3   1   2        254.29        275.49         3.42 o
   4   1   2        948.44       1045.16        11.95 o
   5   1   2        101.59         92.75         0.94 o
   6   1   2         36.57         36.20         0.60 o
   7   1   2        762.29        708.78         4.73 o
   8   1   2         92.67         88.63         1.37 o
   9   1   2         67.85         69.05         1.73 o
 -10   2   2          8.45          5.06         1.07 o
  -9   2   2        106.17        110.78         1.95 o
  -8   2   2         99.13        102.53         1.83 o
  -7   2   2         27.69         26.61         0.90 o
  -6   2   2         63.47         64.84         0.84 o
  -5   2   2         68.65         67.11         0.72 o
  -4   2   2        515.09        547.92         5.70 o
  -3   2   2        732.23        743.52         7.34 o
  -2   2   2       1495.08       1437.42        14.52 o
  -1   2   2        960.89        921.62         8.98 o
   0   2   2      10176.51       9219.98        86.63 o
   1   2   2        955.99        928.63         9.22 o
   2   2   2       1494.12       1438.54        14.85 o
   3   2   2        730.61        730.61         8.50 o
   4   2   2        514.16        554.04         6.77 o
   5   2   2         68.59         66.43         0.75 o
   6   2   2         63.61         65.06         0.81 o
   7   2   2         27.70         25.51         0.65 o
   8   2   2         99.59         99.30         1.41 o
   9   2   2        105.94        107.15         1.73 o
  -9   3   2         21.54         26.93         1.22 o
  -8   3   2        219.42        227.08         2.92 o
  -7   3   2        274.18        255.76         2.73 o
  -6   3   2         10.08          8.11         0.47 o
  -5   3   2        159.91        161.59         1.22 o
  -4   3   2        156.48        153.65         2.13 o
  -3   3   2          9.66         12.51         0.81 o
  -2   3   2        877.31        900.16         9.58 o
  -1   3   2         12.53         15.93         0.70 o
   0   3   2       4558.37       4488.66        44.63 o
   1   3   2         12.43         15.82         0.70 o
   2   3   2        877.84        893.55         9.87 o
   3   3   2          9.42         12.33         0.80 o
   4   3   2        156.81        151.52         1.69 o
   5   3   2        159.57        162.98         1.23 o
   6   3   2          9.89          9.26         0.48 o
   7   3   2        272.95        259.93         2.14 o
   8   3   2        219.46        224.74         2.31 o
   9   3   2         21.51         22.73         0.92 o
  -9   4   2         35.84         39.62         1.14 o
  -8   4   2         78.12         86.66         1.71 o
  -7   4   2        949.46        919.75         6.62 o
  -6   4   2        158.79        157.62         1.37 o
  -5   4   2         43.50         44.07         0.67 o
  -4   4   2         46.70         45.76         0.59 o
  -3   4   2          1.71          0.90         0.78 o
  -2   4   2        302.58        308.00         3.81 o
  -1   4   2       2378.65       2469.77        25.94 o
   0   4   2        340.59        330.84         3.72 o
   1   4   2       2378.70       2440.73        24.03 o
   2   4   2        303.21        309.17         3.90 o
   3   4   2          1.71          1.73         0.80 o
   4   4   2         46.01         45.80         0.60 o
   5   4   2         43.76         42.65         0.62 o
   6   4   2        158.58        153.81         1.33 o
   7   4   2        949.29        922.91         6.57 o
   8   4   2         77.66         86.23         1.35 o
   9   4   2         35.57         35.99         0.90 o
  -9   5   2         83.21         85.13         1.56 o
  -8   5   2        104.68        103.03         1.45 o
  -7   5   2        159.62        177.09         1.82 o
  -6   5   2         69.66         63.03         0.86 o
  -5   5   2         75.26         71.84         0.87 o
  -4   5   2        107.03        104.11         0.91 o
  -3   5   2        249.38        244.03         2.12 o
  -2   5   2        224.29        242.88         3.53 o
  -1   5   2        172.64        192.56         2.76 o
   0   5   2        477.80        476.53         5.36 o
   1   5   2        170.93        191.84         2.68 o
   2   5   2        224.44        242.18         3.53 o
   3   5   2        247.99        242.97         1.73 o
   4   5   2        107.11        103.59         0.93 o
   5   5   2         75.76         71.78         0.84 o
   6   5   2         69.40         64.75         0.87 o
   7   5   2        160.24        177.11         1.72 o
   8   5   2        104.61        103.49         1.34 o
   9   5   2         83.12         81.03         1.24 o
  -9   6   2         10.78          8.32         0.74 o
  -8   6   2         26.22         28.28         0.81 o
  -7   6   2         76.93         80.95         1.15 o
  -6   6   2         84.94         83.31         1.13 o
  -5   6   2         55.20         57.52         0.94 o
  -4   6   2         60.68         57.55         0.72 o
  -3   6   2        135.11        131.36         1.03 o
  -2   6   2        123.74        124.47         1.08 o
  -1   6   2        396.86        404.58         3.52 o
   0   6   2       1168.88       1215.36        10.62 o
   1   6   2        397.69        405.54         3.82 o
   2   6   2        123.97        126.80         1.08 o
   3   6   2        135.23        131.35         1.04 o
   4   6   2         60.90         58.51         0.74 o
   5   6   2         54.95         55.66         0.79 o
   6   6   2         84.93         81.57         1.02 o
   7   6   2         77.10         82.62         1.16 o
   8   6   2         26.01         29.07         0.79 o
   9   6   2         10.77          7.31         0.75 o
  -8   7   2        217.42        214.96         2.05 o
  -7   7   2         87.01         90.43         1.19 o
  -6   7   2        108.36        118.62         1.32 o
  -5   7   2          5.40          7.92         0.50 o
  -4   7   2         14.52         15.64         0.55 o
  -3   7   2          9.89         10.85         0.45 o
  -2   7   2        203.98        198.70         1.43 o
  -1   7   2         62.65         52.35         0.64 o
   0   7   2        863.64        803.36         4.61 o
   1   7   2         62.68         52.90         0.65 o
   2   7   2        204.35        200.15         1.45 o
   3   7   2         10.21         11.66         0.45 o
   4   7   2         14.42         16.33         0.53 o
   5   7   2          5.31          8.66         0.53 o
   6   7   2        108.01        119.13         1.31 o
   7   7   2         87.05         87.50         1.18 o
   8   7   2        217.36        218.31         2.02 o
  -8   8   2        127.16        119.72         1.50 o
  -7   8   2        212.24        212.74         1.89 o
  -6   8   2         28.94         33.53         0.74 o
  -5   8   2        471.58        476.00         3.43 o
  -4   8   2         27.01         27.10         0.65 o
  -3   8   2         36.73         38.32         0.70 o
  -2   8   2        410.03        407.24         2.66 o
  -1   8   2        493.41        472.62         2.91 o
   0   8   2        278.54        283.31         2.00 o
   1   8   2        492.39        474.43         3.06 o
   2   8   2        409.81        407.17         2.66 o
   3   8   2         36.29         38.40         0.69 o
   4   8   2         26.89         27.37         0.64 o
   5   8   2        471.09        480.64         3.39 o
   6   8   2         28.98         32.72         0.75 o
   7   8   2        212.62        212.91         1.90 o
   8   8   2        127.09        121.56         1.32 o
  -7   9   2         55.16         54.03         0.88 o
  -6   9   2        371.34        386.27         3.05 o
  -5   9   2        278.42        301.96         2.50 o
  -4   9   2         19.97         17.83         0.66 o
  -3   9   2         11.64         10.81         0.56 o
  -2   9   2        512.39        514.54         3.34 o
  -1   9   2        630.37        613.88         3.95 o
   0   9   2        275.59        275.93         2.18 o
   1   9   2        631.20        618.90         4.06 o
   2   9   2        513.45        515.11         3.48 o
   3   9   2         11.84         10.88         0.58 o
   4   9   2         19.89         16.32         0.67 o
   5   9   2        278.60        296.26         2.39 o
   6   9   2        372.39        387.03         3.05 o
   7   9   2         55.63         54.30         0.87 o
  -6  10   2         37.53         40.99         0.77 o
  -5  10   2        168.24        171.04         1.71 o
  -4  10   2        196.40        207.77         1.90 o
  -3  10   2        114.33        114.03         1.29 o
  -2  10   2        334.36        332.30         2.63 o
  -1  10   2        325.89        320.37         2.85 o
   0  10   2       1181.06       1174.77        10.05 o
   1  10   2        325.20        317.72         2.79 o
   2  10   2        334.36        333.04         2.76 o
   3  10   2        113.80        113.79         1.31 o
   4  10   2        195.52        203.57         1.88 o
   5  10   2        169.17        171.80         1.74 o
   6  10   2         37.63         41.10         0.80 o
  -5  11   2        170.42        172.76         1.67 o
  -4  11   2        194.92        194.10         1.83 o
  -3  11   2         55.90         55.16         0.94 o
  -2  11   2        166.23        168.54         1.76 o
  -1  11   2         82.12         81.86         1.30 o
   0  11   2        148.48        151.36         1.64 o
   1  11   2         82.20         82.83         1.26 o
   2  11   2        165.94        167.50         1.81 o
   3  11   2         56.01         57.75         0.98 o
   4  11   2        194.95        191.62         1.82 o
   5  11   2        170.93        169.72         1.72 o
  -4  12   2         23.53         21.86         1.22 o
  -3  12   2        127.31        131.33         1.55 o
  -2  12   2        145.90        153.69         1.71 o
  -1  12   2         16.34         20.13         0.74 o
   0  12   2          0.04          0.48         0.56 o
   1  12   2         16.20         20.03         0.72 o
   2  12   2        146.17        153.33         1.75 o
   3  12   2        127.26        128.16         1.60 o
   4  12   2         23.36         21.69         0.81 o
  -1  13   2         88.08         85.00         1.70 o
   0  13   2         20.20         19.20         0.69 o
   1  13   2         87.65         85.75         1.40 o
   1   0   3       2327.13       2259.58        21.75 o
   2   0   3       1078.39       1090.50        10.58 o
   3   0   3        216.22        227.15         2.76 o
   4   0   3        673.38        773.12         8.38 o
   5   0   3        343.39        327.53         2.14 o
   6   0   3        160.59        138.91         1.20 o
   7   0   3         75.22         73.28         0.99 o
   8   0   3        335.98        320.23         3.26 o
   9   0   3          0.02          0.91         0.91 o
 -10   1   3         48.41         51.93         2.34 o
  -9   1   3         55.35         55.01         1.42 o
  -8   1   3        201.30        201.19         2.76 o
  -7   1   3        447.39        426.26         3.36 o
  -6   1   3        488.23        439.31         2.90 o
  -5   1   3         26.44         28.95         0.50 o
  -4   1   3       1758.54       1949.28        18.93 o
  -3   1   3        378.49        407.19         4.33 o
  -2   1   3       3836.13       3858.16        37.98 o
  -1   1   3      11120.34      10180.07       102.18 o
   0   1   3       5665.29       5131.15        49.38 o
   1   1   3      11122.61      10222.14        98.23 o
   2   1   3       3837.01       3877.61        38.97 o
   3   1   3        378.51        411.24         4.95 o
   4   1   3       1758.13       1952.78        21.57 o
   5   1   3         26.69         29.30         0.50 o
   6   1   3        488.54        446.17         2.92 o
   7   1   3        447.45        427.27         3.05 o
   8   1   3        200.89        200.76         2.13 o
   9   1   3         55.34         51.31         1.15 o
  -9   2   3        186.04        183.49         2.55 o
  -8   2   3        142.65        144.63         2.15 o
  -7   2   3        438.91        431.05         4.08 o
  -6   2   3        324.18        316.66         2.24 o
  -5   2   3        306.80        274.72         1.80 o
  -4   2   3        439.62        441.65         5.28 o
  -3   2   3        427.95        440.94         5.15 o
  -2   2   3        125.33        127.32         1.94 o
  -1   2   3        393.41        376.88         4.07 o
   0   2   3       3762.47       3585.42        33.09 o
   1   2   3        392.82        379.21         3.98 o
   2   2   3        124.63        119.47         1.95 o
   3   2   3        425.49        436.55         5.44 o
   4   2   3        439.91        448.03         5.88 o
   5   2   3        306.69        276.80         1.82 o
   6   2   3        324.89        319.48         2.22 o
   7   2   3        439.40        423.07         3.06 o
   8   2   3        142.20        144.91         1.70 o
   9   2   3        185.82        180.14         2.10 o
  -9   3   3        104.60        107.75         1.90 o
  -8   3   3         65.72         65.73         1.43 o
  -7   3   3         60.93         64.10         1.08 o
  -6   3   3         33.19         30.35         0.61 o
  -5   3   3         76.91         68.46         0.76 o
  -4   3   3        370.04        390.02         3.20 o
  -3   3   3        294.53        307.52         3.95 o
  -2   3   3        521.19        526.95         5.97 o
  -1   3   3        583.97        575.07         6.06 o
   0   3   3       5513.57       5502.21        52.65 o
   1   3   3        585.07        581.19         5.96 o
   2   3   3        521.32        527.46         5.98 o
   3   3   3        294.76        303.87         3.92 o
   4   3   3        369.56        388.55         2.77 o
   5   3   3         76.84         67.87         0.77 o
   6   3   3         33.19         30.52         0.62 o
   7   3   3         60.96         65.32         0.99 o
   8   3   3         65.68         63.76         1.08 o
   9   3   3        104.69        102.95         1.52 o
  -9   4   3         62.58         68.04         1.64 o
  -8   4   3         28.40         26.98         1.05 o
  -7   4   3        171.84        161.72         1.67 o
  -6   4   3        209.23        207.19         1.71 o
  -5   4   3        186.78        195.35         1.52 o
  -4   4   3        143.13        153.87         1.18 o
  -3   4   3        491.66        564.91         7.03 o
  -2   4   3        673.43        721.29         8.24 o
  -1   4   3       1971.53       2100.21        21.29 o
   0   4   3        930.12        988.81         9.82 o
   1   4   3       1975.38       2127.58        21.41 o
   2   4   3        672.64        713.73         7.82 o
   3   4   3        493.05        555.05         7.01 o
   4   4   3        143.66        155.08         1.25 o
   5   4   3        187.61        195.92         1.47 o
   6   4   3        209.38        207.29         1.63 o
   7   4   3        171.29        166.33         1.58 o
   8   4   3         28.56         28.38         0.81 o
   9   4   3         62.72         63.42         1.09 o
  -9   5   3         19.56         16.38         0.83 o
  -8   5   3         36.27         36.27         0.93 o
  -7   5   3       1073.86       1079.40         8.07 o
  -6   5   3         77.55         78.67         0.99 o
  -5   5   3         63.66         63.87         0.79 o
  -4   5   3        498.32        494.73         2.96 o
  -3   5   3        175.77        193.48         1.48 o
  -2   5   3        274.33        290.85         4.19 o
  -1   5   3        514.82        528.69         6.17 o
   0   5   3         55.57         56.77         1.35 o
   1   5   3        515.47        520.95         5.73 o
   2   5   3        274.95        291.91         4.06 o
   3   5   3        176.24        194.11         1.36 o
   4   5   3        497.46        499.95         2.96 o
   5   5   3         63.25         64.55         0.80 o
   6   5   3         77.86         78.97         0.98 o
   7   5   3       1075.19       1086.75         7.56 o
   8   5   3         36.71         37.09         0.85 o
   9   5   3         19.63         17.65         0.95 o
  -8   6   3         49.74         50.65         1.06 o
  -7   6   3        133.19        138.01         1.59 o
  -6   6   3         19.56         21.50         0.64 o
  -5   6   3        225.52        222.75         1.69 o
  -4   6   3         14.03         13.94         0.46 o
  -3   6   3         35.88         40.76         0.56 o
  -2   6   3        194.80        176.30         1.35 o
  -1   6   3        207.27        217.56         1.76 o
   0   6   3         61.15         64.61         1.05 o
   1   6   3        207.17        218.80         1.92 o
   2   6   3        193.93        179.30         1.32 o
   3   6   3         35.56         40.58         0.56 o
   4   6   3         14.26         15.37         0.48 o
   5   6   3        225.17        226.10         1.71 o
   6   6   3         20.00         22.07         0.63 o
   7   6   3        133.18        137.33         1.47 o
   8   6   3         49.44         50.80         0.95 o
  -8   7   3         34.31         32.61         0.76 o
  -7   7   3         23.90         23.32         0.73 o
  -6   7   3         49.17         47.95         0.82 o
  -5   7   3        155.57        161.01         1.40 o
  -4   7   3         14.87         14.89         0.52 o
  -3   7   3          4.25          5.67         0.43 o
  -2   7   3         56.56         55.94         0.75 o
  -1   7   3        301.32        289.95         1.86 o
   0   7   3        185.00        171.51         1.33 o
   1   7   3        302.29        289.52         1.92 o
   2   7   3         56.77         56.08         0.70 o
   3   7   3          4.33          5.98         0.42 o
   4   7   3         15.02         16.09         0.55 o
   5   7   3        156.03        160.88         1.49 o
   6   7   3         49.17         50.58         0.88 o
   7   7   3         23.81         24.10         0.77 o
   8   7   3         34.77         35.04         0.77 o
  -7   8   3         60.52         55.25         0.84 o
  -6   8   3         17.14         16.26         0.66 o
  -5   8   3        346.69        356.17         2.70 o
  -4   8   3        127.30        136.00         1.40 o
  -3   8   3         15.55         16.49         0.56 o
  -2   8   3        627.08        604.96         3.80 o
  -1   8   3         73.07         71.85         0.83 o
   0   8   3        109.34        101.41         1.03 o
   1   8   3         72.81         71.09         0.87 o
   2   8   3        627.39        603.86         3.84 o
   3   8   3         15.26         15.26         0.54 o
   4   8   3        127.10        136.10         1.37 o
   5   8   3        346.44        360.94         2.68 o
   6   8   3         16.96         15.24         0.62 o
   7   8   3         60.73         55.53         0.86 o
  -7   9   3        120.43        106.84         1.62 o
  -6   9   3          1.76          1.45         0.58 o
  -5   9   3        252.30        257.30         2.23 o
  -4   9   3        302.52        293.87         2.48 o
  -3   9   3         39.51         38.36         0.73 o
  -2   9   3        199.56        201.36         1.62 o
  -1   9   3        837.15        818.53         5.18 o
   0   9   3         32.61         37.06         0.70 o
   1   9   3        837.14        816.28         5.31 o
   2   9   3        199.42        201.71         1.68 o
   3   9   3         39.57         39.37         0.85 o
   4   9   3        302.51        290.88         2.37 o
   5   9   3        252.03        257.02         2.20 o
   6   9   3          1.77          1.81         0.56 o
   7   9   3        120.37        110.03         1.53 o
  -6  10   3         43.42         46.48         0.84 o
  -5  10   3         72.91         69.38         1.02 o
  -4  10   3        256.85        262.43         2.27 o
  -3  10   3        103.54        106.47         1.29 o
  -2  10   3         33.73         34.29         0.75 o
  -1  10   3        140.30        136.03         1.41 o
   0  10   3          1.79          0.97         0.51 o
   1  10   3        139.93        138.08         1.49 o
   2  10   3         33.79         36.76         0.83 o
   3  10   3        103.12        106.01         1.28 o
   4  10   3        256.96        260.24         2.38 o
   5  10   3         73.05         67.64         1.00 o
   6  10   3         43.42         45.38         0.85 o
  -5  11   3         34.03         35.27         0.75 o
  -4  11   3         20.48         19.00         0.65 o
  -3  11   3         19.99         19.41         0.67 o
  -2  11   3        114.28        113.64         1.37 o
  -1  11   3        153.79        157.99         1.68 o
   0  11   3          2.36          1.42         0.57 o
   1  11   3        153.09        159.40         1.72 o
   2  11   3        114.44        115.24         1.44 o
   3  11   3         20.21         20.17         0.88 o
   4  11   3         20.60         19.62         0.65 o
   5  11   3         33.71         30.94         0.70 o
  -3  12   3         24.38         25.93         0.71 o
  -2  12   3         85.56         91.50         1.22 o
  -1  12   3        136.08        140.88         1.71 o
   0  12   3        238.25        237.80         2.31 o
   1  12   3        136.54        140.93         1.63 o
   2  12   3         85.38         90.75         1.20 o
   3  12   3         24.39         27.29         0.90 o
   0  13   3          8.17          9.95         0.94 o
   0   0   4        193.23        164.69         2.72 o
   1   0   4        550.94        567.15         5.82 o
   2   0   4          6.43          6.57         0.65 o
   3   0   4        790.62        844.09         8.70 o
   4   0   4        527.64        594.78         6.73 o
   5   0   4        354.51        340.33         2.17 o
   6   0   4          0.03          1.30         0.38 o
   7   0   4         88.32         78.94         1.05 o
   8   0   4         84.94         86.14         1.36 o
   9   0   4          1.77          2.55         0.89 o
  -9   1   4         49.63         58.55         1.41 o
  -8   1   4        288.61        278.52         3.51 o
  -7   1   4        146.73        144.48         1.47 o
  -6   1   4        139.97        141.44         1.26 o
  -5   1   4         47.35         43.85         0.57 o
  -4   1   4        101.64        106.72         1.94 o
  -3   1   4       2014.68       2159.55        21.63 o
  -2   1   4       2490.77       2550.65        25.84 o
  -1   1   4       1893.76       1861.09        18.07 o
   0   1   4       3918.95       3772.06        35.73 o
   1   1   4       1888.28       1869.99        18.64 o
   2   1   4       2492.52       2545.81        25.38 o
   3   1   4       2015.46       2141.37        22.68 o
   4   1   4        101.28        106.23         2.04 o
   5   1   4         46.85         42.44         0.57 o
   6   1   4        139.70        143.81         1.26 o
   7   1   4        147.34        144.40         1.38 o
   8   1   4        288.39        279.09         2.65 o
   9   1   4         50.01         57.66         1.51 o
  -9   2   4        112.85        120.11         1.90 o
  -8   2   4        269.02        247.71         3.06 o
  -7   2   4       1053.97       1010.31         7.18 o
  -6   2   4        324.86        300.90         2.14 o
  -5   2   4         90.44         87.44         0.85 o
  -4   2   4         25.85         30.15         1.00 o
  -3   2   4       1661.41       1853.96        18.75 o
  -2   2   4        215.68        216.51         2.87 o
  -1   2   4       6197.08       5979.11        58.70 o
   0   2   4         73.55         68.35         1.27 o
   1   2   4       6191.00       6059.56        58.93 o
   2   2   4        216.19        216.08         2.87 o
   3   2   4       1661.68       1856.73        19.33 o
   4   2   4         25.34         29.49         0.68 o
   5   2   4         90.58         88.24         0.86 o
   6   2   4        324.55        302.56         2.12 o
   7   2   4       1053.42       1015.23         6.72 o
   8   2   4        268.86        241.29         2.30 o
   9   2   4        112.56        109.36         1.48 o
  -9   3   4          7.32          8.19         0.82 o
  -8   3   4          8.13          8.27         0.85 o
  -7   3   4        446.68        423.29         3.35 o
  -6   3   4        239.75        232.89         1.80 o
  -5   3   4        203.17        191.08         1.41 o
  -4   3   4        266.33        282.79         1.96 o
  -3   3   4        142.47        149.44         2.49 o
  -2   3   4        129.34        135.57         2.13 o
  -1   3   4       1588.70       1645.29        16.66 o
   0   3   4       4060.06       4220.44        38.93 o
   1   3   4       1588.00       1646.34        17.14 o
   2   3   4        130.92        133.59         2.16 o
   3   3   4        142.62        146.97         2.49 o
   4   3   4        267.24        283.38         1.92 o
   5   3   4        203.35        193.43         1.40 o
   6   3   4        241.66        235.24         1.77 o
   7   3   4        446.50        429.18         3.40 o
   8   3   4          8.04          7.65         0.61 o
   9   3   4          7.27          6.36         0.66 o
  -9   4   4         17.77         19.62         1.03 o
  -8   4   4         83.51         89.31         1.69 o
  -7   4   4         70.51         71.26         1.10 o
  -6   4   4        249.67        238.21         1.88 o
  -5   4   4         87.48         84.23         0.90 o
  -4   4   4         94.07        102.22         0.91 o
  -3   4   4         62.19         65.39         1.06 o
  -2   4   4        233.61        241.23         3.52 o
  -1   4   4         42.38         49.37         1.18 o
   0   4   4       7330.62       7600.39        71.85 o
   1   4   4         42.42         52.20         1.20 o
   2   4   4        232.93        237.65         3.42 o
   3   4   4         62.51         65.61         1.20 o
   4   4   4         92.94        102.57         0.90 o
   5   4   4         87.09         87.38         0.96 o
   6   4   4        249.99        242.30         1.79 o
   7   4   4         70.06         72.95         1.05 o
   8   4   4         83.75         87.76         1.23 o
   9   4   4         17.85         18.43         0.76 o
  -9   5   4         23.61         25.37         1.12 o
  -8   5   4         15.80         13.43         0.75 o
  -7   5   4         80.78         82.83         1.24 o
  -6   5   4         19.35         22.37         0.63 o
  -5   5   4        393.66        388.66         2.59 o
  -4   5   4         78.17         76.89         0.82 o
  -3   5   4         30.03         30.73         0.51 o
  -2   5   4         66.91         69.96         1.13 o
  -1   5   4         54.46         58.64         1.40 o
   0   5   4         50.98         51.52         1.31 o
   1   5   4         53.99         56.72         1.46 o
   2   5   4         66.86         68.55         1.07 o
   3   5   4         30.30         31.81         0.50 o
   4   5   4         78.17         78.85         0.82 o
   5   5   4        393.49        389.58         2.50 o
   6   5   4         19.10         23.39         0.62 o
   7   5   4         81.06         85.48         1.15 o
   8   5   4         15.86         15.77         0.67 o
   9   5   4         23.46         24.17         0.81 o
  -8   6   4         39.38         38.53         0.87 o
  -7   6   4         55.69         50.82         0.96 o
  -6   6   4        221.46        227.25         1.91 o
  -5   6   4        204.89        196.96         1.61 o
  -4   6   4         47.84         48.39         0.67 o
  -3   6   4         87.88         87.38         0.85 o
  -2   6   4        953.34        965.13         5.51 o
  -1   6   4        314.72        323.30         2.25 o
   0   6   4        281.89        255.15         2.00 o
   1   6   4        314.78        321.46         2.70 o
   2   6   4        953.66        969.67         5.41 o
   3   6   4         87.80         88.54         0.83 o
   4   6   4         47.80         49.30         0.67 o
   5   6   4        205.33        200.18         1.59 o
   6   6   4        221.31        228.88         2.03 o
   7   6   4         55.78         52.04         0.92 o
   8   6   4         39.42         40.20         0.81 o
  -8   7   4        104.52         98.29         1.41 o
  -7   7   4         16.38         13.93         0.67 o
  -6   7   4        185.20        185.36         1.71 o
  -5   7   4         35.06         36.65         0.70 o
  -4   7   4        153.05        146.24         1.28 o
  -3   7   4          8.67          8.80         0.47 o
  -2   7   4        243.94        246.47         1.73 o
  -1   7   4        284.57        268.62         1.76 o
   0   7   4        727.13        742.28         4.33 o
   1   7   4        284.77        270.69         1.85 o
   2   7   4        243.94        248.19         1.72 o
   3   7   4          8.79          9.31         0.46 o
   4   7   4        153.34        147.67         1.25 o
   5   7   4         34.78         36.03         0.71 o
   6   7   4        185.01        187.87         1.71 o
   7   7   4         16.41         12.65         0.69 o
   8   7   4        104.72        103.39         1.17 o
  -7   8   4        264.68        263.96         2.24 o
  -6   8   4         19.62         20.35         0.66 o
  -5   8   4         45.80         48.91         0.86 o
  -4   8   4        256.02        246.64         2.36 o
  -3   8   4         51.62         47.83         0.79 o
  -2   8   4         14.54         15.78         0.55 o
  -1   8   4        152.16        139.22         1.19 o
   0   8   4         32.07         33.86         0.61 o
   1   8   4        152.18        141.20         1.29 o
   2   8   4         14.50         16.56         0.54 o
   3   8   4         51.69         47.82         0.78 o
   4   8   4        256.91        243.28         1.93 o
   5   8   4         45.88         52.32         0.85 o
   6   8   4         19.49         19.51         0.66 o
   7   8   4        263.88        268.07         2.25 o
  -7   9   4         43.09         41.58         0.76 o
  -6   9   4         91.29        101.06         1.23 o
  -5   9   4         55.93         63.44         1.00 o
  -4   9   4         17.80         19.48         0.66 o
  -3   9   4         64.28         67.97         0.98 o
  -2   9   4        339.06        345.97         2.59 o
  -1   9   4        173.62        169.62         1.49 o
   0   9   4         21.83         23.77         0.66 o
   1   9   4        173.38        169.64         1.57 o
   2   9   4        338.74        345.13         2.53 o
   3   9   4         64.19         67.28         0.93 o
   4   9   4         17.79         18.21         0.68 o
   5   9   4         56.24         62.45         0.97 o
   6   9   4         91.70        100.02         1.14 o
   7   9   4         43.24         44.55         0.85 o
  -6  10   4         65.87         69.40         0.99 o
  -5  10   4        279.38        290.31         2.50 o
  -4  10   4         25.77         29.40         0.75 o
  -3  10   4         26.22         27.66         0.73 o
  -2  10   4        192.80        187.32         1.73 o
  -1  10   4         51.76         52.73         0.88 o
   0  10   4          5.89          4.82         0.56 o
   1  10   4         51.67         51.67         0.92 o
   2  10   4        192.34        190.86         1.84 o
   3  10   4         26.23         28.74         0.77 o
   4  10   4         25.62         29.52         0.73 o
   5  10   4        279.45        283.58         2.52 o
   6  10   4         65.68         69.17         0.99 o
  -5  11   4         35.28         35.53         0.78 o
  -4  11   4         36.56         36.75         0.78 o
  -3  11   4         65.19         64.82         0.96 o
  -2  11   4        115.21        112.47         1.38 o
  -1  11   4        159.20        157.55         1.74 o
   0  11   4         10.86          9.90         0.62 o
   1  11   4        159.60        157.21         1.76 o
   2  11   4        114.77        115.14         1.45 o
   3  11   4         65.40         65.64         1.04 o
   4  11   4         36.77         34.57         0.83 o
   5  11   4         35.18         33.02         0.90 o
  -3  12   4        157.59        152.11         1.84 o
  -2  12   4          6.04          5.74         0.62 o
  -1  12   4        290.46        294.21         2.91 o
   0  12   4         99.53        105.81         1.40 o
   1  12   4        290.09        299.58         2.94 o
   2  12   4          5.98          5.44         0.60 o
   3  12   4        157.34        149.05         1.67 o
   1   0   5         49.48         53.79         1.12 o
   2   0   5       1865.55       1861.33        19.19 o
   3   0   5      11230.02      12129.09       121.34 o
   4   0   5        266.56        311.31         4.08 o
   5   0   5         59.27         65.82         0.73 o
   6   0   5        194.04        193.91         1.52 o
   7   0   5        389.83        385.25         2.85 o
   8   0   5        112.73        115.71         1.54 o
   9   0   5         14.93          9.45         0.89 o
  -9   1   5         39.72         39.18         1.20 o
  -8   1   5        117.51        122.33         1.98 o
  -7   1   5          5.51          7.19         0.55 o
  -6   1   5         62.14         64.43         0.83 o
  -5   1   5        110.97        108.85         0.97 o
  -4   1   5       2390.08       2564.40        20.17 o
  -3   1   5        883.21        933.42        10.07 o
  -2   1   5        823.17        856.79         8.94 o
  -1   1   5        290.02        285.61         3.37 o
   0   1   5      10931.24      10065.62        95.02 o
   1   1   5        290.21        288.85         3.23 o
   2   1   5        825.25        850.26         9.23 o
   3   1   5        883.48        929.68        10.40 o
   4   1   5       2387.81       2517.45        18.36 o
   5   1   5        111.42        108.87         0.97 o
   6   1   5         61.87         65.51         0.84 o
   7   1   5          5.58          8.36         0.53 o
   8   1   5        117.48        122.93         1.52 o
   9   1   5         40.06         37.52         1.07 o
  -9   2   5         10.82         11.96         0.91 o
  -8   2   5         43.18         43.51         1.21 o
  -7   2   5          2.79          4.24         0.54 o
  -6   2   5        160.04        151.89         1.36 o
  -5   2   5         98.72        101.81         0.93 o
  -4   2   5        272.52        265.88         2.01 o
  -3   2   5        227.95        257.69         3.63 o
  -2   2   5        876.66        892.47         9.63 o
  -1   2   5       1384.26       1369.09        14.04 o
   0   2   5       1452.42       1411.24        13.63 o
   1   2   5       1388.73       1389.96        13.75 o
   2   2   5        877.28        896.46         9.97 o
   3   2   5        227.93        262.84         3.65 o
   4   2   5        273.06        264.60         1.89 o
   5   2   5         99.03        104.03         0.97 o
   6   2   5        160.17        153.59         1.33 o
   7   2   5          2.73          4.00         0.53 o
   8   2   5         43.06         43.31         0.91 o
   9   2   5         10.92          9.88         0.76 o
  -9   3   5          9.29         11.39         0.88 o
  -8   3   5         96.27         89.28         1.74 o
  -7   3   5          4.06          2.88         0.54 o
  -6   3   5        222.88        234.24         1.83 o
  -5   3   5          4.09          3.62         0.40 o
  -4   3   5        712.40        675.37         3.99 o
  -3   3   5        482.32        504.69         6.41 o
  -2   3   5        571.66        605.30         6.90 o
  -1   3   5       1940.88       2088.90        21.01 o
   0   3   5        238.40        258.27         3.08 o
   1   3   5       1938.15       2081.24        20.52 o
   2   3   5        572.61        604.02         7.11 o
   3   3   5        480.94        504.59         6.25 o
   4   3   5        711.88        677.04         3.89 o
   5   3   5          4.07          3.77         0.40 o
   6   3   5        222.68        237.09         1.82 o
   7   3   5          4.11          3.15         0.53 o
   8   3   5         95.91         90.08         1.26 o
   9   3   5          9.06         10.55         0.66 o
  -9   4   5         19.44         22.09         0.92 o
  -8   4   5          3.79          4.13         0.65 o
  -7   4   5        418.07        425.43         3.56 o
  -6   4   5        398.70        380.18         2.73 o
  -5   4   5        273.23        266.49         1.92 o
  -4   4   5         12.63         10.44         0.40 o
  -3   4   5        151.59        145.34         1.28 o
  -2   4   5         47.95         47.51         1.41 o
  -1   4   5       2099.90       2320.32        23.93 o
   0   4   5       1856.27       2030.83        19.65 o
   1   4   5       2098.57       2299.44        22.81 o
   2   4   5         48.30         49.80         1.48 o
   3   4   5        151.43        145.70         1.12 o
   4   4   5         12.63         11.01         0.40 o
   5   4   5        272.60        268.96         1.86 o
   6   4   5        399.18        386.39         2.61 o
   7   4   5        416.14        430.65         3.27 o
   8   4   5          3.76          5.39         0.59 o
   9   4   5         19.31         22.24         0.74 o
  -9   5   5          6.55          4.29         0.71 o
  -8   5   5         58.52         58.91         1.09 o
  -7   5   5        510.34        530.67         4.24 o
  -6   5   5       1006.76        970.72         6.32 o
  -5   5   5         87.67        101.28         1.06 o
  -4   5   5         49.23         50.36         0.68 o
  -3   5   5         32.81         33.15         0.50 o
  -2   5   5        143.98        134.55         1.18 o
  -1   5   5        343.19        374.08         4.51 o
   0   5   5      10818.25      11701.53       116.24 o
   1   5   5        342.21        370.43         4.75 o
   2   5   5        144.05        135.30         1.23 o
   3   5   5         33.09         34.26         0.52 o
   4   5   5         49.16         51.57         0.68 o
   5   5   5         88.30        104.73         1.05 o
   6   5   5       1007.07        979.55         5.95 o
   7   5   5        509.73        538.08         3.93 o
   8   5   5         58.60         60.16         0.96 o
   9   5   5          6.70          4.84         0.63 o
  -8   6   5          1.91          3.20         0.58 o
  -7   6   5        293.18        291.24         2.49 o
  -6   6   5         30.65         32.55         0.75 o
  -5   6   5         84.79         85.95         0.99 o
  -4   6   5        259.61        256.06         1.79 o
  -3   6   5          1.30          2.16         0.38 o
  -2   6   5        218.55        215.64         1.52 o
  -1   6   5        111.83        113.14         0.96 o
   0   6   5         99.40         94.83         0.95 o
   1   6   5        111.71        113.82         1.04 o
   2   6   5        217.46        215.85         1.48 o
   3   6   5          1.33          1.98         0.36 o
   4   6   5        260.59        259.67         1.82 o
   5   6   5         84.82         89.59         1.14 o
   6   6   5         30.86         34.92         0.79 o
   7   6   5        294.19        296.21         2.40 o
   8   6   5          1.86          3.32         0.55 o
  -8   7   5         26.03         21.36         0.65 o
  -7   7   5        101.13        106.25         1.22 o
  -6   7   5         94.88         91.98         1.16 o
  -5   7   5        158.51        162.89         1.63 o
  -4   7   5        251.82        265.42         1.98 o
  -3   7   5        116.88        119.85         1.11 o
  -2   7   5         24.67         26.28         0.55 o
  -1   7   5         78.74         77.03         0.83 o
   0   7   5        137.35        135.06         1.14 o
   1   7   5         78.95         76.23         0.88 o
   2   7   5         24.52         26.64         0.54 o
   3   7   5        117.10        120.77         1.11 o
   4   7   5        251.09        266.88         1.91 o
   5   7   5        157.80        163.54         1.49 o
   6   7   5         95.03         90.98         1.18 o
   7   7   5        100.92        106.62         1.27 o
   8   7   5         25.97         22.15         0.66 o
  -7   8   5         25.07         25.31         0.67 o
  -6   8   5         27.73         26.62         0.73 o
  -5   8   5        406.74        421.50         3.31 o
  -4   8   5        312.36        323.81         2.68 o
  -3   8   5        103.52        103.44         1.14 o
  -2   8   5        133.11        119.35         1.15 o
  -1   8   5          0.83          1.13         0.39 o
   0   8   5         47.24         40.42         0.69 o
   1   8   5          0.86          0.34         0.44 o
   2   8   5        133.30        120.37         1.19 o
   3   8   5        104.34        108.08         1.14 o
   4   8   5        311.97        319.46         2.61 o
   5   8   5        407.31        420.88         3.08 o
   6   8   5         27.77         26.75         0.71 o
   7   8   5         24.76         25.35         0.70 o
  -7   9   5         16.08         15.36         0.63 o
  -6   9   5         12.44         16.58         0.64 o
  -5   9   5         11.99         13.49         0.82 o
  -4   9   5        214.76        213.64         1.93 o
  -3   9   5        397.55        394.35         3.49 o
  -2   9   5        447.33        439.60         3.08 o
  -1   9   5        463.82        453.18         3.08 o
   0   9   5          7.56          7.19         0.52 o
   1   9   5        464.06        459.06         3.45 o
   2   9   5        446.99        436.56         3.52 o
   3   9   5        397.77        392.69         2.93 o
   4   9   5        214.23        209.97         1.89 o
   5   9   5         12.19         12.80         0.64 o
   6   9   5         12.50         15.10         0.62 o
   7   9   5         16.09         14.81         0.63 o
  -6  10   5         55.58         54.18         0.90 o
  -5  10   5         24.77         23.35         0.69 o
  -4  10   5         22.41         22.60         0.75 o
  -3  10   5        725.33        722.91         5.15 o
  -2  10   5         40.43         43.87         0.84 o
  -1  10   5        117.18        117.55         1.38 o
   0  10   5         11.48         11.58         0.61 o
   1  10   5        117.59        119.56         1.45 o
   2  10   5         40.27         43.91         0.91 o
   3  10   5        726.50        716.41         5.39 o
   4  10   5         22.45         20.21         0.76 o
   5  10   5         24.72         24.21         0.72 o
   6  10   5         55.83         54.77         0.99 o
  -5  11   5          3.84          3.51         0.52 o
  -4  11   5         13.04         12.96         0.63 o
  -3  11   5         12.60         12.46         0.61 o
  -2  11   5         28.04         29.65         0.78 o
  -1  11   5        181.01        188.29         1.97 o
   0  11   5          1.82          2.99         0.57 o
   1  11   5        180.93        184.55         1.93 o
   2  11   5         28.00         30.23         0.91 o
   3  11   5         12.63         14.16         0.67 o
   4  11   5         12.97         13.04         0.66 o
   5  11   5          3.79          2.75         0.59 o
  -3  12   5         27.25         27.19         0.79 o
  -2  12   5          4.44          4.24         0.60 o
  -1  12   5         40.55         39.95         0.90 o
   0  12   5          4.62          4.44         0.62 o
   1  12   5         40.70         41.62         0.88 o
   2  12   5          4.30          5.44         0.57 o
   3  12   5         27.02         26.98         0.79 o
   0   0   6       1308.45       1340.47        17.96 o
   1   0   6        141.34        150.34         2.16 o
   2   0   6        288.82        284.33         3.72 o
   3   0   6        690.46        779.08         9.50 o
   4   0   6        607.25        594.77         3.73 o
   5   0   6          2.30          2.03         0.37 o
   6   0   6         26.64         21.75         0.56 o
   7   0   6         57.07         53.76         0.89 o
   8   0   6        176.71        173.50         1.88 o
   9   0   6         95.58        105.10         1.78 o
  -9   1   6          9.92         11.26         0.90 o
  -8   1   6         28.94         28.86         0.92 o
  -7   1   6         21.69         21.33         0.70 o
  -6   1   6         16.12         18.50         0.54 o
  -5   1   6        104.53         94.65         0.91 o
  -4   1   6        244.68        225.76         1.63 o
  -3   1   6        555.31        620.79         7.27 o
  -2   1   6        512.37        545.62         6.15 o
  -1   1   6        984.00       1020.56        10.27 o
   0   1   6          0.38          1.12         0.56 o
   1   1   6        985.74       1019.19        10.08 o
   2   1   6        509.99        535.76         6.03 o
   3   1   6        553.59        616.86         7.15 o
   4   1   6        244.55        227.07         1.63 o
   5   1   6        104.78         94.31         0.90 o
   6   1   6         15.82         19.16         0.57 o
   7   1   6         22.09         23.34         0.79 o
   8   1   6         28.78         29.17         0.83 o
   9   1   6          9.90          9.87         0.69 o
  -9   2   6         16.24         14.63         0.91 o
  -8   2   6        252.25        249.35         2.91 o
  -7   2   6        749.59        723.39         5.34 o
  -6   2   6        131.37        129.45         1.21 o
  -5   2   6          4.91          3.82         0.40 o
  -4   2   6        514.67        520.97         3.12 o
  -3   2   6        867.61        949.57        10.51 o
  -2   2   6        362.51        382.02         4.64 o
  -1   2   6        333.76        344.62         4.09 o
   0   2   6          7.76          7.50         0.67 o
   1   2   6        334.27        347.36         4.02 o
   2   2   6        362.83        382.26         4.82 o
   3   2   6        867.12        960.14        11.51 o
   4   2   6        515.12        520.20         3.11 o
   5   2   6          4.86          3.19         0.39 o
   6   2   6        131.52        132.57         1.38 o
   7   2   6        751.02        729.83         5.48 o
   8   2   6        251.95        248.46         2.29 o
   9   2   6         16.30         12.32         0.67 o
  -9   3   6         12.97         12.78         0.89 o
  -8   3   6         10.94         11.48         0.95 o
  -7   3   6        855.06        799.84         6.67 o
  -6   3   6         43.02         40.88         0.78 o
  -5   3   6        103.61         99.20         0.99 o
  -4   3   6        478.88        467.24         2.78 o
  -3   3   6        116.48        111.40         1.21 o
  -2   3   6        389.74        398.69         4.93 o
  -1   3   6        107.86        116.34         1.93 o
   0   3   6       4518.31       4965.81        48.08 o
   1   3   6        107.90        116.70         1.93 o
   2   3   6        389.17        402.91         4.96 o
   3   3   6        116.32        110.77         1.16 o
   4   3   6        479.52        464.84         2.74 o
   5   3   6        103.60         99.80         0.97 o
   6   3   6         42.95         42.66         0.72 o
   7   3   6        855.93        823.67         5.66 o
   8   3   6         10.95         12.52         0.63 o
   9   3   6         12.96         11.57         0.68 o
  -9   4   6         80.41         76.31         1.60 o
  -8   4   6          7.26          6.73         0.64 o
  -7   4   6         55.13         47.21         0.91 o
  -6   4   6        559.17        553.86         3.75 o
  -5   4   6         79.51         76.84         0.91 o
  -4   4   6        120.74        106.68         0.98 o
  -3   4   6        243.95        221.20         1.62 o
  -2   4   6        138.04        122.22         1.84 o
  -1   4   6         22.01         19.30         1.02 o
   0   4   6       1334.87       1364.67        13.83 o
   1   4   6         21.77         18.17         0.95 o
   2   4   6        137.38        118.80         1.84 o
   3   4   6        244.55        218.95         1.46 o
   4   4   6        120.96        110.39         0.99 o
   5   4   6         80.02         78.04         0.91 o
   6   4   6        559.26        559.60         3.57 o
   7   4   6         55.21         49.14         0.87 o
   8   4   6          7.25          7.77         0.62 o
   9   4   6         80.21         72.90         1.08 o
  -8   5   6          3.14          3.10         0.63 o
  -7   5   6         66.99         67.16         1.02 o
  -6   5   6        341.62        336.06         2.54 o
  -5   5   6        145.71        147.08         1.29 o
  -4   5   6         34.18         34.27         0.57 o
  -3   5   6        161.40        153.12         1.15 o
  -2   5   6        190.32        178.05         1.34 o
  -1   5   6        132.41        124.92         1.24 o
   0   5   6         39.56         45.18         0.78 o
   1   5   6        133.60        126.60         1.26 o
   2   5   6        191.40        178.89         1.29 o
   3   5   6        161.95        155.71         1.15 o
   4   5   6         33.85         34.65         0.58 o
   5   5   6        145.68        150.01         1.31 o
   6   5   6        342.36        344.43         2.56 o
   7   5   6         67.35         68.05         1.01 o
   8   5   6          3.13          3.16         0.59 o
  -8   6   6         34.79         40.22         0.88 o
  -7   6   6          6.39          6.74         0.61 o
  -6   6   6        288.76        306.83         2.43 o
  -5   6   6        525.21        544.75         3.53 o
  -4   6   6        179.18        175.49         1.40 o
  -3   6   6        459.44        443.61         2.74 o
  -2   6   6        605.11        605.40         3.64 o
  -1   6   6         54.52         51.22         0.63 o
   0   6   6        704.54        699.47         4.10 o
   1   6   6         54.13         51.41         0.68 o
   2   6   6        604.85        603.87         3.51 o
   3   6   6        458.04        445.37         2.71 o
   4   6   6        178.23        183.25         1.69 o
   5   6   6        527.30        557.96         3.45 o
   6   6   6        289.27        311.46         2.42 o
   7   6   6          6.44          5.08         0.58 o
   8   6   6         34.39         41.28         0.78 o
  -8   7   6         16.02         16.43         0.85 o
  -7   7   6        121.74        126.54         1.36 o
  -6   7   6        121.57        133.55         1.39 o
  -5   7   6        167.19        160.00         1.44 o
  -4   7   6        635.46        623.05         3.93 o
  -3   7   6        546.30        549.24         3.57 o
  -2   7   6        449.31        421.43         2.72 o
  -1   7   6         24.76         25.79         0.53 o
   0   7   6          3.34          3.28         0.40 o
   1   7   6         24.48         25.09         0.57 o
   2   7   6        448.97        414.63         2.66 o
   3   7   6        547.35        547.03         3.39 o
   4   7   6        635.55        622.68         3.80 o
   5   7   6        167.62        161.50         1.58 o
   6   7   6        120.77        134.02         1.43 o
   7   7   6        121.63        127.55         1.38 o
   8   7   6         15.89         16.28         0.61 o
  -7   8   6        100.81        107.72         1.27 o
  -6   8   6         11.21          9.93         0.64 o
  -5   8   6         23.01         24.28         0.71 o
  -4   8   6         98.84        100.75         1.25 o
  -3   8   6       1194.35       1166.79         7.26 o
  -2   8   6        471.55        473.76         3.08 o
  -1   8   6        222.36        216.97         1.65 o
   0   8   6         83.45         88.67         1.03 o
   1   8   6        222.07        218.59         1.80 o
   2   8   6        471.01        470.17         3.12 o
   3   8   6       1193.44       1156.80         7.06 o
   4   8   6         98.81         99.76         1.29 o
   5   8   6         23.20         23.89         0.68 o
   6   8   6         11.14         11.41         0.59 o
   7   8   6        101.13        108.87         1.19 o
  -6   9   6         11.60         11.24         0.62 o
  -5   9   6         36.14         39.23         0.81 o
  -4   9   6          6.94          6.91         0.58 o
  -3   9   6         82.73         85.41         1.11 o
  -2   9   6        163.65        161.26         1.46 o
  -1   9   6        103.20        113.26         1.19 o
   0   9   6         36.02         40.21         0.76 o
   1   9   6        103.29        113.38         1.29 o
   2   9   6        163.66        164.41         1.59 o
   3   9   6         82.46         86.32         1.24 o
   4   9   6          6.98          6.56         0.58 o
   5   9   6         36.10         39.72         0.82 o
   6   9   6         11.56         10.50         0.65 o
  -5  10   6         24.94         26.80         0.75 o
  -4  10   6         15.63         14.20         0.62 o
  -3  10   6         59.30         55.38         0.90 o
  -2  10   6        384.87        384.02         3.08 o
  -1  10   6         58.12         57.29         0.99 o
   0  10   6          1.17          2.87         0.55 o
   1  10   6         58.24         59.07         1.01 o
   2  10   6        384.40        385.70         3.41 o
   3  10   6         59.23         57.74         1.13 o
   4  10   6         15.59         14.72         0.64 o
   5  10   6         24.72         26.36         0.72 o
  -4  11   6          3.50          4.07         0.51 o
  -3  11   6         53.03         54.07         0.94 o
  -2  11   6         36.92         35.92         0.83 o
  -1  11   6        101.05        100.24         1.39 o
   0  11   6         24.91         31.61         0.83 o
   1  11   6        100.84        102.49         1.47 o
   2  11   6         36.82         36.30         0.83 o
   3  11   6         53.32         54.92         1.00 o
   4  11   6          3.46          3.90         0.60 o
  -3  12   6          7.50          8.43         0.64 o
  -2  12   6         26.36         25.49         0.80 o
  -1  12   6         90.06         97.89         1.34 o
   0  12   6          1.20          0.25         0.59 o
   1  12   6         89.94         97.08         1.41 o
   2  12   6         26.23         25.56         0.74 o
   3  12   6          7.59          7.27         0.64 o
   1   0   7         93.63         95.85         1.68 o
   2   0   7        107.45        109.88         2.07 o
   3   0   7       4428.90       5017.90        56.80 o
   4   0   7        304.63        298.77         1.93 o
   5   0   7        204.45        210.28         1.53 o
   6   0   7          9.76         11.08         0.51 o
   7   0   7        118.28        100.69         1.62 o
   8   0   7          1.50          4.07         0.58 o
   9   0   7          9.11          6.23         0.70 o
  -9   1   7          1.27          0.98         0.75 o
  -8   1   7        172.71        165.23         1.84 o
  -7   1   7        163.16        130.62         2.25 o
  -6   1   7         82.51         93.86         1.05 o
  -5   1   7         41.71         48.49         0.69 o
  -4   1   7        750.00        772.86         4.46 o
  -3   1   7        668.47        693.79         8.46 o
  -2   1   7         65.96         60.31         1.46 o
  -1   1   7        572.81        615.56         6.67 o
   0   1   7         43.71         42.58         1.08 o
   1   1   7        574.44        607.94         6.38 o
   2   1   7         65.68         60.21         1.40 o
   3   1   7        668.51        707.58         8.81 o
   4   1   7        749.69        774.22         4.31 o
   5   1   7         41.47         48.34         0.66 o
   6   1   7         82.48         93.89         1.03 o
   7   1   7        163.11        132.71         1.52 o
   8   1   7        173.20        166.40         1.69 o
   9   1   7          1.28          1.56         0.61 o
  -9   2   7         10.19         13.25         0.85 o
  -8   2   7         73.69         72.69         1.23 o
  -7   2   7         20.58         19.47         0.68 o
  -6   2   7         69.00         70.49         0.92 o
  -5   2   7         59.29         62.80         0.79 o
  -4   2   7        119.23        120.06         1.01 o
  -3   2   7        719.91        701.46         5.20 o
  -2   2   7        131.11        138.19         2.49 o
  -1   2   7        858.19        911.46         9.72 o
   0   2   7        306.82        325.89         3.66 o
   1   2   7        857.47        929.15         9.77 o
   2   2   7        131.12        137.02         2.43 o
   3   2   7        720.16        694.69         5.17 o
   4   2   7        119.15        120.41         0.98 o
   5   2   7         58.97         62.48         0.75 o
   6   2   7         68.69         68.70         0.89 o
   7   2   7         20.40         21.82         0.67 o
   8   2   7         73.32         74.07         1.11 o
   9   2   7         10.08         11.88         0.69 o
  -9   3   7         18.80         16.20         0.88 o
  -8   3   7        245.13        256.08         2.69 o
  -7   3   7        116.24        111.98         1.39 o
  -6   3   7        508.12        503.22         3.44 o
  -5   3   7        218.60        216.01         1.65 o
  -4   3   7         43.49         46.58         0.63 o
  -3   3   7        350.68        345.22         2.27 o
  -2   3   7        489.32        536.05         6.59 o
  -1   3   7       1176.91       1276.49        13.30 o
   0   3   7       2886.98       3083.80        30.22 o
   1   3   7       1177.55       1272.66        13.31 o
   2   3   7        490.67        544.23         6.87 o
   3   3   7        350.71        347.29         2.13 o
   4   3   7         42.56         46.68         0.61 o
   5   3   7        218.89        215.42         1.60 o
   6   3   7        506.97        505.80         3.26 o
   7   3   7        116.00        112.16         1.29 o
   8   3   7        244.84        256.15         2.23 o
   9   3   7         18.89         17.56         0.65 o
  -9   4   7         26.56         28.03         0.96 o
  -8   4   7         97.82         94.29         1.37 o
  -7   4   7         63.29         63.82         1.00 o
  -6   4   7         93.19         84.30         1.06 o
  -5   4   7        405.36        391.20         2.62 o
  -4   4   7         98.82         89.49         0.92 o
  -3   4   7        122.41        118.27         0.96 o
  -2   4   7        260.05        246.72         1.89 o
  -1   4   7        990.22        996.84         8.88 o
   0   4   7       2740.32       2810.16        29.11 o
   1   4   7        990.17       1011.60         9.04 o
   2   4   7        260.12        249.87         1.95 o
   3   4   7        122.91        120.96         0.98 o
   4   4   7         98.63         91.75         0.91 o
   5   4   7        405.63        390.02         2.51 o
   6   4   7         93.98         88.07         1.05 o
   7   4   7         63.45         66.56         0.99 o
   8   4   7         97.98         99.95         1.23 o
   9   4   7         26.71         28.96         0.76 o
  -8   5   7          2.79          2.63         0.59 o
  -7   5   7        154.20        171.94         1.75 o
  -6   5   7        153.15        141.21         1.71 o
  -5   5   7        184.79        185.47         1.49 o
  -4   5   7        661.63        653.58         3.86 o
  -3   5   7        259.53        245.43         1.71 o
  -2   5   7         12.13         10.93         0.39 o
  -1   5   7        217.77        204.49         1.46 o
   0   5   7       2499.83       2585.45        15.74 o
   1   5   7        217.42        204.57         1.55 o
   2   5   7         12.04         11.58         0.39 o
   3   5   7        260.13        247.44         1.65 o
   4   5   7        660.06        666.08         3.93 o
   5   5   7        184.42        184.75         1.49 o
   6   5   7        152.91        146.40         1.40 o
   7   5   7        153.77        174.92         1.68 o
   8   5   7          2.75          3.21         0.57 o
  -8   6   7         30.83         25.58         0.68 o
  -7   6   7        202.91        196.84         1.85 o
  -6   6   7         61.60         60.63         0.92 o
  -5   6   7        403.52        402.12         3.07 o
  -4   6   7       1141.30       1129.17         6.40 o
  -3   6   7        282.18        273.79         1.91 o
  -2   6   7        370.31        349.16         2.27 o
  -1   6   7         95.60         92.34         0.88 o
   0   6   7          0.69          2.44         0.37 o
   1   6   7         95.74         91.10         0.92 o
   2   6   7        370.09        343.77         2.18 o
   3   6   7        282.94        276.29         1.84 o
   4   6   7       1142.53       1146.98         6.59 o
   5   6   7        403.81        408.81         2.74 o
   6   6   7         61.52         62.36         0.95 o
   7   6   7        202.94        201.18         1.88 o
   8   6   7         30.77         26.25         0.68 o
  -7   7   7         52.05         46.20         0.79 o
  -6   7   7         25.34         26.47         0.68 o
  -5   7   7        196.73        208.26         1.88 o
  -4   7   7        211.96        209.06         1.74 o
  -3   7   7        439.23        443.61         3.01 o
  -2   7   7        157.76        145.69         1.28 o
  -1   7   7         25.94         26.70         0.53 o
   0   7   7          0.42          1.89         0.41 o
   1   7   7         25.84         25.46         0.58 o
   2   7   7        157.28        144.54         1.29 o
   3   7   7        438.43        442.34         2.90 o
   4   7   7        211.81        206.81         1.61 o
   5   7   7        196.47        210.25         1.79 o
   6   7   7         25.44         27.50         0.75 o
   7   7   7         51.83         46.80         0.80 o
  -7   8   7          8.77          7.74         0.59 o
  -6   8   7         84.24         86.46         1.18 o
  -5   8   7         25.58         27.15         0.72 o
  -4   8   7         15.88         17.41         0.66 o
  -3   8   7        159.49        158.32         1.50 o
  -2   8   7        144.66        135.57         1.27 o
  -1   8   7          4.25          4.91         0.47 o
   0   8   7        310.63        312.50         2.29 o
   1   8   7          4.14          4.70         0.52 o
   2   8   7        144.82        134.09         1.34 o
   3   8   7        160.34        158.33         1.44 o
   4   8   7         15.91         17.41         0.67 o
   5   8   7         25.67         28.00         0.69 o
   6   8   7         84.82         85.90         1.03 o
   7   8   7          8.86          6.96         0.54 o
  -6   9   7          5.94          6.21         0.61 o
  -5   9   7         62.03         64.27         0.97 o
  -4   9   7         78.91         80.18         1.10 o
  -3   9   7         72.21         71.39         1.03 o
  -2   9   7         66.27         61.81         0.93 o
  -1   9   7          4.71          3.34         0.50 o
   0   9   7         27.93         25.34         0.66 o
   1   9   7          4.75          2.98         0.53 o
   2   9   7         65.94         59.89         1.01 o
   3   9   7         72.04         70.88         1.05 o
   4   9   7         78.62         77.54         1.10 o
   5   9   7         62.31         65.49         1.00 o
   6   9   7          6.03          7.13         0.62 o
  -5  10   7          1.50          3.70         0.69 o
  -4  10   7         86.69         86.29         1.11 o
  -3  10   7         92.01         85.30         1.14 o
  -2  10   7        189.82        198.91         1.87 o
  -1  10   7        183.85        161.43         1.74 o
   0  10   7         64.86         74.30         1.17 o
   1  10   7        184.16        161.55         1.74 o
   2  10   7        189.10        199.47         1.99 o
   3  10   7         91.96         85.03         1.22 o
   4  10   7         86.71         85.76         1.24 o
   5  10   7          1.52          2.15         0.54 o
  -4  11   7         16.27         16.65         0.60 o
  -3  11   7        121.14        113.51         1.65 o
  -2  11   7        131.41        126.00         1.54 o
  -1  11   7         95.92         86.82         1.30 o
   0  11   7          6.83          2.88         0.59 o
   1  11   7         96.00         88.48         1.23 o
   2  11   7        131.13        127.04         1.57 o
   3  11   7        121.30        117.05         1.51 o
   4  11   7         16.01         18.81         0.88 o
  -2  12   7         57.64         58.61         1.12 o
  -1  12   7         82.42         82.54         1.22 o
   0  12   7         61.29         66.96         1.09 o
   1  12   7         82.53         82.90         1.22 o
   2  12   7         57.57         58.46         1.14 o
   0   0   8       2515.84       2681.06        36.94 o
   1   0   8        672.22        697.06         7.45 o
   2   0   8        265.67        264.25         3.78 o
   3   0   8         56.10         62.92         0.75 o
   4   0   8         59.94         53.54         0.67 o
   5   0   8         57.71         56.17         0.74 o
   6   0   8          4.18          3.89         0.48 o
   7   0   8        175.32        134.22         1.45 o
   8   0   8         10.38         14.52         0.69 o
   9   0   8         61.91         64.89         1.26 o
  -9   1   8         68.18         67.10         1.76 o
  -8   1   8         75.47         78.19         1.22 o
  -7   1   8         63.33         60.75         0.98 o
  -6   1   8          7.83          8.93         0.51 o
  -5   1   8         56.97         53.95         0.72 o
  -4   1   8        145.00        149.67         1.18 o
  -3   1   8       1119.14       1104.16         6.82 o
  -2   1   8        941.42       1019.62        11.45 o
  -1   1   8         50.56         57.34         1.38 o
   0   1   8         18.29         19.40         0.85 o
   1   1   8         51.00         58.35         1.31 o
   2   1   8        942.76       1016.01        11.49 o
   3   1   8       1119.48       1111.36         6.56 o
   4   1   8        144.44        148.43         1.16 o
   5   1   8         56.89         52.85         0.69 o
   6   1   8          8.07          8.92         0.54 o
   7   1   8         63.66         61.69         0.98 o
   8   1   8         75.15         76.87         1.14 o
   9   1   8         68.02         65.11         1.03 o
  -9   2   8         15.03         13.99         0.78 o
  -8   2   8          6.83         11.87         0.69 o
  -7   2   8         50.96         58.07         0.97 o
  -6   2   8        102.38        101.33         1.14 o
  -5   2   8        312.89        305.74         2.09 o
  -4   2   8        514.67        519.48         3.16 o
  -3   2   8        594.43        591.78         3.63 o
  -2   2   8        372.40        372.47         5.05 o
  -1   2   8         69.97         67.71         1.50 o
   0   2   8        444.91        481.42         5.31 o
   1   2   8         70.02         67.78         1.54 o
   2   2   8        372.67        375.64         5.12 o
   3   2   8        596.06        592.75         3.40 o
   4   2   8        514.54        521.19         3.05 o
   5   2   8        312.59        303.10         2.05 o
   6   2   8        103.10        102.38         1.12 o
   7   2   8         51.00         55.39         0.90 o
   8   2   8          6.78         11.40         0.68 o
   9   2   8         15.17         13.88         0.64 o
  -9   3   8         10.52          8.64         0.83 o
  -8   3   8          4.57          3.30         0.59 o
  -7   3   8         50.51         47.57         0.87 o
  -6   3   8         27.20         27.25         0.68 o
  -5   3   8         32.02         31.86         0.65 o
  -4   3   8        238.13        225.34         1.59 o
  -3   3   8        628.46        598.58         3.36 o
  -2   3   8        132.67        128.84         1.11 o
  -1   3   8         59.69         56.70         1.43 o
   0   3   8          0.01          0.61         0.70 o
   1   3   8         60.08         57.72         1.50 o
   2   3   8        132.52        129.88         1.21 o
   3   3   8        628.75        602.64         3.37 o
   4   3   8        238.35        225.82         1.61 o
   5   3   8         31.91         32.25         0.62 o
   6   3   8         27.03         27.56         0.69 o
   7   3   8         50.10         47.34         0.85 o
   8   3   8          4.56          3.62         0.59 o
   9   3   8         10.56         11.76         0.63 o
  -8   4   8        196.16        198.01         1.93 o
  -7   4   8        104.92        105.07         1.37 o
  -6   4   8        111.14        120.63         1.76 o
  -5   4   8        255.12        252.28         1.86 o
  -4   4   8       1492.06       1460.86         7.98 o
  -3   4   8        406.49        387.59         2.40 o
  -2   4   8        333.82        310.08         2.03 o
  -1   4   8       1465.93       1444.65         8.60 o
   0   4   8          0.64          1.51         0.37 o
   1   4   8       1463.52       1441.34         9.82 o
   2   4   8        334.02        308.81         1.86 o
   3   4   8        405.78        388.79         2.35 o
   4   4   8       1492.35       1477.96         8.14 o
   5   4   8        255.65        252.30         1.85 o
   6   4   8        110.98        123.70         1.26 o
   7   4   8        105.30        109.56         1.26 o
   8   4   8        196.07        203.88         1.84 o
  -8   5   8        104.93        112.45         1.51 o
  -7   5   8        163.74        157.13         1.60 o
  -6   5   8        340.29        360.15         2.82 o
  -5   5   8        262.04        262.31         1.94 o
  -4   5   8        571.55        565.62         3.51 o
  -3   5   8         58.57         58.36         0.74 o
  -2   5   8         98.39         89.73         0.87 o
  -1   5   8        193.21        183.51         1.32 o
   0   5   8        323.87        330.77         2.15 o
   1   5   8        192.28        182.87         1.40 o
   2   5   8         98.89         90.80         0.86 o
   3   5   8         58.62         59.06         0.71 o
   4   5   8        571.10        573.21         3.48 o
   5   5   8        262.66        269.49         1.97 o
   6   5   8        340.39        361.02         2.76 o
   7   5   8        164.41        165.66         1.58 o
   8   5   8        104.54        112.58         1.27 o
  -8   6   8         43.87         40.55         0.99 o
  -7   6   8        110.04        110.47         1.25 o
  -6   6   8         84.60         92.81         1.17 o
  -5   6   8         24.10         26.92         0.66 o
  -4   6   8        395.66        393.49         2.68 o
  -3   6   8        239.58        237.62         1.78 o
  -2   6   8        363.01        359.42         2.37 o
  -1   6   8        393.33        403.16         2.47 o
   0   6   8        205.12        204.78         1.60 o
   1   6   8        392.98        396.88         2.72 o
   2   6   8        363.52        355.20         2.29 o
   3   6   8        239.56        233.85         1.67 o
   4   6   8        395.62        393.20         2.58 o
   5   6   8         24.21         25.55         0.69 o
   6   6   8         84.19         93.08         1.15 o
   7   6   8        109.96        113.56         1.28 o
   8   6   8         43.88         41.58         0.76 o
  -7   7   8         24.00         26.43         0.69 o
  -6   7   8         21.27         22.36         0.73 o
  -5   7   8          0.08         -0.46         0.51 o
  -4   7   8        360.30        361.42         3.14 o
  -3   7   8         79.86         81.58         0.98 o
  -2   7   8        255.36        252.22         1.86 o
  -1   7   8        186.81        187.84         1.49 o
   0   7   8        693.81        704.80         4.48 o
   1   7   8        186.22        189.70         1.68 o
   2   7   8        253.59        246.09         1.89 o
   3   7   8         79.97         81.66         0.95 o
   4   7   8        360.99        357.61         2.47 o
   5   7   8          0.09          0.48         0.51 o
   6   7   8         21.54         23.49         0.68 o
   7   7   8         24.10         26.33         0.66 o
  -7   8   8         18.26         20.33         0.66 o
  -6   8   8         72.27         68.70         1.02 o
  -5   8   8        129.29        124.45         1.40 o
  -4   8   8         83.74         83.03         1.15 o
  -3   8   8        528.69        517.85         3.65 o
  -2   8   8         45.20         42.36         0.74 o
  -1   8   8         32.69         23.17         0.60 o
   0   8   8          5.25          4.84         0.49 o
   1   8   8         32.41         25.23         0.67 o
   2   8   8         45.04         43.05         0.80 o
   3   8   8        528.70        507.27         3.94 o
   4   8   8         84.00         81.43         1.08 o
   5   8   8        129.07        120.94         1.27 o
   6   8   8         72.63         66.22         0.92 o
   7   8   8         18.15         18.88         0.81 o
  -6   9   8         13.42         14.32         0.59 o
  -5   9   8         42.22         43.75         0.85 o
  -4   9   8        354.52        354.39         2.86 o
  -3   9   8        162.25        166.22         1.59 o
  -2   9   8        105.36        101.96         1.18 o
  -1   9   8         85.56         70.72         1.08 o
   0   9   8          0.14         -0.52         0.52 o
   1   9   8         85.72         72.22         1.13 o
   2   9   8        105.38        103.31         1.38 o
   3   9   8        162.14        163.66         1.72 o
   4   9   8        354.64        350.25         2.93 o
   5   9   8         42.16         43.22         0.83 o
   6   9   8         13.44         13.39         0.61 o
  -5  10   8         64.64         69.35         1.03 o
  -4  10   8          0.43          0.82         0.52 o
  -3  10   8          7.40          7.43         0.56 o
  -2  10   8          0.69          1.21         0.54 o
  -1  10   8         52.72         58.69         1.04 o
   0  10   8         12.20         12.23         0.65 o
   1  10   8         52.34         59.50         1.00 o
   2  10   8          0.70          1.52         0.60 o
   3  10   8          7.32          8.75         0.67 o
   4  10   8          0.44          0.56         0.59 o
   5  10   8         65.11         65.89         1.11 o
  -4  11   8          0.27          0.11         0.57 o
  -3  11   8         47.13         43.49         0.96 o
  -2  11   8         45.43         51.46         0.97 o
  -1  11   8         33.47         32.67         0.80 o
   0  11   8          3.61          1.97         0.58 o
   1  11   8         33.29         34.22         0.84 o
   2  11   8         45.53         50.87         1.20 o
   3  11   8         46.80         42.80         0.84 o
   4  11   8          0.27         -0.40         0.57 o
  -1  12   8         16.06         23.38         0.87 o
   0  12   8         17.60         18.91         0.88 o
   1  12   8         16.11         22.54         0.77 o
   1   0   9         34.32         34.36         1.13 o
   2   0   9        563.15        555.20         4.04 o
   3   0   9        724.03        703.80         3.98 o
   4   0   9         29.34         26.30         0.55 o
   5   0   9         14.02         15.69         0.53 o
   6   0   9          3.27          4.42         0.49 o
   7   0   9          3.41          3.03         0.54 o
   8   0   9          4.79          4.09         0.58 o
   9   0   9          4.77          4.48         0.64 o
  -9   1   9          2.02          0.09         0.70 o
  -8   1   9         53.35         66.74         1.05 o
  -7   1   9         26.44         32.26         0.77 o
  -6   1   9         94.27        103.07         1.14 o
  -5   1   9        230.12        229.21         1.70 o
  -4   1   9        336.16        330.45         2.13 o
  -3   1   9        222.12        224.14         1.49 o
  -2   1   9        151.81        156.95         1.39 o
  -1   1   9        164.48        155.97         2.51 o
   0   1   9         29.33         34.88         1.17 o
   1   1   9        162.81        162.19         2.63 o
   2   1   9        151.09        154.37         1.58 o
   3   1   9        221.19        225.03         1.52 o
   4   1   9        336.94        331.02         2.15 o
   5   1   9        230.33        228.56         1.69 o
   6   1   9         93.93         99.67         1.15 o
   7   1   9         26.34         32.63         0.76 o
   8   1   9         53.31         67.04         1.04 o
   9   1   9          2.03          1.14         0.59 o
  -9   2   9         38.79         45.64         1.13 o
  -8   2   9         76.10         73.67         1.15 o
  -7   2   9         21.61         14.15         0.63 o
  -6   2   9         22.26         23.50         0.64 o
  -5   2   9         68.04         68.34         1.11 o
  -4   2   9        391.55        396.41         2.52 o
  -3   2   9        282.61        286.83         1.82 o
  -2   2   9         48.60         53.44         0.67 o
  -1   2   9        176.59        175.65         1.80 o
   0   2   9         15.19         16.52         0.95 o
   1   2   9        177.43        177.34         1.96 o
   2   2   9         48.58         54.11         0.71 o
   3   2   9        281.44        289.84         1.81 o
   4   2   9        391.62        398.73         2.49 o
   5   2   9         68.26         69.30         0.86 o
   6   2   9         22.18         23.64         0.64 o
   7   2   9         21.93         15.05         0.62 o
   8   2   9         76.30         75.04         1.05 o
   9   2   9         38.91         43.87         1.10 o
  -8   3   9        137.17        126.42         1.45 o
  -7   3   9          9.31         10.16         0.58 o
  -6   3   9         10.75          7.71         0.53 o
  -5   3   9        136.34        130.51         1.20 o
  -4   3   9        927.30        929.01         5.24 o
  -3   3   9        264.71        258.56         1.72 o
  -2   3   9        110.60        106.87         0.94 o
  -1   3   9        652.44        649.99         4.18 o
   0   3   9          5.74          7.33         0.42 o
   1   3   9        650.82        652.86         4.46 o
   2   3   9        110.92        109.36         0.91 o
   3   3   9        265.20        264.02         1.72 o
   4   3   9        928.10        935.76         5.36 o
   5   3   9        136.14        133.90         1.23 o
   6   3   9         10.81          8.30         0.59 o
   7   3   9          9.36          9.91         0.62 o
   8   3   9        137.43        131.05         1.37 o
  -8   4   9         23.42         19.48         0.63 o
  -7   4   9        117.71        114.93         1.31 o
  -6   4   9         37.17         34.63         0.75 o
  -5   4   9         27.00         29.35         0.65 o
  -4   4   9        244.16        250.11         1.84 o
  -3   4   9       1093.44       1091.39         6.20 o
  -2   4   9         44.68         42.41         0.59 o
  -1   4   9         55.96         60.79         0.69 o
   0   4   9        115.41        117.95         1.02 o
   1   4   9         55.74         60.29         0.72 o
   2   4   9         44.54         42.87         0.56 o
   3   4   9       1093.39       1095.66         5.95 o
   4   4   9        244.22        252.31         1.83 o
   5   4   9         27.00         28.17         0.64 o
   6   4   9         37.21         36.49         0.79 o
   7   4   9        117.13        118.92         1.32 o
   8   4   9         23.32         21.14         0.69 o
  -8   5   9          3.12          2.23         0.52 o
  -7   5   9         51.64         51.69         0.94 o
  -6   5   9         14.71         15.91         0.62 o
  -5   5   9        664.72        676.07         4.30 o
  -4   5   9         35.50         37.60         0.68 o
  -3   5   9         25.58         23.84         0.55 o
  -2   5   9        275.01        277.78         1.90 o
  -1   5   9        235.04        228.50         1.57 o
   0   5   9        193.44        168.41         1.32 o
   1   5   9        235.85        226.42         1.67 o
   2   5   9        274.77        273.89         1.82 o
   3   5   9         25.42         22.72         0.54 o
   4   5   9         35.55         38.29         0.68 o
   5   5   9        666.19        682.00         4.22 o
   6   5   9         14.69         17.28         0.65 o
   7   5   9         52.07         55.21         0.89 o
   8   5   9          3.11          1.55         0.52 o
  -7   6   9        124.38        120.94         1.29 o
  -6   6   9        162.52        167.02         1.59 o
  -5   6   9         90.54         95.45         1.18 o
  -4   6   9        441.55        439.24         3.07 o
  -3   6   9        722.65        706.64         4.44 o
  -2   6   9        150.87        141.63         1.22 o
  -1   6   9        453.26        437.31         2.73 o
   0   6   9        125.65        123.80         1.14 o
   1   6   9        454.27        440.75         3.07 o
   2   6   9        150.66        141.49         1.26 o
   3   6   9        723.68        710.66         4.24 o
   4   6   9        441.63        442.18         2.88 o
   5   6   9         90.05         96.02         1.15 o
   6   6   9        163.01        174.28         1.59 o
   7   6   9        125.34        126.08         1.27 o
  -7   7   9         19.12         19.91         0.66 o
  -6   7   9        167.48        172.58         1.74 o
  -5   7   9         24.48         23.94         0.70 o
  -4   7   9         54.21         55.47         0.91 o
  -3   7   9        857.53        872.11         5.70 o
  -2   7   9         37.99         31.07         0.65 o
  -1   7   9        284.34        301.55         2.10 o
   0   7   9        621.19        621.17         4.18 o
   1   7   9        283.48        301.96         2.39 o
   2   7   9         37.96         31.97         0.69 o
   3   7   9        856.19        853.53         5.43 o
   4   7   9         54.33         55.77         0.83 o
   5   7   9         24.86         25.60         0.67 o
   6   7   9        167.62        171.96         1.57 o
   7   7   9         19.12         20.30         0.61 o
  -6   8   9        130.77        142.49         1.47 o
  -5   8   9        131.79        134.00         1.44 o
  -4   8   9        140.84        145.11         1.48 o
  -3   8   9        118.68        122.09         1.34 o
  -2   8   9        135.13        125.52         1.25 o
  -1   8   9          9.22          6.71         0.50 o
   0   8   9         91.72         94.34         1.16 o
   1   8   9          9.27          5.32         0.55 o
   2   8   9        135.18        126.79         1.47 o
   3   8   9        118.02        121.17         1.41 o
   4   8   9        141.12        143.75         1.57 o
   5   8   9        132.25        133.52         1.45 o
   6   8   9        130.79        137.35         1.40 o
  -5   9   9        161.65        167.28         1.60 o
  -4   9   9         44.97         40.38         0.81 o
  -3   9   9         46.03         47.13         0.94 o
  -2   9   9         12.49         13.73         0.58 o
  -1   9   9         31.77         29.48         0.77 o
   0   9   9        139.69        158.89         1.71 o
   1   9   9         31.96         30.27         0.81 o
   2   9   9         12.53         13.82         0.65 o
   3   9   9         46.05         47.65         0.95 o
   4   9   9         44.76         41.51         0.87 o
   5   9   9        161.53        163.28         1.85 o
  -4  10   9         93.54         87.92         1.07 o
  -3  10   9        106.36         95.90         1.19 o
  -2  10   9        131.85        125.08         1.51 o
  -1  10   9          1.24          0.22         0.57 o
   0  10   9         26.64         32.66         0.84 o
   1  10   9          1.28          0.47         0.52 o
   2  10   9        131.48        128.97         1.58 o
   3  10   9        106.54        100.09         1.41 o
   4  10   9         93.68         90.35         1.37 o
  -3  11   9         93.54         89.62         1.26 o
  -2  11   9        120.75        139.01         1.69 o
  -1  11   9         18.31         14.66         0.65 o
   0  11   9          1.87          1.01         0.60 o
   1  11   9         18.48         13.52         0.72 o
   2  11   9        120.43        135.07         2.10 o
   3  11   9         93.44         86.13         1.21 o
   0   0  10        198.97        183.75         2.52 o
   1   0  10        245.77        242.56         2.09 o
   2   0  10          0.26          0.53         0.31 o
   3   0  10         42.98         45.83         0.60 o
   4   0  10        844.25        890.98         5.05 o
   5   0  10         18.97         23.34         0.58 o
   6   0  10        249.17        213.71         2.15 o
   7   0  10          6.32          2.05         0.55 o
   8   0  10         71.53         62.10         0.99 o
  -8   1  10         81.36         83.68         1.20 o
  -7   1  10         26.30         13.79         0.65 o
  -6   1  10          5.42          4.23         0.50 o
  -5   1  10         10.80         10.91         0.50 o
  -4   1  10        269.71        263.41         1.80 o
  -3   1  10         30.55         31.17         0.51 o
  -2   1  10        220.23        218.53         1.48 o
  -1   1  10         35.82         35.23         0.57 o
   0   1  10        648.79        670.35         4.67 o
   1   1  10         36.02         34.94         0.58 o
   2   1  10        220.88        219.43         1.48 o
   3   1  10         30.48         30.99         0.51 o
   4   1  10        269.69        263.78         1.81 o
   5   1  10         10.63          9.63         0.50 o
   6   1  10          5.42          3.46         0.52 o
   7   1  10         26.36         13.72         0.62 o
   8   1  10         81.03         85.50         1.13 o
  -8   2  10         75.63         67.33         1.09 o
  -7   2  10         79.45         83.29         1.15 o
  -6   2  10        124.26        114.17         1.32 o
  -5   2  10         30.11         34.21         0.67 o
  -4   2  10       1064.19       1042.59         5.87 o
  -3   2  10         58.90         56.75         0.68 o
  -2   2  10        314.11        287.48         1.88 o
  -1   2  10        431.32        419.29         2.65 o
   0   2  10        135.03        132.32         1.18 o
   1   2  10        431.60        421.72         2.71 o
   2   2  10        314.93        288.68         1.78 o
   3   2  10         59.03         57.47         0.68 o
   4   2  10       1065.67       1040.09         6.01 o
   5   2  10         30.23         33.98         0.67 o
   6   2  10        123.59        117.73         1.22 o
   7   2  10         79.08         84.78         1.12 o
   8   2  10         76.14         68.34         1.00 o
  -8   3  10         17.37         18.35         0.67 o
  -7   3  10         72.93         80.69         1.13 o
  -6   3  10         24.13         20.21         0.65 o
  -5   3  10        219.70        224.14         1.73 o
  -4   3  10        635.60        628.55         3.76 o
  -3   3  10         23.27         24.59         0.52 o
  -2   3  10        890.87        845.50         4.87 o
  -1   3  10          8.56         10.48         0.39 o
   0   3  10         52.97         55.95         0.71 o
   1   3  10          8.55          9.87         0.39 o
   2   3  10        892.02        844.47         4.69 o
   3   3  10         22.91         24.47         0.50 o
   4   3  10        634.62        629.52         3.81 o
   5   3  10        219.78        226.16         1.76 o
   6   3  10         23.99         20.77         0.67 o
   7   3  10         72.64         82.24         1.12 o
   8   3  10         17.15         18.64         0.69 o
  -8   4  10        205.00        213.71         2.04 o
  -7   4  10         55.43         53.34         0.92 o
  -6   4  10         21.39         22.05         0.64 o
  -5   4  10         89.14         94.12         1.15 o
  -4   4  10       1668.82       1683.86         9.54 o
  -3   4  10       1476.02       1490.43         8.38 o
  -2   4  10        694.27        662.06         3.91 o
  -1   4  10        375.20        377.15         2.31 o
   0   4  10         89.82         91.89         0.91 o
   1   4  10        375.49        371.95         2.43 o
   2   4  10        693.53        659.58         3.79 o
   3   4  10       1474.87       1493.66         7.94 o
   4   4  10       1666.61       1674.39         9.39 o
   5   4  10         88.67         94.83         1.09 o
   6   4  10         21.62         22.56         0.68 o
   7   4  10         55.26         52.24         0.88 o
   8   4  10        204.59        223.26         1.96 o
  -8   5  10        148.46        154.51         1.86 o
  -7   5  10         37.13         40.21         0.76 o
  -6   5  10         52.46         53.53         0.87 o
  -5   5  10         17.71         16.82         0.60 o
  -4   5  10       1078.97       1094.77         6.71 o
  -3   5  10       1505.94       1470.32         8.77 o
  -2   5  10         23.57         21.67         0.52 o
  -1   5  10        388.23        380.43         2.38 o
   0   5  10         29.74         32.99         0.62 o
   1   5  10        388.12        383.07         2.69 o
   2   5  10         23.57         22.98         0.54 o
   3   5  10       1506.15       1465.97         8.15 o
   4   5  10       1079.57       1104.90         6.47 o
   5   5  10         17.55         17.15         0.60 o
   6   5  10         52.55         55.12         0.88 o
   7   5  10         37.24         41.44         0.77 o
   8   5  10        149.13        158.53         1.51 o
  -7   6  10          6.30          7.19         0.55 o
  -6   6  10         80.16         83.75         1.15 o
  -5   6  10         48.88         52.50         0.91 o
  -4   6  10        927.13        943.95         6.17 o
  -3   6  10        254.73        257.77         1.99 o
  -2   6  10          6.79          6.77         0.47 o
  -1   6  10        100.58         91.93         0.98 o
   0   6  10         11.22         14.47         0.53 o
   1   6  10        100.68         94.51         1.17 o
   2   6  10          6.83          7.81         0.52 o
   3   6  10        254.58        252.31         1.87 o
   4   6  10        927.68        941.42         5.60 o
   5   6  10         48.99         53.55         0.85 o
   6   6  10         80.29         87.08         1.13 o
   7   6  10          6.27          6.52         0.55 o
  -7   7  10         45.30         43.16         0.96 o
  -6   7  10         36.49         36.72         0.78 o
  -5   7  10        162.81        171.35         1.68 o
  -4   7  10          0.62          0.23         0.52 o
  -3   7  10        278.08        285.39         2.13 o
  -2   7  10        151.98        147.16         1.34 o
  -1   7  10         21.83         21.79         0.58 o
   0   7  10        141.73        125.67         1.29 o
   1   7  10         21.59         20.78         0.63 o
   2   7  10        152.07        148.33         1.53 o
   3   7  10        278.41        281.22         2.19 o
   4   7  10          0.59          0.07         0.51 o
   5   7  10        162.58        168.93         1.53 o
   6   7  10         36.46         37.31         0.70 o
   7   7  10         45.23         40.42         0.99 o
  -6   8  10         45.63         48.94         0.83 o
  -5   8  10          5.80          5.22         0.55 o
  -4   8  10         89.69         90.79         1.18 o
  -3   8  10         77.64         78.04         1.05 o
  -2   8  10          2.98          0.82         0.49 o
  -1   8  10         57.49         55.02         0.88 o
   0   8  10         21.97         23.03         0.71 o
   1   8  10         57.51         54.89         0.95 o
   2   8  10          2.88          1.31         0.58 o
   3   8  10         77.77         76.29         1.19 o
   4   8  10         89.67         89.34         1.24 o
   5   8  10          5.93          4.25         0.57 o
   6   8  10         45.82         48.15         0.85 o
  -5   9  10        122.04        129.45         1.33 o
  -4   9  10         21.23         21.38         0.67 o
  -3   9  10         18.68         20.86         0.67 o
  -2   9  10         39.59         34.31         0.80 o
  -1   9  10        104.82        103.50         1.35 o
   0   9  10          4.20          9.49         0.62 o
   1   9  10        105.51        103.16         1.39 o
   2   9  10         39.19         34.90         0.83 o
   3   9  10         18.75         20.30         0.85 o
   4   9  10         21.29         22.09         0.75 o
   5   9  10        122.11        127.31         1.68 o
  -4  10  10         17.01         17.73         0.64 o
  -3  10  10          5.98          4.13         0.57 o
  -2  10  10         71.48         70.09         1.14 o
  -1  10  10         70.09         57.93         1.02 o
   0  10  10        224.31        197.37         2.05 o
   1  10  10         69.66         56.97         1.06 o
   2  10  10         71.74         71.19         1.14 o
   3  10  10          5.92          5.52         0.60 o
   4  10  10         16.72         18.08         0.70 o
  -2  11  10        211.25        204.78         2.22 o
  -1  11  10         44.97         45.16         1.13 o
   0  11  10         24.06         24.04         0.73 o
   1  11  10         45.09         43.88         0.91 o
   2  11  10        211.45        207.63         2.27 o
   1   0  11        357.45        348.35         2.14 o
   2   0  11         64.25         61.61         0.72 o
   3   0  11          5.47          7.66         0.40 o
   4   0  11          8.47          8.51         0.45 o
   5   0  11         12.39          8.84         0.49 o
   6   0  11          2.46          0.99         0.53 o
   7   0  11        395.83        421.73         3.25 o
   8   0  11          7.20          9.29         0.57 o
  -8   1  11         50.59         44.56         0.91 o
  -7   1  11         23.40         25.30         0.69 o
  -6   1  11        330.39        292.02         2.32 o
  -5   1  11         41.53         41.30         0.72 o
  -4   1  11         18.02         17.63         0.53 o
  -3   1  11         35.15         33.96         0.57 o
  -2   1  11         76.10         72.64         0.77 o
  -1   1  11        445.64        436.35         2.57 o
   0   1  11         47.35         42.24         0.57 o
   1   1  11        445.56        434.34         2.77 o
   2   1  11         76.56         72.12         0.78 o
   3   1  11         35.03         34.13         0.55 o
   4   1  11         17.91         17.29         0.53 o
   5   1  11         41.35         40.87         0.74 o
   6   1  11        330.68        292.51         2.36 o
   7   1  11         23.45         26.85         0.72 o
   8   1  11         50.56         45.84         0.82 o
  -8   2  11         10.26         10.16         0.57 o
  -7   2  11         12.63          8.17         0.59 o
  -6   2  11         44.68         40.93         0.77 o
  -5   2  11        183.10        180.14         1.65 o
  -4   2  11       1101.39       1117.93         6.32 o
  -3   2  11         68.03         71.11         0.82 o
  -2   2  11        253.85        249.32         1.67 o
  -1   2  11         33.35         35.78         0.53 o
   0   2  11        164.17        170.29         1.28 o
   1   2  11         33.14         34.77         0.54 o
   2   2  11        252.91        244.69         1.64 o
   3   2  11         68.40         71.21         0.80 o
   4   2  11       1100.42       1127.38         6.44 o
   5   2  11        183.48        181.58         1.51 o
   6   2  11         44.44         41.37         0.79 o
   7   2  11         12.63          7.51         0.58 o
   8   2  11         10.43         11.55         0.62 o
  -8   3  11         16.09         17.16         0.63 o
  -7   3  11         64.31         60.78         0.96 o
  -6   3  11        129.87        129.78         1.35 o
  -5   3  11          7.96          9.69         0.51 o
  -4   3  11       1227.32       1202.30         6.93 o
  -3   3  11       1192.35       1205.43         7.01 o
  -2   3  11         99.16         92.50         0.93 o
  -1   3  11         46.48         45.39         0.60 o
   0   3  11         36.89         38.70         0.60 o
   1   3  11         46.73         45.70         0.66 o
   2   3  11         99.05         92.20         0.93 o
   3   3  11       1195.26       1208.28         6.66 o
   4   3  11       1227.53       1220.95         6.86 o
   5   3  11          7.83          8.86         0.53 o
   6   3  11        129.66        134.47         1.41 o
   7   3  11         64.31         62.01         0.95 o
   8   3  11         16.07         19.05         0.63 o
  -8   4  11         41.23         39.55         0.89 o
  -7   4  11         25.20         27.10         0.69 o
  -6   4  11         22.63         23.42         0.67 o
  -5   4  11         63.79         62.30         0.88 o
  -4   4  11        146.14        145.48         1.35 o
  -3   4  11        817.18        798.20         4.87 o
  -2   4  11        183.02        171.75         1.38 o
  -1   4  11         49.59         47.04         0.63 o
   0   4  11         31.28         31.53         0.60 o
   1   4  11         49.84         46.67         0.69 o
   2   4  11        183.82        171.36         1.37 o
   3   4  11        816.81        788.41         4.51 o
   4   4  11        145.69        145.53         1.29 o
   5   4  11         64.19         64.57         0.93 o
   6   4  11         22.54         25.12         0.68 o
   7   4  11         24.97         27.51         0.70 o
   8   4  11         41.38         41.63         0.75 o
  -7   5  11         29.19         27.90         0.68 o
  -6   5  11         31.34         31.92         0.74 o
  -5   5  11        143.92        157.15         1.57 o
  -4   5  11         87.70         86.99         1.10 o
  -3   5  11        504.90        512.30         3.40 o
  -2   5  11         81.63         85.41         0.94 o
  -1   5  11         89.47         91.38         0.95 o
   0   5  11         73.42         79.63         0.97 o
   1   5  11         89.26         92.13         1.13 o
   2   5  11         81.32         85.37         1.03 o
   3   5  11        505.71        509.82         3.13 o
   4   5  11         87.72         86.74         1.00 o
   5   5  11        144.36        157.43         1.52 o
   6   5  11         31.34         31.18         0.79 o
   7   5  11         29.41         29.48         0.71 o
  -7   6  11          0.06          0.44         0.52 o
  -6   6  11         91.38        103.48         1.25 o
  -5   6  11        120.02        124.65         1.38 o
  -4   6  11        172.20        183.37         1.76 o
  -3   6  11         36.81         40.67         0.73 o
  -2   6  11        134.26        137.81         1.26 o
  -1   6  11        485.95        466.69         3.06 o
   0   6  11        322.63        297.54         2.27 o
   1   6  11        486.59        472.22         3.45 o
   2   6  11        133.21        136.97         1.41 o
   3   6  11         36.82         40.28         0.74 o
   4   6  11        172.74        181.67         1.57 o
   5   6  11        120.38        126.51         1.28 o
   6   6  11         90.95        100.54         1.13 o
   7   6  11          0.06          0.98         0.49 o
  -6   7  11        302.23        319.63         2.66 o
  -5   7  11         49.92         58.46         0.94 o
  -4   7  11         99.05        100.74         1.20 o
  -3   7  11          1.25          1.38         0.48 o
  -2   7  11         37.11         36.54         0.80 o
  -1   7  11        351.22        337.35         2.67 o
   0   7  11        278.40        259.43         2.24 o
   1   7  11        351.66        340.81         2.71 o
   2   7  11         37.03         34.29         0.79 o
   3   7  11          1.22          2.79         0.57 o
   4   7  11         98.17         99.43         1.23 o
   5   7  11         49.93         55.27         0.90 o
   6   7  11        301.62        307.16         2.38 o
  -6   8  11         38.77         38.14         0.72 o
  -5   8  11        112.20        119.37         1.32 o
  -4   8  11         50.52         54.49         0.89 o
  -3   8  11         37.15         38.79         0.76 o
  -2   8  11         70.20         64.92         0.94 o
  -1   8  11          4.87          3.70         0.60 o
   0   8  11         38.35         22.84         0.71 o
   1   8  11          4.93          3.75         0.59 o
   2   8  11         70.67         65.70         1.08 o
   3   8  11         37.41         39.34         0.89 o
   4   8  11         50.18         54.17         0.98 o
   5   8  11        112.19        116.50         1.44 o
   6   8  11         38.68         39.37         0.88 o
  -5   9  11         35.77         37.86         0.77 o
  -4   9  11         51.23         49.30         0.82 o
  -3   9  11         68.02         69.22         0.97 o
  -2   9  11        150.57        143.63         1.60 o
  -1   9  11          1.80         -0.58         0.58 o
   0   9  11         22.15         22.55         0.73 o
   1   9  11          1.71          0.87         0.55 o
   2   9  11        150.76        147.36         1.81 o
   3   9  11         68.34         72.44         1.16 o
   4   9  11         51.29         51.90         1.02 o
   5   9  11         35.64         35.87         0.92 o
  -3  10  11         31.50         28.01         0.71 o
  -2  10  11         34.93         34.37         0.84 o
  -1  10  11         11.12          9.63         0.66 o
   0  10  11         40.93         38.18         0.89 o
   1  10  11         11.00         11.21         0.64 o
   2  10  11         35.04         36.44         0.85 o
   3  10  11         31.25         29.07         0.76 o
  -1  11  11         26.91         29.69         1.05 o
   0  11  11          0.51          0.64         0.59 o
   1  11  11         27.11         28.97         0.79 o
   0   0  12        173.68        144.71         1.64 o
   1   0  12        386.14        373.85         2.40 o
   2   0  12         68.88         66.05         0.78 o
   3   0  12         92.26        104.16         1.04 o
   4   0  12        354.76        341.60         2.27 o
   5   0  12         42.07         45.49         0.81 o
   6   0  12         11.72          4.31         0.53 o
   7   0  12         54.38         52.05         0.87 o
   8   0  12          7.62         18.49         0.62 o
  -8   1  12         46.98         46.50         0.80 o
  -7   1  12          5.76          4.82         0.54 o
  -6   1  12         16.07         21.02         0.65 o
  -5   1  12        304.71        300.55         2.54 o
  -4   1  12         78.27         76.74         0.92 o
  -3   1  12        136.77        146.65         1.24 o
  -2   1  12        106.86        105.11         0.99 o
  -1   1  12        209.42        197.71         1.42 o
   0   1  12        753.90        744.70         4.55 o
   1   1  12        210.20        199.36         1.52 o
   2   1  12        106.57        105.24         0.99 o
   3   1  12        136.07        145.30         1.19 o
   4   1  12         78.07         76.47         0.92 o
   5   1  12        305.60        300.54         2.41 o
   6   1  12         16.07         21.44         0.67 o
   7   1  12          5.89          3.63         0.53 o
   8   1  12         46.97         48.56         0.81 o
  -8   2  12          7.74          6.13         0.56 o
  -7   2  12         51.48         58.99         0.91 o
  -6   2  12         27.18         25.60         0.70 o
  -5   2  12        189.05        182.19         1.55 o
  -4   2  12        325.46        340.36         2.38 o
  -3   2  12         66.11         65.50         0.85 o
  -2   2  12        258.56        260.78         1.84 o
  -1   2  12        144.10        147.45         1.17 o
   0   2  12        266.14        253.29         1.87 o
   1   2  12        143.87        146.71         1.26 o
   2   2  12        257.55        258.72         1.82 o
   3   2  12         65.83         65.52         0.82 o
   4   2  12        325.54        341.84         2.32 o
   5   2  12        188.43        184.58         1.64 o
   6   2  12         27.49         25.99         0.70 o
   7   2  12         51.33         58.21         0.91 o
   8   2  12          7.78          6.60         0.55 o
  -7   3  12         61.98         69.80         0.98 o
  -6   3  12         72.42         72.63         0.99 o
  -5   3  12         76.57         77.54         1.03 o
  -4   3  12        664.06        664.85         4.35 o
  -3   3  12        430.81        410.40         2.77 o
  -2   3  12        176.56        168.93         1.37 o
  -1   3  12         45.30         48.20         0.64 o
   0   3  12         28.35         31.58         0.58 o
   1   3  12         45.30         47.92         0.72 o
   2   3  12        175.68        165.53         1.38 o
   3   3  12        430.27        410.05         2.61 o
   4   3  12        664.82        664.72         4.41 o
   5   3  12         76.53         77.61         1.02 o
   6   3  12         72.76         77.58         1.02 o
   7   3  12         61.87         71.85         1.01 o
  -7   4  12         65.77         67.96         0.96 o
  -6   4  12        147.52        150.52         1.49 o
  -5   4  12         67.41         63.97         0.95 o
  -4   4  12         51.97         58.07         0.87 o
  -3   4  12        626.66        626.58         4.03 o
  -2   4  12        192.21        184.28         1.47 o
  -1   4  12         29.62         30.56         0.59 o
   0   4  12        229.45        225.31         1.79 o
   1   4  12         29.60         29.46         0.67 o
   2   4  12        191.88        183.33         1.53 o
   3   4  12        627.93        621.74         3.76 o
   4   4  12         52.47         58.14         0.81 o
   5   4  12         67.42         64.28         0.92 o
   6   4  12        147.17        152.12         1.50 o
   7   4  12         65.60         67.23         0.98 o
  -7   5  12         51.61         59.19         0.93 o
  -6   5  12         20.77         19.27         0.66 o
  -5   5  12         32.79         33.45         0.76 o
  -4   5  12        342.07        336.17         2.67 o
  -3   5  12       1751.60       1768.53        10.95 o
  -2   5  12          2.00          1.42         0.44 o
  -1   5  12        125.62        120.54         1.14 o
   0   5  12          0.23          0.44         0.44 o
   1   5  12        125.27        121.26         1.33 o
   2   5  12          1.98          1.30         0.48 o
   3   5  12       1750.99       1748.52        10.67 o
   4   5  12        342.16        336.52         2.42 o
   5   5  12         32.96         33.59         0.74 o
   6   5  12         20.82         20.33         0.64 o
   7   5  12         51.45         61.23         0.87 o
  -6   6  12         50.22         54.81         0.92 o
  -5   6  12          1.25          0.75         0.54 o
  -4   6  12         11.26         13.77         0.60 o
  -3   6  12         92.89         96.07         1.15 o
  -2   6  12          1.55          1.79         0.44 o
  -1   6  12        327.18        304.94         2.28 o
   0   6  12         77.09         66.05         0.94 o
   1   6  12        328.79        306.97         2.74 o
   2   6  12          1.58          2.12         0.51 o
   3   6  12         93.11         95.40         1.29 o
   4   6  12         11.36         11.38         0.59 o
   5   6  12          1.13          1.55         0.54 o
   6   6  12         50.10         52.11         0.95 o
  -6   7  12        127.48        126.22         1.27 o
  -5   7  12         40.95         42.79         0.80 o
  -4   7  12         34.77         34.66         0.76 o
  -3   7  12        131.94        133.55         1.37 o
  -2   7  12          5.41          7.62         0.55 o
  -1   7  12        254.25        252.52         2.24 o
   0   7  12        138.01        135.05         1.56 o
   1   7  12        254.74        251.27         2.36 o
   2   7  12          5.45          7.92         0.62 o
   3   7  12        131.55        135.03         1.61 o
   4   7  12         34.99         33.33         0.85 o
   5   7  12         41.25         42.33         0.88 o
   6   7  12        127.58        120.63         1.87 o
  -5   8  12        116.20        116.86         1.24 o
  -4   8  12         69.44         67.93         0.96 o
  -3   8  12        163.61        164.52         1.57 o
  -2   8  12        132.46        134.01         1.50 o
  -1   8  12        131.00        142.26         1.72 o
   0   8  12        245.28        216.00         2.16 o
   1   8  12        130.58        138.23         1.61 o
   2   8  12        132.16        134.22         1.56 o
   3   8  12        163.86        162.84         1.87 o
   4   8  12         69.44         68.99         1.16 o
   5   8  12        115.67        115.34         1.44 o
  -4   9  12         23.23         24.28         0.68 o
  -3   9  12         46.48         49.71         0.90 o
  -2   9  12         56.60         54.90         0.98 o
  -1   9  12        130.21        126.03         1.57 o
   0   9  12         51.19         55.84         1.02 o
   1   9  12        129.93        126.82         1.52 o
   2   9  12         56.18         55.47         0.97 o
   3   9  12         46.30         49.04         0.97 o
   4   9  12         23.26         23.72         0.80 o
  -3  10  12         51.98         52.96         1.04 o
  -2  10  12         78.65         76.46         1.16 o
  -1  10  12         78.23         64.23         1.13 o
   0  10  12          4.82          8.65         0.66 o
   1  10  12         78.42         63.63         1.10 o
   2  10  12         78.32         78.65         1.21 o
   3  10  12         52.02         54.90         1.13 o
   1   0  13         18.95         23.88         0.56 o
   2   0  13         76.12         79.54         0.91 o
   3   0  13        180.98        176.01         1.48 o
   4   0  13          0.73          1.26         0.46 o
   5   0  13         36.47         34.67         0.75 o
   6   0  13        101.47         88.46         1.10 o
   7   0  13         27.34         34.20         0.72 o
  -7   1  13         22.92         25.05         0.62 o
  -6   1  13        102.30        104.64         1.19 o
  -5   1  13         76.19         74.62         1.00 o
  -4   1  13        181.49        174.48         1.52 o
  -3   1  13        177.84        176.82         1.50 o
  -2   1  13        117.43        109.74         1.05 o
  -1   1  13          3.55          3.84         0.41 o
   0   1  13         34.25         30.68         0.61 o
   1   1  13          3.58          3.20         0.44 o
   2   1  13        116.96        110.66         1.07 o
   3   1  13        178.36        178.34         1.43 o
   4   1  13        181.68        175.79         1.46 o
   5   1  13         76.68         75.84         1.01 o
   6   1  13        102.69        108.05         1.21 o
   7   1  13         22.81         27.10         0.69 o
  -7   2  13         57.57         57.02         0.84 o
  -6   2  13         12.24         15.75         0.62 o
  -5   2  13         79.60         79.92         1.02 o
  -4   2  13        187.73        200.17         1.62 o
  -3   2  13        447.25        439.14         2.94 o
  -2   2  13         64.82         62.52         0.84 o
  -1   2  13         35.81         36.40         0.70 o
   0   2  13         11.86          9.24         0.47 o
   1   2  13         35.73         35.60         0.64 o
   2   2  13         64.66         60.32         0.80 o
   3   2  13        448.30        436.84         2.87 o
   4   2  13        187.67        200.35         1.60 o
   5   2  13         80.22         79.79         1.01 o
   6   2  13         12.30         17.02         0.61 o
   7   2  13         58.04         57.92         0.89 o
  -7   3  13         72.50         79.46         1.07 o
  -6   3  13        179.25        179.98         1.74 o
  -5   3  13        182.78        181.40         1.69 o
  -4   3  13         50.13         53.96         0.84 o
  -3   3  13        566.64        567.09         3.86 o
  -2   3  13        127.28        125.48         1.17 o
  -1   3  13        164.75        164.68         1.37 o
   0   3  13        718.03        670.05         4.34 o
   1   3  13        164.21        167.67         1.51 o
   2   3  13        127.09        123.84         1.25 o
   3   3  13        565.19        562.75         3.66 o
   4   3  13         49.91         55.72         0.82 o
   5   3  13        182.70        181.95         1.60 o
   6   3  13        179.42        181.47         1.71 o
   7   3  13         72.35         79.13         0.98 o
  -7   4  13         57.10         63.94         0.99 o
  -6   4  13         37.94         38.37         0.76 o
  -5   4  13        219.13        216.34         2.01 o
  -4   4  13         47.71         49.68         0.85 o
  -3   4  13        435.73        435.70         3.06 o
  -2   4  13        203.79        200.43         1.65 o
  -1   4  13        194.02        183.03         1.51 o
   0   4  13         36.53         38.83         0.72 o
   1   4  13        193.80        182.20         1.67 o
   2   4  13        204.34        199.30         1.73 o
   3   4  13        434.95        430.54         2.94 o
   4   4  13         47.38         50.69         0.78 o
   5   4  13        219.63        216.67         1.81 o
   6   4  13         38.27         39.58         0.78 o
   7   4  13         56.88         64.58         0.88 o
  -6   5  13         61.64         67.83         1.00 o
  -5   5  13          0.68          0.02         0.52 o
  -4   5  13        187.23        192.04         1.80 o
  -3   5  13        379.84        390.74         2.92 o
  -2   5  13        145.25        138.83         1.29 o
  -1   5  13         31.36         30.17         0.77 o
   0   5  13        118.58        104.26         1.19 o
   1   5  13         31.12         29.03         0.73 o
   2   5  13        145.04        138.84         1.51 o
   3   5  13        379.43        388.87         3.12 o
   4   5  13        187.64        185.07         1.69 o
   5   5  13          0.68          0.32         0.52 o
   6   5  13         61.68         66.66         0.91 o
  -6   6  13         60.26         56.38         0.89 o
  -5   6  13         12.69         13.22         0.62 o
  -4   6  13         10.56         11.11         0.59 o
  -3   6  13         91.72         95.29         1.16 o
  -2   6  13         86.15         86.78         1.08 o
  -1   6  13        215.78        213.53         1.94 o
   0   6  13        141.08        125.91         1.40 o
   1   6  13        215.54        212.84         2.01 o
   2   6  13         86.23         87.83         1.28 o
   3   6  13         91.64         93.62         1.29 o
   4   6  13         10.54         12.90         0.69 o
   5   6  13         12.70         12.37         0.60 o
   6   6  13         60.22         55.94         0.92 o
  -5   7  13         16.50         15.41         0.59 o
  -4   7  13         39.90         38.95         0.75 o
  -3   7  13         45.56         47.90         0.79 o
  -2   7  13        170.75        174.40         1.69 o
  -1   7  13        148.52        128.37         1.48 o
   0   7  13        149.91        160.56         1.79 o
   1   7  13        148.86        129.90         1.50 o
   2   7  13        170.11        173.74         1.93 o
   3   7  13         45.70         48.11         0.94 o
   4   7  13         39.87         38.35         0.87 o
   5   7  13         16.54         15.15         0.72 o
  -4   8  13        229.41        232.04         2.14 o
  -3   8  13         73.61         72.41         1.02 o
  -2   8  13          3.44          5.51         0.57 o
  -1   8  13         55.28         51.79         0.98 o
   0   8  13        305.86        254.74         2.47 o
   1   8  13         55.17         51.53         1.01 o
   2   8  13          3.46          4.61         0.58 o
   3   8  13         73.34         71.58         1.18 o
   4   8  13        229.04        230.86         2.32 o
  -3   9  13         74.88         79.27         1.16 o
  -2   9  13         66.95         68.36         1.08 o
  -1   9  13        129.65        119.58         1.49 o
   0   9  13          1.42          0.96         0.57 o
   1   9  13        129.71        115.87         1.41 o
   2   9  13         66.94         72.98         1.14 o
   3   9  13         74.79         78.86         1.18 o
  -1  10  13        127.98        127.24         1.64 o
   0  10  13          1.91          2.29         0.60 o
   1  10  13        127.95        127.41         1.75 o
   0   0  14        268.19        274.66         3.05 o
   1   0  14          2.30          3.46         0.46 o
   2   0  14         67.52         63.58         0.83 o
   3   0  14          9.82         11.06         0.57 o
   4   0  14          5.19          4.36         0.53 o
   5   0  14         39.41         38.25         0.75 o
   6   0  14          6.95          5.05         0.53 o
   7   0  14        141.68        132.77         1.38 o
  -7   1  14        100.43        112.64         1.22 o
  -6   1  14          9.70          8.91         0.58 o
  -5   1  14         17.48         17.86         0.62 o
  -4   1  14        328.71        332.91         2.57 o
  -3   1  14        890.03        879.74         5.54 o
  -2   1  14         23.11         25.25         0.59 o
  -1   1  14        187.22        181.20         1.56 o
   0   1  14        117.68        111.11         1.16 o
   1   1  14        187.39        181.22         1.58 o
   2   1  14         22.95         23.88         0.59 o
   3   1  14        890.00        874.09         5.42 o
   4   1  14        329.04        332.01         2.52 o
   5   1  14         17.45         17.24         0.60 o
   6   1  14          9.93          9.40         0.56 o
   7   1  14        100.52        110.47         1.15 o
  -7   2  14         64.04         62.50         0.95 o
  -6   2  14         88.10         81.22         1.07 o
  -5   2  14         39.23         39.65         0.79 o
  -4   2  14        354.82        363.56         2.77 o
  -3   2  14         80.06         86.34         1.05 o
  -2   2  14         32.54         34.40         0.65 o
  -1   2  14         86.39         83.48         1.00 o
   0   2  14          0.39          0.18         0.45 o
   1   2  14         86.03         81.51         1.05 o
   2   2  14         32.39         33.85         0.68 o
   3   2  14         80.15         85.46         1.04 o
   4   2  14        355.75        358.18         2.71 o
   5   2  14         39.20         40.58         0.75 o
   6   2  14         88.40         81.00         1.03 o
   7   2  14         64.25         61.50         0.97 o
  -7   3  14         60.38         79.47         1.08 o
  -6   3  14         44.24         42.71         0.81 o
  -5   3  14         16.88         15.82         0.64 o
  -4   3  14         64.50         59.93         0.93 o
  -3   3  14        600.96        619.62         4.07 o
  -2   3  14          0.74          0.70         0.43 o
  -1   3  14          6.87          6.58         0.49 o
   0   3  14          1.82          2.09         0.49 o
   1   3  14          6.80          6.38         0.54 o
   2   3  14          0.73          0.69         0.51 o
   3   3  14        600.50        616.44         4.18 o
   4   3  14         64.62         61.44         0.91 o
   5   3  14         16.90         16.23         0.61 o
   6   3  14         44.18         42.10         0.74 o
   7   3  14         60.26         76.19         1.18 o
  -6   4  14         66.80         70.45         1.00 o
  -5   4  14        212.96        214.06         2.01 o
  -4   4  14        287.82        299.83         2.52 o
  -3   4  14         13.43         15.08         0.60 o
  -2   4  14        122.44        125.76         1.25 o
  -1   4  14        143.05        143.14         1.42 o
   0   4  14          0.31          0.74         0.50 o
   1   4  14        142.92        144.37         1.51 o
   2   4  14        122.65        123.14         1.39 o
   3   4  14         13.50         14.94         0.64 o
   4   4  14        287.33        293.72         2.41 o
   5   4  14        212.70        211.60         1.87 o
   6   4  14         67.18         69.01         0.92 o
  -6   5  14         10.57         15.37         0.62 o
  -5   5  14         13.69         12.82         0.59 o
  -4   5  14         94.59        103.78         1.21 o
  -3   5  14         87.18         92.90         1.12 o
  -2   5  14        121.94        127.51         1.31 o
  -1   5  14         67.10         64.00         1.02 o
   0   5  14         18.23         21.72         0.70 o
   1   5  14         67.35         64.11         1.11 o
   2   5  14        121.79        126.57         1.64 o
   3   5  14         87.09         93.45         1.30 o
   4   5  14         94.70        103.40         1.33 o
   5   5  14         13.79         12.17         0.59 o
   6   5  14         10.38         14.71         0.63 o
  -5   6  14        284.61        279.63         2.31 o
  -4   6  14         80.97         85.35         1.08 o
  -3   6  14        263.19        266.01         2.21 o
  -2   6  14        111.93        107.99         1.28 o
  -1   6  14         60.28         53.74         0.95 o
   0   6  14        206.84        180.06         1.85 o
   1   6  14         60.24         55.36         0.94 o
   2   6  14        111.91        107.81         1.41 o
   3   6  14        262.33        266.31         2.57 o
   4   6  14         81.66         88.21         1.26 o
   5   6  14        284.68        275.60         2.69 o
  -5   7  14         44.46         41.34         0.80 o
  -4   7  14         46.50         51.01         0.83 o
  -3   7  14        111.08        106.31         1.24 o
  -2   7  14          2.58          1.61         0.57 o
  -1   7  14         16.39         15.73         0.70 o
   0   7  14        186.29        169.52         1.85 o
   1   7  14         16.39         14.83         0.66 o
   2   7  14          2.44          2.87         0.60 o
   3   7  14        111.04        106.05         1.44 o
   4   7  14         46.18         53.46         1.10 o
   5   7  14         44.65         41.95         0.94 o
  -4   8  14         41.51         45.46         0.91 o
  -3   8  14         71.76         67.83         1.01 o
  -2   8  14         45.30         41.29         0.88 o
  -1   8  14        101.55         96.83         1.31 o
   0   8  14         11.64         11.67         0.66 o
   1   8  14        101.73         99.34         1.40 o
   2   8  14         44.98         41.38         0.88 o
   3   8  14         71.71         75.66         1.24 o
   4   8  14         41.04         46.63         0.94 o
  -2   9  14          2.99          2.06         0.63 o
  -1   9  14         31.96         25.93         0.75 o
   0   9  14        115.04        102.59         1.42 o
   1   9  14         32.07         28.30         0.94 o
   2   9  14          2.92          3.44         0.60 o
   1   0  15         44.20         47.43         1.05 o
   2   0  15         13.57         11.20         0.55 o
   3   0  15        136.84        144.58         1.46 o
   4   0  15        883.14        911.74         6.39 o
   5   0  15          8.60         11.90         0.58 o
   6   0  15         30.45         31.82         0.73 o
  -6   1  15         97.60        104.31         1.19 o
  -5   1  15         26.98         27.66         0.80 o
  -4   1  15        654.93        658.70         4.70 o
  -3   1  15        823.51        847.89         5.91 o
  -2   1  15         98.86         96.03         1.10 o
  -1   1  15        239.99        232.10         1.91 o
   0   1  15         99.85         99.47         1.16 o
   1   1  15        239.67        230.30         2.04 o
   2   1  15         99.27         95.77         1.14 o
   3   1  15        821.99        850.95         6.00 o
   4   1  15        655.48        660.15         4.69 o
   5   1  15         26.60         25.14         0.72 o
   6   1  15         97.04        101.72         1.16 o
  -6   2  15        115.49        121.20         1.45 o
  -5   2  15         17.45         20.92         0.70 o
  -4   2  15        400.81        433.97         3.33 o
  -3   2  15         85.08         88.92         1.12 o
  -2   2  15        110.68        117.33         1.17 o
  -1   2  15        291.48        284.31         2.32 o
   0   2  15        140.65        137.81         1.41 o
   1   2  15        291.18        286.51         2.41 o
   2   2  15        110.26        116.80         1.30 o
   3   2  15         84.91         86.85         1.14 o
   4   2  15        401.43        427.23         3.27 o
   5   2  15         17.44         21.13         0.70 o
   6   2  15        114.85        119.88         1.28 o
  -6   3  15         76.84         79.91         1.02 o
  -5   3  15         27.91         27.52         0.72 o
  -4   3  15        190.75        184.51         1.70 o
  -3   3  15        138.22        143.72         1.44 o
  -2   3  15         98.78         99.10         1.19 o
  -1   3  15         23.11         19.95         0.65 o
   0   3  15        112.42        105.81         1.30 o
   1   3  15         23.05         19.05         0.66 o
   2   3  15         98.96        100.20         1.38 o
   3   3  15        137.96        143.21         1.50 o
   4   3  15        190.81        183.88         1.78 o
   5   3  15         27.96         26.82         0.69 o
   6   3  15         76.47         77.41         1.02 o
  -6   4  15        117.18        118.31         1.39 o
  -5   4  15        111.27        109.51         1.32 o
  -4   4  15        173.11        182.54         1.72 o
  -3   4  15         20.41         20.91         0.65 o
  -2   4  15        259.85        258.54         2.18 o
  -1   4  15        312.25        291.40         2.60 o
   0   4  15        261.41        244.96         2.27 o
   1   4  15        312.58        295.53         2.71 o
   2   4  15        259.24        262.87         2.47 o
   3   4  15         20.41         21.20         0.75 o
   4   4  15        173.41        181.36         1.80 o
   5   4  15        111.34        104.10         1.25 o
   6   4  15        116.53        112.30         1.50 o
  -5   5  15         21.85         25.97         0.68 o
  -4   5  15        162.96        170.69         1.61 o
  -3   5  15          9.79         10.02         0.62 o
  -2   5  15          1.87          2.18         0.54 o
  -1   5  15        118.35        115.88         1.43 o
   0   5  15         89.75         85.36         1.23 o
   1   5  15        118.76        115.13         1.44 o
   2   5  15          1.94          1.24         0.58 o
   3   5  15          9.66          9.65         0.65 o
   4   5  15        163.33        170.27         1.82 o
   5   5  15         22.08         24.86         0.76 o
  -5   6  15        192.52        187.73         1.75 o
  -4   6  15          6.92          6.68         0.54 o
  -3   6  15         61.86         61.86         0.93 o
  -2   6  15         66.12         70.67         1.13 o
  -1   6  15         82.89         86.15         1.28 o
   0   6  15         18.68         14.79         0.68 o
   1   6  15         82.74         89.83         1.25 o
   2   6  15         66.30         70.81         1.19 o
   3   6  15         61.92         62.56         1.05 o
   4   6  15          6.87          7.00         0.64 o
   5   6  15        192.15        189.19         2.13 o
  -4   7  15         64.57         64.88         1.18 o
  -3   7  15          3.90          5.35         0.64 o
  -2   7  15        354.58        357.12         3.34 o
  -1   7  15         93.02         88.08         1.27 o
   0   7  15         95.03         95.59         1.36 o
   1   7  15         93.43         89.03         1.25 o
   2   7  15        354.58        363.97         3.40 o
   3   7  15          3.91          5.49         0.62 o
   4   7  15         64.55         65.46         1.04 o
  -3   8  15         37.75         35.84         0.99 o
  -2   8  15        189.60        200.00         2.45 o
  -1   8  15         83.97         72.20         1.22 o
   0   8  15          0.35         -0.16         0.56 o
   1   8  15         83.76         75.35         1.22 o
   2   8  15        189.76        200.28         2.22 o
   3   8  15         37.53         34.73         0.82 o
   0   9  15         10.37          7.93         0.73 o
   0   0  16          0.28          1.01         0.70 o
   1   0  16          1.79          2.87         0.51 o
   2   0  16         32.77         37.32         0.82 o
   3   0  16          0.03         -0.51         0.51 o
   4   0  16         22.76         24.11         0.70 o
   5   0  16         21.56         23.14         0.66 o
   6   0  16          8.73          8.96         0.55 o
  -6   1  16          5.13          6.21         0.52 o
  -5   1  16         11.21         11.77         0.60 o
  -4   1  16        220.34        226.11         1.96 o
  -3   1  16        390.43        392.69         2.98 o
  -2   1  16         52.06         56.08         0.91 o
  -1   1  16         68.47         73.31         1.14 o
   0   1  16        178.65        176.65         1.72 o
   1   1  16         68.24         73.89         1.11 o
   2   1  16         52.19         55.68         0.95 o
   3   1  16        390.71        390.14         3.07 o
   4   1  16        220.38        226.21         2.01 o
   5   1  16         11.25         10.23         0.58 o
   6   1  16          5.13          6.88         0.53 o
  -6   2  16         78.69         78.67         1.02 o
  -5   2  16          1.17          2.04         0.56 o
  -4   2  16         19.65         21.72         0.69 o
  -3   2  16         74.92         78.49         1.04 o
  -2   2  16        117.53        124.51         1.39 o
  -1   2  16        604.22        601.44         4.85 o
   0   2  16        139.39        153.90         1.65 o
   1   2  16        606.17        605.11         4.85 o
   2   2  16        117.84        125.96         1.51 o
   3   2  16         74.49         77.69         1.20 o
   4   2  16         19.78         21.28         0.69 o
   5   2  16          1.24          1.54         0.52 o
   6   2  16         78.36         75.88         1.17 o
  -5   3  16          7.83          9.69         0.59 o
  -4   3  16         53.25         53.58         0.88 o
  -3   3  16        255.03        264.00         2.22 o
  -2   3  16        127.30        129.36         1.39 o
  -1   3  16        289.33        277.74         2.59 o
   0   3  16         45.46         48.40         0.91 o
   1   3  16        291.04        279.97         2.50 o
   2   3  16        127.03        130.33         1.58 o
   3   3  16        254.02        262.50         2.36 o
   4   3  16         53.13         53.69         0.92 o
   5   3  16          7.86          9.17         0.58 o
  -5   4  16        106.88        107.32         1.19 o
  -4   4  16          0.21          0.21         0.48 o
  -3   4  16         89.74         92.22         1.16 o
  -2   4  16        188.08        195.88         1.94 o
  -1   4  16         99.36         94.76         1.28 o
   0   4  16        226.77        201.94         2.12 o
   1   4  16         99.16         92.76         1.26 o
   2   4  16        187.63        193.63         2.05 o
   3   4  16         90.32         93.42         1.36 o
   4   4  16          0.20         -0.56         0.56 o
   5   4  16        107.30        105.48         1.43 o
  -5   5  16         82.19         80.95         1.10 o
  -4   5  16         43.67         42.35         0.77 o
  -3   5  16          9.86          9.01         0.60 o
  -2   5  16         51.31         55.43         0.97 o
  -1   5  16         39.69         38.74         0.90 o
   0   5  16         20.74         18.46         0.71 o
   1   5  16         39.44         39.39         0.87 o
   2   5  16         51.41         55.45         1.05 o
   3   5  16          9.83         10.01         0.65 o
   4   5  16         43.68         42.88         0.90 o
   5   5  16         82.35         78.08         1.32 o
  -4   6  16         46.31         47.60         0.88 o
  -3   6  16          7.39          6.87         0.63 o
  -2   6  16        171.79        170.92         1.84 o
  -1   6  16        195.96        190.60         2.15 o
   0   6  16          0.62          1.18         0.59 o
   1   6  16        196.24        189.54         1.99 o
   2   6  16        171.86        171.92         2.12 o
   3   6  16          7.38          7.55         0.63 o
   4   6  16         46.27         48.29         0.99 o
  -3   7  16         24.68         24.48         0.78 o
  -2   7  16        128.79        135.66         1.66 o
  -1   7  16         26.52         27.79         0.78 o
   0   7  16          8.12          9.25         0.67 o
   1   7  16         26.41         27.54         0.95 o
   2   7  16        128.70        136.04         1.79 o
   3   7  16         24.73         23.93         0.78 o
  -1   8  16         24.21         21.96         0.89 o
   0   8  16         55.15         56.22         1.56 o
   1   8  16         24.38         24.13         0.82 o
   1   0  17         51.62         50.04         0.96 o
   2   0  17          2.20          1.77         0.56 o
   3   0  17       1019.95       1067.35         7.99 o
   4   0  17          5.93          3.82         0.56 o
   5   0  17         15.23         18.14         0.65 o
  -5   1  17          5.13          6.31         0.55 o
  -4   1  17        362.90        383.68         3.02 o
  -3   1  17         25.51         30.28         0.76 o
  -2   1  17         80.56         82.50         1.19 o
  -1   1  17         21.80         24.71         0.75 o
   0   1  17          0.06         -0.37         0.54 o
   1   1  17         21.92         24.76         0.74 o
   2   1  17         80.11         82.43         1.27 o
   3   1  17         25.32         29.11         0.80 o
   4   1  17        364.14        380.20         3.06 o
   5   1  17          5.00          5.64         0.54 o
  -5   2  17         22.75         23.98         0.65 o
  -4   2  17        284.07        285.37         2.41 o
  -3   2  17        149.78        154.91         1.56 o
  -2   2  17         36.23         37.94         0.90 o
  -1   2  17         93.06         97.08         1.34 o
   0   2  17         90.09         90.30         1.27 o
   1   2  17         93.19         97.87         1.34 o
   2   2  17         35.93         35.59         0.83 o
   3   2  17        149.62        154.84         1.74 o
   4   2  17        284.93        287.77         2.59 o
   5   2  17         22.71         23.04         0.67 o
  -5   3  17         18.00         18.13         0.63 o
  -4   3  17        163.09        161.86         1.51 o
  -3   3  17         42.73         44.34         0.85 o
  -2   3  17         23.37         23.95         0.72 o
  -1   3  17         63.30         63.99         1.10 o
   0   3  17        446.34        449.99         3.87 o
   1   3  17         63.17         63.96         1.10 o
   2   3  17         23.45         25.12         0.78 o
   3   3  17         42.58         45.97         0.93 o
   4   3  17        162.95        163.89         1.72 o
   5   3  17         18.01         17.25         0.67 o
  -4   4  17        254.88        245.48         2.52 o
  -3   4  17         43.18         46.04         0.91 o
  -2   4  17         14.65         14.89         0.69 o
  -1   4  17         37.45         35.96         0.87 o
   0   4  17         85.93         95.55         1.35 o
   1   4  17         37.35         35.16         0.85 o
   2   4  17         14.76         15.69         0.73 o
   3   4  17         43.10         47.34         0.89 o
   4   4  17        254.82        247.16         2.48 o
  -4   5  17          0.55          0.64         0.57 o
  -3   5  17         34.23         36.90         0.87 o
  -2   5  17         22.44         24.89         0.82 o
  -1   5  17         65.18         62.53         1.06 o
   0   5  17        318.04        307.06         2.87 o
   1   5  17         65.24         61.07         1.07 o
   2   5  17         22.14         23.20         0.85 o
   3   5  17         34.39         36.35         0.87 o
   4   5  17          0.59          0.76         0.60 o
  -3   6  17        125.71        115.33         1.56 o
  -2   6  17         54.14         55.49         1.02 o
  -1   6  17         56.96         54.23         1.05 o
   0   6  17          5.13          3.78         0.61 o
   1   6  17         57.29         52.59         0.99 o
   2   6  17         53.91         54.00         1.06 o
   3   6  17        125.27        113.15         1.52 o
  -2   7  17        140.13        140.60         1.94 o
  -1   7  17         33.56         36.26         0.94 o
   0   7  17        162.89        153.89         1.90 o
   1   7  17         33.62         35.15         1.11 o
   2   7  17        139.83        139.79         1.99 o
   0   0  18        384.98        393.31         4.85 o
   1   0  18          1.08          1.54         0.58 o
   2   0  18          1.05          0.13         0.56 o
   3   0  18        729.38        737.54         6.05 o
   4   0  18         20.63         20.32         0.82 o
  -4   1  18         86.30         88.76         1.58 o
  -3   1  18         16.90         18.54         0.69 o
  -2   1  18          0.63          0.72         0.58 o
  -1   1  18          9.47         10.19         0.65 o
   0   1  18        158.75        163.56         1.84 o
   1   1  18          9.56          8.34         0.62 o
   2   1  18          0.68          0.92         0.56 o
   3   1  18         17.07         18.69         0.70 o
   4   1  18         86.10         87.62         1.33 o
  -4   2  18         41.04         41.26         0.84 o
  -3   2  18          4.61          5.29         0.63 o
  -2   2  18         57.95         60.84         1.04 o
  -1   2  18         45.05         45.98         0.95 o
   0   2  18        699.37        707.60         5.98 o
   1   2  18         45.12         45.91         1.00 o
   2   2  18         57.55         61.07         1.07 o
   3   2  18          4.56          6.36         0.61 o
   4   2  18         40.66         40.13         0.83 o
  -4   3  18         10.37         11.18         0.65 o
  -3   3  18         33.41         37.18         0.82 o
  -2   3  18        125.90        123.81         1.60 o
  -1   3  18        121.37        116.63         1.46 o
   0   3  18        636.74        640.89         5.58 o
   1   3  18        121.27        113.00         1.48 o
   2   3  18        126.38        125.04         1.54 o
   3   3  18         33.28         36.30         0.89 o
   4   3  18         10.27         11.36         0.68 o
  -3   4  18         45.79         45.01         0.91 o
  -2   4  18         35.85         36.89         0.83 o
  -1   4  18         75.76         74.94         1.19 o
   0   4  18        112.96        118.52         1.51 o
   1   4  18         75.87         74.22         1.17 o
   2   4  18         36.16         37.81         0.91 o
   3   4  18         45.74         43.60         0.86 o
  -3   5  18         21.01         23.12         0.81 o
  -2   5  18          2.41          1.93         0.58 o
  -1   5  18          1.53          1.41         0.62 o
   0   5  18          3.94          7.14         0.66 o
   1   5  18          1.51          1.12         0.60 o
   2   5  18          2.48          0.46         0.61 o
   3   5  18         21.18         24.22         1.02 o
  -1   6  18        125.01        126.44         1.70 o
   0   6  18         13.15         15.26         0.74 o
   1   6  18        125.54        126.54         1.75 o
   1   0  19         41.26         41.87         0.92 o
   2   0  19         29.57         32.02         0.82 o
   3   0  19        402.97        401.44         3.86 o
  -3   1  19         88.69         88.80         1.25 o
  -2   1  19         33.28         34.94         0.86 o
  -1   1  19         21.66         22.00         0.77 o
   0   1  19        124.61        120.29         1.53 o
   1   1  19         21.76         23.13         0.81 o
   2   1  19         33.21         36.05         1.18 o
   3   1  19         88.59         87.62         1.29 o
  -3   2  19        216.39        206.88         2.22 o
  -2   2  19         28.74         28.45         0.83 o
  -1   2  19         29.18         31.83         0.84 o
   0   2  19          1.36          2.27         0.60 o
   1   2  19         29.53         32.24         0.83 o
   2   2  19         28.80         30.06         0.85 o
   3   2  19        216.86        212.95         2.37 o
  -3   3  19         86.10         81.68         1.40 o
  -2   3  19         33.03         31.94         0.83 o
  -1   3  19         60.97         63.85         1.10 o
   0   3  19        581.87        569.78         5.17 o
   1   3  19         61.49         66.62         1.27 o
   2   3  19         32.94         30.48         0.77 o
   3   3  19         86.43         81.47         1.24 o
  -2   4  19          8.54          8.14         0.74 o
  -1   4  19         44.74         43.76         0.97 o
   0   4  19         85.97         83.87         1.29 o
   1   4  19         44.66         44.11         1.07 o
   2   4  19          8.55          8.84         0.82 o
   0   5  19         83.07         82.78         1.40 o
   0   0  20        752.71        738.37        10.17 o
   1   0  20         17.11         18.06         0.76 o
   2   0  20         74.46         66.85         1.14 o
  -2   1  20          5.16          5.18         0.64 o
  -1   1  20        146.32        146.48         2.15 o
   0   1  20        442.91        453.40         4.49 o
   1   1  20        145.96        146.62         1.76 o
   2   1  20          5.23          4.70         0.70 o
  -2   2  20         21.59         21.60         0.80 o
  -1   2  20        168.46        167.50         1.95 o
   0   2  20        298.20        303.80         3.07 o
   1   2  20        168.66        167.36         2.02 o
   2   2  20         21.73         23.15         0.85 o
  -1   3  20        120.26        107.95         1.57 o
   0   3  20          0.62          5.08         1.07 o
   1   3  20        120.26        110.36         1.69 o
                                                
