# Supplementary material for: Use of intensity quotients and differences in absolute structure refinement
Source: Acta Crystallogr B Struct Sci Cryst Eng Mater. 2013 May 17;69(Pt 3):249–59. doi: 10.1107/S2052519213010014 (PMC3661305; doi:10.1107/S2052519213010014)
Supplement: Supplementary file 3 [file b-69-00249-sup3.zip › gko02_b.fcf]

#
# h,k,l, Fc-squared, Fo-squared, sigma(Fo-squared), status flag
#
data_gko_b
_shelx_title ' GKO02 (c) in P2(1)2(1)2(1) FP + centro'
_shelx_refln_list_code          4
_shelx_F_calc_maximum      153.51
_exptl_crystal_F_000       912.00
_reflns_d_resolution_high  0.8300

loop_
 _space_group_symop_operation_xyz
 'x, y, z'
 '-x+1/2, -y, z+1/2'
 '-x, y+1/2, -z+1/2'
 'x+1/2, -y+1/2, -z'

_cell_length_a     8.4140
_cell_length_b    13.7600
_cell_length_c    19.2990
_cell_angle_alpha  90.000
_cell_angle_beta   90.000
_cell_angle_gamma  90.000

_shelx_F_squared_multiplier     1.000

loop_
 _refln_index_h
 _refln_index_k
 _refln_index_l
 _refln_F_squared_calc
 _refln_F_squared_meas
 _refln_F_squared_sigma
 _refln_observed_status
   2   0   0       4190.13       4294.36       106.98 o
   4   0   0        645.26        764.74        21.91 o
   6   0   0       1383.09       1285.72        14.55 o
   8   0   0         23.88         18.50         5.78 o
   1   1   0       4186.58       3967.46        69.81 o
   2   1   0       4275.74       4452.65        78.29 o
   3   1   0         16.37         18.20         1.53 o
   4   1   0        317.56        359.69         8.39 o
   5   1   0        292.05        280.57         4.06 o
   6   1   0         38.50         45.91         1.19 o
   7   1   0         33.06         29.98         1.25 o
   9   1   0         15.22          5.52         2.93 o
   0   2   0       5137.41       4606.71       114.15 o
   2   2   0      10508.08      10381.32       181.22 o
   3   2   0       3308.99       3335.14        59.63 o
   4   2   0       1668.64       1705.64        31.95 o
   5   2   0        693.84        720.30         7.98 o
   6   2   0         39.21         37.09         1.15 o
   7   2   0        852.64        838.19        10.62 o
   8   2   0          4.07          6.65         1.46 o
   9   2   0         21.99         18.96         2.02 o
   1   3   0        249.19        249.88         5.41 o
   2   3   0       7743.35       7521.20       131.99 o
   3   3   0       6203.41       6296.94       111.03 o
   4   3   0        388.95        406.93         9.41 o
   5   3   0        438.90        484.25         4.30 o
   6   3   0        184.42        177.48         2.36 o
   7   3   0        140.77        137.15         2.32 o
   8   3   0        109.84        107.12         3.21 o
   9   3   0        139.20        126.76         3.68 o
   0   4   0       1238.78       1276.27        33.19 o
   1   4   0       1453.39       1579.75        31.79 o
   2   4   0        584.67        695.02        15.17 o
   3   4   0       5021.78       5538.68        98.18 o
   4   4   0        444.95        464.11         9.71 o
   5   4   0         72.27         74.11         1.33 o
   6   4   0        168.79        175.20         2.32 o
   7   4   0         14.53         18.02         1.04 o
   8   4   0         69.48         70.13         2.81 o
   9   4   0        151.16        145.76         3.55 o
   1   5   0      10001.65      10010.44       175.81 o
   2   5   0        948.80       1062.64        25.23 o
   3   5   0        592.23        687.53        19.06 o
   4   5   0        959.95        963.46         7.67 o
   5   5   0       1664.75       1698.72        12.69 o
   6   5   0       2007.00       2038.21        16.55 o
   7   5   0          2.20          2.97         0.90 o
   8   5   0        387.47        379.66         5.97 o
   9   5   0          3.75          1.91         1.30 o
   0   6   0       2171.76       2168.78        56.07 o
   1   6   0          4.26          3.98         1.43 o
   2   6   0        107.17         81.12         3.85 o
   3   6   0          1.56          1.74         0.70 o
   4   6   0        619.52        607.01         4.94 o
   5   6   0        174.69        167.48         2.09 o
   6   6   0        238.80        219.45         2.64 o
   7   6   0         12.89         12.99         1.00 o
   8   6   0          0.11         -0.08         0.93 o
   9   6   0        179.25        190.17         3.98 o
   1   7   0        232.77        233.36         7.15 o
   2   7   0         51.78         48.19         1.71 o
   3   7   0        769.97        746.59         5.95 o
   4   7   0          6.28         12.40         0.72 o
   5   7   0        946.26        955.84         7.76 o
   6   7   0          1.42          0.20         0.77 o
   7   7   0        313.69        326.77         4.13 o
   8   7   0         33.97         37.59         1.37 o
   9   7   0         41.23         43.44         2.61 o
   0   8   0       1528.60       1503.78        33.45 o
   1   8   0         89.98         77.77         1.49 o
   2   8   0          8.26          5.88         0.63 o
   3   8   0        120.19        124.62         1.62 o
   4   8   0       2741.33       2786.99        19.48 o
   5   8   0        169.77        160.37         2.08 o
   6   8   0        450.77        442.56         4.44 o
   7   8   0        106.18        115.36         2.08 o
   8   8   0          5.21          3.23         0.97 o
   1   9   0         73.60         82.23         1.41 o
   2   9   0         61.97         60.80         1.26 o
   3   9   0        521.78        534.36         4.58 o
   4   9   0        133.42        147.60         1.97 o
   5   9   0         32.67         24.33         1.00 o
   6   9   0        310.85        325.38         3.64 o
   7   9   0          2.86          2.64         0.90 o
   8   9   0        390.68        403.51         5.57 o
   0  10   0        321.93        297.68         4.22 o
   1  10   0         15.22         11.91         0.78 o
   2  10   0         86.60         96.66         1.72 o
   3  10   0        398.11        377.46         3.88 o
   4  10   0          1.87          2.24         0.74 o
   5  10   0          0.36          0.80         0.77 o
   6  10   0        137.15        135.84         2.11 o
   7  10   0          0.07         -0.36         0.89 o
   8  10   0        149.18        141.14         5.58 o
   1  11   0        364.32        345.31         3.56 o
   2  11   0        301.29        287.94         3.22 o
   3  11   0        121.34        114.05         1.89 o
   4  11   0        266.92        289.99         3.38 o
   5  11   0        116.98        102.90         1.82 o
   6  11   0         81.21         72.93         1.62 o
   7  11   0        322.90        303.32         3.36 o
   0  12   0        162.35        177.51         3.89 o
   1  12   0        198.66        206.01         2.83 o
   2  12   0        173.37        165.24         2.50 o
   3  12   0        904.54        895.44         8.32 o
   4  12   0          0.23          0.32         0.86 o
   5  12   0        192.98        183.78         2.69 o
   6  12   0        207.99        226.61         3.12 o
   1  13   0         19.53         20.46         1.19 o
   2  13   0         49.46         42.41         1.90 o
   3  13   0        710.48        729.84         6.94 o
   4  13   0         22.92         26.59         1.16 o
   5  13   0          0.62          0.92         0.92 o
   6  13   0        317.57        324.63         4.86 o
   0  14   0        253.41        249.02         5.20 o
   1  14   0          8.71         15.04         1.20 o
   2  14   0         49.30         47.82         1.47 o
   3  14   0         28.45         20.05         1.12 o
   4  14   0        143.02        123.87         2.12 o
   5  14   0         26.63         28.41         1.34 o
   1  15   0        135.51        151.63         2.71 o
   2  15   0          3.46          1.05         1.03 o
   3  15   0         55.36         50.70         1.71 o
   4  15   0         93.46        104.44         3.18 o
   0  16   0        482.44        537.33        10.39 o
   1  16   0         60.44         60.58         1.71 o
   2  16   0         22.44         20.71         1.38 o
   1   0   1       9782.70       8767.30       208.76 o
   2   0   1        543.08        549.62        10.68 o
   3   0   1          5.88          6.00         1.28 o
   4   0   1       3572.90       3811.04        84.96 o
   5   0   1        144.52        158.45         2.59 o
   6   0   1        169.55        152.62         2.05 o
   7   0   1        420.24        377.72         4.46 o
   8   0   1         46.85         28.40         7.18 o
  -9   1   1          5.79          0.67         1.93 o
  -8   1   1        380.24        350.39         6.00 o
  -7   1   1        151.92        133.71         2.49 o
  -6   1   1        180.86        196.93         2.51 o
  -5   1   1        602.91        646.39         7.47 o
  -4   1   1       5634.67       6145.84       109.01 o
  -3   1   1       2271.93       2465.06        48.39 o
  -2   1   1       1760.39       1837.63        36.28 o
  -1   1   1       4676.18       4375.08        71.64 o
   0   1   1         31.90         26.20         0.86 o
   1   1   1       4710.27       4438.78        84.15 o
   2   1   1       1764.08       1846.23        30.85 o
   3   1   1       2286.20       2451.34        41.13 o
   4   1   1       5637.96       6142.56       109.10 o
   5   1   1        610.21        657.42         7.86 o
   6   1   1        181.61        196.73         2.35 o
   7   1   1        153.02        134.76         2.36 o
   8   1   1        381.94        338.30         7.79 o
   9   1   1          6.43         -2.16         2.16 o
  -9   2   1         57.73         45.56         2.66 o
  -8   2   1        209.89        206.68         3.99 o
  -7   2   1          6.25          5.13         1.18 o
  -6   2   1          4.89          3.95         0.91 o
  -5   2   1        725.20        741.91         8.30 o
  -4   2   1        350.02        356.76         8.43 o
  -3   2   1       1572.98       1627.35        30.13 o
  -2   2   1          8.36          7.69         0.94 o
  -1   2   1        235.44        232.03         4.78 o
   0   2   1       2284.89       2140.58        37.86 o
   1   2   1        235.95        239.14         5.01 o
   2   2   1          8.49         11.33         1.76 o
   3   2   1       1581.24       1657.48        33.10 o
   4   2   1        354.75        370.53         9.46 o
   5   2   1        728.82        743.76         6.67 o
   6   2   1          5.57          4.91         0.76 o
   7   2   1          5.85          3.96         0.91 o
   8   2   1        207.18        194.39         5.35 o
   9   2   1         58.39         50.81         2.83 o
  -9   3   1         31.77         37.48         2.20 o
  -8   3   1         59.44         49.01         2.29 o
  -7   3   1        156.36        140.37         2.63 o
  -6   3   1        302.64        276.08         3.07 o
  -5   3   1         25.92         27.72         0.88 o
  -4   3   1        318.52        353.20         9.28 o
  -3   3   1        314.04        308.71         7.04 o
  -2   3   1        973.97        987.67        18.80 o
  -1   3   1       3047.20       2944.97        57.26 o
   0   3   1         47.30         52.38         2.01 o
   1   3   1       3041.42       2896.19        57.30 o
   2   3   1        967.26       1000.24        18.76 o
   3   3   1        307.37        309.90         7.28 o
   4   3   1        316.69        356.34         8.63 o
   5   3   1         25.97         28.34         0.89 o
   6   3   1        302.24        280.12         3.17 o
   7   3   1        157.44        137.19         2.36 o
   8   3   1         59.02         44.52         2.23 o
   9   3   1         31.49         33.40         1.99 o
  -9   4   1          7.57          8.19         1.59 o
  -8   4   1        131.28        124.62         3.02 o
  -7   4   1        947.80        942.55         9.00 o
  -6   4   1        242.63        243.05         3.20 o
  -5   4   1         51.55         52.45         1.09 o
  -4   4   1         84.29         91.99         2.47 o
  -3   4   1        198.68        173.82         5.59 o
  -2   4   1       3233.90       3356.88        59.86 o
  -1   4   1        440.81        461.81         9.55 o
   0   4   1       3944.52       3906.59        69.11 o
   1   4   1        444.98        475.46        10.60 o
   2   4   1       3221.87       3361.12        66.36 o
   3   4   1        202.49        180.89         5.16 o
   4   4   1         84.31         91.71         2.34 o
   5   4   1         50.37         50.64         1.09 o
   6   4   1        238.18        229.29         2.83 o
   7   4   1        947.16        951.00         9.22 o
   8   4   1        130.78        120.83         2.67 o
   9   4   1          7.57         13.18         1.52 o
  -9   5   1         10.22          9.84         1.45 o
  -8   5   1        230.99        244.27         4.41 o
  -7   5   1        630.18        636.39         6.51 o
  -6   5   1        113.88        111.98         1.86 o
  -5   5   1       1256.48       1224.84         9.13 o
  -4   5   1        822.65        855.32         7.26 o
  -3   5   1       3024.81       3443.53        78.50 o
  -2   5   1        449.02        457.25        10.83 o
  -1   5   1       2089.17       2126.76        42.43 o
   0   5   1       1469.99       1416.60        26.17 o
   1   5   1       2085.71       2086.58        38.33 o
   2   5   1        449.24        450.73        10.78 o
   3   5   1       3017.17       3432.25        68.47 o
   4   5   1        820.31        851.32         6.97 o
   5   5   1       1256.09       1234.04         9.57 o
   6   5   1        116.71        117.83         1.86 o
   7   5   1        631.38        649.74         6.38 o
   8   5   1        232.74        245.72         3.82 o
   9   5   1          9.71         11.21         1.55 o
  -9   6   1         31.37         31.66         1.84 o
  -8   6   1         26.50         24.65         1.57 o
  -7   6   1          1.79          1.05         0.85 o
  -6   6   1        145.24        134.05         2.08 o
  -5   6   1        522.72        512.54         4.56 o
  -4   6   1         74.96         60.83         1.19 o
  -3   6   1         74.68         77.93         1.83 o
  -2   6   1       3901.28       4302.13        85.62 o
  -1   6   1       1812.83       1897.25        38.48 o
   0   6   1        174.13        160.98         4.66 o
   1   6   1       1813.44       1857.42        34.65 o
   2   6   1       3885.32       4344.00        97.19 o
   3   6   1         73.28         78.01         1.85 o
   4   6   1         74.80         61.67         1.14 o
   5   6   1        521.90        510.59         4.45 o
   6   6   1        148.60        140.61         2.06 o
   7   6   1          1.69          1.77         0.85 o
   8   6   1         25.77         26.97         1.81 o
   9   6   1         31.63         31.02         1.71 o
  -9   7   1         67.80         70.29         2.53 o
  -8   7   1         43.49         51.01         1.63 o
  -7   7   1        234.12        242.36         3.15 o
  -6   7   1          5.06          5.32         0.83 o
  -5   7   1        434.35        455.80         4.04 o
  -4   7   1       1834.41       1820.73        12.98 o
  -3   7   1        115.71        114.95         1.51 o
  -2   7   1        604.37        598.95        14.33 o
  -1   7   1       1890.92       1924.38        40.32 o
   0   7   1       2378.01       2498.80        50.79 o
   1   7   1       1886.97       1975.46        40.42 o
   2   7   1        596.49        577.01         7.15 o
   3   7   1        115.95        116.63         1.57 o
   4   7   1       1838.29       1819.62        13.62 o
   5   7   1        435.93        458.45         4.24 o
   6   7   1          5.52          4.24         0.85 o
   7   7   1        231.92        240.16         3.26 o
   8   7   1         42.83         48.92         1.46 o
   9   7   1         67.95         73.35         2.56 o
  -8   8   1         89.81         87.13         1.89 o
  -7   8   1        581.38        585.17         5.98 o
  -6   8   1        283.28        276.44         3.29 o
  -5   8   1       1213.97       1191.94         9.32 o
  -4   8   1         54.82         54.68         1.18 o
  -3   8   1         63.70         70.46         1.27 o
  -2   8   1        356.44        354.93         3.30 o
  -1   8   1        242.82        246.64         2.78 o
   0   8   1        502.54        471.51         7.32 o
   1   8   1        244.28        250.91         3.20 o
   2   8   1        354.46        361.99         3.43 o
   3   8   1         63.81         71.01         1.23 o
   4   8   1         56.34         58.49         1.23 o
   5   8   1       1211.41       1187.69         9.36 o
   6   8   1        285.48        280.86         3.98 o
   7   8   1        576.42        591.01         5.99 o
   8   8   1         90.34         89.33         1.83 o
  -8   9   1        305.79        326.05         4.27 o
  -7   9   1        220.21        209.46         2.78 o
  -6   9   1        332.62        325.96         3.76 o
  -5   9   1        107.38        117.95         1.87 o
  -4   9   1        356.88        356.03         3.42 o
  -3   9   1         27.06         28.87         0.95 o
  -2   9   1       1195.05       1177.64         9.10 o
  -1   9   1         13.19         16.86         0.77 o
   0   9   1        731.32        653.61         5.52 o
   1   9   1         13.67         15.77         0.81 o
   2   9   1       1187.54       1173.72         9.65 o
   3   9   1         26.44         26.96         1.07 o
   4   9   1        357.66        366.04         3.41 o
   5   9   1        106.98        113.03         2.09 o
   6   9   1        332.90        326.59         3.65 o
   7   9   1        221.47        208.21         2.86 o
   8   9   1        305.58        321.48         4.27 o
  -8  10   1        192.24        201.24         5.72 o
  -7  10   1        347.05        354.36         3.78 o
  -6  10   1        226.71        205.09         2.74 o
  -5  10   1        154.00        138.49         2.07 o
  -4  10   1        302.48        262.92         3.06 o
  -3  10   1         44.04         43.55         1.20 o
  -2  10   1        751.61        728.68         6.13 o
  -1  10   1        699.70        672.46         5.95 o
   0  10   1       1060.68       1018.09         8.53 o
   1  10   1        696.81        665.74         5.81 o
   2  10   1        752.02        724.81         6.42 o
   3  10   1         44.82         47.25         1.26 o
   4  10   1        302.14        260.36         2.85 o
   5  10   1        153.46        144.53         2.10 o
   6  10   1        225.00        203.92         2.71 o
   7  10   1        347.85        357.60         4.18 o
   8  10   1        193.60        210.74         6.91 o
  -7  11   1         46.68         42.14         1.42 o
  -6  11   1         23.44         26.06         1.08 o
  -5  11   1         70.56         63.32         1.59 o
  -4  11   1        346.38        333.01         3.72 o
  -3  11   1        107.42        104.28         1.78 o
  -2  11   1        429.65        440.63         4.38 o
  -1  11   1        356.51        345.10         3.64 o
   0  11   1         23.10         25.11         1.03 o
   1  11   1        360.06        349.15         3.65 o
   2  11   1        433.07        441.77         4.38 o
   3  11   1        106.86        101.43         1.83 o
   4  11   1        347.48        327.87         3.68 o
   5  11   1         69.97         62.11         1.43 o
   6  11   1         23.16         23.93         1.23 o
   7  11   1         46.41         44.14         1.91 o
  -6  12   1        112.57        121.84         2.10 o
  -5  12   1        205.95        209.10         3.10 o
  -4  12   1         40.93         44.12         1.32 o
  -3  12   1        217.51        243.70         3.11 o
  -2  12   1        179.28        174.60         2.89 o
  -1  12   1         91.31         91.15         1.78 o
   0  12   1          2.67          2.15         0.83 o
   1  12   1         91.81         91.52         1.91 o
   2  12   1        178.55        177.06         2.57 o
   3  12   1        220.67        251.18         3.13 o
   4  12   1         39.90         42.22         1.31 o
   5  12   1        206.79        215.26         2.84 o
   6  12   1        110.94        119.83         2.08 o
  -6  13   1          6.98          6.32         1.09 o
  -5  13   1         56.82         63.57         1.60 o
  -4  13   1        132.09        138.59         2.30 o
  -3  13   1         14.02         11.84         1.03 o
  -2  13   1         69.76         59.92         1.47 o
  -1  13   1        902.38        887.01         8.74 o
   0  13   1        113.01        136.45         2.55 o
   1  13   1        899.96        884.46         9.40 o
   2  13   1         71.19         65.00         1.64 o
   3  13   1         13.19          9.19         0.98 o
   4  13   1        130.68        139.11         2.29 o
   5  13   1         56.90         64.00         1.53 o
   6  13   1          6.90          5.17         1.05 o
  -5  14   1         69.40         73.41         2.09 o
  -4  14   1        374.38        389.42         4.76 o
  -3  14   1          6.75          5.81         0.98 o
  -2  14   1         20.25         18.31         1.16 o
  -1  14   1        101.01         89.37         2.11 o
   0  14   1        513.21        508.55         6.91 o
   1  14   1        101.84         91.83         2.12 o
   2  14   1         19.83         19.75         1.20 o
   3  14   1          7.02          5.18         0.94 o
   4  14   1        374.11        390.99         4.40 o
   5  14   1         69.13         77.16         1.98 o
  -4  15   1         24.16         28.92         1.62 o
  -3  15   1          6.66          5.60         1.11 o
  -2  15   1         74.34         73.29         1.90 o
  -1  15   1          9.05          8.62         1.12 o
   0  15   1        157.22        148.58         3.08 o
   1  15   1          9.46         11.33         1.16 o
   2  15   1         73.51         70.05         1.76 o
   3  15   1          6.53          5.74         1.10 o
   4  15   1         24.01         27.27         1.48 o
  -2  16   1          2.83          2.24         1.24 o
  -1  16   1        107.41        118.31         2.60 o
   0  16   1          0.01          1.50         1.12 o
   1  16   1        106.71        114.15         2.29 o
   2  16   1          2.72          0.35         1.21 o
   1   0   2       3615.16       3421.95        65.74 o
   2   0   2        192.42        187.52         4.41 o
   3   0   2       1348.11       1381.87        27.95 o
   4   0   2       2151.80       2354.24        43.13 o
   5   0   2        269.74        261.61         3.29 o
   6   0   2        603.87        580.89         5.40 o
   7   0   2        150.88        156.20         2.45 o
   9   0   2          1.98         -1.05         2.10 o
  -8   1   2        105.46        119.27         3.37 o
  -7   1   2        333.01        332.82         4.93 o
  -6   1   2        288.99        290.89         3.71 o
  -5   1   2        356.49        390.65         4.81 o
  -4   1   2        428.34        434.88        10.55 o
  -3   1   2        472.55        488.80        11.07 o
  -2   1   2        127.94        143.09         3.55 o
  -1   1   2       4951.34       4387.08        77.91 o
   0   1   2       4759.18       4452.07       103.35 o
   1   1   2       4952.02       4493.86        84.97 o
   2   1   2        127.66        139.11         3.67 o
   3   1   2        475.86        489.25         9.40 o
   4   1   2        423.90        423.02         9.72 o
   5   1   2        357.97        381.38         3.92 o
   6   1   2        290.00        296.75         3.21 o
   7   1   2        335.70        326.79         3.88 o
   8   1   2        106.26        110.30         3.02 o
  -9   2   2         30.51         31.61         2.37 o
  -8   2   2        341.00        319.01         5.65 o
  -7   2   2        454.73        463.41         6.48 o
  -6   2   2         19.46         16.45         1.00 o
  -5   2   2          0.50          1.20         0.70 o
  -4   2   2       3913.96       4227.65        75.96 o
  -3   2   2       1907.55       2009.08        34.27 o
  -2   2   2          9.25         12.69         1.20 o
  -1   2   2       2771.31       2642.57        52.02 o
   0   2   2        287.48        287.69         5.82 o
   1   2   2       2750.23       2668.29        58.02 o
   2   2   2          8.98         10.58         1.36 o
   3   2   2       1898.90       2068.64        40.74 o
   4   2   2       3893.69       4257.09        83.16 o
   5   2   2          0.59          0.62         0.63 o
   6   2   2         18.81         16.34         0.89 o
   7   2   2        449.13        446.76         5.21 o
   8   2   2        345.37        313.45         4.73 o
   9   2   2         29.77         29.52         2.44 o
  -9   3   2         69.18         80.46         2.70 o
  -8   3   2        234.50        245.69         4.49 o
  -7   3   2        363.39        344.76         5.88 o
  -6   3   2        160.06        178.94         2.24 o
  -5   3   2        766.72        756.91         6.44 o
  -4   3   2        243.50        236.43         6.43 o
  -3   3   2        489.95        480.57        10.21 o
  -2   3   2       4715.65       4685.09        81.82 o
  -1   3   2        850.86        888.05        16.55 o
   0   3   2       1067.83        966.48        17.84 o
   1   3   2        858.35        888.67        18.49 o
   2   3   2       4708.05       4665.71        91.50 o
   3   3   2        486.43        481.06        11.38 o
   4   3   2        242.62        234.58         7.18 o
   5   3   2        766.72        770.37         6.55 o
   6   3   2        161.63        178.67         2.37 o
   7   3   2        361.64        338.54         4.23 o
   8   3   2        234.83        247.33         3.84 o
   9   3   2         70.57         81.31         3.08 o
  -9   4   2         52.51         56.90         2.32 o
  -8   4   2        227.14        224.62         4.18 o
  -7   4   2       1288.76       1310.84        12.77 o
  -6   4   2         59.63         59.44         1.30 o
  -5   4   2        189.52        199.60         2.29 o
  -4   4   2        116.24        107.93         2.00 o
  -3   4   2       2021.65       2169.18        44.46 o
  -2   4   2        321.70        369.12         9.07 o
  -1   4   2        931.64        905.12        17.33 o
   0   4   2        242.65        225.47         5.87 o
   1   4   2        931.93        928.48        19.37 o
   2   4   2        326.84        367.57         9.09 o
   3   4   2       2026.25       2239.23        44.94 o
   4   4   2        115.41        102.58         1.82 o
   5   4   2        188.73        196.30         2.26 o
   6   4   2         60.05         59.47         1.30 o
   7   4   2       1280.90       1314.77        13.30 o
   8   4   2        225.01        218.53         3.39 o
   9   4   2         52.05         52.99         2.23 o
  -9   5   2         97.43         99.44         2.77 o
  -8   5   2        116.78        119.18         3.32 o
  -7   5   2        513.12        499.90         5.27 o
  -6   5   2        239.34        231.10         2.73 o
  -5   5   2        174.11        156.89         2.03 o
  -4   5   2       1272.64       1222.60         9.57 o
  -3   5   2         45.11         56.48         3.41 o
  -2   5   2       3943.81       4118.25        80.28 o
  -1   5   2        986.06       1010.20        19.64 o
   0   5   2        196.34        208.21         5.18 o
   1   5   2        982.46       1054.71        21.93 o
   2   5   2       3946.02       4091.72        81.16 o
   3   5   2         43.97         54.14         3.22 o
   4   5   2       1274.75       1231.05         9.68 o
   5   5   2        175.43        160.49         2.02 o
   6   5   2        237.08        235.20         2.72 o
   7   5   2        514.17        502.67         5.69 o
   8   5   2        117.22        120.15         2.43 o
   9   5   2         97.87         93.92         3.25 o
  -9   6   2         37.94         35.94         1.83 o
  -8   6   2        356.74        365.91         5.50 o
  -7   6   2        613.87        612.07         6.24 o
  -6   6   2        617.46        594.27         5.55 o
  -5   6   2        748.10        734.99         6.33 o
  -4   6   2          8.78          6.40         0.65 o
  -3   6   2        792.64        845.96         8.63 o
  -2   6   2        472.21        500.14        12.29 o
  -1   6   2       1097.91       1141.35        24.56 o
   0   6   2       1299.11       1270.75        24.07 o
   1   6   2       1096.46       1168.74        24.64 o
   2   6   2        468.47        499.71        12.22 o
   3   6   2        793.06        834.25         9.12 o
   4   6   2          9.06          5.77         0.63 o
   5   6   2        747.78        744.95         6.36 o
   6   6   2        620.06        581.19         5.38 o
   7   6   2        616.00        617.96         6.71 o
   8   6   2        358.46        371.65         5.00 o
   9   6   2         38.24         35.43         1.66 o
  -9   7   2          2.23          3.46         1.26 o
  -8   7   2         45.37         43.90         1.61 o
  -7   7   2         33.03         31.30         1.43 o
  -6   7   2       1936.07       1901.38        14.65 o
  -5   7   2       1478.74       1400.14        10.73 o
  -4   7   2        463.67        448.17         3.76 o
  -3   7   2        111.64        105.41         1.43 o
  -2   7   2       1974.38       1993.47        20.75 o
  -1   7   2        679.39        754.28        17.06 o
   0   7   2       2224.44       2424.41        49.46 o
   1   7   2        682.54        725.16        15.28 o
   2   7   2       1979.65       2013.86        19.41 o
   3   7   2        108.54        104.37         1.51 o
   4   7   2        462.40        444.02         4.07 o
   5   7   2       1480.09       1397.70        11.05 o
   6   7   2       1933.93       1913.76        15.70 o
   7   7   2         33.68         32.40         1.29 o
   8   7   2         46.92         46.61         1.50 o
   9   7   2          2.54          6.13         1.48 o
  -8   8   2        103.01         99.87         2.08 o
  -7   8   2         40.30         35.03         1.28 o
  -6   8   2        859.58        829.65         7.83 o
  -5   8   2        622.20        626.08         5.55 o
  -4   8   2        529.77        538.63         4.53 o
  -3   8   2        162.21        154.12         1.89 o
  -2   8   2       1202.15       1216.47         9.47 o
  -1   8   2        125.76        112.76         1.70 o
   0   8   2        160.50        114.00         1.90 o
   1   8   2        124.84        112.77         2.17 o
   2   8   2       1203.12       1208.70        11.50 o
   3   8   2        164.19        162.49         1.86 o
   4   8   2        523.28        525.49         4.64 o
   5   8   2        628.45        629.06         5.59 o
   6   8   2        857.55        832.00         7.60 o
   7   8   2         40.49         35.66         1.23 o
   8   8   2        101.60        107.12         2.49 o
  -8   9   2          4.12          7.61         1.00 o
  -7   9   2         79.42         77.37         1.64 o
  -6   9   2       1043.38       1024.87         9.36 o
  -5   9   2        334.38        321.47         3.46 o
  -4   9   2         92.32         96.90         1.71 o
  -3   9   2          9.24          7.69         0.74 o
  -2   9   2        235.50        221.98         2.39 o
  -1   9   2        133.52        127.82         1.77 o
   0   9   2        177.07        170.46         2.07 o
   1   9   2        132.88        126.37         1.69 o
   2   9   2        234.74        222.72         2.54 o
   3   9   2          8.56          6.78         0.75 o
   4   9   2         93.22         99.29         1.62 o
   5   9   2        333.93        322.64         3.39 o
   6   9   2       1043.39       1023.88         8.82 o
   7   9   2         80.16         74.92         1.66 o
   8   9   2          3.58          8.96         1.02 o
  -8  10   2         83.11         91.34         4.41 o
  -7  10   2        573.14        577.20         5.55 o
  -6  10   2        328.25        338.95         3.71 o
  -5  10   2        176.72        168.09         2.42 o
  -4  10   2         49.84         52.21         1.24 o
  -3  10   2        255.20        266.53         2.88 o
  -2  10   2        364.01        360.62         3.52 o
  -1  10   2         80.50         78.15         1.46 o
   0  10   2         60.42         67.74         1.41 o
   1  10   2         80.51         78.27         1.47 o
   2  10   2        359.09        354.69         3.59 o
   3  10   2        259.83        264.91         3.05 o
   4  10   2         49.19         48.96         1.26 o
   5  10   2        174.89        166.74         2.29 o
   6  10   2        327.98        341.61         3.71 o
   7  10   2        566.32        581.15         5.72 o
   8  10   2         82.40         87.55         2.74 o
  -7  11   2        260.44        243.88         4.12 o
  -6  11   2          3.88          2.77         0.89 o
  -5  11   2          5.43          6.19         0.91 o
  -4  11   2         17.36         20.68         1.02 o
  -3  11   2          5.53          2.42         0.82 o
  -2  11   2         97.86         93.53         1.67 o
  -1  11   2        708.39        716.37         6.63 o
   0  11   2        258.11        235.50         2.82 o
   1  11   2        709.25        712.27         6.84 o
   2  11   2         96.90         93.91         1.69 o
   3  11   2          5.82          2.68         0.85 o
   4  11   2         17.41         19.89         1.07 o
   5  11   2          5.96          6.62         0.95 o
   6  11   2          3.86          2.45         0.84 o
   7  11   2        265.33        253.79         3.62 o
  -6  12   2         81.40         88.93         1.92 o
  -5  12   2         14.27         12.76         1.07 o
  -4  12   2          5.62          6.21         0.89 o
  -3  12   2        855.80        832.27         7.59 o
  -2  12   2        122.26        111.84         2.12 o
  -1  12   2       1155.48       1175.92        10.63 o
   0  12   2        598.19        596.96         5.95 o
   1  12   2       1159.85       1170.15        10.86 o
   2  12   2        121.95        112.15         2.16 o
   3  12   2        854.84        834.17         7.84 o
   4  12   2          5.20          5.39         0.92 o
   5  12   2         14.34         12.52         0.99 o
   6  12   2         83.80         89.49         2.41 o
  -6  13   2        161.25        156.13         3.59 o
  -5  13   2         72.90         77.31         1.70 o
  -4  13   2        110.95        113.93         2.14 o
  -3  13   2        176.89        176.67         2.51 o
  -2  13   2          8.87          8.39         0.96 o
  -1  13   2         89.53         89.01         1.85 o
   0  13   2        527.37        572.19         6.30 o
   1  13   2         91.80         90.82         2.00 o
   2  13   2          8.36          7.49         1.04 o
   3  13   2        177.58        178.91         2.61 o
   4  13   2        110.03        110.03         1.99 o
   5  13   2         72.16         79.25         1.66 o
   6  13   2        160.07        150.63         3.03 o
  -5  14   2         12.52         14.03         1.18 o
  -4  14   2        450.00        461.04         5.40 o
  -3  14   2        105.76         98.12         1.97 o
  -2  14   2         65.05         70.20         1.73 o
  -1  14   2         17.13         17.07         1.13 o
   0  14   2         56.71         54.47         1.68 o
   1  14   2         17.26         15.71         1.20 o
   2  14   2         64.49         65.26         1.94 o
   3  14   2        104.05         96.91         2.03 o
   4  14   2        450.29        449.78         5.69 o
   5  14   2         12.47         14.81         1.15 o
  -4  15   2          4.89          3.72         1.38 o
  -3  15   2          8.71          9.61         1.11 o
  -2  15   2         81.37         80.52         1.91 o
  -1  15   2         91.91         95.62         2.20 o
   0  15   2          2.49          1.17         1.32 o
   1  15   2         91.56         96.73         2.18 o
   2  15   2         79.97         83.76         2.00 o
   3  15   2          8.42          8.51         1.09 o
   4  15   2          4.53          6.30         1.35 o
  -2  16   2        108.50        110.29         3.46 o
  -1  16   2         85.05         90.85         2.18 o
   0  16   2         63.12         60.91         1.85 o
   1  16   2         83.01         84.43         2.50 o
   2  16   2        108.53        110.34         2.66 o
   1   0   3        588.74        567.01        16.37 o
   2   0   3      13811.37      13349.39       375.50 o
   3   0   3        245.07        266.06         6.25 o
   4   0   3        400.35        454.73        11.23 o
   5   0   3       1870.86       1899.19        14.90 o
   6   0   3          6.11          5.65         0.74 o
   7   0   3         95.66         94.93         1.89 o
   8   0   3          0.05          0.22         1.10 o
   9   0   3         53.68         55.16         2.85 o
  -9   1   3        245.60        209.85         4.75 o
  -8   1   3        496.67        461.92         7.95 o
  -7   1   3         70.21         69.97         2.14 o
  -6   1   3        412.84        411.90         3.88 o
  -5   1   3        912.75        957.28         8.52 o
  -4   1   3       2698.46       3018.82        65.97 o
  -3   1   3       1024.92       1070.49        20.14 o
  -2   1   3       2528.38       2502.60        49.97 o
  -1   1   3        293.83        268.52         5.60 o
   0   1   3       9391.36       8531.35       149.10 o
   1   1   3        292.72        278.36         6.15 o
   2   1   3       2521.72       2575.19        45.40 o
   3   1   3       1025.02       1069.12        22.50 o
   4   1   3       2689.80       2953.49        66.80 o
   5   1   3        904.19        951.45         7.91 o
   6   1   3        411.10        413.11         4.03 o
   7   1   3         69.22         73.91         1.69 o
   8   1   3        492.52        445.48         6.11 o
   9   1   3        240.82        186.17         5.94 o
  -9   2   3         78.08         88.19         2.79 o
  -8   2   3        163.36        172.70         3.81 o
  -7   2   3        106.13        100.32         2.46 o
  -6   2   3        149.59        147.38         2.21 o
  -5   2   3        684.16        690.70         5.94 o
  -4   2   3       1013.43       1052.74        27.96 o
  -3   2   3       1107.09       1168.50        22.35 o
  -2   2   3       1160.66       1157.84        23.90 o
  -1   2   3      23566.78      17227.82       794.02 o
   0   2   3         11.30          7.54         0.96 o
   1   2   3      23542.72      18914.58      1385.30 o
   2   2   3       1165.87       1178.81        23.72 o
   3   2   3       1103.01       1187.46        27.78 o
   4   2   3       1009.00       1073.79        26.07 o
   5   2   3        690.53        707.48         5.94 o
   6   2   3        148.76        144.96         2.10 o
   7   2   3        105.32         95.00         2.20 o
   8   2   3        159.60        163.71         3.17 o
   9   2   3         78.31         72.97         3.29 o
  -9   3   3        208.56        202.01         3.98 o
  -8   3   3        120.10        117.53         2.89 o
  -7   3   3       2664.50       2640.01        26.43 o
  -6   3   3        275.09        275.76         3.08 o
  -5   3   3         19.20         23.90         0.87 o
  -4   3   3        765.00        763.89        19.49 o
  -3   3   3        322.85        322.83         8.35 o
  -2   3   3       3619.43       3746.68        66.73 o
  -1   3   3       2980.10       2977.29        59.14 o
   0   3   3       1743.64       1742.69        31.43 o
   1   3   3       2975.16       3113.91        60.13 o
   2   3   3       3629.41       3742.44        82.24 o
   3   3   3        321.20        321.30         8.20 o
   4   3   3        761.45        747.83        17.13 o
   5   3   3         19.14         25.99         0.88 o
   6   3   3        276.74        273.08         3.22 o
   7   3   3       2672.70       2671.72        24.59 o
   8   3   3        121.12        111.67         2.26 o
   9   3   3        214.23        205.57         4.74 o
  -9   4   3         53.59         64.16         2.54 o
  -8   4   3         47.02         54.07         2.05 o
  -7   4   3        187.63        178.88         2.84 o
  -6   4   3       1235.08       1223.90        10.27 o
  -5   4   3        129.44        130.56         1.76 o
  -4   4   3        414.77        408.57         4.27 o
  -3   4   3        355.92        395.00         9.93 o
  -2   4   3        803.66        808.65        17.40 o
  -1   4   3        275.72        269.54         7.56 o
   0   4   3        521.55        484.48         9.81 o
   1   4   3        280.93        281.41         7.18 o
   2   4   3        797.73        801.02        17.69 o
   3   4   3        355.90        389.99        10.13 o
   4   4   3        412.31        405.31         4.15 o
   5   4   3        128.72        127.68         1.79 o
   6   4   3       1238.40       1232.95        10.91 o
   7   4   3        189.35        183.98         2.82 o
   8   4   3         47.08         49.79         1.64 o
   9   4   3         53.33         59.19         3.64 o
  -9   5   3         48.43         45.35         2.03 o
  -8   5   3        218.57        224.30         4.21 o
  -7   5   3         44.39         44.57         1.38 o
  -6   5   3        890.69        891.64         7.45 o
  -5   5   3        658.41        627.93         5.54 o
  -4   5   3       1117.09       1075.11         8.47 o
  -3   5   3       1879.34       1971.80        40.34 o
  -2   5   3        132.90        147.81         5.10 o
  -1   5   3         83.02         88.84         3.25 o
   0   5   3       2833.76       2841.21        56.62 o
   1   5   3         81.73         84.15         3.68 o
   2   5   3        135.15        151.39         5.24 o
   3   5   3       1877.80       1962.31        40.79 o
   4   5   3       1123.36       1071.29         8.17 o
   5   5   3        660.26        642.51         5.29 o
   6   5   3        882.73        878.73         7.64 o
   7   5   3         43.37         44.79         1.44 o
   8   5   3        219.52        234.88         3.36 o
   9   5   3         49.92         39.99         1.69 o
  -9   6   3         13.34         13.02         1.41 o
  -8   6   3         18.53         15.69         1.86 o
  -7   6   3         29.03         30.91         1.23 o
  -6   6   3        167.36        167.88         2.25 o
  -5   6   3         95.40         86.69         1.55 o
  -4   6   3         44.95         46.30         1.03 o
  -3   6   3       1501.40       1436.93        12.00 o
  -2   6   3       1005.99       1120.18        23.99 o
  -1   6   3       3100.76       3218.45        65.03 o
   0   6   3        423.17        479.69        11.66 o
   1   6   3       3102.54       3295.53        65.28 o
   2   6   3       1006.61       1102.82        24.22 o
   3   6   3       1493.50       1416.70        11.65 o
   4   6   3         44.11         46.58         1.04 o
   5   6   3         93.72         87.90         1.57 o
   6   6   3        165.29        161.19         2.29 o
   7   6   3         30.02         30.32         1.25 o
   8   6   3         18.45         18.80         1.20 o
   9   6   3         13.43         14.72         1.23 o
  -9   7   3         50.72         57.15         2.23 o
  -8   7   3         33.28         27.91         2.09 o
  -7   7   3         12.61         14.23         1.03 o
  -6   7   3         35.44         34.06         1.10 o
  -5   7   3        703.93        721.57         6.19 o
  -4   7   3        463.70        434.07         3.91 o
  -3   7   3        259.88        255.52         2.43 o
  -2   7   3        501.56        507.27         5.40 o
  -1   7   3        443.72        463.28        13.37 o
   0   7   3        169.07        130.25         5.09 o
   1   7   3        450.28        459.69        11.84 o
   2   7   3        501.49        509.06         7.72 o
   3   7   3        260.84        261.74         2.52 o
   4   7   3        459.55        424.08         3.87 o
   5   7   3        709.55        723.13         6.16 o
   6   7   3         35.59         31.85         1.13 o
   7   7   3         12.77         13.19         1.02 o
   8   7   3         34.12         31.36         1.45 o
   9   7   3         50.29         55.36         2.24 o
  -8   8   3         16.44         20.73         1.39 o
  -7   8   3        104.90         95.00         1.92 o
  -6   8   3        134.77        129.77         2.03 o
  -5   8   3        189.68        178.66         2.30 o
  -4   8   3        165.51        155.47         2.01 o
  -3   8   3        228.25        232.98         2.40 o
  -2   8   3         14.32         18.74         0.78 o
  -1   8   3          1.56          2.82         0.61 o
   0   8   3        327.14        347.79         3.68 o
   1   8   3          1.54          1.45         0.63 o
   2   8   3         14.42         17.05         0.76 o
   3   8   3        226.68        230.21         2.35 o
   4   8   3        166.38        156.28         2.04 o
   5   8   3        188.79        179.70         2.34 o
   6   8   3        136.89        127.82         2.07 o
   7   8   3        104.00         99.06         1.82 o
   8   8   3         16.93         20.45         1.11 o
  -8   9   3         13.10         14.22         1.05 o
  -7   9   3         50.27         42.83         1.35 o
  -6   9   3        223.97        218.10         2.82 o
  -5   9   3        178.15        164.62         2.27 o
  -4   9   3        533.18        529.69         4.72 o
  -3   9   3        195.52        200.92         2.31 o
  -2   9   3        112.27        116.47         1.65 o
  -1   9   3        417.64        401.60         3.56 o
   0   9   3         74.74         76.77         1.45 o
   1   9   3        411.54        395.59         3.64 o
   2   9   3        113.55        120.03         1.84 o
   3   9   3        194.78        201.29         2.27 o
   4   9   3        527.15        527.71         4.64 o
   5   9   3        176.24        163.21         2.37 o
   6   9   3        224.42        220.83         2.73 o
   7   9   3         49.49         43.02         1.30 o
   8   9   3         13.08         15.14         1.11 o
  -7  10   3         23.13         20.86         1.04 o
  -6  10   3         25.48         28.33         1.09 o
  -5  10   3         99.11         97.93         1.80 o
  -4  10   3        418.52        394.50         4.01 o
  -3  10   3        162.10        160.75         2.13 o
  -2  10   3        322.19        301.32         3.10 o
  -1  10   3        119.12        119.58         1.81 o
   0  10   3         94.08         90.40         1.60 o
   1  10   3        118.31        116.98         1.77 o
   2  10   3        321.52        295.89         3.17 o
   3  10   3        160.27        154.42         2.16 o
   4  10   3        419.78        394.19         3.97 o
   5  10   3         98.50         97.19         1.83 o
   6  10   3         25.45         29.66         1.13 o
   7  10   3         23.53         21.69         1.10 o
  -7  11   3        150.38        143.90         3.06 o
  -6  11   3        160.79        164.62         2.40 o
  -5  11   3        132.10        116.98         2.08 o
  -4  11   3         10.14         11.29         0.95 o
  -3  11   3         43.26         45.57         1.26 o
  -2  11   3        357.40        341.99         3.91 o
  -1  11   3        114.29        116.10         1.90 o
   0  11   3         15.60         14.46         0.93 o
   1  11   3        115.31        119.36         2.01 o
   2  11   3        357.30        332.09         3.59 o
   3  11   3         43.98         48.43         1.47 o
   4  11   3         10.67         11.61         0.97 o
   5  11   3        130.02        115.37         1.96 o
   6  11   3        162.78        167.25         2.35 o
   7  11   3        151.45        144.37         2.17 o
  -6  12   3         83.31         92.80         1.89 o
  -5  12   3        212.83        207.49         2.86 o
  -4  12   3         72.73         76.85         2.39 o
  -3  12   3        377.47        358.01         4.03 o
  -2  12   3        525.70        526.43         6.63 o
  -1  12   3        659.52        644.94         6.11 o
   0  12   3          0.19          0.72         0.84 o
   1  12   3        659.72        648.99         6.38 o
   2  12   3        531.87        522.87         5.38 o
   3  12   3        379.88        359.19         4.30 o
   4  12   3         74.64         77.76         1.70 o
   5  12   3        213.63        203.03         2.74 o
   6  12   3         84.54         93.17         1.88 o
  -6  13   3        109.50        115.85         2.34 o
  -5  13   3         29.04         26.95         1.21 o
  -4  13   3        328.37        304.01         3.83 o
  -3  13   3         41.34         28.66         1.50 o
  -2  13   3        118.92        103.09         2.07 o
  -1  13   3        121.78        126.64         2.33 o
   0  13   3         35.05         29.19         1.26 o
   1  13   3        121.44        123.97         2.41 o
   2  13   3        118.11        104.58         2.30 o
   3  13   3         41.44         31.45         1.30 o
   4  13   3        330.52        310.99         3.72 o
   5  13   3         29.45         27.27         1.16 o
   6  13   3        108.93        116.46         2.46 o
  -5  14   3         22.84         19.12         1.30 o
  -4  14   3         16.48         14.61         1.08 o
  -3  14   3        162.82        162.96         3.71 o
  -2  14   3        105.15        108.90         2.26 o
  -1  14   3         21.26         19.40         1.20 o
   0  14   3         29.32         22.92         1.55 o
   1  14   3         20.71         17.44         1.38 o
   2  14   3        105.25        110.54         2.32 o
   3  14   3        161.45        162.27         2.74 o
   4  14   3         16.15         15.06         1.16 o
   5  14   3         21.27         16.92         1.36 o
  -4  15   3          1.45          4.31         1.65 o
  -3  15   3        124.28        131.07         2.56 o
  -2  15   3         33.61         31.62         1.39 o
  -1  15   3         99.95         94.05         2.23 o
   0  15   3         14.10         20.33         1.27 o
   1  15   3         99.49        104.29         2.32 o
   2  15   3         33.18         34.65         1.38 o
   3  15   3        125.23        134.76         3.44 o
   4  15   3          1.14          3.41         1.27 o
  -2  16   3         21.88         20.67         1.73 o
  -1  16   3        343.84        359.72         6.68 o
   0  16   3        262.09        280.28         4.71 o
   1  16   3        344.71        354.83         5.24 o
   2  16   3         22.74         19.39         1.46 o
   1   0   4       7851.36       7574.58       144.86 o
   2   0   4       1351.71       1395.05        30.98 o
   3   0   4        535.57        560.30        12.77 o
   4   0   4        869.86        915.14        22.79 o
   5   0   4         29.92         26.04         0.85 o
   6   0   4         52.21         52.73         1.20 o
   7   0   4          0.46         -0.83         0.83 o
   8   0   4         24.67         12.61         2.27 o
   9   0   4         39.74         31.11         2.42 o
  -9   1   4         10.06         12.87         1.83 o
  -8   1   4         96.45         89.79         2.69 o
  -7   1   4        777.09        712.88         7.24 o
  -6   1   4        200.46        215.49         2.60 o
  -5   1   4       2417.12       2371.53        17.83 o
  -4   1   4        148.86        137.86         5.28 o
  -3   1   4       1032.98       1030.67        23.72 o
  -2   1   4       1062.59       1126.35        24.98 o
  -1   1   4       5932.67       5592.27        92.22 o
   0   1   4      15316.96      13507.17       235.83 o
   1   1   4       5926.63       5731.26       108.35 o
   2   1   4       1066.78       1061.96        22.14 o
   3   1   4       1026.78        978.77        20.95 o
   4   1   4        149.92        138.54         5.87 o
   5   1   4       2411.17       2396.32        17.81 o
   6   1   4        196.10        211.92         2.60 o
   7   1   4        772.92        729.42         7.20 o
   8   1   4         96.22         91.45         2.37 o
   9   1   4         10.39          5.80         2.10 o
  -9   2   4         99.37         99.72         3.76 o
  -8   2   4        137.30        140.02         3.20 o
  -7   2   4        211.36        191.70         3.78 o
  -6   2   4        457.41        452.63         4.51 o
  -5   2   4        325.83        299.58         2.93 o
  -4   2   4        106.31        110.26         5.32 o
  -3   2   4       1135.82       1160.36        24.20 o
  -2   2   4        114.69        107.62         3.28 o
  -1   2   4       2608.78       2507.57        45.12 o
   0   2   4        348.42        335.76         6.96 o
   1   2   4       2612.71       2543.89        45.03 o
   2   2   4        114.47        108.44         3.75 o
   3   2   4       1131.09       1154.37        24.22 o
   4   2   4        110.76         95.60         4.52 o
   5   2   4        325.94        308.94         3.01 o
   6   2   4        456.82        457.07         4.39 o
   7   2   4        211.07        192.73         2.80 o
   8   2   4        138.55        131.90         2.57 o
   9   2   4         97.12         87.12         2.47 o
  -9   3   4        219.58        206.15         4.29 o
  -8   3   4        106.76        114.69         3.02 o
  -7   3   4        665.36        659.01         6.85 o
  -6   3   4         35.94         40.99         1.25 o
  -5   3   4        543.81        565.35         4.90 o
  -4   3   4        493.24        474.93         6.75 o
  -3   3   4       1069.86       1197.26        24.08 o
  -2   3   4         98.23        112.93         3.61 o
  -1   3   4        762.83        740.45        15.71 o
   0   3   4        906.13        825.14        20.94 o
   1   3   4        758.84        752.11        16.16 o
   2   3   4         95.30        104.86         4.47 o
   3   3   4       1064.12       1200.28        26.18 o
   4   3   4        492.00        480.00         5.31 o
   5   3   4        541.54        564.21         5.10 o
   6   3   4         33.84         37.45         1.16 o
   7   3   4        661.99        656.88         6.83 o
   8   3   4        109.28        108.34         2.29 o
   9   3   4        220.87        196.98         3.69 o
  -9   4   4         10.75         13.77         1.41 o
  -8   4   4          2.72          4.23         1.31 o
  -7   4   4        642.49        630.29         6.69 o
  -6   4   4        634.77        637.46         5.73 o
  -5   4   4       1439.16       1446.85        12.01 o
  -4   4   4        125.41        124.97         1.75 o
  -3   4   4       2363.03       2646.89        53.35 o
  -2   4   4        457.05        499.08        11.65 o
  -1   4   4        580.46        594.88        13.08 o
   0   4   4       2276.75       2296.95        41.49 o
   1   4   4        585.80        584.03        13.38 o
   2   4   4        454.75        502.05        12.03 o
   3   4   4       2359.36       2702.80        54.40 o
   4   4   4        125.70        126.08         1.74 o
   5   4   4       1441.96       1460.73        12.05 o
   6   4   4        637.73        641.39         6.06 o
   7   4   4        643.93        636.95         6.62 o
   8   4   4          2.84          3.83         0.99 o
   9   4   4         10.88         10.56         1.19 o
  -9   5   4          6.70          7.30         1.29 o
  -8   5   4        159.46        154.32         4.18 o
  -7   5   4         61.77         70.41         1.75 o
  -6   5   4        208.95        209.43         2.61 o
  -5   5   4        125.03        119.59         1.73 o
  -4   5   4         75.83         80.89         1.36 o
  -3   5   4        539.79        508.81        12.52 o
  -2   5   4       1914.33       1995.61        40.39 o
  -1   5   4       1540.68       1622.71        32.99 o
   0   5   4        467.23        496.66        10.35 o
   1   5   4       1532.16       1618.35        33.60 o
   2   5   4       1911.14       1990.44        41.07 o
   3   5   4        540.17        503.67        12.80 o
   4   5   4         74.77         82.17         1.33 o
   5   5   4        126.94        120.73         1.83 o
   6   5   4        206.67        206.72         2.65 o
   7   5   4         63.07         73.19         1.70 o
   8   5   4        158.70        153.45         2.59 o
   9   5   4          7.22          6.15         1.18 o
  -9   6   4         14.61         14.43         1.63 o
  -8   6   4         65.30         65.73         1.84 o
  -7   6   4          3.24          5.30         0.91 o
  -6   6   4       1227.95       1230.96        10.50 o
  -5   6   4        415.32        418.04         3.95 o
  -4   6   4        101.70        101.94         1.51 o
  -3   6   4        116.88        117.38         1.66 o
  -2   6   4        813.56        807.59        18.43 o
  -1   6   4       1000.95       1047.88        22.97 o
   0   6   4         12.35         11.27         2.06 o
   1   6   4        995.06       1102.04        23.54 o
   2   6   4        812.68        824.51        18.81 o
   3   6   4        116.20        113.01         1.53 o
   4   6   4         98.95        100.14         1.53 o
   5   6   4        418.33        423.15         4.06 o
   6   6   4       1222.02       1224.32        10.14 o
   7   6   4          2.81          4.49         0.88 o
   8   6   4         64.54         69.94         1.75 o
   9   6   4         14.23         16.49         1.34 o
  -9   7   4        422.83        391.02        16.03 o
  -8   7   4         80.98         88.32         2.25 o
  -7   7   4        109.41        109.20         2.04 o
  -6   7   4       1054.48       1036.05         8.75 o
  -5   7   4        136.61        151.40         2.06 o
  -4   7   4        790.77        812.61         6.50 o
  -3   7   4        329.46        340.37         3.07 o
  -2   7   4        508.83        553.96         5.68 o
  -1   7   4       1648.18       1540.93        29.30 o
   0   7   4         46.23         50.31         3.33 o
   1   7   4       1644.73       1557.10        34.59 o
   2   7   4        503.86        551.16         5.09 o
   3   7   4        328.46        342.57         3.11 o
   4   7   4        791.17        803.90         6.53 o
   5   7   4        134.86        149.84         2.05 o
   6   7   4       1054.08       1047.90         9.41 o
   7   7   4        109.09        108.45         2.03 o
   8   7   4         80.69         88.54         1.89 o
   9   7   4        422.00        416.94         9.91 o
  -8   8   4          4.70          5.60         0.97 o
  -7   8   4         98.95        102.41         2.01 o
  -6   8   4        329.92        332.74         3.72 o
  -5   8   4       2486.77       2452.82        18.87 o
  -4   8   4        571.35        550.39         5.00 o
  -3   8   4        331.73        322.56         3.18 o
  -2   8   4        435.19        399.32         3.57 o
  -1   8   4        226.17        212.81         2.22 o
   0   8   4        126.45        116.92         1.72 o
   1   8   4        222.45        216.07         2.38 o
   2   8   4        439.82        405.70         3.57 o
   3   8   4        329.58        324.72         3.02 o
   4   8   4        569.85        542.96         4.88 o
   5   8   4       2475.99       2421.17        18.90 o
   6   8   4        327.96        335.31         3.84 o
   7   8   4         99.92        101.00         1.90 o
   8   8   4          4.41          6.02         0.95 o
  -8   9   4         81.30         90.81         1.97 o
  -7   9   4          2.10          0.62         0.82 o
  -6   9   4        730.88        729.51         6.61 o
  -5   9   4         60.72         53.91         1.34 o
  -4   9   4         26.59         27.59         1.04 o
  -3   9   4        144.71        139.65         1.92 o
  -2   9   4          9.51          6.89         0.71 o
  -1   9   4        410.29        380.74         3.53 o
   0   9   4        131.19        112.77         1.77 o
   1   9   4        410.97        382.64         3.82 o
   2   9   4          9.51          6.85         0.73 o
   3   9   4        143.42        140.38         1.91 o
   4   9   4         26.89         29.39         1.03 o
   5   9   4         61.61         53.19         1.33 o
   6   9   4        731.76        724.30         6.77 o
   7   9   4          1.88         -0.31         0.85 o
   8   9   4         81.93         94.24         1.83 o
  -7  10   4        126.19        117.98         2.00 o
  -6  10   4        457.14        442.84         4.48 o
  -5  10   4         77.47         86.21         1.60 o
  -4  10   4        164.86        149.77         2.18 o
  -3  10   4        878.72        828.85         6.69 o
  -2  10   4        774.12        736.15         6.28 o
  -1  10   4        345.21        330.55         3.21 o
   0  10   4         65.48         71.74         1.41 o
   1  10   4        342.42        326.36         3.55 o
   2  10   4        779.20        740.27         6.37 o
   3  10   4        881.75        805.38         7.16 o
   4  10   4        166.31        146.46         2.13 o
   5  10   4         78.75         85.55         1.66 o
   6  10   4        459.25        434.30         4.44 o
   7  10   4        127.69        122.10         2.20 o
  -7  11   4         61.98         67.96         1.72 o
  -6  11   4        268.19        256.09         3.23 o
  -5  11   4        135.59        117.38         2.10 o
  -4  11   4         76.55         82.42         1.78 o
  -3  11   4        341.05        339.66         3.67 o
  -2  11   4        655.27        633.93         5.64 o
  -1  11   4        719.75        724.53         6.61 o
   0  11   4        253.75        261.77         3.10 o
   1  11   4        717.69        711.68         6.50 o
   2  11   4        652.45        624.15         6.02 o
   3  11   4        338.29        334.52         3.73 o
   4  11   4         75.35         80.57         1.69 o
   5  11   4        135.80        118.92         2.02 o
   6  11   4        269.37        256.58         3.04 o
   7  11   4         63.83         71.64         1.93 o
  -6  12   4         62.02         61.22         1.53 o
  -5  12   4        116.90        117.98         2.03 o
  -4  12   4         48.51         46.79         1.48 o
  -3  12   4        254.74        257.02         3.12 o
  -2  12   4         46.91         43.59         1.41 o
  -1  12   4       1225.47       1196.79        10.47 o
   0  12   4         84.33         92.77         1.89 o
   1  12   4       1228.27       1176.36        11.28 o
   2  12   4         45.55         48.57         1.55 o
   3  12   4        256.15        257.11         3.44 o
   4  12   4         47.22         47.57         1.47 o
   5  12   4        115.77        114.56         2.06 o
   6  12   4         62.19         58.09         1.67 o
  -6  13   4         70.52         84.17         2.49 o
  -5  13   4         35.18         42.88         1.42 o
  -4  13   4         50.29         51.90         1.55 o
  -3  13   4        553.28        557.89         5.92 o
  -2  13   4        180.16        191.57         2.83 o
  -1  13   4        922.56        937.69         9.23 o
   0  13   4         72.60         65.90         1.62 o
   1  13   4        929.55        954.37         9.95 o
   2  13   4        179.49        187.18         2.94 o
   3  13   4        555.20        558.71         6.32 o
   4  13   4         49.08         49.78         1.47 o
   5  13   4         35.40         40.12         1.44 o
   6  13   4         69.11         86.79         4.86 o
  -5  14   4         33.51         33.78         1.61 o
  -4  14   4        162.49        157.07         2.88 o
  -3  14   4         46.16         41.55         1.51 o
  -2  14   4        195.39        188.76         2.91 o
  -1  14   4         49.76         53.59         1.58 o
   0  14   4          6.10          5.15         1.00 o
   1  14   4         50.94         56.44         1.69 o
   2  14   4        193.57        189.44         3.41 o
   3  14   4         45.32         41.06         1.48 o
   4  14   4        160.26        161.28         2.86 o
   5  14   4         33.11         31.28         1.60 o
  -3  15   4         18.00         17.46         1.23 o
  -2  15   4        379.01        370.14         7.75 o
  -1  15   4        145.16        156.16         2.92 o
   0  15   4         92.26         80.93         2.00 o
   1  15   4        147.09        163.94         2.94 o
   2  15   4        375.67        377.53         6.10 o
   3  15   4         17.83         16.35         1.36 o
  -2  16   4        209.27        217.79         7.24 o
  -1  16   4        122.99        124.84         3.28 o
   0  16   4         22.06         35.50         1.62 o
   1  16   4        120.88        121.71         2.79 o
   2  16   4        207.78        211.15         7.21 o
   1   0   5       1050.68        997.53        20.48 o
   2   0   5       1864.77       1824.80        36.47 o
   3   0   5        625.06        647.73        14.65 o
   4   0   5        796.32        818.18        18.42 o
   5   0   5        654.22        683.64         5.46 o
   6   0   5         92.92         79.73         1.43 o
   7   0   5        187.81        163.74         2.44 o
   8   0   5        415.78        425.78         6.18 o
   9   0   5        321.21        338.37         6.66 o
  -9   1   5         47.27         51.73         2.32 o
  -8   1   5        138.51        132.90         3.25 o
  -7   1   5        170.81        156.56         2.35 o
  -6   1   5        563.36        538.01         4.72 o
  -5   1   5          6.01          4.65         0.64 o
  -4   1   5        314.99        351.53         9.68 o
  -3   1   5         37.68         31.61         2.39 o
  -2   1   5       2916.89       3006.03        58.71 o
  -1   1   5       3052.43       2961.81        48.96 o
   0   1   5      17781.42      16676.73       291.35 o
   1   1   5       3051.57       2962.68        57.56 o
   2   1   5       2909.02       2976.24        58.43 o
   3   1   5         38.54         32.61         2.34 o
   4   1   5        310.74        353.21        10.81 o
   5   1   5          6.16          4.41         0.61 o
   6   1   5        562.90        537.96         4.88 o
   7   1   5        171.13        158.70         2.41 o
   8   1   5        138.44        127.35         2.66 o
   9   1   5         47.90         49.22         2.63 o
  -9   2   5         81.77         92.22         3.19 o
  -8   2   5        172.33        179.05         3.72 o
  -7   2   5        205.59        202.66         2.91 o
  -6   2   5        885.97        889.80         7.34 o
  -5   2   5         23.71         27.01         0.87 o
  -4   2   5        328.34        326.38         4.62 o
  -3   2   5        553.90        550.21        14.59 o
  -2   2   5       2295.80       2299.52        45.42 o
  -1   2   5       1474.38       1477.60        25.50 o
   0   2   5        532.94        555.49        12.13 o
   1   2   5       1482.68       1534.03        29.92 o
   2   2   5       2306.07       2288.43        50.52 o
   3   2   5        552.22        558.86        14.44 o
   4   2   5        331.94        328.13         4.08 o
   5   2   5         23.85         26.78         0.90 o
   6   2   5        880.42        882.40         7.40 o
   7   2   5        204.78        199.89         3.54 o
   8   2   5        172.08        180.99         3.01 o
   9   2   5         78.19         85.87         2.60 o
  -9   3   5         45.03         40.07         2.65 o
  -8   3   5        903.06        906.58        12.06 o
  -7   3   5        314.04        282.93         4.19 o
  -6   3   5        433.74        420.17         4.28 o
  -5   3   5        259.45        243.97         2.54 o
  -4   3   5         83.90         79.59         1.41 o
  -3   3   5         80.93        108.60         5.00 o
  -2   3   5        350.84        366.55         8.15 o
  -1   3   5       1947.22       1905.13        38.46 o
   0   3   5        160.02        171.64         4.48 o
   1   3   5       1940.86       1966.02        35.35 o
   2   3   5        349.19        361.77         8.89 o
   3   3   5         80.14         95.41         4.90 o
   4   3   5         80.81         78.06         1.42 o
   5   3   5        258.09        242.08         2.65 o
   6   3   5        430.38        415.98         4.23 o
   7   3   5        314.27        285.70         3.55 o
   8   3   5        910.88        887.14         9.79 o
   9   3   5         45.35         38.87         1.84 o
  -9   4   5         12.04         10.26         1.34 o
  -8   4   5        138.16        131.21         3.02 o
  -7   4   5         85.12         97.17         1.98 o
  -6   4   5        267.11        273.01         3.14 o
  -5   4   5        806.59        826.09         7.05 o
  -4   4   5         49.93         60.19         1.15 o
  -3   4   5       1669.21       1732.60        39.47 o
  -2   4   5       1020.97        977.26        20.72 o
  -1   4   5        151.32        161.91         4.94 o
   0   4   5        815.21        805.98        15.70 o
   1   4   5        152.23        150.80         4.88 o
   2   4   5       1009.56        964.23        21.31 o
   3   4   5       1667.09       1702.02        36.15 o
   4   4   5         51.14         61.81         1.16 o
   5   4   5        805.85        812.70         6.62 o
   6   4   5        265.21        269.23         3.09 o
   7   4   5         84.53         94.76         1.96 o
   8   4   5        137.38        129.30         2.51 o
   9   4   5         11.92          9.29         1.19 o
  -9   5   5         11.70         13.35         1.46 o
  -8   5   5         65.14         71.33         2.39 o
  -7   5   5        418.56        417.08         4.92 o
  -6   5   5          1.43          3.65         0.77 o
  -5   5   5        597.99        593.79         5.30 o
  -4   5   5        137.36        140.25         1.82 o
  -3   5   5       1121.12       1170.78        10.85 o
  -2   5   5         19.61         22.51         2.36 o
  -1   5   5       4929.32       5050.32        98.11 o
   0   5   5       3636.47       3756.18        67.27 o
   1   5   5       4917.84       5051.24        99.61 o
   2   5   5         20.62         26.17         2.51 o
   3   5   5       1117.54       1154.56        11.75 o
   4   5   5        139.16        143.61         1.72 o
   5   5   5        596.96        596.33         5.06 o
   6   5   5          1.37          1.38         0.78 o
   7   5   5        410.31        411.44         4.78 o
   8   5   5         65.10         71.64         1.79 o
   9   5   5         11.16         10.93         1.18 o
  -9   6   5         27.91         29.37         1.83 o
  -8   6   5         38.53         40.98         1.44 o
  -7   6   5        239.81        244.18         3.28 o
  -6   6   5        533.97        542.75         5.26 o
  -5   6   5       1594.74       1566.19        12.45 o
  -4   6   5        142.83        145.57         1.93 o
  -3   6   5        352.74        344.94         3.26 o
  -2   6   5        216.31        240.99         6.78 o
  -1   6   5        420.39        482.06        11.98 o
   0   6   5         90.12         89.38         4.09 o
   1   6   5        420.93        501.20        12.41 o
   2   6   5        216.57        228.28         3.93 o
   3   6   5        358.58        349.87         3.06 o
   4   6   5        142.82        144.22         1.81 o
   5   6   5       1599.57       1596.61        12.82 o
   6   6   5        536.05        548.22         5.14 o
   7   6   5        240.10        246.34         3.11 o
   8   6   5         37.63         41.62         1.46 o
   9   6   5         26.76         25.05         1.33 o
  -8   7   5        171.30        173.85         2.92 o
  -7   7   5         13.46         13.98         1.01 o
  -6   7   5        207.76        214.97         2.74 o
  -5   7   5       1489.68       1467.02        11.38 o
  -4   7   5        126.87        139.32         1.90 o
  -3   7   5        933.60        903.70         6.79 o
  -2   7   5          8.28         12.29         0.68 o
  -1   7   5        224.63        203.96         3.28 o
   0   7   5        203.83        217.72         4.91 o
   1   7   5        225.03        205.84         2.69 o
   2   7   5          8.39         10.82         0.69 o
   3   7   5        937.47        906.34         6.87 o
   4   7   5        126.16        140.97         1.82 o
   5   7   5       1486.55       1465.49        11.72 o
   6   7   5        209.00        210.39         2.70 o
   7   7   5         13.86         14.26         0.99 o
   8   7   5        171.00        180.31         2.71 o
  -8   8   5        242.67        242.87         3.87 o
  -7   8   5        115.64        114.06         2.02 o
  -6   8   5       1541.69       1533.99        13.83 o
  -5   8   5        577.71        604.25         5.39 o
  -4   8   5        258.14        261.37         2.86 o
  -3   8   5        256.93        262.63         2.95 o
  -2   8   5       1265.00       1242.64         9.80 o
  -1   8   5        439.35        417.29         3.68 o
   0   8   5        235.78        233.09         2.76 o
   1   8   5        441.67        429.53         4.21 o
   2   8   5       1267.82       1252.35         9.15 o
   3   8   5        258.49        265.21         2.70 o
   4   8   5        255.70        259.11         3.23 o
   5   8   5        576.08        598.06         5.63 o
   6   8   5       1540.24       1524.63        13.83 o
   7   8   5        116.17        112.46         2.02 o
   8   8   5        241.43        249.35         3.13 o
  -8   9   5         44.88         38.85         1.44 o
  -7   9   5        177.73        170.81         2.44 o
  -6   9   5         16.56         18.22         1.09 o
  -5   9   5        116.47        121.14         1.99 o
  -4   9   5          8.01          5.63         0.79 o
  -3   9   5         84.38         78.37         1.47 o
  -2   9   5        740.98        720.34         5.95 o
  -1   9   5        551.74        526.80         4.29 o
   0   9   5        584.84        560.12         4.91 o
   1   9   5        547.71        530.11         5.09 o
   2   9   5        737.06        714.93         5.81 o
   3   9   5         85.13         79.75         1.41 o
   4   9   5          7.90          5.33         0.75 o
   5   9   5        115.35        115.72         1.90 o
   6   9   5         15.46         18.71         1.03 o
   7   9   5        179.85        172.49         2.37 o
   8   9   5         44.69         41.17         1.28 o
  -7  10   5         37.80         45.16         1.26 o
  -6  10   5        123.97        116.43         2.00 o
  -5  10   5        477.15        440.58         4.46 o
  -4  10   5          9.50          6.67         0.88 o
  -3  10   5        303.91        289.43         3.22 o
  -2  10   5       1521.57       1479.93        11.83 o
  -1  10   5       1811.22       1770.23        13.38 o
   0  10   5        388.94        364.18         3.73 o
   1  10   5       1814.41       1753.97        14.89 o
   2  10   5       1508.93       1469.22        11.98 o
   3  10   5        308.58        291.56         3.46 o
   4  10   5          9.61          6.39         0.81 o
   5  10   5        480.17        448.30         4.60 o
   6  10   5        124.78        119.04         2.01 o
   7  10   5         35.40         42.82         1.27 o
  -7  11   5         61.26         69.03         1.78 o
  -6  11   5         82.90         83.31         1.73 o
  -5  11   5        196.78        180.15         2.70 o
  -4  11   5        392.06        384.88         4.21 o
  -3  11   5        702.61        661.11         6.35 o
  -2  11   5        353.67        357.42         3.80 o
  -1  11   5        746.00        737.84         6.73 o
   0  11   5          5.19          6.77         0.85 o
   1  11   5        750.02        736.29         6.94 o
   2  11   5        355.66        357.20         3.92 o
   3  11   5        704.28        655.63         6.27 o
   4  11   5        393.64        376.86         4.31 o
   5  11   5        197.92        184.04         2.55 o
   6  11   5         82.03         85.98         1.62 o
   7  11   5         60.51         67.41         1.90 o
  -6  12   5         28.77         21.29         1.07 o
  -5  12   5         82.84         87.46         1.80 o
  -4  12   5         93.74        102.79         2.01 o
  -3  12   5        404.56        406.61         4.52 o
  -2  12   5        190.11        182.68         2.54 o
  -1  12   5        157.59        154.80         3.14 o
   0  12   5        114.78        118.53         2.12 o
   1  12   5        159.89        155.20         2.41 o
   2  12   5        192.29        178.19         2.87 o
   3  12   5        406.54        399.14         4.64 o
   4  12   5         92.99        100.08         2.09 o
   5  12   5         83.18         84.06         1.90 o
   6  12   5         27.92         24.35         1.18 o
  -5  13   5         13.21         17.41         1.12 o
  -4  13   5        101.52         97.54         1.92 o
  -3  13   5         55.37         46.40         1.36 o
  -2  13   5        156.38        155.83         2.78 o
  -1  13   5        327.46        341.59         4.43 o
   0  13   5         23.36         25.61         1.20 o
   1  13   5        325.61        340.94         4.26 o
   2  13   5        157.84        157.89         2.81 o
   3  13   5         54.49         49.56         1.79 o
   4  13   5        104.26        100.14         1.94 o
   5  13   5         12.61         18.53         1.15 o
  -4  14   5        165.66        170.86         3.13 o
  -3  14   5          5.04          6.64         1.15 o
  -2  14   5         25.64         28.08         2.01 o
  -1  14   5        112.41        127.17         2.40 o
   0  14   5         99.89         98.22         2.10 o
   1  14   5        111.34        134.18         2.75 o
   2  14   5         25.38         28.47         1.30 o
   3  14   5          4.95          7.24         1.10 o
   4  14   5        164.73        167.50         2.65 o
  -3  15   5        107.27        105.33         2.37 o
  -2  15   5         46.51         43.86         1.55 o
  -1  15   5        467.02        472.46         5.80 o
   0  15   5        163.93        191.22         3.38 o
   1  15   5        463.68        473.32         5.79 o
   2  15   5         46.39         43.49         1.56 o
   3  15   5        107.89        110.14         2.73 o
  -1  16   5         39.32         38.86         2.84 o
   0  16   5          0.71          1.28         1.37 o
   1  16   5         38.79         40.99         1.90 o
   0   0   6      22379.08      19931.45       611.05 o
   1   0   6       1331.58       1414.54        25.99 o
   2   0   6       1201.88       1245.49        25.70 o
   3   0   6        659.26        721.43        16.20 o
   4   0   6       1365.73       1350.85        12.68 o
   5   0   6        451.45        429.49         3.69 o
   6   0   6         16.78         19.16         0.89 o
   7   0   6         79.96         75.82         1.76 o
   8   0   6         80.82         82.94         2.24 o
   9   0   6          1.68          3.81         1.47 o
  -9   1   6         84.18         86.37         2.70 o
  -8   1   6        108.95        110.62         3.25 o
  -7   1   6        202.02        199.70         2.67 o
  -6   1   6         24.28         22.68         0.97 o
  -5   1   6        227.59        216.28         2.37 o
  -4   1   6        935.61        902.33         8.10 o
  -3   1   6        282.60        306.95         8.37 o
  -2   1   6        868.49        889.12        18.81 o
  -1   1   6       1583.74       1615.66        27.14 o
   0   1   6       5738.44       5853.28       103.23 o
   1   1   6       1575.72       1574.19        31.96 o
   2   1   6        864.40        858.45        18.52 o
   3   1   6        282.10        306.13         9.37 o
   4   1   6        929.94        898.14         8.53 o
   5   1   6        229.45        220.21         2.38 o
   6   1   6         24.32         21.29         0.91 o
   7   1   6        201.91        203.04         2.78 o
   8   1   6        111.43        105.10         2.39 o
   9   1   6         83.46         79.73         3.66 o
  -9   2   6         16.47         17.60         1.53 o
  -8   2   6         95.50         96.66         2.63 o
  -7   2   6        309.59        310.83         3.73 o
  -6   2   6         45.59         55.56         1.27 o
  -5   2   6        339.70        323.04         3.29 o
  -4   2   6        127.35        137.61         1.82 o
  -3   2   6        807.17        871.79        19.38 o
  -2   2   6        234.08        233.05         5.90 o
  -1   2   6        522.42        505.49         9.71 o
   0   2   6       1880.67       1899.60        34.50 o
   1   2   6        522.76        518.83        11.43 o
   2   2   6        232.08        234.39         7.28 o
   3   2   6        809.35        867.28        21.27 o
   4   2   6        126.20        135.51         1.84 o
   5   2   6        338.60        325.33         3.33 o
   6   2   6         44.82         55.32         1.30 o
   7   2   6        309.87        305.95         3.59 o
   8   2   6         94.97         96.95         2.14 o
   9   2   6         15.75         11.60         1.69 o
  -9   3   6         97.54         81.57         2.54 o
  -8   3   6        225.17        231.87         4.30 o
  -7   3   6        368.50        379.10         4.34 o
  -6   3   6        412.54        413.12         4.03 o
  -5   3   6        238.49        253.64         2.71 o
  -4   3   6        319.91        338.52         3.18 o
  -3   3   6        583.53        623.01        16.60 o
  -2   3   6       1298.75       1265.26        24.03 o
  -1   3   6       2910.29       3140.59        55.70 o
   0   3   6          8.93          9.98         1.32 o
   1   3   6       2918.00       3063.92        60.54 o
   2   3   6       1287.92       1268.74        29.16 o
   3   3   6        582.49        631.21        19.39 o
   4   3   6        317.79        333.87         3.32 o
   5   3   6        237.68        252.41         2.69 o
   6   3   6        409.92        411.25         4.12 o
   7   3   6        367.78        376.38         4.23 o
   8   3   6        227.17        234.45         3.51 o
   9   3   6         98.49         81.22         2.12 o
  -9   4   6         41.28         37.91         1.75 o
  -8   4   6        373.95        357.47        10.93 o
  -7   4   6        414.73        408.61         4.72 o
  -6   4   6        342.48        338.80         3.82 o
  -5   4   6        139.08        146.60         2.03 o
  -4   4   6        275.64        259.74         2.68 o
  -3   4   6        228.97        237.32         9.83 o
  -2   4   6         14.92         15.98         2.14 o
  -1   4   6        185.54        201.98         5.91 o
   0   4   6       1561.99       1654.23        30.63 o
   1   4   6        183.40        198.22         6.17 o
   2   4   6         14.01         17.12         2.19 o
   3   4   6        230.16        242.43         7.73 o
   4   4   6        275.87        263.68         2.53 o
   5   4   6        135.89        144.37         1.91 o
   6   4   6        347.76        334.59         3.42 o
   7   4   6        415.73        409.95         4.72 o
   8   4   6        372.94        374.26         4.73 o
   9   4   6         39.78         35.11         1.43 o
  -9   5   6          0.88          1.80         1.29 o
  -8   5   6        190.89        188.71         2.91 o
  -7   5   6        113.91        133.77         2.42 o
  -6   5   6       1429.71       1394.89        11.42 o
  -5   5   6        166.24        161.57         2.12 o
  -4   5   6         64.61         64.48         1.26 o
  -3   5   6        121.76        120.83         1.73 o
  -2   5   6        195.15        195.79         6.28 o
  -1   5   6        794.41        872.64        19.17 o
   0   5   6       2909.77       3059.68        68.73 o
   1   5   6        791.52        875.73        19.63 o
   2   5   6        191.21        188.88         6.46 o
   3   5   6        122.93        119.80         1.57 o
   4   5   6         64.89         65.78         1.17 o
   5   5   6        163.40        157.47         1.95 o
   6   5   6       1437.91       1433.25        12.13 o
   7   5   6        114.64        135.80         2.33 o
   8   5   6        192.80        193.55         2.84 o
   9   5   6          0.89          0.01         1.01 o
  -9   6   6         57.61         55.95         2.64 o
  -8   6   6        181.44        197.36         2.93 o
  -7   6   6        327.94        336.02         4.20 o
  -6   6   6         38.69         37.18         1.22 o
  -5   6   6        511.54        513.39         4.91 o
  -4   6   6        591.01        590.27         5.11 o
  -3   6   6         39.44         44.88         1.05 o
  -2   6   6        187.92        169.84         2.17 o
  -1   6   6       2227.23       2407.33        48.81 o
   0   6   6        108.40        126.87         5.14 o
   1   6   6       2215.55       2427.54        49.71 o
   2   6   6        186.82        167.16         2.38 o
   3   6   6         39.18         44.98         0.96 o
   4   6   6        592.95        591.68         4.90 o
   5   6   6        514.59        518.70         4.73 o
   6   6   6         40.52         39.65         1.23 o
   7   6   6        327.25        332.03         4.06 o
   8   6   6        183.15        199.58         2.94 o
   9   6   6         56.77         56.45         2.08 o
  -8   7   6          6.97          7.55         1.05 o
  -7   7   6        286.00        289.51         3.50 o
  -6   7   6        244.22        247.63         3.15 o
  -5   7   6        643.84        652.19         5.84 o
  -4   7   6        468.83        440.97         4.01 o
  -3   7   6        264.40        271.85         2.61 o
  -2   7   6        113.05        103.06         1.51 o
  -1   7   6        626.87        580.47         6.70 o
   0   7   6        179.62        175.63         2.40 o
   1   7   6        627.52        577.42         5.84 o
   2   7   6        112.75        102.39         1.51 o
   3   7   6        263.07        268.32         2.62 o
   4   7   6        468.93        445.95         4.09 o
   5   7   6        636.05        656.80         5.93 o
   6   7   6        243.18        246.33         3.14 o
   7   7   6        281.80        287.61         4.43 o
   8   7   6          6.88          5.77         0.97 o
  -8   8   6         56.83         55.50         1.65 o
  -7   8   6         76.61         79.63         1.71 o
  -6   8   6         72.92         75.68         1.61 o
  -5   8   6        147.24        147.57         2.10 o
  -4   8   6        154.68        149.44         2.03 o
  -3   8   6        461.94        455.38         4.21 o
  -2   8   6        701.27        675.93         5.90 o
  -1   8   6       1337.19       1257.86         9.45 o
   0   8   6          8.09          4.73         0.66 o
   1   8   6       1335.38       1263.73        11.24 o
   2   8   6        705.40        674.24         5.41 o
   3   8   6        467.79        451.77         4.03 o
   4   8   6        155.39        153.36         2.07 o
   5   8   6        145.68        148.35         2.20 o
   6   8   6         73.54         76.54         1.66 o
   7   8   6         77.19         78.88         1.71 o
   8   8   6         56.86         58.51         1.41 o
  -8   9   6         10.27          8.49         1.35 o
  -7   9   6         18.17         18.14         1.04 o
  -6   9   6        280.09        282.21         3.39 o
  -5   9   6        255.30        239.35         3.01 o
  -4   9   6        563.69        533.12         5.03 o
  -3   9   6         34.68         29.80         1.06 o
  -2   9   6        112.10        110.58         1.70 o
  -1   9   6         16.69         19.30         0.87 o
   0   9   6        141.51        130.36         2.00 o
   1   9   6         16.88         17.50         0.93 o
   2   9   6        111.51        110.10         1.72 o
   3   9   6         33.74         29.55         1.02 o
   4   9   6        564.68        535.16         4.77 o
   5   9   6        249.74        239.90         2.84 o
   6   9   6        279.53        287.67         3.30 o
   7   9   6         17.25         17.06         1.01 o
   8   9   6          9.54          7.37         1.01 o
  -7  10   6         98.20         86.13         2.00 o
  -6  10   6        117.53        112.20         1.99 o
  -5  10   6        107.34        108.65         1.91 o
  -4  10   6        344.12        346.07         3.65 o
  -3  10   6        513.41        507.10         4.97 o
  -2  10   6        295.46        303.47         3.17 o
  -1  10   6        603.34        583.73         5.11 o
   0  10   6         66.79         60.77         1.39 o
   1  10   6        601.42        590.44         5.89 o
   2  10   6        295.36        306.42         3.27 o
   3  10   6        521.05        513.48         5.15 o
   4  10   6        341.67        348.65         3.65 o
   5  10   6        108.44        106.07         1.92 o
   6  10   6        116.80        111.41         1.92 o
   7  10   6         97.96         91.13         1.76 o
  -7  11   6        263.25        258.49         6.60 o
  -6  11   6         74.31         82.26         1.76 o
  -5  11   6        115.00        117.50         2.13 o
  -4  11   6        210.99        217.82         2.87 o
  -3  11   6        460.06        448.35         4.62 o
  -2  11   6        652.77        626.78         6.36 o
  -1  11   6        358.95        346.42         3.93 o
   0  11   6          0.30          0.45         0.78 o
   1  11   6        359.39        355.35         4.11 o
   2  11   6        660.08        627.99         6.22 o
   3  11   6        461.80        443.60         4.73 o
   4  11   6        209.48        211.69         2.94 o
   5  11   6        116.22        117.04         2.07 o
   6  11   6         75.19         81.13         1.70 o
   7  11   6        264.83        263.03         4.37 o
  -6  12   6         17.04         16.31         1.05 o
  -5  12   6         26.08         30.86         1.19 o
  -4  12   6         42.16         46.49         1.39 o
  -3  12   6        228.62        231.81         3.09 o
  -2  12   6        123.03        121.15         2.11 o
  -1  12   6        558.53        549.01         6.10 o
   0  12   6        855.13        870.49         8.62 o
   1  12   6        556.47        538.54         5.65 o
   2  12   6        124.19        119.80         2.30 o
   3  12   6        230.86        233.53         3.09 o
   4  12   6         40.69         43.08         1.49 o
   5  12   6         26.13         29.32         1.30 o
   6  12   6         17.19         17.06         1.12 o
  -5  13   6          9.52          8.97         1.08 o
  -4  13   6         83.36         91.66         1.85 o
  -3  13   6        176.23        170.55         2.64 o
  -2  13   6        147.43        151.83         2.68 o
  -1  13   6        283.38        292.50         3.97 o
   0  13   6        105.71        114.17         2.24 o
   1  13   6        283.78        295.44         3.85 o
   2  13   6        147.37        157.95         2.67 o
   3  13   6        177.54        177.66         3.08 o
   4  13   6         85.61         93.18         1.97 o
   5  13   6          9.30          7.34         1.00 o
  -4  14   6         53.13         46.50         1.58 o
  -3  14   6         21.84         22.36         1.29 o
  -2  14   6        129.43        137.93         2.57 o
  -1  14   6         83.33         89.82         2.06 o
   0  14   6         26.37         21.09         1.37 o
   1  14   6         81.74         86.34         2.02 o
   2  14   6        128.21        132.92         2.39 o
   3  14   6         21.49         19.95         1.26 o
   4  14   6         52.28         45.98         1.46 o
  -3  15   6        125.72        122.08         2.80 o
  -2  15   6        213.37        203.39         3.27 o
  -1  15   6        340.03        338.16         4.55 o
   0  15   6          6.00          2.92         1.21 o
   1  15   6        340.93        332.55         5.20 o
   2  15   6        211.89        203.20         3.44 o
   3  15   6        125.80        126.04         2.79 o
   0  16   6         41.79         41.02         3.77 o
   1   0   7       1408.67       1428.18        26.52 o
   2   0   7        135.51        139.93         4.79 o
   3   0   7        123.58        118.35         4.71 o
   4   0   7        129.08        133.41         1.88 o
   5   0   7        623.78        648.02         5.31 o
   6   0   7         17.14         17.45         0.88 o
   7   0   7         24.12         21.06         1.06 o
   8   0   7        323.78        328.72         4.63 o
   9   0   7         16.20          5.95         1.63 o
  -9   1   7        240.62        249.45         4.68 o
  -8   1   7        287.78        266.14         4.36 o
  -7   1   7        163.03        148.82         2.26 o
  -6   1   7        489.15        500.38         4.65 o
  -5   1   7        231.76        219.72         2.48 o
  -4   1   7        148.87        139.85         1.79 o
  -3   1   7        200.20        217.20         6.80 o
  -2   1   7        145.53        153.70         5.20 o
  -1   1   7       1292.50       1288.38        22.63 o
   0   1   7       6386.24       6427.32       113.31 o
   1   1   7       1289.19       1338.94        26.85 o
   2   1   7        147.85        160.61         6.08 o
   3   1   7        197.51        215.24         7.59 o
   4   1   7        149.55        140.02         1.73 o
   5   1   7        230.56        216.73         2.36 o
   6   1   7        493.67        506.24         4.58 o
   7   1   7        162.13        152.78         2.33 o
   8   1   7        287.79        256.60         3.61 o
   9   1   7        243.21        238.27         6.12 o
  -9   2   7         25.54         30.69         1.80 o
  -8   2   7         64.86         60.99         1.90 o
  -7   2   7        628.60        637.19         6.28 o
  -6   2   7       2040.39       1989.24        15.31 o
  -5   2   7        691.83        685.33         5.77 o
  -4   2   7        967.52        992.18         7.60 o
  -3   2   7        283.91        309.19         8.80 o
  -2   2   7        370.99        357.75         9.47 o
  -1   2   7       7456.52       7780.50       126.51 o
   0   2   7        774.26        790.86        17.00 o
   1   2   7       7463.18       7669.52       148.53 o
   2   2   7        378.90        379.73        14.05 o
   3   2   7        285.45        304.38         9.64 o
   4   2   7        962.73        978.98         7.95 o
   5   2   7        692.41        703.55         5.98 o
   6   2   7       2038.91       2018.31        16.10 o
   7   2   7        631.64        648.03         6.51 o
   8   2   7         65.51         59.14         1.89 o
   9   2   7         25.59         29.97         1.55 o
  -9   3   7        132.53        143.16         3.29 o
  -8   3   7        200.62        204.58         3.32 o
  -7   3   7       1063.11       1113.42        10.73 o
  -6   3   7        316.07        325.20         3.52 o
  -5   3   7         35.54         37.90         1.01 o
  -4   3   7        521.99        504.29         4.19 o
  -3   3   7        269.85        290.81         8.61 o
  -2   3   7       2289.43       2464.34        49.73 o
  -1   3   7        893.99        927.09        18.07 o
   0   3   7        619.09        635.50        12.91 o
   1   3   7        888.37        927.70        19.63 o
   2   3   7       2289.43       2477.26        64.71 o
   3   3   7        273.03        287.92        11.13 o
   4   3   7        517.84        496.73         4.25 o
   5   3   7         34.09         34.07         0.97 o
   6   3   7        315.53        331.39         3.54 o
   7   3   7       1062.03       1108.76         9.76 o
   8   3   7        198.81        201.33         3.07 o
   9   3   7        135.45        139.75         2.59 o
  -9   4   7         29.05         28.99         1.68 o
  -8   4   7        121.88        120.90         2.44 o
  -7   4   7        923.54        907.26         8.96 o
  -6   4   7          4.56          4.39         0.83 o
  -5   4   7        402.16        387.97         3.88 o
  -4   4   7        482.50        479.39         4.30 o
  -3   4   7        942.20        932.95         8.94 o
  -2   4   7        786.91        886.88        19.81 o
  -1   4   7       3763.46       3955.80        71.37 o
   0   4   7         76.37         78.34         3.25 o
   1   4   7       3757.68       4009.04        88.45 o
   2   4   7        782.69        904.91        22.82 o
   3   4   7        940.51        932.50         7.45 o
   4   4   7        480.59        478.89         4.03 o
   5   4   7        399.37        391.17         3.70 o
   6   4   7          4.88          3.30         0.75 o
   7   4   7        918.81        901.46         8.65 o
   8   4   7        120.96        121.38         2.29 o
   9   4   7         28.35         24.33         1.31 o
  -9   5   7        208.28        197.47         5.40 o
  -8   5   7        245.50        246.13         4.20 o
  -7   5   7        113.36        117.84         2.15 o
  -6   5   7        311.96        307.23         3.50 o
  -5   5   7        126.39        128.56         1.93 o
  -4   5   7        128.38        127.37         1.77 o
  -3   5   7        409.33        410.30         3.73 o
  -2   5   7        433.78        441.03         8.04 o
  -1   5   7        283.61        306.30         7.81 o
   0   5   7         33.59         48.15         3.06 o
   1   5   7        280.78        319.69        10.12 o
   2   5   7        430.59        446.01         6.90 o
   3   5   7        413.15        415.23         3.53 o
   4   5   7        131.42        129.23         1.65 o
   5   5   7        127.91        128.74         1.79 o
   6   5   7        307.10        304.15         3.41 o
   7   5   7        113.53        118.81         2.16 o
   8   5   7        243.81        250.77         3.18 o
   9   5   7        210.06        195.05         4.31 o
  -8   6   7         63.83         63.85         1.65 o
  -7   6   7         19.58         20.86         1.08 o
  -6   6   7        384.85        386.75         4.11 o
  -5   6   7        145.00        140.33         2.06 o
  -4   6   7        201.69        191.24         2.33 o
  -3   6   7        198.65        177.65         2.06 o
  -2   6   7       2199.10       2236.02        16.56 o
  -1   6   7        290.57        265.73         3.57 o
   0   6   7       1132.15       1116.09        22.87 o
   1   6   7        289.86        270.68         3.97 o
   2   6   7       2187.15       2231.45        16.34 o
   3   6   7        198.25        176.62         1.94 o
   4   6   7        198.72        185.07         2.14 o
   5   6   7        144.44        141.13         2.06 o
   6   6   7        383.64        383.72         4.18 o
   7   6   7         19.78         20.88         1.10 o
   8   6   7         63.65         63.06         1.64 o
  -8   7   7         24.14         26.01         1.24 o
  -7   7   7        383.63        396.01         4.38 o
  -6   7   7        335.23        332.75         3.82 o
  -5   7   7        210.54        209.14         2.59 o
  -4   7   7        135.45        134.96         1.88 o
  -3   7   7        182.55        168.94         2.10 o
  -2   7   7         51.09         52.55         1.12 o
  -1   7   7        727.48        687.46         5.62 o
   0   7   7          3.16          7.43         0.77 o
   1   7   7        729.25        690.71         5.88 o
   2   7   7         50.46         53.61         1.09 o
   3   7   7        182.44        170.51         2.06 o
   4   7   7        135.77        132.74         1.90 o
   5   7   7        209.69        212.34         2.64 o
   6   7   7        335.33        329.20         3.82 o
   7   7   7        380.72        393.90         4.52 o
   8   7   7         24.32         25.84         1.10 o
  -8   8   7         21.16         16.77         1.17 o
  -7   8   7        301.52        297.45         3.64 o
  -6   8   7        957.37        999.00         9.18 o
  -5   8   7        295.53        294.52         3.07 o
  -4   8   7        317.82        310.29         3.27 o
  -3   8   7        257.62        257.11         2.98 o
  -2   8   7        647.72        651.48         5.81 o
  -1   8   7        833.49        824.65         6.51 o
   0   8   7       1226.94       1201.09         9.94 o
   1   8   7        845.85        830.04         6.80 o
   2   8   7        646.60        646.92         5.27 o
   3   8   7        256.42        255.59         2.65 o
   4   8   7        319.72        310.18         3.26 o
   5   8   7        292.90        291.32         3.34 o
   6   8   7        959.45       1008.64         9.21 o
   7   8   7        299.66        304.81         3.65 o
   8   8   7         21.38         20.31         1.09 o
  -7   9   7         37.82         36.31         1.19 o
  -6   9   7        122.15        117.57         2.02 o
  -5   9   7         28.89         28.76         1.16 o
  -4   9   7        102.51        111.80         1.90 o
  -3   9   7         57.39         55.68         1.67 o
  -2   9   7        363.00        349.99         3.48 o
  -1   9   7        695.69        669.76         5.62 o
   0   9   7         11.49         10.04         0.91 o
   1   9   7        692.76        659.51         6.18 o
   2   9   7        361.23        349.31         3.42 o
   3   9   7         58.04         55.24         1.23 o
   4   9   7        102.10        108.78         1.73 o
   5   9   7         29.22         28.15         1.08 o
   6   9   7        120.94        118.59         1.95 o
   7   9   7         37.96         36.39         1.20 o
  -7  10   7          8.82          7.50         0.99 o
  -6  10   7        213.77        214.80         2.74 o
  -5  10   7         78.85         74.78         1.68 o
  -4  10   7        275.61        276.45         3.41 o
  -3  10   7        896.33        892.51         7.73 o
  -2  10   7        349.07        349.21         3.51 o
  -1  10   7        108.58        114.12         1.83 o
   0  10   7         65.11         55.61         1.37 o
   1  10   7        109.47        118.93         2.07 o
   2  10   7        343.49        337.76         3.85 o
   3  10   7        896.63        883.41         7.80 o
   4  10   7        281.78        285.41         3.16 o
   5  10   7         77.83         72.11         1.50 o
   6  10   7        210.24        214.61         2.82 o
   7  10   7          9.67          9.01         0.90 o
  -6  11   7         54.52         58.88         1.46 o
  -5  11   7        104.29        111.68         2.08 o
  -4  11   7         70.97         73.00         1.66 o
  -3  11   7         16.61         20.63         1.04 o
  -2  11   7        216.41        198.71         2.59 o
  -1  11   7         54.20         56.48         1.43 o
   0  11   7        358.46        348.91         4.62 o
   1  11   7         54.89         58.19         1.51 o
   2  11   7        216.71        203.06         3.15 o
   3  11   7         16.48         17.66         1.10 o
   4  11   7         71.39         71.37         1.73 o
   5  11   7        103.96        111.15         2.11 o
   6  11   7         55.45         58.19         1.45 o
  -6  12   7          6.30          6.23         1.01 o
  -5  12   7        279.83        286.16         3.57 o
  -4  12   7        257.85        262.98         3.24 o
  -3  12   7          3.66          2.74         0.89 o
  -2  12   7         67.31         67.25         1.65 o
  -1  12   7       1078.13       1137.74        11.67 o
   0  12   7         84.78         88.30         2.00 o
   1  12   7       1078.13       1120.50        10.78 o
   2  12   7         67.13         65.72         1.73 o
   3  12   7          3.30          2.57         0.97 o
   4  12   7        257.80        256.00         3.44 o
   5  12   7        279.98        290.78         3.69 o
   6  12   7          6.39          5.91         1.03 o
  -5  13   7        116.31        115.41         2.30 o
  -4  13   7          9.68          7.42         1.00 o
  -3  13   7        128.06        121.56         2.15 o
  -2  13   7        130.92        119.04         3.01 o
  -1  13   7        480.40        509.23         6.16 o
   0  13   7          4.50          4.06         1.03 o
   1  13   7        480.45        503.71         5.87 o
   2  13   7        131.81        123.64         2.37 o
   3  13   7        127.29        118.94         2.36 o
   4  13   7          9.46          6.29         1.10 o
   5  13   7        114.25        117.28         2.34 o
  -4  14   7         68.14         64.76         1.99 o
  -3  14   7         19.51         18.60         1.34 o
  -2  14   7          8.81          7.63         1.12 o
  -1  14   7         38.18         44.04         1.65 o
   0  14   7        336.23        359.42         4.62 o
   1  14   7         37.38         42.08         1.49 o
   2  14   7          8.80          8.09         1.09 o
   3  14   7         18.94         17.38         1.26 o
   4  14   7         67.86         64.67         1.73 o
  -3  15   7         45.97         40.69         4.29 o
  -2  15   7        200.82        186.69         3.61 o
  -1  15   7        205.40        217.34         4.22 o
   0  15   7        544.88        554.79         8.36 o
   1  15   7        205.12        217.03         4.74 o
   2  15   7        200.13        190.70         4.25 o
   3  15   7         45.61         43.25         2.25 o
   0   0   8         26.47         26.91         2.83 o
   1   0   8        173.44        225.07         6.47 o
   2   0   8        160.69        172.72         5.70 o
   3   0   8       1378.07       1511.46        35.57 o
   4   0   8          0.16          2.14         0.57 o
   5   0   8        504.00        508.09         4.39 o
   6   0   8          0.26          1.08         0.71 o
   7   0   8         14.77         14.67         0.96 o
   8   0   8         39.97         42.22         1.44 o
   9   0   8         26.46         29.61         1.71 o
  -9   1   8        452.80        459.88         8.22 o
  -8   1   8         25.16         21.22         2.05 o
  -7   1   8         63.29         62.12         1.55 o
  -6   1   8         49.46         49.13         1.22 o
  -5   1   8         49.46         53.57         1.24 o
  -4   1   8        998.97       1005.46         7.67 o
  -3   1   8        121.40        115.14         4.94 o
  -2   1   8        957.34        925.69        20.21 o
  -1   1   8       1405.26       1435.26        24.97 o
   0   1   8        346.72        360.14         8.17 o
   1   1   8       1413.58       1445.67        29.66 o
   2   1   8        962.15        915.40        19.96 o
   3   1   8        123.18        115.39         5.58 o
   4   1   8        999.66       1001.30         7.65 o
   5   1   8         48.56         54.05         1.13 o
   6   1   8         49.93         49.82         1.23 o
   7   1   8         62.86         61.04         1.55 o
   8   1   8         25.79         24.09         1.17 o
   9   1   8        451.84        460.18         9.18 o
  -9   2   8         41.08         34.47         2.25 o
  -8   2   8        156.92        155.82         2.83 o
  -7   2   8         91.22         84.34         1.77 o
  -6   2   8        172.20        182.07         2.34 o
  -5   2   8        296.29        295.31         2.93 o
  -4   2   8        504.57        517.86         4.31 o
  -3   2   8        217.38        213.54         2.67 o
  -2   2   8       2865.69       3210.34        69.10 o
  -1   2   8       2076.83       2116.16        36.59 o
   0   2   8       4784.14       5105.86        90.82 o
   1   2   8       2086.66       2198.59        43.16 o
   2   2   8       2875.58       2942.86        68.06 o
   3   2   8        217.41        212.01         3.29 o
   4   2   8        502.49        514.35         4.30 o
   5   2   8        295.71        287.48         2.93 o
   6   2   8        174.04        178.76         2.35 o
   7   2   8         91.28         83.74         1.72 o
   8   2   8        158.19        154.11         2.49 o
   9   2   8         41.67         34.03         1.72 o
  -9   3   8         13.09         10.29         1.44 o
  -8   3   8        185.93        179.99         4.13 o
  -7   3   8         96.82        108.82         2.17 o
  -6   3   8        252.33        241.48         2.91 o
  -5   3   8         21.98         23.81         0.91 o
  -4   3   8         73.24         65.93         1.21 o
  -3   3   8        540.49        546.48         4.98 o
  -2   3   8       2415.10       2623.57        52.57 o
  -1   3   8        104.71        108.59         3.93 o
   0   3   8       2616.28       2610.85        47.58 o
   1   3   8        105.17        105.33         4.87 o
   2   3   8       2403.64       2570.64        68.29 o
   3   3   8        534.75        535.02         5.67 o
   4   3   8         73.28         64.44         1.19 o
   5   3   8         21.08         23.76         0.91 o
   6   3   8        255.29        247.41         2.91 o
   7   3   8         96.00        105.30         1.90 o
   8   3   8        185.98        183.89         2.90 o
   9   3   8         12.80         10.65         1.07 o
  -9   4   8          2.51          2.73         1.29 o
  -8   4   8        362.01        374.97         4.99 o
  -7   4   8        285.30        283.84         3.62 o
  -6   4   8        211.47        203.72         2.61 o
  -5   4   8        231.99        236.80         2.75 o
  -4   4   8        504.84        493.51         4.35 o
  -3   4   8       1595.86       1580.83        11.64 o
  -2   4   8          2.29          2.31         1.15 o
  -1   4   8        353.19        376.79         8.97 o
   0   4   8       1514.89       1655.84        31.14 o
   1   4   8        353.37        383.19        11.47 o
   2   4   8          2.51          2.24         1.03 o
   3   4   8       1587.84       1593.25        11.14 o
   4   4   8        501.92        494.11         4.26 o
   5   4   8        231.64        234.47         2.56 o
   6   4   8        210.49        201.03         2.51 o
   7   4   8        285.77        278.58         3.50 o
   8   4   8        368.87        382.89         4.61 o
   9   4   8          2.37          3.24         1.10 o
  -9   5   8        109.94        108.37         3.21 o
  -8   5   8        105.45        105.43         2.24 o
  -7   5   8        135.43        131.83         2.29 o
  -6   5   8        482.30        488.19         4.94 o
  -5   5   8         63.64         61.01         1.30 o
  -4   5   8        374.53        372.62         3.43 o
  -3   5   8        298.54        298.40         2.76 o
  -2   5   8        325.48        305.82         3.54 o
  -1   5   8        155.42        151.38         2.68 o
   0   5   8         62.02         54.51         3.41 o
   1   5   8        152.65        148.34         3.65 o
   2   5   8        329.29        302.42         3.29 o
   3   5   8        299.09        305.46         2.82 o
   4   5   8        377.32        387.16         3.53 o
   5   5   8         63.06         61.69         1.28 o
   6   5   8        479.84        491.82         4.86 o
   7   5   8        137.49        134.28         2.29 o
   8   5   8        104.36        104.12         1.91 o
  -8   6   8        113.71        108.28         2.03 o
  -7   6   8        314.67        317.55         3.73 o
  -6   6   8          0.01          0.57         0.81 o
  -5   6   8        459.51        456.29         4.34 o
  -4   6   8         51.29         56.91         1.23 o
  -3   6   8        141.43        152.05         1.89 o
  -2   6   8        349.60        341.25         3.56 o
  -1   6   8       1968.83       1940.51        18.31 o
   0   6   8        130.87        117.04         1.98 o
   1   6   8       1974.46       1947.32        16.25 o
   2   6   8        349.61        336.94         3.13 o
   3   6   8        140.83        150.76         1.81 o
   4   6   8         51.09         56.50         1.20 o
   5   6   8        455.41        452.20         4.28 o
   6   6   8          0.00          0.20         0.79 o
   7   6   8        314.73        318.20         3.76 o
   8   6   8        112.96        105.89         1.88 o
  -8   7   8         40.91         35.93         1.30 o
  -7   7   8         61.16         64.97         1.50 o
  -6   7   8         98.09        100.64         1.80 o
  -5   7   8       1396.13       1462.22        11.33 o
  -4   7   8        135.73        121.80         1.79 o
  -3   7   8        546.81        574.42         4.98 o
  -2   7   8        403.81        420.37         3.94 o
  -1   7   8        790.16        759.98         6.58 o
   0   7   8         46.23         48.07         1.08 o
   1   7   8        787.83        766.97         7.08 o
   2   7   8        404.91        409.01         3.69 o
   3   7   8        550.72        570.10         4.64 o
   4   7   8        136.48        122.93         2.07 o
   5   7   8       1405.17       1472.04        11.60 o
   6   7   8        100.93        103.26         1.99 o
   7   7   8         62.20         67.13         1.55 o
   8   7   8         41.18         35.30         1.19 o
  -8   8   8          9.80         13.81         1.12 o
  -7   8   8         70.57         70.03         1.66 o
  -6   8   8         52.67         49.23         1.34 o
  -5   8   8        244.31        229.42         2.84 o
  -4   8   8          9.19         12.54         0.88 o
  -3   8   8        606.92        625.26         6.07 o
  -2   8   8        224.32        214.10         2.52 o
  -1   8   8        331.75        319.66         3.01 o
   0   8   8          5.90          3.41         0.73 o
   1   8   8        328.71        315.30         3.36 o
   2   8   8        223.86        213.79         2.32 o
   3   8   8        600.77        621.09         5.19 o
   4   8   8          9.19         11.07         1.01 o
   5   8   8        245.78        231.00         2.85 o
   6   8   8         52.78         50.04         1.43 o
   7   8   8         71.74         73.79         1.56 o
   8   8   8          9.98         14.64         1.04 o
  -7   9   8          3.93          3.47         0.92 o
  -6   9   8          1.95          1.81         0.83 o
  -5   9   8        373.84        368.78         4.11 o
  -4   9   8        803.99        807.74         7.92 o
  -3   9   8        254.07        248.21         2.96 o
  -2   9   8       1449.38       1448.01        11.70 o
  -1   9   8        367.38        374.22         3.62 o
   0   9   8        818.08        801.60         6.89 o
   1   9   8        368.54        372.60         3.98 o
   2   9   8       1448.44       1450.33        12.48 o
   3   9   8        251.16        244.29         2.78 o
   4   9   8        801.32        821.08         6.62 o
   5   9   8        376.47        367.03         3.89 o
   6   9   8          1.80          2.87         0.85 o
   7   9   8          3.97          4.89         0.91 o
  -7  10   8         36.27         33.41         1.30 o
  -6  10   8        215.57        209.24         2.66 o
  -5  10   8         74.88         79.87         1.72 o
  -4  10   8        209.43        225.25         2.96 o
  -3  10   8         11.57         11.00         0.90 o
  -2  10   8         31.21         31.08         1.06 o
  -1  10   8        111.10        113.79         2.01 o
   0  10   8         70.27         63.09         1.47 o
   1  10   8        110.75        112.35         2.36 o
   2  10   8         30.84         31.62         1.23 o
   3  10   8         11.99         10.19         0.92 o
   4  10   8        209.45        223.21         2.85 o
   5  10   8         76.95         80.84         1.67 o
   6  10   8        215.12        211.10         2.73 o
   7  10   8         34.95         31.79         1.17 o
  -6  11   8         90.80        101.72         1.98 o
  -5  11   8        123.06        126.95         2.16 o
  -4  11   8         82.21         86.33         1.81 o
  -3  11   8        370.91        384.64         4.17 o
  -2  11   8       1426.06       1441.26        12.31 o
  -1  11   8        383.94        377.63         4.23 o
   0  11   8        279.08        290.08         3.77 o
   1  11   8        388.87        381.62         5.88 o
   2  11   8       1426.33       1441.68        13.44 o
   3  11   8        376.43        394.91         4.73 o
   4  11   8         83.24         85.89         1.85 o
   5  11   8        122.70        123.76         2.55 o
   6  11   8         89.36         97.86         1.94 o
  -6  12   8         41.65         30.33         1.43 o
  -5  12   8         87.84         83.65         1.83 o
  -4  12   8         11.14          7.85         0.98 o
  -3  12   8          3.84          1.89         0.93 o
  -2  12   8         23.46         23.15         1.96 o
  -1  12   8        326.36        343.98         4.29 o
   0  12   8       1515.64       1553.18        16.12 o
   1  12   8        328.23        340.77         4.27 o
   2  12   8         23.46         21.04         1.14 o
   3  12   8          3.93          3.30         1.02 o
   4  12   8         12.16          7.74         1.34 o
   5  12   8         87.79         81.17         1.77 o
   6  12   8         42.13         33.14         1.70 o
  -5  13   8          2.40          4.00         1.19 o
  -4  13   8         46.38         48.85         1.48 o
  -3  13   8         25.59         22.99         1.21 o
  -2  13   8         95.49        106.03         2.35 o
  -1  13   8         76.59         86.86         2.07 o
   0  13   8         87.35         79.82         2.01 o
   1  13   8         76.15         85.48         1.91 o
   2  13   8         95.82        101.72         2.15 o
   3  13   8         25.79         24.84         1.22 o
   4  13   8         44.90         45.44         1.58 o
   5  13   8          2.23          0.43         1.16 o
  -4  14   8        123.25        115.92         2.85 o
  -3  14   8        185.20        184.76         3.24 o
  -2  14   8        101.65        111.10         2.43 o
  -1  14   8         51.75         48.95         1.67 o
   0  14   8          0.49          2.12         1.04 o
   1  14   8         52.49         51.13         1.68 o
   2  14   8        103.41        111.33         3.23 o
   3  14   8        184.42        188.34         3.59 o
   4  14   8        121.73        112.93         3.54 o
  -2  15   8         10.34          8.04         1.52 o
  -1  15   8         20.86         23.61         1.45 o
   0  15   8         60.17         52.79         1.83 o
   1  15   8         20.83         21.46         1.43 o
   2  15   8         10.38         12.27         1.58 o
   1   0   9         64.62         47.87         3.00 o
   2   0   9        102.26        131.11         5.13 o
   3   0   9         29.82         26.67         0.91 o
   4   0   9        132.31        123.32         1.64 o
   5   0   9         15.14         15.29         0.82 o
   6   0   9         25.84         22.49         0.97 o
   7   0   9         92.42         99.48         1.88 o
   8   0   9        204.89        214.77         3.25 o
   9   0   9         68.66         62.13         2.43 o
  -9   1   9        173.08        163.65         5.39 o
  -8   1   9         55.14         57.39         1.66 o
  -7   1   9         58.01         60.03         1.51 o
  -6   1   9        270.01        275.70         3.07 o
  -5   1   9       1126.20       1128.09         9.09 o
  -4   1   9        744.32        762.89         5.95 o
  -3   1   9          3.11          2.95         0.63 o
  -2   1   9        138.84        144.60         5.53 o
  -1   1   9        222.18        227.65         6.80 o
   0   1   9       9921.47      10311.07       181.54 o
   1   1   9        219.01        220.76         6.64 o
   2   1   9        138.95        147.77         6.09 o
   3   1   9          3.11          2.60         0.56 o
   4   1   9        742.98        764.82         5.95 o
   5   1   9       1131.40       1132.99         8.58 o
   6   1   9        269.05        272.43         3.33 o
   7   1   9         57.10         58.50         1.47 o
   8   1   9         55.05         54.17         1.50 o
   9   1   9        171.61        162.52         4.78 o
  -9   2   9         13.29         15.06         1.56 o
  -8   2   9        207.27        216.31         3.39 o
  -7   2   9        439.51        434.38         4.97 o
  -6   2   9        609.97        601.05         5.57 o
  -5   2   9         15.48         18.33         0.84 o
  -4   2   9        132.56        136.82         1.74 o
  -3   2   9        233.67        217.60         2.22 o
  -2   2   9        274.34        284.40         8.42 o
  -1   2   9       1380.72       1431.92        27.06 o
   0   2   9       6060.75       6431.67       113.86 o
   1   2   9       1372.91       1398.35        29.45 o
   2   2   9        276.76        285.41         9.25 o
   3   2   9        233.65        211.61         2.24 o
   4   2   9        130.39        134.33         1.72 o
   5   2   9         15.55         18.44         0.85 o
   6   2   9        613.01        611.14         5.50 o
   7   2   9        435.96        440.39         4.65 o
   8   2   9        208.19        209.35         2.79 o
   9   2   9         14.20         14.02         1.43 o
  -9   3   9         46.46         46.59         3.49 o
  -8   3   9        254.31        252.43         3.44 o
  -7   3   9         83.16         83.98         1.89 o
  -6   3   9        136.21        132.03         2.06 o
  -5   3   9         44.44         53.55         1.23 o
  -4   3   9        282.42        264.48         2.71 o
  -3   3   9        279.40        262.12         2.56 o
  -2   3   9          0.61          2.38         0.86 o
  -1   3   9       2096.22       2199.55        41.56 o
   0   3   9         45.52         41.80         2.60 o
   1   3   9       2097.96       2318.97        45.77 o
   2   3   9          0.67          3.75         1.22 o
   3   3   9        275.65        264.15         2.60 o
   4   3   9        276.26        256.00         2.73 o
   5   3   9         44.95         54.72         1.26 o
   6   3   9        135.82        133.25         1.95 o
   7   3   9         83.22         78.39         1.58 o
   8   3   9        253.15        251.34         3.19 o
   9   3   9         45.40         41.73         1.53 o
  -9   4   9        166.64        152.16         5.50 o
  -8   4   9          0.99          2.26         0.93 o
  -7   4   9        126.86        127.39         2.24 o
  -6   4   9        538.91        523.02         5.19 o
  -5   4   9        247.84        257.42         2.91 o
  -4   4   9         51.85         52.36         1.14 o
  -3   4   9        107.89        114.08         1.52 o
  -2   4   9        852.72        820.83        10.18 o
  -1   4   9        285.09        301.74         5.12 o
   0   4   9        299.70        324.13         8.18 o
   1   4   9        286.00        310.48         7.64 o
   2   4   9        857.05        833.54         7.26 o
   3   4   9        106.35        113.43         1.55 o
   4   4   9         51.12         51.15         1.10 o
   5   4   9        246.78        257.07         2.74 o
   6   4   9        542.43        526.89         4.88 o
   7   4   9        128.87        131.86         2.07 o
   8   4   9          0.95          0.33         0.87 o
   9   4   9        169.94        144.31         7.85 o
  -8   5   9         59.15         61.72         1.57 o
  -7   5   9         85.13         82.90         1.81 o
  -6   5   9         88.32         86.92         1.74 o
  -5   5   9        427.26        408.17         3.93 o
  -4   5   9         99.39        101.31         1.59 o
  -3   5   9        346.59        348.85         3.26 o
  -2   5   9        207.95        197.40         2.20 o
  -1   5   9        666.24        620.85         5.85 o
   0   5   9          9.25          7.95         0.78 o
   1   5   9        667.26        623.40         5.85 o
   2   5   9        211.17        200.29         2.02 o
   3   5   9        349.05        347.82         3.18 o
   4   5   9         98.02        100.30         1.60 o
   5   5   9        428.73        413.50         3.94 o
   6   5   9         88.84         88.00         1.69 o
   7   5   9         84.67         81.77         1.73 o
   8   5   9         59.91         63.77         1.59 o
  -8   6   9         11.31         11.34         1.01 o
  -7   6   9         54.14         56.14         1.50 o
  -6   6   9        426.35        427.14         4.61 o
  -5   6   9        326.40        331.76         3.44 o
  -4   6   9          8.03          8.52         0.75 o
  -3   6   9         48.95         53.55         1.19 o
  -2   6   9        513.27        521.79         4.50 o
  -1   6   9        730.89        734.94         5.95 o
   0   6   9        135.17        129.82         1.83 o
   1   6   9        736.28        741.49         6.29 o
   2   6   9        506.83        513.10         4.30 o
   3   6   9         50.33         56.07         1.11 o
   4   6   9          8.29          6.64         0.74 o
   5   6   9        321.77        322.46         3.39 o
   6   6   9        427.46        433.07         4.37 o
   7   6   9         54.32         60.03         1.48 o
   8   6   9         11.45         11.69         1.00 o
  -8   7   9         21.47         20.08         1.10 o
  -7   7   9        158.55        166.17         2.40 o
  -6   7   9         67.04         69.67         1.53 o
  -5   7   9        836.53        819.26         6.86 o
  -4   7   9        443.76        432.04         3.96 o
  -3   7   9        471.62        473.87         4.47 o
  -2   7   9         80.82         85.62         1.49 o
  -1   7   9        595.24        573.07         4.90 o
   0   7   9        260.68        252.46         2.76 o
   1   7   9        596.21        571.61         5.14 o
   2   7   9         80.05         83.41         1.41 o
   3   7   9        467.86        474.06         4.13 o
   4   7   9        441.58        422.18         3.97 o
   5   7   9        842.18        829.96         7.19 o
   6   7   9         66.05         69.39         1.58 o
   7   7   9        159.28        166.79         2.40 o
   8   7   9         22.26         21.35         1.04 o
  -7   8   9         31.18         29.31         1.20 o
  -6   8   9        533.32        541.98         5.51 o
  -5   8   9        227.59        236.84         2.81 o
  -4   8   9        339.33        350.07         3.75 o
  -3   8   9        286.60        285.81         3.46 o
  -2   8   9         93.99         84.68         1.63 o
  -1   8   9        304.22        295.73         3.04 o
   0   8   9       2308.72       2291.24        18.21 o
   1   8   9        301.96        293.25         3.34 o
   2   8   9         93.55         82.11         1.47 o
   3   8   9        285.74        278.04         3.02 o
   4   8   9        338.06        351.15         3.57 o
   5   8   9        226.29        234.72         2.96 o
   6   8   9        536.39        566.78         5.74 o
   7   8   9         30.09         27.14         1.05 o
  -7   9   9        108.19        107.44         2.10 o
  -6   9   9         65.87         69.86         1.55 o
  -5   9   9        120.92        126.91         2.13 o
  -4   9   9        250.10        251.67         3.28 o
  -3   9   9        708.68        694.88         6.38 o
  -2   9   9        185.67        184.76         2.40 o
  -1   9   9        949.46        914.57         7.53 o
   0   9   9        253.30        273.08         3.45 o
   1   9   9        957.38        935.66         8.63 o
   2   9   9        185.15        181.87         2.64 o
   3   9   9        707.84        685.87         5.94 o
   4   9   9        254.07        248.75         2.84 o
   5   9   9        121.72        123.28         1.92 o
   6   9   9         66.74         75.86         1.54 o
   7   9   9        108.00        104.81         1.71 o
  -7  10   9         28.60         26.84         1.46 o
  -6  10   9         21.60         23.75         1.10 o
  -5  10   9         48.90         55.73         1.45 o
  -4  10   9         21.87         21.09         1.08 o
  -3  10   9        405.98        400.97         4.25 o
  -2  10   9       1354.05       1362.17        11.18 o
  -1  10   9       1126.20       1126.21        10.09 o
   0  10   9        104.75         97.85         1.94 o
   1  10   9       1119.27       1110.85        10.22 o
   2  10   9       1362.77       1341.84        12.08 o
   3  10   9        406.97        395.50         4.21 o
   4  10   9         21.65         23.58         1.13 o
   5  10   9         49.50         53.35         1.39 o
   6  10   9         22.14         24.28         1.03 o
   7  10   9         29.20         24.29         1.30 o
  -6  11   9         17.02         16.65         1.03 o
  -5  11   9        354.09        360.29         4.13 o
  -4  11   9        188.50        195.96         2.83 o
  -3  11   9        281.10        296.22         3.53 o
  -2  11   9         89.88         92.48         1.89 o
  -1  11   9         40.89         42.27         1.42 o
   0  11   9         62.48         64.53         1.80 o
   1  11   9         39.64         38.99         1.52 o
   2  11   9         88.72         93.37         2.07 o
   3  11   9        280.81        299.16         3.85 o
   4  11   9        187.54        193.87         2.80 o
   5  11   9        352.77        360.59         4.14 o
   6  11   9         16.63         14.57         1.09 o
  -5  12   9         22.03         22.03         1.15 o
  -4  12   9         40.19         42.87         1.39 o
  -3  12   9        108.00        107.28         2.08 o
  -2  12   9        337.60        350.15         4.46 o
  -1  12   9        630.91        648.53         7.21 o
   0  12   9        210.96        205.18         3.29 o
   1  12   9        623.75        642.11         7.18 o
   2  12   9        335.29        340.83         4.40 o
   3  12   9        106.73        111.41         2.26 o
   4  12   9         41.26         43.65         1.54 o
   5  12   9         21.66         22.27         1.27 o
  -4  13   9         21.83         19.30         1.23 o
  -3  13   9        174.84        180.45         3.10 o
  -2  13   9         43.00         45.76         1.64 o
  -1  13   9         47.56         49.10         1.74 o
   0  13   9          4.86          5.65         1.10 o
   1  13   9         47.47         55.18         1.66 o
   2  13   9         42.79         47.40         1.57 o
   3  13   9        175.32        177.62         2.97 o
   4  13   9         21.06         17.27         1.21 o
  -3  14   9         86.14         78.70         2.12 o
  -2  14   9         26.22         29.56         1.48 o
  -1  14   9         15.46         12.16         1.22 o
   0  14   9        792.80        842.64         9.46 o
   1  14   9         15.56         12.11         1.29 o
   2  14   9         26.49         29.44         2.20 o
   3  14   9         85.23         80.56         2.32 o
  -1  15   9        468.02        467.81        10.70 o
   0  15   9        528.80        561.26        10.83 o
   1  15   9        467.90        460.02        10.53 o
   0   0  10          3.24          2.43         2.37 o
   1   0  10       5234.25       5479.90       106.92 o
   2   0  10       1772.30       1712.14        21.66 o
   3   0  10        553.81        569.57         4.60 o
   4   0  10        230.59        235.28         2.49 o
   5   0  10          0.37          0.36         0.65 o
   6   0  10        468.36        466.61         4.40 o
   7   0  10         68.38         65.85         1.54 o
   8   0  10        118.78        119.84         2.25 o
   9   0  10         92.77         98.46         3.17 o
  -9   1  10         10.87         10.48         1.66 o
  -8   1  10        112.88        122.17         2.44 o
  -7   1  10          3.68          4.21         0.82 o
  -6   1  10        474.05        469.71         4.43 o
  -5   1  10        181.18        192.36         2.39 o
  -4   1  10        505.71        505.47         4.35 o
  -3   1  10        288.27        292.21         2.80 o
  -2   1  10         72.88         78.98         1.55 o
  -1   1  10        365.37        423.51        11.03 o
   0   1  10       3496.41       3533.83        63.95 o
   1   1  10        367.28        425.21        10.97 o
   2   1  10         72.86         75.14         1.97 o
   3   1  10        290.51        291.17         2.79 o
   4   1  10        501.17        501.75         4.30 o
   5   1  10        180.50        192.04         2.29 o
   6   1  10        474.31        475.09         4.55 o
   7   1  10          3.72          3.05         0.82 o
   8   1  10        112.58        116.13         1.98 o
   9   1  10         10.84         13.23         4.13 o
  -9   2  10         52.27         49.71         2.30 o
  -8   2  10          6.83          5.72         1.01 o
  -7   2  10        689.64        716.82         7.15 o
  -6   2  10         10.63          8.22         0.88 o
  -5   2  10        465.17        455.64         4.15 o
  -4   2  10        215.14        229.15         2.41 o
  -3   2  10        606.65        585.52         4.69 o
  -2   2  10        449.68        475.13         4.90 o
  -1   2  10          3.03          6.10         2.00 o
   0   2  10        587.17        573.49        12.50 o
   1   2  10          3.18          5.11         2.31 o
   2   2  10        448.33        473.42         4.53 o
   3   2  10        599.59        582.67         4.77 o
   4   2  10        215.21        227.57         2.42 o
   5   2  10        465.85        466.55         4.21 o
   6   2  10         10.20          9.69         0.88 o
   7   2  10        690.93        729.76         6.93 o
   8   2  10          7.13          5.45         0.92 o
   9   2  10         50.61         48.68         2.13 o
  -8   3  10         84.70         89.18         1.92 o
  -7   3  10        403.17        408.37         4.69 o
  -6   3  10        254.09        249.57         2.99 o
  -5   3  10       1137.88       1157.30         9.55 o
  -4   3  10        148.03        149.09         2.01 o
  -3   3  10        718.73        744.83         5.99 o
  -2   3  10        274.71        263.96         2.91 o
  -1   3  10        532.69        503.80         8.47 o
   0   3  10        638.13        629.25        11.72 o
   1   3  10        530.07        512.16         5.96 o
   2   3  10        277.42        257.83         2.75 o
   3   3  10        715.15        744.48         5.64 o
   4   3  10        147.95        149.20         1.93 o
   5   3  10       1141.82       1176.15         9.09 o
   6   3  10        257.48        251.82         2.76 o
   7   3  10        403.62        407.95         4.25 o
   8   3  10         86.07         86.66         1.75 o
  -8   4  10         24.07         19.65         1.10 o
  -7   4  10        338.11        340.07         4.18 o
  -6   4  10        367.55        385.15         4.27 o
  -5   4  10        786.18        776.19         6.76 o
  -4   4  10         14.09         16.08         0.85 o
  -3   4  10       1245.72       1247.47         9.18 o
  -2   4  10         54.66         51.31         1.31 o
  -1   4  10        691.98        654.54         6.39 o
   0   4  10       1823.81       1746.97        16.60 o
   1   4  10        686.81        649.04         6.50 o
   2   4  10         55.49         52.41         1.01 o
   3   4  10       1237.48       1239.20         8.99 o
   4   4  10         13.60         14.45         0.75 o
   5   4  10        789.31        784.31         6.38 o
   6   4  10        371.09        388.90         3.94 o
   7   4  10        337.04        332.44         3.65 o
   8   4  10         24.23         19.34         1.07 o
  -8   5  10        151.55        157.08         2.34 o
  -7   5  10        236.52        248.94         3.23 o
  -6   5  10       1044.35       1073.36        10.09 o
  -5   5  10         82.81         80.45         1.57 o
  -4   5  10         80.44         79.25         1.40 o
  -3   5  10         61.26         67.16         1.27 o
  -2   5  10       2597.08       2539.76        18.94 o
  -1   5  10          5.80          4.93         0.67 o
   0   5  10          2.27          4.74         0.67 o
   1   5  10          6.25          6.43         0.68 o
   2   5  10       2598.03       2526.46        16.72 o
   3   5  10         61.47         67.64         1.24 o
   4   5  10         78.47         78.02         1.39 o
   5   5  10         82.68         80.62         1.53 o
   6   5  10       1044.02       1073.01         9.22 o
   7   5  10        235.79        241.03         3.01 o
   8   5  10        152.04        158.35         2.35 o
  -8   6  10          0.62          0.58         0.92 o
  -7   6  10         26.09         25.13         1.13 o
  -6   6  10         42.34         53.85         1.41 o
  -5   6  10        278.17        277.70         3.24 o
  -4   6  10        134.51        137.09         1.98 o
  -3   6  10        115.79        118.44         1.73 o
  -2   6  10         81.80         83.17         1.45 o
  -1   6  10         99.56         99.96         1.54 o
   0   6  10       1974.95       1897.50        15.64 o
   1   6  10         97.33         97.55         1.62 o
   2   6  10         82.36         81.26         1.34 o
   3   6  10        115.65        120.08         1.68 o
   4   6  10        137.17        144.85         1.92 o
   5   6  10        276.61        277.46         2.92 o
   6   6  10         39.74         51.13         1.32 o
   7   6  10         25.46         26.26         1.15 o
   8   6  10          0.60         -0.74         0.88 o
  -8   7  10         46.97         43.66         3.41 o
  -7   7  10        334.83        335.98         4.01 o
  -6   7  10        395.00        401.46         4.35 o
  -5   7  10        204.24        230.44         2.77 o
  -4   7  10        328.20        305.15         3.25 o
  -3   7  10        220.72        222.24         2.52 o
  -2   7  10        111.94        116.69         1.81 o
  -1   7  10        131.71        127.09         1.87 o
   0   7  10        207.57        219.22         2.66 o
   1   7  10        130.29        123.92         1.83 o
   2   7  10        111.26        112.57         1.77 o
   3   7  10        221.20        221.85         2.51 o
   4   7  10        328.56        311.01         3.19 o
   5   7  10        204.69        231.20         2.84 o
   6   7  10        393.49        404.74         4.35 o
   7   7  10        333.21        336.13         3.89 o
   8   7  10         47.49         47.42         1.38 o
  -7   8  10         48.78         51.99         1.41 o
  -6   8  10         46.57         52.15         1.44 o
  -5   8  10        851.46        860.66         7.84 o
  -4   8  10        320.94        333.21         3.57 o
  -3   8  10        123.25        115.32         1.98 o
  -2   8  10        467.77        462.90         4.50 o
  -1   8  10        250.57        233.30         2.79 o
   0   8  10          0.04          1.05         0.76 o
   1   8  10        246.27        226.58         2.86 o
   2   8  10        464.81        454.15         4.44 o
   3   8  10        123.54        111.69         1.72 o
   4   8  10        320.83        332.56         3.84 o
   5   8  10        851.41        870.12         8.08 o
   6   8  10         46.43         54.14         1.38 o
   7   8  10         47.40         52.24         1.27 o
  -7   9  10         22.50         21.27         1.18 o
  -6   9  10        368.29        399.29         4.58 o
  -5   9  10        105.96        126.49         2.15 o
  -4   9  10         27.97         28.90         1.18 o
  -3   9  10        122.59        124.27         2.08 o
  -2   9  10        767.93        736.27         6.48 o
  -1   9  10         27.41         29.41         1.15 o
   0   9  10        429.23        423.00         4.43 o
   1   9  10         28.03         28.20         1.21 o
   2   9  10        766.90        724.84         7.11 o
   3   9  10        121.79        118.87         1.95 o
   4   9  10         27.55         28.43         1.09 o
   5   9  10        104.67        123.53         1.92 o
   6   9  10        366.18        395.65         4.03 o
   7   9  10         21.45         18.16         1.26 o
  -6  10  10          1.14          2.06         0.86 o
  -5  10  10         40.77         38.28         1.25 o
  -4  10  10        129.51        118.97         2.06 o
  -3  10  10          7.39          4.72         0.87 o
  -2  10  10        935.25        936.38         8.46 o
  -1  10  10        420.39        390.02         4.61 o
   0  10  10        845.10        843.33         7.91 o
   1  10  10        421.88        392.98         4.57 o
   2  10  10        934.69        939.95         9.88 o
   3  10  10          7.46          7.57         1.01 o
   4  10  10        129.41        115.12         1.99 o
   5  10  10         40.55         38.67         1.30 o
   6  10  10          1.26          3.89         1.04 o
  -6  11  10        381.98        380.98         7.91 o
  -5  11  10         18.74         18.16         1.04 o
  -4  11  10         93.67         99.56         1.97 o
  -3  11  10        175.73        166.13         2.65 o
  -2  11  10        128.91        132.78         2.34 o
  -1  11  10        215.42        223.06         3.36 o
   0  11  10        307.53        312.24         4.03 o
   1  11  10        216.01        226.01         3.51 o
   2  11  10        129.66        130.64         2.58 o
   3  11  10        177.28        169.75         2.70 o
   4  11  10         96.88         99.81         2.03 o
   5  11  10         18.65         17.98         1.09 o
   6  11  10        380.81        402.61         9.18 o
  -5  12  10         58.04         54.53         1.50 o
  -4  12  10         14.93         18.74         1.19 o
  -3  12  10        100.41        107.89         2.26 o
  -2  12  10         12.88         18.26         1.24 o
  -1  12  10        174.51        178.60         3.17 o
   0  12  10        198.73        208.68         3.30 o
   1  12  10        174.24        179.51         3.00 o
   2  12  10         13.14         18.46         1.17 o
   3  12  10        100.95        108.51         2.34 o
   4  12  10         14.56         18.45         1.23 o
   5  12  10         58.00         57.92         2.13 o
  -4  13  10         34.01         36.90         1.63 o
  -3  13  10         96.79        100.67         2.26 o
  -2  13  10        146.90        151.13         2.86 o
  -1  13  10        113.44        103.22         2.40 o
   0  13  10         70.00         90.00         2.10 o
   1  13  10        114.24        107.30         2.25 o
   2  13  10        146.06        151.27         2.73 o
   3  13  10         95.85        100.61         2.14 o
   4  13  10         34.48         39.31         1.61 o
  -3  14  10         55.68         49.70         2.17 o
  -2  14  10         69.82         69.77         2.50 o
  -1  14  10          5.48          4.30         1.20 o
   0  14  10         64.17         73.39         1.90 o
   1  14  10          5.87          5.55         1.14 o
   2  14  10         68.00         66.75         1.97 o
   3  14  10         55.23         49.19         2.74 o
   1   0  11       1548.44       1440.99        13.37 o
   2   0  11         14.71         21.62         0.85 o
   3   0  11        446.57        414.29         3.61 o
   4   0  11        818.97        817.90         6.41 o
   5   0  11        222.92        224.67         2.55 o
   6   0  11        151.52        156.60         2.21 o
   7   0  11        349.71        386.33         4.21 o
   8   0  11         72.40         73.71         1.68 o
  -8   1  11         20.73         19.10         1.33 o
  -7   1  11         52.46         53.22         1.48 o
  -6   1  11        258.86        263.98         2.98 o
  -5   1  11         65.05         60.46         1.33 o
  -4   1  11        190.75        190.04         2.18 o
  -3   1  11         36.20         35.80         0.89 o
  -2   1  11        109.89        114.58         1.59 o
  -1   1  11        188.42        157.03         3.38 o
   0   1  11        884.99        802.87        13.17 o
   1   1  11        189.59        163.15         2.34 o
   2   1  11        111.53        116.22         1.65 o
   3   1  11         36.72         37.70         0.94 o
   4   1  11        192.88        192.98         2.25 o
   5   1  11         66.18         64.76         1.36 o
   6   1  11        260.29        267.33         3.03 o
   7   1  11         52.06         50.81         1.39 o
   8   1  11         22.24         23.16         1.06 o
  -8   2  11         77.23         76.74         1.71 o
  -7   2  11        658.72        690.57         6.88 o
  -6   2  11        169.95        175.07         2.55 o
  -5   2  11        451.27        450.92         4.23 o
  -4   2  11        230.17        236.77         2.56 o
  -3   2  11         13.17         16.33         0.76 o
  -2   2  11       1468.60       1390.91        11.16 o
  -1   2  11        180.59        186.44         3.06 o
   0   2  11         40.22         37.43         1.12 o
   1   2  11        178.78        187.28         2.54 o
   2   2  11       1462.72       1400.83        10.58 o
   3   2  11         12.43         13.77         0.75 o
   4   2  11        231.75        236.48         2.58 o
   5   2  11        451.80        455.39         4.27 o
   6   2  11        168.18        176.43         2.46 o
   7   2  11        659.35        695.43         6.45 o
   8   2  11         78.77         79.06         1.63 o
  -8   3  11         78.45         84.29         1.94 o
  -7   3  11        967.82       1022.20         9.28 o
  -6   3  11        117.05        116.30         2.05 o
  -5   3  11         58.28         63.15         1.43 o
  -4   3  11         79.71         80.86         1.50 o
  -3   3  11         78.56         72.21         1.32 o
  -2   3  11          7.41         10.69         0.85 o
  -1   3  11        353.73        359.59         3.77 o
   0   3  11        458.70        430.32         4.32 o
   1   3  11        355.48        355.63         3.67 o
   2   3  11          6.96         10.07         0.68 o
   3   3  11         81.36         73.02         1.22 o
   4   3  11         79.20         81.77         1.36 o
   5   3  11         57.22         61.42         1.29 o
   6   3  11        117.26        115.64         1.93 o
   7   3  11        959.66       1016.87         9.22 o
   8   3  11         81.17         87.37         1.75 o
  -8   4  11          4.36          4.37         0.92 o
  -7   4  11        124.14        128.68         2.16 o
  -6   4  11        595.80        592.13         5.93 o
  -5   4  11        222.89        224.21         2.80 o
  -4   4  11        938.26        960.27         8.22 o
  -3   4  11         74.91         71.15         1.28 o
  -2   4  11       1414.49       1375.76        10.75 o
  -1   4  11        580.22        573.42         5.78 o
   0   4  11         17.62         20.68         0.86 o
   1   4  11        581.48        565.89         5.73 o
   2   4  11       1419.02       1381.27         9.67 o
   3   4  11         76.11         73.15         1.26 o
   4   4  11        934.44        959.24         7.55 o
   5   4  11        225.73        228.15         2.59 o
   6   4  11        595.48        591.17         5.59 o
   7   4  11        121.02        122.38         2.01 o
   8   4  11          4.04          4.91         0.95 o
  -8   5  11         24.47         22.52         1.04 o
  -7   5  11        251.95        258.72         3.18 o
  -6   5  11        584.98        605.74         6.39 o
  -5   5  11       1148.88       1164.96        10.06 o
  -4   5  11        771.62        774.62         6.32 o
  -3   5  11        248.68        244.02         2.65 o
  -2   5  11        783.11        781.35         6.56 o
  -1   5  11        857.70        846.89         8.04 o
   0   5  11        292.96        273.35         3.00 o
   1   5  11        859.07        837.83         7.12 o
   2   5  11        779.17        782.77         6.00 o
   3   5  11        244.72        233.30         2.51 o
   4   5  11        769.11        776.44         6.20 o
   5   5  11       1151.58       1167.16         9.45 o
   6   5  11        589.25        606.55         5.84 o
   7   5  11        253.14        252.56         3.06 o
   8   5  11         25.58         26.19         1.15 o
  -8   6  11         10.29         10.76         1.15 o
  -7   6  11          6.54          4.89         0.85 o
  -6   6  11        584.76        585.63         6.01 o
  -5   6  11        216.49        230.56         3.15 o
  -4   6  11         40.04         42.84         1.23 o
  -3   6  11        456.58        458.34         4.31 o
  -2   6  11         82.09         80.10         1.49 o
  -1   6  11        562.48        561.20         5.11 o
   0   6  11         11.11          8.89         0.76 o
   1   6  11        564.32        563.06         5.53 o
   2   6  11         82.17         80.41         1.44 o
   3   6  11        463.99        466.18         3.92 o
   4   6  11         39.00         43.18         1.14 o
   5   6  11        219.61        238.07         2.74 o
   6   6  11        589.31        589.94         5.68 o
   7   6  11          6.18          5.42         0.88 o
   8   6  11         10.84         10.03         0.94 o
  -7   7  11        162.50        157.20         2.40 o
  -6   7  11        227.56        222.99         2.85 o
  -5   7  11         62.89         66.03         1.45 o
  -4   7  11        250.16        239.53         2.91 o
  -3   7  11        314.42        315.35         3.29 o
  -2   7  11        102.21        101.49         1.73 o
  -1   7  11        627.39        593.76         5.41 o
   0   7  11          1.24          1.29         0.79 o
   1   7  11        632.58        600.02         5.57 o
   2   7  11        101.38        100.09         1.79 o
   3   7  11        318.79        314.79         3.86 o
   4   7  11        256.08        242.04         2.72 o
   5   7  11         63.36         62.65         1.47 o
   6   7  11        225.90        224.95         2.77 o
   7   7  11        162.27        158.77         2.24 o
  -7   8  11        177.56        161.35         2.50 o
  -6   8  11         79.40         78.00         1.76 o
  -5   8  11        242.19        237.14         3.11 o
  -4   8  11        182.32        171.28         2.50 o
  -3   8  11        105.61        104.73         1.91 o
  -2   8  11        163.60        149.51         2.37 o
  -1   8  11        155.77        157.27         2.29 o
   0   8  11       1194.50       1217.54        10.99 o
   1   8  11        158.13        156.35         2.35 o
   2   8  11        161.54        153.39         2.26 o
   3   8  11        104.36        102.02         1.72 o
   4   8  11        182.55        172.73         2.32 o
   5   8  11        243.24        240.45         2.86 o
   6   8  11         81.72         81.77         1.51 o
   7   8  11        177.91        160.99         2.24 o
  -7   9  11          9.90          6.59         1.06 o
  -6   9  11        134.24        136.15         2.40 o
  -5   9  11        127.66        132.80         2.23 o
  -4   9  11        183.12        182.62         2.58 o
  -3   9  11         42.96         40.29         1.27 o
  -2   9  11       1164.23       1161.47        11.19 o
  -1   9  11         38.54         41.52         1.48 o
   0   9  11        182.04        169.71         2.59 o
   1   9  11         38.83         40.13         1.37 o
   2   9  11       1162.47       1171.08        12.95 o
   3   9  11         42.30         37.74         1.51 o
   4   9  11        185.46        179.31         2.46 o
   5   9  11        130.61        131.87         2.01 o
   6   9  11        133.69        136.91         2.09 o
   7   9  11         10.03          5.29         1.63 o
  -6  10  11         49.48         47.00         1.32 o
  -5  10  11         53.03         48.48         1.36 o
  -4  10  11        219.17        218.68         2.75 o
  -3  10  11        251.21        257.88         3.22 o
  -2  10  11         95.63         96.08         1.96 o
  -1  10  11        361.35        367.85         4.37 o
   0  10  11        743.92        780.80         7.63 o
   1  10  11        359.59        361.56         4.34 o
   2  10  11         94.92         97.06         2.45 o
   3  10  11        255.03        259.49         3.66 o
   4  10  11        221.49        220.38         2.76 o
   5  10  11         54.02         50.85         1.40 o
   6  10  11         48.81         43.14         1.49 o
  -5  11  11        270.80        259.75         3.17 o
  -4  11  11        138.28        131.96         2.19 o
  -3  11  11        351.44        364.24         4.27 o
  -2  11  11         69.91         73.59         1.85 o
  -1  11  11         87.56        100.64         2.20 o
   0  11  11         15.47         15.34         1.31 o
   1  11  11         86.24         95.74         2.15 o
   2  11  11         70.50         71.78         1.90 o
   3  11  11        348.69        367.03         4.74 o
   4  11  11        139.39        134.97         2.47 o
   5  11  11        271.70        272.96         4.35 o
  -5  12  11         75.47         76.32         3.48 o
  -4  12  11         55.32         48.94         2.02 o
  -3  12  11        112.41        112.38         2.36 o
  -2  12  11         33.05         37.76         1.50 o
  -1  12  11          0.57          0.99         1.04 o
   0  12  11         70.38         72.58         3.01 o
   1  12  11          0.63          0.10         1.06 o
   2  12  11         31.60         34.13         1.38 o
   3  12  11        112.64        111.58         2.48 o
   4  12  11         54.92         51.71         1.64 o
   5  12  11         74.61         76.98         2.17 o
  -4  13  11        322.71        303.83        13.39 o
  -3  13  11         54.00         55.91         1.78 o
  -2  13  11        287.42        305.51         4.62 o
  -1  13  11        227.02        231.59         3.90 o
   0  13  11         75.15         82.96         2.29 o
   1  13  11        227.35        235.08         3.36 o
   2  13  11        288.95        301.69         4.13 o
   3  13  11         53.63         53.85         1.68 o
   4  13  11        325.78        311.62         9.20 o
  -2  14  11         20.81         21.96         1.65 o
  -1  14  11        139.44        135.99         2.82 o
   0  14  11         39.79         41.65         2.04 o
   1  14  11        137.34        131.49         2.95 o
   2  14  11         20.88         18.88         1.65 o
   0   0  12       1291.20       1150.68        13.84 o
   1   0  12         15.67         20.73         0.79 o
   2   0  12        580.64        582.06         5.07 o
   3   0  12        144.09        128.57         1.73 o
   4   0  12        685.30        689.35         5.78 o
   5   0  12         26.52         22.34         0.96 o
   6   0  12        115.18        110.93         1.85 o
   7   0  12        705.35        760.14         7.39 o
   8   0  12        384.87        411.31         4.55 o
  -8   1  12         51.95         50.65         1.67 o
  -7   1  12        143.25        154.96         2.30 o
  -6   1  12        192.28        190.53         2.55 o
  -5   1  12         61.42         58.56         1.31 o
  -4   1  12        197.67        187.06         2.20 o
  -3   1  12         29.73         32.69         0.91 o
  -2   1  12         54.34         61.34         1.21 o
  -1   1  12        440.71        447.35         4.10 o
   0   1  12        174.73        181.74         2.18 o
   1   1  12        438.50        447.20         3.96 o
   2   1  12         55.56         64.26         1.31 o
   3   1  12         30.31         34.04         0.96 o
   4   1  12        196.30        190.29         2.31 o
   5   1  12         60.61         58.09         1.42 o
   6   1  12        195.22        199.32         2.63 o
   7   1  12        142.94        153.79         2.21 o
   8   1  12         51.36         48.63         1.34 o
  -8   2  12         72.48         63.78         1.52 o
  -7   2  12        347.65        352.43         4.15 o
  -6   2  12        427.03        446.11         4.64 o
  -5   2  12        107.96        100.25         1.75 o
  -4   2  12        806.39        788.73         6.41 o
  -3   2  12        375.64        356.52         3.43 o
  -2   2  12        492.89        490.73         5.42 o
  -1   2  12        241.59        239.65         2.48 o
   0   2  12         26.81         27.75         0.89 o
   1   2  12        243.36        247.57         2.49 o
   2   2  12        493.21        479.17         4.14 o
   3   2  12        381.02        365.11         3.36 o
   4   2  12        800.97        783.77         6.46 o
   5   2  12        108.43        102.80         1.70 o
   6   2  12        429.25        447.22         4.38 o
   7   2  12        349.96        355.00         3.77 o
   8   2  12         72.19         64.67         1.46 o
  -8   3  12         73.22         74.06         1.70 o
  -7   3  12        288.64        310.37         3.55 o
  -6   3  12        473.49        491.14         4.96 o
  -5   3  12        372.49        366.47         3.78 o
  -4   3  12        311.20        309.75         3.24 o
  -3   3  12        838.80        899.42         7.64 o
  -2   3  12        212.71        195.87         2.20 o
  -1   3  12       1202.95       1151.54         9.29 o
   0   3  12       1396.93       1324.62        10.75 o
   1   3  12       1197.26       1129.43         8.66 o
   2   3  12        209.18        193.02         2.25 o
   3   3  12        838.39        908.59         6.91 o
   4   3  12        308.61        313.70         3.03 o
   5   3  12        374.97        369.71         3.65 o
   6   3  12        472.58        487.04         4.80 o
   7   3  12        289.75        314.35         3.64 o
   8   3  12         71.43         71.70         1.56 o
  -8   4  12        124.36        120.35         2.21 o
  -7   4  12        100.80         99.40         1.90 o
  -6   4  12          6.06          5.30         0.85 o
  -5   4  12        247.20        254.91         3.07 o
  -4   4  12        197.07        191.99         2.45 o
  -3   4  12        444.57        444.06         4.10 o
  -2   4  12        260.36        259.87         2.74 o
  -1   4  12        160.98        151.21         1.90 o
   0   4  12        362.20        338.87         3.56 o
   1   4  12        162.38        150.07         2.02 o
   2   4  12        263.35        256.03         2.62 o
   3   4  12        446.00        442.99         3.83 o
   4   4  12        197.74        196.59         2.30 o
   5   4  12        247.93        257.32         2.88 o
   6   4  12          6.52          4.63         0.81 o
   7   4  12        101.70        103.45         1.88 o
   8   4  12        125.75        125.35         2.14 o
  -8   5  12        115.58        124.21         3.48 o
  -7   5  12        315.59        321.15         3.76 o
  -6   5  12        720.88        781.37         7.64 o
  -5   5  12         76.48         80.96         1.72 o
  -4   5  12        445.85        432.96         4.36 o
  -3   5  12        123.71        124.87         1.86 o
  -2   5  12          8.66          8.71         0.78 o
  -1   5  12         36.59         37.06         1.05 o
   0   5  12        149.29        140.62         2.06 o
   1   5  12         37.44         38.29         1.14 o
   2   5  12          7.75          6.32         0.74 o
   3   5  12        120.57        121.34         1.65 o
   4   5  12        447.00        438.83         3.95 o
   5   5  12         73.42         76.09         1.57 o
   6   5  12        725.57        791.59         7.02 o
   7   5  12        316.55        321.56         3.63 o
   8   5  12        115.01        119.61         2.21 o
  -7   6  12          3.92          4.89         0.86 o
  -6   6  12        338.34        350.94         3.90 o
  -5   6  12        242.75        233.28         3.03 o
  -4   6  12         63.10         68.98         1.44 o
  -3   6  12        216.43        186.77         2.39 o
  -2   6  12        323.14        327.09         3.36 o
  -1   6  12        244.55        245.35         2.82 o
   0   6  12        138.16        133.55         2.05 o
   1   6  12        246.43        249.14         3.18 o
   2   6  12        321.54        326.82         3.47 o
   3   6  12        213.73        181.12         2.16 o
   4   6  12         61.35         69.60         1.64 o
   5   6  12        245.73        237.45         2.79 o
   6   6  12        338.29        353.66         3.90 o
   7   6  12          4.38          5.50         0.92 o
  -7   7  12        145.54        133.40         2.13 o
  -6   7  12        185.28        187.83         2.69 o
  -5   7  12        143.89        158.00         2.46 o
  -4   7  12         12.94         15.50         0.99 o
  -3   7  12         27.88         22.92         0.99 o
  -2   7  12          8.29          7.16         0.82 o
  -1   7  12         79.23         73.53         1.50 o
   0   7  12        210.93        202.79         2.91 o
   1   7  12         78.77         72.82         1.55 o
   2   7  12          8.56          5.78         0.88 o
   3   7  12         28.41         22.48         0.97 o
   4   7  12         12.95         15.38         0.92 o
   5   7  12        141.76        150.71         2.14 o
   6   7  12        187.52        188.23         2.57 o
   7   7  12        143.95        138.41         2.01 o
  -7   8  12         46.36         47.48         1.46 o
  -6   8  12        117.49        120.09         2.12 o
  -5   8  12        208.71        230.73         3.10 o
  -4   8  12        219.25        214.63         2.91 o
  -3   8  12        105.97        102.69         1.90 o
  -2   8  12         45.19         48.66         1.38 o
  -1   8  12        602.20        600.76         6.18 o
   0   8  12         30.39         33.99         1.32 o
   1   8  12        603.97        600.95         6.10 o
   2   8  12         45.65         50.70         1.48 o
   3   8  12        108.16        105.31         1.96 o
   4   8  12        219.23        201.40         2.95 o
   5   8  12        207.45        225.42         2.67 o
   6   8  12        118.82        123.89         1.88 o
   7   8  12         45.46         46.80         1.32 o
  -6   9  12          0.17          0.11         0.89 o
  -5   9  12         38.25         38.41         1.27 o
  -4   9  12         84.65         89.66         1.83 o
  -3   9  12        147.71        144.77         2.22 o
  -2   9  12        648.66        607.69         5.87 o
  -1   9  12         87.94         91.40         1.96 o
   0   9  12         23.26         24.06         1.18 o
   1   9  12         86.17         90.19         1.96 o
   2   9  12        648.24        609.07         6.65 o
   3   9  12        147.96        143.42         2.68 o
   4   9  12         85.19         85.58         1.77 o
   5   9  12         38.19         37.91         1.22 o
   6   9  12          0.18          0.19         0.88 o
  -6  10  12        166.63        181.99         3.70 o
  -5  10  12         65.49         69.14         1.48 o
  -4  10  12         33.03         34.20         1.19 o
  -3  10  12        166.16        157.36         2.32 o
  -2  10  12        261.28        257.55         3.84 o
  -1  10  12         81.98         90.80         2.08 o
   0  10  12       1026.17       1099.13        11.38 o
   1  10  12         82.33         84.87         1.87 o
   2  10  12        259.65        258.24         3.80 o
   3  10  12        165.68        159.65         2.95 o
   4  10  12         34.08         34.80         1.56 o
   5  10  12         66.50         66.35         1.85 o
   6  10  12        164.68        171.25         4.43 o
  -5  11  12         14.14         13.02         0.99 o
  -4  11  12          6.94          8.52         1.00 o
  -3  11  12        167.75        156.55         2.55 o
  -2  11  12         19.19         18.78         1.40 o
  -1  11  12        623.13        626.17         7.60 o
   0  11  12        125.29        115.04         2.41 o
   1  11  12        625.55        622.72         6.97 o
   2  11  12         19.07         20.61         1.29 o
   3  11  12        171.25        162.73         2.77 o
   4  11  12          7.30          8.97         1.15 o
   5  11  12         13.62         13.71         1.26 o
  -4  12  12          6.82          7.38         1.21 o
  -3  12  12        154.79        153.98         2.84 o
  -2  12  12         11.33         10.87         1.23 o
  -1  12  12        232.51        269.06         4.15 o
   0  12  12        452.44        458.38         6.13 o
   1  12  12        231.23        271.55         3.98 o
   2  12  12         10.40          9.61         1.16 o
   3  12  12        154.71        160.51         2.73 o
   4  12  12          6.53          9.27         1.17 o
  -3  13  12        221.25        233.05         4.79 o
  -2  13  12        143.50        145.50         2.97 o
  -1  13  12         23.98         25.99         1.42 o
   0  13  12        133.52        129.95         2.85 o
   1  13  12         22.66         24.97         1.38 o
   2  13  12        144.04        144.07         2.56 o
   3  13  12        220.91        225.20         4.38 o
  -1  14  12        111.35        121.04         3.28 o
   0  14  12        179.78        210.73         5.01 o
   1  14  12        110.68        119.01         4.19 o
   1   0  13         21.00         23.77         0.87 o
   2   0  13         94.99         86.87         1.42 o
   3   0  13         52.01         52.68         1.20 o
   4   0  13         17.46         19.54         0.88 o
   5   0  13        100.09        101.29         1.71 o
   6   0  13        276.66        284.83         3.25 o
   7   0  13         15.25         15.00         0.98 o
   8   0  13        333.81        323.97         4.23 o
  -8   1  13        122.09        118.69         2.00 o
  -7   1  13        153.81        160.73         2.43 o
  -6   1  13        486.11        500.35         5.17 o
  -5   1  13         49.86         50.79         1.29 o
  -4   1  13        670.91        702.53         5.84 o
  -3   1  13          3.10          1.60         0.69 o
  -2   1  13        221.11        225.09         2.56 o
  -1   1  13       1141.14       1113.90         8.73 o
   0   1  13        627.50        588.06         5.23 o
   1   1  13       1132.01       1098.71         9.03 o
   2   1  13        221.90        224.11         2.37 o
   3   1  13          2.94          2.17         0.64 o
   4   1  13        671.46        700.21         5.91 o
   5   1  13         50.92         55.12         1.33 o
   6   1  13        483.90        498.98         4.89 o
   7   1  13        150.36        162.68         2.35 o
   8   1  13        120.69        115.51         1.93 o
  -8   2  13          0.49         -0.61         0.87 o
  -7   2  13         75.94         78.27         1.63 o
  -6   2  13        117.09        125.89         2.08 o
  -5   2  13        234.26        242.02         2.91 o
  -4   2  13         88.84         91.46         1.58 o
  -3   2  13         89.21         94.31         1.59 o
  -2   2  13        101.47        104.07         1.66 o
  -1   2  13        710.15        675.73         5.89 o
   0   2  13       2327.36       2334.60        17.84 o
   1   2  13        708.67        671.42         5.56 o
   2   2  13        101.05        106.74         1.60 o
   3   2  13         89.06         95.13         1.53 o
   4   2  13         87.31         86.87         1.51 o
   5   2  13        236.21        245.95         2.68 o
   6   2  13        119.48        128.77         2.01 o
   7   2  13         75.74         76.11         1.53 o
   8   2  13          0.51          0.77         1.01 o
  -8   3  13         24.26         20.83         1.06 o
  -7   3  13        153.00        160.58         2.34 o
  -6   3  13        170.38        170.46         2.48 o
  -5   3  13        185.97        184.92         2.50 o
  -4   3  13        115.44        117.97         1.90 o
  -3   3  13        374.61        387.91         3.94 o
  -2   3  13         98.46         93.23         1.60 o
  -1   3  13        386.31        382.09         3.90 o
   0   3  13        194.61        181.89         2.33 o
   1   3  13        389.38        389.54         3.72 o
   2   3  13         98.48         93.06         1.61 o
   3   3  13        376.16        378.57         3.46 o
   4   3  13        115.56        116.43         1.76 o
   5   3  13        187.18        189.16         2.49 o
   6   3  13        171.49        171.68         2.35 o
   7   3  13        149.69        159.33         2.30 o
   8   3  13         24.32         21.75         1.20 o
  -8   4  13         85.63         81.58         2.96 o
  -7   4  13        152.02        154.82         2.26 o
  -6   4  13        363.90        385.45         4.33 o
  -5   4  13         28.19         27.03         1.07 o
  -4   4  13         62.82         56.47         1.36 o
  -3   4  13          3.37          4.36         0.79 o
  -2   4  13        487.43        482.55         4.44 o
  -1   4  13        634.21        604.38         5.32 o
   0   4  13         73.32         64.71         1.40 o
   1   4  13        635.13        608.43         5.62 o
   2   4  13        483.74        469.97         4.22 o
   3   4  13          3.02          2.61         0.69 o
   4   4  13         63.04         55.78         1.28 o
   5   4  13         27.06         24.71         1.05 o
   6   4  13        363.87        383.10         4.19 o
   7   4  13        152.00        157.16         2.14 o
   8   4  13         86.16         80.16         2.07 o
  -7   5  13         72.51         74.36         1.52 o
  -6   5  13        304.13        310.69         3.56 o
  -5   5  13        221.48        228.70         2.90 o
  -4   5  13        221.01        206.48         2.96 o
  -3   5  13        128.12        142.12         2.07 o
  -2   5  13        190.94        184.46         2.37 o
  -1   5  13         86.58         83.78         1.54 o
   0   5  13        299.11        316.99         3.51 o
   1   5  13         87.43         87.36         1.67 o
   2   5  13        189.92        184.68         2.35 o
   3   5  13        128.44        140.38         1.87 o
   4   5  13        222.38        212.17         2.42 o
   5   5  13        220.56        231.37         2.82 o
   6   5  13        304.00        312.63         3.47 o
   7   5  13         73.15         75.74         1.54 o
  -7   6  13        159.52        161.34         2.33 o
  -6   6  13        110.13        112.17         1.89 o
  -5   6  13        196.30        191.80         2.67 o
  -4   6  13        206.43        207.71         2.75 o
  -3   6  13         68.09         68.51         1.47 o
  -2   6  13        670.89        669.17         5.70 o
  -1   6  13        342.01        317.49         3.59 o
   0   6  13        100.59         85.17         1.67 o
   1   6  13        343.73        322.30         4.01 o
   2   6  13        671.85        657.86         6.30 o
   3   6  13         67.58         65.18         1.44 o
   4   6  13        208.28        213.54         2.69 o
   5   6  13        199.07        198.88         2.55 o
   6   6  13        107.67        110.32         1.91 o
   7   6  13        158.63        156.03         2.24 o
  -7   7  13        235.49        244.06         3.90 o
  -6   7  13         47.44         48.00         1.37 o
  -5   7  13         95.35        105.71         2.04 o
  -4   7  13         92.48         86.15         1.75 o
  -3   7  13         81.79         87.26         1.77 o
  -2   7  13         28.99         27.19         1.04 o
  -1   7  13        212.14        201.39         2.75 o
   0   7  13        901.55        903.76         8.93 o
   1   7  13        213.18        198.45         2.82 o
   2   7  13         29.44         25.86         1.15 o
   3   7  13         80.51         83.66         1.71 o
   4   7  13         94.70         85.87         1.63 o
   5   7  13         94.14        102.69         1.73 o
   6   7  13         47.13         48.45         1.28 o
   7   7  13        233.85        238.73         3.91 o
  -6   8  13         59.13         57.83         1.55 o
  -5   8  13        282.31        288.11         3.66 o
  -4   8  13        189.84        189.66         2.61 o
  -3   8  13         41.08         29.57         1.11 o
  -2   8  13        133.59        135.57         2.06 o
  -1   8  13        182.10        172.02         2.79 o
   0   8  13        784.24        770.59         7.84 o
   1   8  13        181.84        168.81         2.61 o
   2   8  13        133.42        133.36         2.42 o
   3   8  13         40.29         28.86         1.36 o
   4   8  13        187.81        183.91         2.46 o
   5   8  13        282.84        282.14         3.20 o
   6   8  13         59.63         57.97         1.32 o
  -6   9  13         65.69         55.96         1.41 o
  -5   9  13        106.52        111.31         1.92 o
  -4   9  13         70.76         76.04         1.62 o
  -3   9  13        144.48        141.51         2.13 o
  -2   9  13         99.97         99.72         1.99 o
  -1   9  13         27.01         30.29         1.35 o
   0   9  13        142.37        134.61         2.51 o
   1   9  13         28.80         33.98         1.42 o
   2   9  13        100.55        105.14         2.19 o
   3   9  13        143.62        141.67         2.65 o
   4   9  13         71.00         74.58         1.99 o
   5   9  13        107.51        111.73         2.22 o
   6   9  13         64.89         54.03         1.78 o
  -5  10  13         19.20         19.55         1.07 o
  -4  10  13        179.81        191.27         2.59 o
  -3  10  13        335.13        332.34         3.83 o
  -2  10  13        525.54        544.21         6.55 o
  -1  10  13        102.74        111.89         2.43 o
   0  10  13        105.67        114.74         2.42 o
   1  10  13        105.52        112.59         2.28 o
   2  10  13        528.51        546.70         6.25 o
   3  10  13        336.26        348.05         4.71 o
   4  10  13        176.89        187.86         3.29 o
   5  10  13         19.22         19.19         1.26 o
  -5  11  13         49.19         45.02         3.22 o
  -4  11  13         43.93         45.39         1.33 o
  -3  11  13         16.19         18.42         1.25 o
  -2  11  13         25.81         34.40         1.57 o
  -1  11  13         30.13         33.76         1.56 o
   0  11  13        260.96        291.03         4.21 o
   1  11  13         29.46         32.75         1.90 o
   2  11  13         24.37         32.58         1.41 o
   3  11  13         16.82         20.02         1.26 o
   4  11  13         44.71         47.39         1.62 o
   5  11  13         49.39         48.51         2.29 o
  -4  12  13        143.89        151.59         9.87 o
  -3  12  13         18.79         16.69         1.32 o
  -2  12  13        222.79        227.20         3.55 o
  -1  12  13         16.88         16.65         1.25 o
   0  12  13          4.02          0.17         1.08 o
   1  12  13         16.87         16.72         1.50 o
   2  12  13        225.58        229.85         3.42 o
   3  12  13         19.03         17.91         1.27 o
   4  12  13        144.36        154.12         5.87 o
  -2  13  13         21.92         19.51         1.49 o
  -1  13  13        148.98        147.27         3.13 o
   0  13  13         68.64         70.24         2.07 o
   1  13  13        152.52        148.59         2.94 o
   2  13  13         22.47         18.83         1.59 o
   0   0  14       9393.60       9108.44       121.99 o
   1   0  14        699.96        684.44         5.95 o
   2   0  14        922.91        916.24         7.40 o
   3   0  14        237.46        237.93         2.77 o
   4   0  14         15.25         14.49         0.90 o
   5   0  14        201.16        207.80         2.73 o
   6   0  14          6.55          8.37         0.91 o
   7   0  14         27.10         26.51         1.09 o
   8   0  14        230.05        227.91         5.78 o
  -8   1  14         47.01         36.52         1.49 o
  -7   1  14        204.98        204.90         2.60 o
  -6   1  14        505.21        502.87         5.16 o
  -5   1  14        625.06        621.04         6.03 o
  -4   1  14        306.97        290.51         3.14 o
  -3   1  14        447.67        434.10         4.10 o
  -2   1  14         15.39         15.25         0.85 o
  -1   1  14        876.39        845.08         7.46 o
   0   1  14         31.51         24.44         0.95 o
   1   1  14        874.93        856.64         7.22 o
   2   1  14         14.38         13.20         0.81 o
   3   1  14        448.31        439.04         3.96 o
   4   1  14        307.22        288.50         3.04 o
   5   1  14        620.95        627.79         5.45 o
   6   1  14        507.04        510.33         4.90 o
   7   1  14        205.79        204.53         2.75 o
   8   1  14         46.02         36.45         1.41 o
  -8   2  14         51.32         39.83         1.75 o
  -7   2  14        408.61        433.41         4.38 o
  -6   2  14         53.84         56.92         1.45 o
  -5   2  14        135.21        139.73         2.14 o
  -4   2  14        258.96        264.02         2.97 o
  -3   2  14        129.75        127.74         2.00 o
  -2   2  14        182.99        192.34         2.40 o
  -1   2  14         18.30         17.22         0.87 o
   0   2  14        697.31        709.38         6.27 o
   1   2  14         19.04         18.90         0.89 o
   2   2  14        182.04        190.67         2.29 o
   3   2  14        124.37        120.71         1.83 o
   4   2  14        259.00        272.08         2.86 o
   5   2  14        135.52        142.17         2.20 o
   6   2  14         56.05         59.38         1.39 o
   7   2  14        412.06        429.75         4.52 o
   8   2  14         52.40         47.33         2.29 o
  -7   3  14         93.70         89.06         1.73 o
  -6   3  14        512.27        532.78         5.20 o
  -5   3  14         17.94         18.13         1.01 o
  -4   3  14        339.92        341.69         3.42 o
  -3   3  14        259.04        261.57         3.05 o
  -2   3  14         29.59         32.45         1.12 o
  -1   3  14       1007.93        959.84         8.65 o
   0   3  14        168.93        167.23         2.34 o
   1   3  14       1003.37        959.89         8.29 o
   2   3  14         30.72         33.90         1.31 o
   3   3  14        260.88        261.47         2.82 o
   4   3  14        343.49        337.06         3.24 o
   5   3  14         17.36         20.20         0.97 o
   6   3  14        514.44        530.97         5.05 o
   7   3  14         92.60         89.48         1.65 o
  -7   4  14         91.56         93.02         1.75 o
  -6   4  14        324.62        342.27         3.79 o
  -5   4  14         96.34        101.52         1.80 o
  -4   4  14        253.93        249.59         3.07 o
  -3   4  14          0.81          1.85         0.96 o
  -2   4  14        303.22        292.92         3.11 o
  -1   4  14        715.56        713.22         6.33 o
   0   4  14        653.75        637.55         5.88 o
   1   4  14        713.53        725.05         7.08 o
   2   4  14        304.09        292.61         3.07 o
   3   4  14          0.96          1.88         0.70 o
   4   4  14        255.66        248.39         2.79 o
   5   4  14         96.95        101.76         1.81 o
   6   4  14        322.51        341.36         3.59 o
   7   4  14         91.79         91.41         1.61 o
  -7   5  14         72.71         71.55         1.55 o
  -6   5  14        171.87        191.97         2.52 o
  -5   5  14        248.29        244.51         2.98 o
  -4   5  14        127.23        133.48         2.21 o
  -3   5  14        183.06        183.86         2.50 o
  -2   5  14        184.19        199.87         2.46 o
  -1   5  14        293.24        284.57         3.14 o
   0   5  14        628.12        602.99         5.99 o
   1   5  14        293.23        281.05         3.50 o
   2   5  14        183.69        190.66         2.58 o
   3   5  14        185.07        183.77         2.24 o
   4   5  14        128.11        134.69         1.94 o
   5   5  14        248.25        241.14         2.83 o
   6   5  14        169.26        186.41         2.36 o
   7   5  14         70.47         69.90         1.44 o
  -7   6  14         36.41         34.74         1.29 o
  -6   6  14         95.68        105.50         1.86 o
  -5   6  14        216.81        218.95         2.75 o
  -4   6  14         25.90         24.14         1.12 o
  -3   6  14         52.81         52.80         1.36 o
  -2   6  14         11.65          9.71         0.86 o
  -1   6  14        282.74        265.08         3.28 o
   0   6  14         56.71         49.97         1.40 o
   1   6  14        282.48        263.78         3.38 o
   2   6  14         11.83         10.56         0.98 o
   3   6  14         53.98         56.01         1.39 o
   4   6  14         25.38         22.42         1.14 o
   5   6  14        215.59        218.90         2.67 o
   6   6  14         94.82         99.08         1.72 o
   7   6  14         35.73         32.76         1.18 o
  -6   7  14        142.74        134.97         2.26 o
  -5   7  14        102.48        107.39         2.05 o
  -4   7  14         31.06         29.33         1.16 o
  -3   7  14         35.93         39.86         1.25 o
  -2   7  14        341.17        328.90         3.49 o
  -1   7  14        377.42        390.18         4.40 o
   0   7  14        217.28        219.42         3.24 o
   1   7  14        379.73        382.04         4.55 o
   2   7  14        341.01        327.82         3.86 o
   3   7  14         36.69         40.83         1.40 o
   4   7  14         31.54         29.96         1.19 o
   5   7  14        104.00        103.97         1.79 o
   6   7  14        146.04        133.48         1.98 o
  -6   8  14         10.83         10.82         1.00 o
  -5   8  14         18.72         19.76         1.07 o
  -4   8  14        651.27        701.07         6.75 o
  -3   8  14         96.58         94.87         1.80 o
  -2   8  14        130.87        114.10         2.04 o
  -1   8  14          1.65          0.17         0.90 o
   0   8  14         26.41         20.39         1.50 o
   1   8  14          1.62          0.83         0.91 o
   2   8  14        129.72        113.29         2.31 o
   3   8  14         97.81         94.07         2.07 o
   4   8  14        657.03        709.83         7.13 o
   5   8  14         18.99         16.78         1.16 o
   6   8  14         11.02         11.04         1.05 o
  -5   9  14         31.60         30.80         1.18 o
  -4   9  14        189.70        200.64         2.58 o
  -3   9  14        322.78        318.98         3.65 o
  -2   9  14         25.89         21.64         1.21 o
  -1   9  14        190.21        195.56         3.20 o
   0   9  14         40.94         41.69         1.51 o
   1   9  14        191.50        190.04         3.30 o
   2   9  14         25.57         23.09         1.30 o
   3   9  14        325.95        324.08         4.17 o
   4   9  14        189.24        212.06         3.27 o
   5   9  14         32.72         30.51         1.54 o
  -5  10  14        116.47        118.66         3.25 o
  -4  10  14         91.62         87.87         1.76 o
  -3  10  14         28.80         32.74         1.49 o
  -2  10  14         83.53         80.88         1.97 o
  -1  10  14        163.39        158.44         2.96 o
   0  10  14         82.17         79.91         1.98 o
   1  10  14        168.55        166.76         2.99 o
   2  10  14         83.41         79.62         2.73 o
   3  10  14         28.38         30.70         1.46 o
   4  10  14         92.40         86.82         2.14 o
   5  10  14        117.43        122.18         2.97 o
  -4  11  14         55.06         49.80         2.09 o
  -3  11  14        215.45        230.72         3.74 o
  -2  11  14        318.98        347.01         4.87 o
  -1  11  14        202.18        206.66         3.48 o
   0  11  14          3.59          2.93         1.07 o
   1  11  14        200.30        201.37         3.64 o
   2  11  14        316.85        341.47         4.65 o
   3  11  14        214.47        223.32         3.34 o
   4  11  14         54.90         51.61         2.08 o
  -3  12  14         82.46         83.82         2.83 o
  -2  12  14        295.12        274.69         4.31 o
  -1  12  14         30.74         31.98         1.66 o
   0  12  14        103.86        110.15         2.63 o
   1  12  14         30.70         33.01         1.63 o
   2  12  14        294.09        284.16         4.22 o
   3  12  14         82.36         85.45         2.78 o
  -1  13  14         15.86         16.50         2.03 o
   0  13  14          5.29          4.96         1.37 o
   1  13  14         16.16         15.18         1.86 o
   1   0  15       2909.46       2797.32        22.28 o
   2   0  15        707.41        678.60         5.79 o
   3   0  15        117.42        118.93         1.91 o
   4   0  15        270.11        255.28         3.06 o
   5   0  15        460.94        490.51         4.71 o
   6   0  15         41.87         40.92         1.20 o
   7   0  15          1.92          2.71         0.80 o
  -7   1  15        144.87        150.33         2.08 o
  -6   1  15         47.92         51.80         1.33 o
  -5   1  15         10.95         11.47         0.92 o
  -4   1  15        480.67        475.63         5.11 o
  -3   1  15       1273.94       1240.77        10.12 o
  -2   1  15         82.64         83.15         1.54 o
  -1   1  15        626.18        615.88         5.57 o
   0   1  15        327.75        311.67         3.36 o
   1   1  15        630.30        639.88         5.90 o
   2   1  15         82.45         85.35         1.57 o
   3   1  15       1282.49       1237.28         9.89 o
   4   1  15        489.89        474.78         4.56 o
   5   1  15         10.60         11.29         0.89 o
   6   1  15         47.38         49.81         1.31 o
   7   1  15        142.82        149.01         2.21 o
  -7   2  15          5.15          3.22         0.86 o
  -6   2  15        268.29        263.42         3.05 o
  -5   2  15         80.06         84.97         1.69 o
  -4   2  15         72.85         73.72         1.64 o
  -3   2  15        303.78        321.00         3.44 o
  -2   2  15        748.86        729.87         6.54 o
  -1   2  15        251.05        237.74         2.83 o
   0   2  15        178.13        164.17         2.34 o
   1   2  15        249.66        236.95         2.93 o
   2   2  15        746.98        729.86         6.61 o
   3   2  15        307.90        318.20         3.40 o
   4   2  15         73.54         73.70         1.46 o
   5   2  15         79.19         82.39         1.54 o
   6   2  15        263.69        262.05         3.13 o
   7   2  15          4.89          2.94         0.87 o
  -7   3  15        182.74        185.48         2.49 o
  -6   3  15        141.07        144.90         2.31 o
  -5   3  15        156.45        160.38         2.32 o
  -4   3  15        201.83        193.92         2.71 o
  -3   3  15        401.42        404.45         4.30 o
  -2   3  15        406.01        392.23         3.92 o
  -1   3  15         14.26         16.15         0.95 o
   0   3  15       1748.84       1703.27        14.71 o
   1   3  15         14.33         14.39         0.91 o
   2   3  15        399.84        386.75         4.16 o
   3   3  15        400.14        402.84         3.95 o
   4   3  15        201.23        192.65         2.38 o
   5   3  15        156.87        158.91         2.25 o
   6   3  15        141.12        148.47         2.12 o
   7   3  15        184.82        187.02         2.48 o
  -7   4  15         19.82         20.42         1.01 o
  -6   4  15         41.28         36.67         1.43 o
  -5   4  15        182.91        187.80         3.25 o
  -4   4  15         97.17        100.60         1.95 o
  -3   4  15        223.53        202.44         2.86 o
  -2   4  15        326.06        324.88         3.58 o
  -1   4  15        352.15        321.06         3.65 o
   0   4  15        630.53        590.04         5.58 o
   1   4  15        354.09        327.99         3.89 o
   2   4  15        323.40        320.81         3.57 o
   3   4  15        221.62        199.21         2.47 o
   4   4  15         96.12         98.25         1.68 o
   5   4  15        183.51        190.86         2.57 o
   6   4  15         41.36         36.02         1.16 o
   7   4  15         19.13         19.31         1.05 o
  -7   5  15         29.48         26.27         1.19 o
  -6   5  15         89.19         93.55         1.72 o
  -5   5  15         94.85        104.64         1.90 o
  -4   5  15        121.03        129.38         2.20 o
  -3   5  15        260.83        256.21         3.24 o
  -2   5  15         18.32         20.81         1.02 o
  -1   5  15        928.72        921.53         8.31 o
   0   5  15         98.05        107.42         2.02 o
   1   5  15        932.17        916.71         9.09 o
   2   5  15         18.09         17.86         1.05 o
   3   5  15        260.00        255.14         3.11 o
   4   5  15        120.58        126.63         1.96 o
   5   5  15         96.72        104.43         1.78 o
   6   5  15         90.50         93.65         1.62 o
   7   5  15         29.47         22.27         1.46 o
  -6   6  15         53.82         54.95         1.44 o
  -5   6  15        531.72        560.97         5.87 o
  -4   6  15        264.71        252.19         3.27 o
  -3   6  15        135.49        135.87         2.17 o
  -2   6  15        302.02        304.89         3.42 o
  -1   6  15        116.63        101.87         1.95 o
   0   6  15        222.29        230.68         3.12 o
   1   6  15        117.07         99.78         2.06 o
   2   6  15        299.90        304.69         3.96 o
   3   6  15        139.54        142.74         2.34 o
   4   6  15        266.31        250.43         3.04 o
   5   6  15        531.17        552.21         5.28 o
   6   6  15         54.64         57.72         1.35 o
  -6   7  15         51.96         49.02         1.51 o
  -5   7  15         10.80          6.16         0.95 o
  -4   7  15        161.91        186.21         2.69 o
  -3   7  15        168.05        164.88         2.37 o
  -2   7  15        102.37         97.61         1.94 o
  -1   7  15        230.21        236.22         3.33 o
   0   7  15        109.16        104.89         2.32 o
   1   7  15        230.57        232.31         3.46 o
   2   7  15        102.41         99.58         2.02 o
   3   7  15        169.27        169.64         2.73 o
   4   7  15        159.59        182.99         2.78 o
   5   7  15         10.77          6.73         0.91 o
   6   7  15         51.51         45.34         1.40 o
  -6   8  15         94.38         98.46         3.67 o
  -5   8  15        651.34        651.26         6.73 o
  -4   8  15        232.17        239.34         3.02 o
  -3   8  15        587.58        603.52         5.80 o
  -2   8  15         70.16         69.60         1.66 o
  -1   8  15         70.14         71.16         2.17 o
   0   8  15          0.83          0.18         0.98 o
   1   8  15         70.32         72.96         1.79 o
   2   8  15         71.02         73.42         1.84 o
   3   8  15        587.43        618.75         7.12 o
   4   8  15        228.09        240.76         3.35 o
   5   8  15        650.37        653.23         8.34 o
   6   8  15         94.28         88.58         6.07 o
  -5   9  15        119.99        119.74         2.20 o
  -4   9  15         28.59         24.76         1.15 o
  -3   9  15         42.68         45.16         1.48 o
  -2   9  15         63.21         61.62         1.74 o
  -1   9  15         78.82         83.05         2.03 o
   0   9  15        362.67        391.52         5.09 o
   1   9  15         77.63         79.42         2.06 o
   2   9  15         63.25         60.83         2.12 o
   3   9  15         41.86         46.72         1.57 o
   4   9  15         29.35         24.62         1.40 o
   5   9  15        122.57        121.70         2.74 o
  -4  10  15         57.33         54.93         2.12 o
  -3  10  15         42.64         44.60         1.95 o
  -2  10  15        111.69        103.66         2.21 o
  -1  10  15        168.46        181.12         3.07 o
   0  10  15         46.74         49.36         1.66 o
   1  10  15        165.32        167.94         3.00 o
   2  10  15        112.68        103.01         2.36 o
   3  10  15         43.45         46.33         1.64 o
   4  10  15         56.79         50.38         1.93 o
  -3  11  15         35.34         36.69         2.22 o
  -2  11  15         14.88         17.29         1.27 o
  -1  11  15        126.39        139.71         2.67 o
   0  11  15        136.48        152.16         2.97 o
   1  11  15        125.09        126.97         2.57 o
   2  11  15         14.93         15.33         1.98 o
   3  11  15         36.44         41.56         1.63 o
  -2  12  15         32.11         33.62         1.77 o
  -1  12  15        172.90        168.28         3.18 o
   0  12  15        112.22        102.20         2.60 o
   1  12  15        171.46        172.51         3.64 o
   2  12  15         32.10         34.08         1.96 o
   0   0  16        381.25        388.09         6.06 o
   1   0  16         40.35         36.87         1.20 o
   2   0  16        632.82        635.78         5.80 o
   3   0  16         58.58         64.82         1.50 o
   4   0  16        435.55        436.50         4.56 o
   5   0  16         77.56         81.86         1.64 o
   6   0  16        583.22        602.14         5.48 o
   7   0  16         89.06         87.25         1.82 o
  -7   1  16         92.20         89.19         1.99 o
  -6   1  16         53.42         60.54         1.34 o
  -5   1  16         36.83         36.65         1.22 o
  -4   1  16         59.11         66.16         1.48 o
  -3   1  16          2.99          4.38         0.81 o
  -2   1  16        217.99        206.93         2.63 o
  -1   1  16        117.58        121.68         2.01 o
   0   1  16        649.27        609.62         5.81 o
   1   1  16        115.17        120.51         2.49 o
   2   1  16        220.53        220.16         2.83 o
   3   1  16          3.29          2.29         0.80 o
   4   1  16         59.15         62.03         1.47 o
   5   1  16         36.48         37.07         1.15 o
   6   1  16         53.98         59.09         1.41 o
   7   1  16         92.29         89.07         1.99 o
  -7   2  16        186.15        181.75         2.90 o
  -6   2  16         21.99         23.50         1.05 o
  -5   2  16        351.71        362.62         4.13 o
  -4   2  16        124.71        122.18         2.11 o
  -3   2  16        316.50        331.63         3.65 o
  -2   2  16         84.40         88.16         1.66 o
  -1   2  16        432.97        421.12         4.37 o
   0   2  16          8.40          5.69         0.89 o
   1   2  16        427.71        424.47         4.56 o
   2   2  16         82.92         84.89         1.69 o
   3   2  16        314.24        326.21         3.85 o
   4   2  16        123.93        119.97         2.03 o
   5   2  16        351.95        356.85         3.76 o
   6   2  16         22.08         24.04         1.03 o
   7   2  16        184.98        184.08         3.05 o
  -7   3  16         29.70         29.87         1.17 o
  -6   3  16         63.47         65.00         1.47 o
  -5   3  16        109.59        114.71         2.06 o
  -4   3  16          0.92          1.86         0.85 o
  -3   3  16         41.62         38.28         1.26 o
  -2   3  16        111.52        106.58         1.83 o
  -1   3  16        996.66       1035.18         9.53 o
   0   3  16        506.97        521.45         5.37 o
   1   3  16        996.05       1034.12         9.47 o
   2   3  16        112.01        112.57         2.16 o
   3   3  16         43.23         40.95         1.26 o
   4   3  16          1.04          1.43         0.81 o
   5   3  16        110.31        115.26         1.88 o
   6   3  16         63.61         64.62         1.40 o
   7   3  16         29.67         27.72         1.29 o
  -6   4  16        141.34        156.84         2.37 o
  -5   4  16         38.13         38.97         1.32 o
  -4   4  16        123.46        122.89         2.08 o
  -3   4  16         94.54         82.87         1.72 o
  -2   4  16         64.43         62.58         1.61 o
  -1   4  16        136.73        119.48         2.10 o
   0   4  16          0.73          1.28         0.83 o
   1   4  16        134.79        117.31         2.32 o
   2   4  16         63.11         63.65         1.61 o
   3   4  16         93.71         79.95         1.72 o
   4   4  16        123.67        123.48         2.03 o
   5   4  16         38.68         39.60         1.16 o
   6   4  16        142.11        153.07         2.26 o
  -6   5  16        308.19        321.80         3.76 o
  -5   5  16        102.28        104.53         2.10 o
  -4   5  16        446.86        464.19         4.85 o
  -3   5  16         28.57         31.65         1.22 o
  -2   5  16        312.76        324.61         3.92 o
  -1   5  16        345.79        320.74         4.04 o
   0   5  16         31.76         39.35         1.35 o
   1   5  16        346.96        323.68         3.90 o
   2   5  16        315.38        325.19         4.32 o
   3   5  16         29.04         29.71         1.25 o
   4   5  16        445.03        463.14         4.82 o
   5   5  16        104.49        103.92         1.82 o
   6   5  16        308.75        312.81         3.86 o
  -6   6  16        194.89        198.85         2.95 o
  -5   6  16         42.05         46.81         1.33 o
  -4   6  16         50.87         50.32         1.40 o
  -3   6  16        129.22        119.34         2.15 o
  -2   6  16         98.99         90.69         1.95 o
  -1   6  16        349.58        341.14         4.14 o
   0   6  16        328.87        340.29         4.30 o
   1   6  16        348.33        334.89         4.25 o
   2   6  16         98.00         93.56         2.07 o
   3   6  16        127.93        114.84         2.23 o
   4   6  16         50.79         52.98         1.91 o
   5   6  16         42.02         45.39         1.48 o
   6   6  16        194.95        191.54         3.97 o
  -5   7  16        230.98        221.16         2.74 o
  -4   7  16        153.48        154.53         2.39 o
  -3   7  16         10.82         15.85         1.08 o
  -2   7  16        371.14        391.82         4.54 o
  -1   7  16        275.19        262.47         3.47 o
   0   7  16          6.42          3.19         1.02 o
   1   7  16        274.78        264.91         3.70 o
   2   7  16        369.84        384.73         4.84 o
   3   7  16         10.40         13.98         1.12 o
   4   7  16        154.36        155.13         2.79 o
   5   7  16        231.52        221.06         3.30 o
  -5   8  16         95.21         99.57         2.07 o
  -4   8  16         83.18         94.29         1.88 o
  -3   8  16         51.98         51.50         1.40 o
  -2   8  16        378.63        361.93         4.46 o
  -1   8  16         63.16         66.71         1.82 o
   0   8  16          1.46          1.31         0.98 o
   1   8  16         62.96         63.20         1.74 o
   2   8  16        379.45        377.23         4.84 o
   3   8  16         52.07         54.85         1.85 o
   4   8  16         83.47         98.21         2.16 o
   5   8  16         97.80        105.71         2.43 o
  -4   9  16          4.24          1.69         1.07 o
  -3   9  16         35.14         35.91         1.44 o
  -2   9  16         39.08         42.17         1.65 o
  -1   9  16        169.90        177.08         2.95 o
   0   9  16          1.32          0.66         1.05 o
   1   9  16        172.50        183.12         3.23 o
   2   9  16         39.30         41.77         1.57 o
   3   9  16         35.52         31.91         1.42 o
   4   9  16          4.51          2.23         1.13 o
  -4  10  16        100.07        106.95         4.00 o
  -3  10  16         22.29         30.87         1.70 o
  -2  10  16         44.83         52.08         1.65 o
  -1  10  16        136.05        131.65         2.55 o
   0  10  16        322.96        342.14         4.84 o
   1  10  16        137.16        129.18         3.44 o
   2  10  16         44.39         51.31         1.70 o
   3  10  16         21.75         32.12         1.46 o
   4  10  16         97.75        100.69         3.29 o
  -2  11  16          1.00          1.88         1.25 o
  -1  11  16         61.03         60.76         1.83 o
   0  11  16        112.10        109.90         2.43 o
   1  11  16         62.11         63.82         2.58 o
   2  11  16          1.02          0.60         1.19 o
   0  12  16         39.67         36.21         2.15 o
   1   0  17       1189.41       1126.56        10.15 o
   2   0  17        292.42        306.87         3.45 o
   3   0  17        402.95        423.10         4.46 o
   4   0  17          0.01          0.65         0.81 o
   5   0  17          4.72          4.53         0.90 o
   6   0  17          0.37          0.01         0.80 o
  -6   1  17         89.14         91.15         1.75 o
  -5   1  17        169.51        170.10         2.56 o
  -4   1  17        315.64        321.56         3.71 o
  -3   1  17        215.33        211.62         2.79 o
  -2   1  17         52.12         48.79         1.43 o
  -1   1  17        366.32        359.02         4.21 o
   0   1  17       1575.88       1548.70        13.80 o
   1   1  17        366.70        362.92         4.52 o
   2   1  17         52.15         46.57         1.48 o
   3   1  17        214.70        210.85         2.92 o
   4   1  17        313.58        313.27         3.80 o
   5   1  17        167.80        166.15         2.39 o
   6   1  17         88.11         87.18         1.65 o
  -6   2  17         85.65         86.90         1.70 o
  -5   2  17        260.80        288.81         3.46 o
  -4   2  17         26.42         30.74         1.14 o
  -3   2  17        180.72        184.88         2.51 o
  -2   2  17        335.98        327.78         3.80 o
  -1   2  17        857.65        819.64         9.17 o
   0   2  17        382.09        361.72         4.44 o
   1   2  17        858.50        831.52         7.82 o
   2   2  17        331.76        324.37         4.03 o
   3   2  17        180.03        183.62         2.60 o
   4   2  17         26.73         29.60         1.34 o
   5   2  17        262.24        288.02         3.26 o
   6   2  17         84.93         86.76         1.66 o
  -6   3  17        180.51        175.21         2.48 o
  -5   3  17         49.04         48.59         1.34 o
  -4   3  17         64.56         63.72         1.51 o
  -3   3  17         94.89         87.17         1.68 o
  -2   3  17         28.53         25.28         1.13 o
  -1   3  17        153.83        145.48         2.43 o
   0   3  17          2.47          4.29         0.89 o
   1   3  17        154.67        152.69         2.52 o
   2   3  17         28.84         26.05         1.27 o
   3   3  17         92.74         85.40         1.81 o
   4   3  17         64.69         61.81         1.50 o
   5   3  17         49.59         48.01         1.42 o
   6   3  17        181.67        170.25         2.47 o
  -6   4  17        202.37        218.30         2.95 o
  -5   4  17        155.82        167.34         2.33 o
  -4   4  17         53.22         55.52         1.35 o
  -3   4  17          8.96         10.51         0.96 o
  -2   4  17        222.68        206.52         2.99 o
  -1   4  17         44.46         45.05         1.47 o
   0   4  17         24.56         16.21         1.05 o
   1   4  17         43.81         40.11         1.39 o
   2   4  17        216.81        191.79         2.98 o
   3   4  17          8.71          8.30         1.16 o
   4   4  17         52.19         52.56         1.48 o
   5   4  17        158.28        169.82         2.48 o
   6   4  17        205.59        218.49         3.18 o
  -6   5  17         31.10         29.39         1.17 o
  -5   5  17         18.73         18.29         0.97 o
  -4   5  17         40.34         39.12         1.25 o
  -3   5  17        158.77        149.49         2.31 o
  -2   5  17        286.09        281.60         3.65 o
  -1   5  17        170.08        154.94         2.71 o
   0   5  17         52.72         67.46         1.74 o
   1   5  17        170.11        156.56         2.64 o
   2   5  17        286.27        283.72         3.75 o
   3   5  17        158.54        149.74         2.50 o
   4   5  17         40.81         39.84         1.47 o
   5   5  17         18.97         18.34         1.18 o
   6   5  17         30.79         31.25         1.48 o
  -5   6  17        137.58        133.92         2.03 o
  -4   6  17         21.94         19.03         1.08 o
  -3   6  17        132.37        135.82         2.26 o
  -2   6  17          5.42          4.78         1.04 o
  -1   6  17        365.73        329.64         4.38 o
   0   6  17        143.35        162.11         2.67 o
   1   6  17        367.44        343.18         4.41 o
   2   6  17          5.35          5.23         1.04 o
   3   6  17        131.21        138.89         2.48 o
   4   6  17         21.36         15.77         1.12 o
   5   6  17        136.84        134.33         2.92 o
  -5   7  17         63.57         59.33         2.37 o
  -4   7  17        342.50        367.70         4.77 o
  -3   7  17         32.35         30.80         1.42 o
  -2   7  17        130.55        133.47         2.45 o
  -1   7  17         19.85         17.66         1.21 o
   0   7  17          0.71          1.38         1.05 o
   1   7  17         20.79         20.12         1.25 o
   2   7  17        131.52        135.22         2.45 o
   3   7  17         32.22         33.02         1.55 o
   4   7  17        343.21        371.94         4.82 o
   5   7  17         64.26         61.98         2.11 o
  -4   8  17        103.47        110.73         2.14 o
  -3   8  17         32.61         25.40         1.29 o
  -2   8  17         25.58         33.60         1.46 o
  -1   8  17        206.63        208.08         3.37 o
   0   8  17          2.58          4.42         1.05 o
   1   8  17        205.50        206.22         3.18 o
   2   8  17         26.04         31.60         1.47 o
   3   8  17         31.88         26.30         1.33 o
   4   8  17        102.02        110.89         2.18 o
  -4   9  17         42.45         34.61         1.75 o
  -3   9  17          9.02         11.30         1.33 o
  -2   9  17         10.25         10.07         1.23 o
  -1   9  17          6.51          8.52         1.12 o
   0   9  17          0.65          0.64         1.06 o
   1   9  17          6.55          7.88         1.23 o
   2   9  17          9.61          9.01         1.17 o
   3   9  17          9.14         11.25         1.19 o
   4   9  17         41.92         34.48         2.01 o
  -3  10  17         70.44         75.52         3.34 o
  -2  10  17         93.87         88.32         2.46 o
  -1  10  17         95.55         96.47         2.12 o
   0  10  17         25.44         32.86         1.50 o
   1  10  17         95.62         93.82         2.61 o
   2  10  17         94.67         88.40         3.24 o
   3  10  17         68.14         73.61         2.50 o
  -1  11  17         23.00         22.15         1.72 o
   0  11  17        137.07        134.60         4.16 o
   1  11  17         22.80         21.35         1.56 o
   0   0  18        508.78        479.04         7.30 o
   1   0  18        925.24        924.01         9.52 o
   2   0  18         14.60         14.93         1.05 o
   3   0  18        212.94        212.36         2.85 o
   4   0  18        631.44        641.93         6.64 o
   5   0  18         80.29         71.00         1.65 o
   6   0  18         15.66         16.91         1.03 o
  -6   1  18        146.03        144.95         2.35 o
  -5   1  18        506.20        530.90         5.54 o
  -4   1  18        145.58        140.68         2.23 o
  -3   1  18        239.68        229.85         3.09 o
  -2   1  18         74.07         77.63         1.69 o
  -1   1  18        117.60        118.00         2.24 o
   0   1  18        314.08        312.88         4.09 o
   1   1  18        119.07        117.29         2.19 o
   2   1  18         73.23         78.39         1.78 o
   3   1  18        240.96        235.58         3.20 o
   4   1  18        144.76        142.77         2.35 o
   5   1  18        507.67        529.19         5.36 o
   6   1  18        143.85        147.22         2.46 o
  -6   2  18         50.14         46.69         1.28 o
  -5   2  18         73.67         74.64         1.57 o
  -4   2  18        232.41        241.91         3.01 o
  -3   2  18        226.77        232.97         3.02 o
  -2   2  18         66.66         65.28         1.58 o
  -1   2  18         10.06         12.77         1.00 o
   0   2  18        281.02        273.28         3.78 o
   1   2  18          9.84         12.08         1.03 o
   2   2  18         68.32         70.48         1.74 o
   3   2  18        224.04        236.92         3.43 o
   4   2  18        230.32        240.72         3.00 o
   5   2  18         74.56         73.47         1.60 o
   6   2  18         50.91         52.67         1.49 o
  -6   3  18        172.08        170.12         3.37 o
  -5   3  18         34.92         37.67         1.17 o
  -4   3  18         43.40         50.64         1.48 o
  -3   3  18         98.60        104.47         1.95 o
  -2   3  18        389.90        391.76         4.73 o
  -1   3  18         56.68         61.51         1.69 o
   0   3  18        295.05        311.35         4.05 o
   1   3  18         57.17         57.35         1.62 o
   2   3  18        394.20        382.33         4.85 o
   3   3  18         98.04        108.32         2.13 o
   4   3  18         42.43         49.48         1.42 o
   5   3  18         35.91         38.21         1.28 o
   6   3  18        172.24        172.45         3.85 o
  -5   4  18         51.17         48.91         1.26 o
  -4   4  18         75.94         74.70         1.56 o
  -3   4  18        138.70        134.65         2.30 o
  -2   4  18         60.76         69.48         1.82 o
  -1   4  18         31.91         27.22         1.28 o
   0   4  18          4.45          4.08         1.00 o
   1   4  18         30.93         25.84         2.01 o
   2   4  18         61.38         66.00         1.68 o
   3   4  18        138.82        138.21         2.48 o
   4   4  18         76.23         78.49         1.75 o
   5   4  18         51.60         48.54         1.41 o
  -5   5  18        157.51        158.32         2.65 o
  -4   5  18          8.97          7.74         0.97 o
  -3   5  18        121.00        119.70         2.28 o
  -2   5  18         98.99         88.52         2.03 o
  -1   5  18        519.97        538.33         6.45 o
   0   5  18         72.50         66.86         1.79 o
   1   5  18        514.80        528.96         6.19 o
   2   5  18         98.64         88.81         1.96 o
   3   5  18        119.16        115.84         2.24 o
   4   5  18          8.98          9.08         1.09 o
   5   5  18        156.01        157.54         2.63 o
  -5   6  18         29.07         28.85         1.47 o
  -4   6  18          5.19          3.65         0.93 o
  -3   6  18        145.21        150.18         2.77 o
  -2   6  18         69.50         67.26         1.84 o
  -1   6  18        182.93        185.48         3.03 o
   0   6  18        497.86        478.93         7.29 o
   1   6  18        180.65        182.15         3.02 o
   2   6  18         69.55         68.29         1.75 o
   3   6  18        143.54        147.87         2.56 o
   4   6  18          4.83          4.58         1.04 o
   5   6  18         28.89         31.30         1.47 o
  -4   7  18        109.87        105.64         2.36 o
  -3   7  18         96.57        107.99         2.38 o
  -2   7  18         27.59         31.15         1.44 o
  -1   7  18        446.45        469.46         6.20 o
   0   7  18        446.83        472.77         5.98 o
   1   7  18        446.85        462.74         5.66 o
   2   7  18         27.06         29.76         1.28 o
   3   7  18         97.88        109.49         2.55 o
   4   7  18        111.70        108.91         2.46 o
  -4   8  18        187.90        199.57         6.81 o
  -3   8  18        221.11        208.81         3.94 o
  -2   8  18         27.71         22.60         1.38 o
  -1   8  18         58.66         71.03         2.03 o
   0   8  18          0.01          0.25         1.02 o
   1   8  18         57.93         66.61         1.78 o
   2   8  18         26.61         20.35         1.32 o
   3   8  18        220.63        204.39         3.24 o
   4   8  18        187.95        189.03        13.35 o
  -3   9  18         77.89         72.45         2.58 o
  -2   9  18        206.52        224.34         4.10 o
  -1   9  18        160.61        165.97         3.03 o
   0   9  18        418.44        430.46         5.90 o
   1   9  18        160.34        169.97         3.04 o
   2   9  18        204.06        218.01         3.69 o
   3   9  18         77.32         68.92         2.28 o
  -1  10  18         63.60         59.38         2.14 o
   0  10  18         53.43         54.42         2.25 o
   1  10  18         65.01         62.04         2.01 o
   1   0  19        990.54       1047.86        10.98 o
   2   0  19        181.16        169.99         2.72 o
   3   0  19         39.83         37.74         1.33 o
   4   0  19         29.63         36.34         1.26 o
   5   0  19        166.60        158.50         2.44 o
  -5   1  19         72.33         65.22         1.56 o
  -4   1  19         36.32         34.85         1.21 o
  -3   1  19         31.25         30.81         1.25 o
  -2   1  19        170.96        188.71         2.91 o
  -1   1  19        150.28        146.67         2.45 o
   0   1  19        119.08        112.99         2.32 o
   1   1  19        152.52        143.53         2.61 o
   2   1  19        172.36        187.07         2.79 o
   3   1  19         31.98         31.64         1.69 o
   4   1  19         36.11         34.35         1.27 o
   5   1  19         72.98         66.66         1.53 o
  -5   2  19         38.93         39.09         1.26 o
  -4   2  19         15.80         15.24         0.98 o
  -3   2  19        223.07        220.95         2.92 o
  -2   2  19         45.30         42.47         1.47 o
  -1   2  19         51.62         54.60         1.66 o
   0   2  19         37.01         42.75         1.51 o
   1   2  19         52.24         52.88         1.64 o
   2   2  19         45.82         44.83         2.28 o
   3   2  19        219.81        219.49         3.23 o
   4   2  19         15.77         15.53         1.12 o
   5   2  19         38.97         40.75         1.51 o
  -5   3  19         78.97         77.12         2.44 o
  -4   3  19         56.78         59.09         1.42 o
  -3   3  19         27.11         25.23         1.41 o
  -2   3  19          3.42          2.18         0.96 o
  -1   3  19         48.87         44.69         1.56 o
   0   3  19        124.46        115.30         2.24 o
   1   3  19         49.16         47.94         1.57 o
   2   3  19          3.10          1.83         0.94 o
   3   3  19         27.08         25.97         1.25 o
   4   3  19         55.20         58.46         1.85 o
   5   3  19         79.29         74.91         1.90 o
  -5   4  19         23.07         23.80         1.29 o
  -4   4  19         77.07         79.49         1.81 o
  -3   4  19          3.44          4.82         1.05 o
  -2   4  19         41.74         44.25         1.49 o
  -1   4  19         67.61         68.68         1.86 o
   0   4  19        115.55        118.12         2.50 o
   1   4  19         66.71         69.82         1.86 o
   2   4  19         40.68         45.02         1.52 o
   3   4  19          3.34          4.06         0.97 o
   4   4  19         77.43         83.89         1.92 o
   5   4  19         23.58         23.08         1.48 o
  -4   5  19         50.23         45.92         1.44 o
  -3   5  19         82.76         76.37         1.78 o
  -2   5  19        103.68         94.14         2.18 o
  -1   5  19        101.15         96.33         3.03 o
   0   5  19        812.55        869.94        13.48 o
   1   5  19        101.65         96.13         2.14 o
   2   5  19        102.95         93.44         2.09 o
   3   5  19         82.19         73.83         1.77 o
   4   5  19         50.04         45.65         1.43 o
  -4   6  19         81.20         85.56         2.23 o
  -3   6  19         85.65        101.92         2.26 o
  -2   6  19          4.55          4.39         1.12 o
  -1   6  19         36.35         32.55         1.71 o
   0   6  19         24.38         21.85         1.60 o
   1   6  19         36.17         34.38         1.52 o
   2   6  19          4.70          1.48         0.99 o
   3   6  19         86.04         99.57         2.12 o
   4   6  19         81.54         84.63         2.08 o
  -3   7  19         57.18         52.66         2.10 o
  -2   7  19         93.55         94.19         2.80 o
  -1   7  19         18.86         22.66         1.50 o
   0   7  19        302.62        308.97         4.47 o
   1   7  19         19.07         18.90         1.25 o
   2   7  19         94.42         98.39         2.11 o
   3   7  19         58.41         52.83         1.64 o
  -3   8  19         49.79         55.79         2.60 o
  -2   8  19         99.43        105.31         2.83 o
  -1   8  19          1.95          1.29         1.12 o
   0   8  19         66.10         71.69         2.08 o
   1   8  19          1.88          0.36         1.04 o
   2   8  19        100.63        106.06         2.33 o
   3   8  19         50.63         55.34         2.65 o
  -1   9  19         76.66         80.87         2.76 o
   0   9  19         20.79         19.94         1.58 o
   1   9  19         77.85         84.67         2.48 o
   0   0  20         37.76         30.04         2.17 o
   1   0  20         48.24         50.62         1.59 o
   2   0  20          1.87          3.12         0.99 o
   3   0  20         18.14         16.80         1.11 o
   4   0  20         10.22          7.43         1.03 o
   5   0  20          0.04          0.38         1.10 o
  -5   1  20         46.95         41.93         1.88 o
  -4   1  20         86.61         77.91         2.46 o
  -3   1  20        127.48        123.55         2.20 o
  -2   1  20        211.83        209.26         3.15 o
  -1   1  20        208.67        206.83         3.25 o
   0   1  20          1.99          0.38         0.99 o
   1   1  20        206.80        199.97         3.09 o
   2   1  20        211.67        213.41         3.15 o
   3   1  20        126.43        125.63         2.36 o
   4   1  20         85.82         79.01         2.14 o
   5   1  20         48.14         44.63         1.88 o
  -5   2  20          1.77          2.21         1.27 o
  -4   2  20         10.63         10.87         1.02 o
  -3   2  20        302.96        316.78         4.23 o
  -2   2  20         90.92         93.00         2.08 o
  -1   2  20         83.35         86.16         2.04 o
   0   2  20         90.77         97.15         2.10 o
   1   2  20         81.35         81.77         2.00 o
   2   2  20         91.63         91.21         2.55 o
   3   2  20        301.92        329.17         4.50 o
   4   2  20         10.59         11.18         1.02 o
   5   2  20          1.97          4.70         1.41 o
  -4   3  20         48.96         43.87         1.76 o
  -3   3  20         42.77         36.71         1.49 o
  -2   3  20         22.06         18.24         1.21 o
  -1   3  20         97.51         93.93         2.15 o
   0   3  20         10.60         10.40         1.09 o
   1   3  20         97.41         97.47         2.24 o
   2   3  20         23.05         19.55         1.21 o
   3   3  20         43.38         39.75         1.40 o
   4   3  20         48.71         45.40         1.81 o
  -4   4  20        144.72        161.59         3.72 o
  -3   4  20         17.13         15.65         1.16 o
  -2   4  20         42.56         39.68         1.48 o
  -1   4  20         16.58         17.93         1.65 o
   0   4  20        363.62        356.22         4.82 o
   1   4  20         16.48         20.72         1.31 o
   2   4  20         42.46         43.49         1.46 o
   3   4  20         16.19         14.24         1.16 o
   4   4  20        143.64        161.86         2.87 o
  -4   5  20         31.49         31.36         1.80 o
  -3   5  20        199.88        201.94         3.30 o
  -2   5  20         66.02         62.62         1.84 o
  -1   5  20         24.78         27.23         1.50 o
   0   5  20          0.42          0.68         1.03 o
   1   5  20         24.62         29.64         1.41 o
   2   5  20         65.91         58.78         1.75 o
   3   5  20        200.12        211.98         3.28 o
   4   5  20         30.55         30.94         1.66 o
  -3   6  20          9.39          8.98         1.20 o
  -2   6  20         14.46         15.71         1.31 o
  -1   6  20        157.71        140.36         2.76 o
   0   6  20        366.05        356.65         5.19 o
   1   6  20        157.08        146.72         3.28 o
   2   6  20         14.56         15.28         1.18 o
   3   6  20          9.41          8.35         1.29 o
  -2   7  20         71.28         72.34         2.36 o
  -1   7  20        205.78        200.67         4.13 o
   0   7  20          4.32          4.60         1.17 o
   1   7  20        206.10        197.17         4.01 o
   2   7  20         71.51         66.05         2.40 o
  -1   8  20        235.80        262.10        14.75 o
   0   8  20         20.53         20.00         1.72 o
   1   8  20        233.84        237.38         6.44 o
   1   0  21          1.96          1.86         0.98 o
   2   0  21        250.64        242.39         3.47 o
   3   0  21          0.62         -0.08         1.02 o
   4   0  21         44.09         39.57         1.65 o
  -4   1  21         18.57         17.24         1.40 o
  -3   1  21         38.88         33.00         1.33 o
  -2   1  21        239.68        256.74         3.90 o
  -1   1  21        235.36        233.50         3.76 o
   0   1  21        567.12        547.47         6.45 o
   1   1  21        234.36        232.05         3.41 o
   2   1  21        238.58        250.78         3.70 o
   3   1  21         39.45         37.06         1.43 o
   4   1  21         18.72         19.30         1.35 o
  -4   2  21         47.16         43.26         1.90 o
  -3   2  21         26.72         26.33         1.32 o
  -2   2  21        328.54        330.46         4.73 o
  -1   2  21        167.45        158.56         2.84 o
   0   2  21         59.91         51.93         1.76 o
   1   2  21        165.63        158.76         2.78 o
   2   2  21        326.67        339.20         4.72 o
   3   2  21         26.46         27.43         1.21 o
   4   2  21         47.01         43.31         2.01 o
  -3   3  21          1.48         -0.42         1.06 o
  -2   3  21         82.21         81.71         2.07 o
  -1   3  21         82.88         81.60         1.92 o
   0   3  21         13.46          7.50         1.16 o
   1   3  21         82.66         83.41         2.41 o
   2   3  21         81.83         79.18         2.05 o
   3   3  21          1.50          1.49         1.02 o
  -3   4  21         31.94         39.15         1.79 o
  -2   4  21         27.81         25.92         1.34 o
  -1   4  21         44.63         43.90         1.64 o
   0   4  21        161.65        157.47         2.87 o
   1   4  21         45.66         41.17         2.16 o
   2   4  21         27.86         24.88         1.25 o
   3   4  21         31.56         39.28         1.53 o
  -3   5  21         31.91         25.63         1.65 o
  -2   5  21         20.34         12.59         1.31 o
  -1   5  21         77.12         80.81         2.11 o
   0   5  21         24.75         33.90         1.49 o
   1   5  21         76.64         81.30         2.38 o
   2   5  21         20.75         14.74         1.32 o
   3   5  21         32.21         30.37         2.04 o
  -2   6  21        115.82        110.64         3.43 o
  -1   6  21        203.54        223.41         4.71 o
   0   6  21         14.60         14.73         1.34 o
   1   6  21        202.49        210.74         4.30 o
   2   6  21        115.66        116.73         3.48 o
   0   7  21         53.92         72.52         3.99 o
   0   0  22        151.39        142.61         3.82 o
   1   0  22         79.32         75.86         2.08 o
   2   0  22          3.89          1.97         1.06 o
   3   0  22          0.71          0.48         1.31 o
  -3   1  22         14.93         14.22         1.44 o
  -2   1  22          2.99          2.38         1.12 o
  -1   1  22          2.69          6.04         1.15 o
   0   1  22        152.01        121.19         2.61 o
   1   1  22          3.19          7.80         1.14 o
   2   1  22          3.33          2.40         1.18 o
   3   1  22         15.12         17.54         2.25 o
  -3   2  22         31.20         31.02         2.39 o
  -2   2  22         21.66         19.03         1.54 o
  -1   2  22          6.37          7.44         1.36 o
   0   2  22        100.83        106.70         2.31 o
   1   2  22          6.13          8.12         1.19 o
   2   2  22         22.62         23.73         1.34 o
   3   2  22         31.16         28.91         2.37 o
  -2   3  22          5.50          6.89         1.40 o
  -1   3  22         47.21         40.38         1.78 o
   0   3  22         34.73         29.36         1.97 o
   1   3  22         46.80         39.37         1.59 o
   2   3  22          5.20          5.10         1.32 o
  -2   4  22          0.67         -0.79         1.39 o
  -1   4  22         10.08          8.52         1.35 o
   0   4  22          7.11          6.46         1.23 o
   1   4  22         10.27          9.88         1.30 o
   2   4  22          0.64          0.79         1.40 o
  -1   5  22         21.69         16.60         2.13 o
   0   5  22         49.68         47.58         2.50 o
   1   5  22         21.70         18.22         1.60 o
   1   0  23         10.07          8.43         1.62 o
  -1   1  23         52.42         62.67         3.88 o
   0   1  23        309.57        298.83        13.02 o
   1   1  23         53.68         59.87         2.99 o
   0   2  23          5.13          5.30         1.43 o
                                                
