# Supplementary material for: Use of intensity quotients and differences in absolute structure refinement
Source: Acta Crystallogr B Struct Sci Cryst Eng Mater. 2013 May 17;69(Pt 3):249–59. doi: 10.1107/S2052519213010014 (PMC3661305; doi:10.1107/S2052519213010014)
Supplement: Supplementary file 3 [file b-69-00249-sup3.zip › glutamine_B.fcf]

#
# h,k,l, Fc-squared, Fo-squared, sigma(Fo-squared), status flag
#
data_glutamine_B
_shelx_title ' glutamine K1 in P2(1)2(1)2(1) 46 runs'
_shelx_refln_list_code          4
_shelx_F_calc_maximum       69.82
_exptl_crystal_F_000       312.00
_reflns_d_resolution_high  0.8249

loop_
 _space_group_symop_operation_xyz
 'x, y, z'
 '-x+1/2, -y, z+1/2'
 '-x, y+1/2, -z+1/2'
 'x+1/2, -y+1/2, -z'

_cell_length_a     5.0940
_cell_length_b     7.7450
_cell_length_c    15.9410
_cell_angle_alpha  90.000
_cell_angle_beta   90.000
_cell_angle_gamma  90.000

_shelx_F_squared_multiplier     1.000

loop_
 _refln_index_h
 _refln_index_k
 _refln_index_l
 _refln_F_squared_calc
 _refln_F_squared_meas
 _refln_F_squared_sigma
 _refln_observed_status
   2   0   0        288.53        383.33         7.18 o
   4   0   0         43.05         47.17         0.49 o
   6   0   0        119.50        111.61         1.16 o
   1   1   0        234.63        258.05         2.25 o
   2   1   0        652.26        669.77         7.69 o
   3   1   0        383.11        423.07         2.14 o
   4   1   0         49.32         50.71         0.36 o
   5   1   0         31.27         29.57         0.42 o
   6   1   0         39.18         39.99         0.37 o
   0   2   0         95.76         74.04         1.05 o
   1   2   0        721.16        772.43         6.42 o
   2   2   0         90.26         96.47         1.24 o
   3   2   0       1151.13       1156.34         5.29 o
   4   2   0        400.28        382.05         1.94 o
   5   2   0         26.51         24.69         0.32 o
   6   2   0         17.51         17.86         0.58 o
   1   3   0        256.60        272.11         2.90 o
   2   3   0          0.32          0.42         0.12 o
   3   3   0         25.59         27.00         0.22 o
   4   3   0         19.45         23.05         0.25 o
   5   3   0         63.20         67.86         0.50 o
   0   4   0        355.40        338.77         5.47 o
   1   4   0        106.97        115.08         1.56 o
   2   4   0        292.23        313.03         1.54 o
   3   4   0        112.10        103.18         0.60 o
   4   4   0        366.81        340.82         2.15 o
   5   4   0        334.21        319.57         2.16 o
   1   5   0         27.82         31.00         0.25 o
   2   5   0          0.19          0.41         0.07 o
   3   5   0         60.44         64.19         0.55 o
   4   5   0         38.14         36.03         0.38 o
   5   5   0         17.30         18.19         0.27 o
   0   6   0       1230.86       1166.17         7.27 o
   1   6   0        264.26        252.04         1.37 o
   2   6   0          4.73          4.76         0.16 o
   3   6   0         27.71         28.63         0.38 o
   4   6   0         11.63         11.33         0.19 o
   1   7   0        114.51        111.40         0.83 o
   2   7   0          4.06          4.46         0.16 o
   3   7   0         31.37         30.82         0.32 o
   4   7   0         44.17         41.35         0.54 o
   0   8   0        133.50        141.37         1.39 o
   1   8   0          0.09          0.32         0.09 o
   2   8   0         15.46         14.26         0.20 o
   3   8   0         70.53         63.05         0.73 o
   1   9   0         78.48         78.46         0.95 o
   1   0   1        357.84        389.05         3.39 o
   2   0   1         78.81         90.70         1.19 o
   3   0   1        171.06        169.99         0.95 o
   4   0   1         65.87         70.61         0.46 o
   5   0   1         86.38         82.62         0.86 o
   6   0   1        414.49        407.48         2.79 o
  -6   1   1         31.58         33.28         0.34 o
  -5   1   1        295.74        299.51         2.17 o
  -4   1   1         99.08         97.01         0.59 o
  -3   1   1        241.13        245.41         1.28 o
  -2   1   1        267.85        298.33         3.39 o
  -1   1   1        362.73        353.41         2.83 o
   0   1   1         87.66         81.49         0.77 o
   1   1   1        359.27        356.61         3.28 o
   2   1   1        267.69        293.26         3.96 o
   3   1   1        243.60        249.59         1.29 o
   4   1   1         99.32         98.53         0.58 o
   5   1   1        297.57        302.41         2.74 o
   6   1   1         31.96         33.28         0.33 o
  -6   2   1         25.72         27.22         1.47 o
  -5   2   1         64.22         65.39         0.53 o
  -4   2   1         25.75         26.73         0.25 o
  -3   2   1        617.74        648.97         3.00 o
  -2   2   1         34.59         35.87         0.55 o
  -1   2   1       1121.76       1086.51         8.85 o
   0   2   1       3402.81       2857.82        24.79 o
   1   2   1       1121.99       1088.12         9.90 o
   2   2   1         32.57         33.42         0.65 o
   3   2   1        615.48        653.57         2.94 o
   4   2   1         26.39         27.74         0.25 o
   5   2   1         63.99         65.08         0.64 o
   6   2   1         25.83         24.01         0.60 o
  -5   3   1         56.76         63.04         0.48 o
  -4   3   1          2.32          3.81         0.12 o
  -3   3   1         29.08         27.14         0.23 o
  -2   3   1        685.24        728.01         7.32 o
  -1   3   1       1577.63       1608.86        19.07 o
   0   3   1        207.37        221.35         2.38 o
   1   3   1       1577.80       1629.64        16.86 o
   2   3   1        685.71        725.88         5.89 o
   3   3   1         28.96         26.86         0.22 o
   4   3   1          2.34          3.64         0.12 o
   5   3   1         56.63         64.15         0.48 o
  -5   4   1         65.64         66.35         0.55 o
  -4   4   1         91.62         86.23         0.66 o
  -3   4   1          1.20          1.34         0.08 o
  -2   4   1        312.39        300.73         1.51 o
  -1   4   1        117.02        115.03         1.07 o
   0   4   1       1421.92       1487.46        16.05 o
   1   4   1        116.47        113.03         1.37 o
   2   4   1        312.57        300.14         1.44 o
   3   4   1          1.24          1.36         0.08 o
   4   4   1         91.81         85.05         0.65 o
   5   4   1         65.30         67.05         0.53 o
  -5   5   1         30.69         27.09         0.46 o
  -4   5   1          2.27          4.20         0.14 o
  -3   5   1         34.55         32.61         0.36 o
  -2   5   1        166.70        170.41         0.96 o
  -1   5   1        291.17        293.54         1.48 o
   0   5   1          3.52          3.24         0.08 o
   1   5   1        291.62        291.72         1.47 o
   2   5   1        166.52        168.99         0.95 o
   3   5   1         35.22         33.71         0.38 o
   4   5   1          2.42          4.26         0.15 o
   5   5   1         30.14         26.68         0.33 o
  -4   6   1         15.26         14.62         0.21 o
  -3   6   1         68.21         64.08         0.70 o
  -2   6   1        405.69        381.96         3.05 o
  -1   6   1        168.00        159.38         0.92 o
   0   6   1        398.82        381.15         1.81 o
   1   6   1        168.01        159.57         0.92 o
   2   6   1        409.55        386.26         2.51 o
   3   6   1         68.83         66.17         0.65 o
   4   6   1         15.83         15.35         0.22 o
  -4   7   1         58.41         55.88         0.68 o
  -3   7   1         83.00         85.48         0.67 o
  -2   7   1         94.16         96.67         0.96 o
  -1   7   1         12.46         13.29         0.22 o
   0   7   1        142.95        143.34         0.94 o
   1   7   1         12.83         13.33         0.22 o
   2   7   1         94.76         98.37         0.85 o
   3   7   1         83.22         84.58         0.69 o
   4   7   1         58.56         56.21         0.68 o
  -3   8   1        144.31        146.07         1.71 o
  -2   8   1         95.57         97.86         0.76 o
  -1   8   1        177.24        186.31         1.22 o
   0   8   1         27.04         27.27         0.31 o
   1   8   1        176.01        186.48         1.25 o
   2   8   1         93.47         95.66         0.76 o
   3   8   1        146.29        150.19         1.63 o
  -1   9   1          1.74          1.84         0.12 o
   0   9   1        141.73        145.14         1.43 o
   1   9   1          1.73          1.70         0.11 o
   0   0   2        361.64        338.79         4.37 o
   1   0   2       2785.91       2097.67        22.28 o
   2   0   2        352.69        407.87         4.54 o
   3   0   2        240.10        243.31         1.27 o
   4   0   2         77.10         70.62         0.45 o
   5   0   2         24.38         23.05         0.37 o
   6   0   2          0.68          1.24         0.09 o
  -6   1   2         29.84         29.59         0.34 o
  -5   1   2        118.08        117.28         0.85 o
  -4   1   2        347.34        357.88         1.80 o
  -3   1   2        401.86        390.31         1.96 o
  -2   1   2        233.96        252.48         2.44 o
  -1   1   2       2919.05       2368.47        19.88 o
   0   1   2         35.34         26.56         0.30 o
   1   1   2       2926.94       2440.97        23.63 o
   2   1   2        233.11        251.51         4.16 o
   3   1   2        400.52        390.21         1.88 o
   4   1   2        346.60        359.82         1.72 o
   5   1   2        119.89        120.38         1.13 o
   6   1   2         29.11         29.98         0.31 o
  -5   2   2        161.72        163.76         1.14 o
  -4   2   2         59.08         58.76         0.42 o
  -3   2   2          9.53         10.19         0.13 o
  -2   2   2       1002.90       1064.18        10.28 o
  -1   2   2       1974.12       1829.65        16.07 o
   0   2   2       2382.03       2286.07        20.54 o
   1   2   2       1972.42       1840.88        16.47 o
   2   2   2        994.94       1063.20        13.90 o
   3   2   2          9.57         10.64         0.13 o
   4   2   2         58.58         59.39         0.40 o
   5   2   2        162.44        163.90         1.60 o
   6   2   2         30.97         29.33         0.67 o
  -5   3   2         53.74         57.05         0.46 o
  -4   3   2         12.81         11.94         0.18 o
  -3   3   2         12.15         13.17         0.16 o
  -2   3   2        227.87        233.60         2.20 o
  -1   3   2        917.24        934.49        11.65 o
   0   3   2       1458.24       1442.96        16.81 o
   1   3   2        916.71        944.36        10.17 o
   2   3   2        226.05        230.41         1.65 o
   3   3   2         12.46         13.69         0.15 o
   4   3   2         12.99         12.22         0.20 o
   5   3   2         54.15         58.21         0.44 o
  -5   4   2        179.96        181.95         1.37 o
  -4   4   2         71.10         70.59         0.62 o
  -3   4   2         38.65         33.80         0.31 o
  -2   4   2         51.29         51.97         0.40 o
  -1   4   2        295.59        278.69         2.06 o
   0   4   2        140.23        157.33         1.98 o
   1   4   2        295.80        276.89         2.22 o
   2   4   2         51.61         52.01         0.34 o
   3   4   2         40.65         35.49         0.27 o
   4   4   2         70.30         69.96         0.60 o
   5   4   2        180.53        180.84         1.15 o
  -5   5   2         45.43         41.89         0.62 o
  -4   5   2         32.75         30.92         0.35 o
  -3   5   2        333.25        309.61         1.89 o
  -2   5   2         23.37         25.78         0.24 o
  -1   5   2         93.07         91.43         0.55 o
   0   5   2        121.29        123.20         0.66 o
   1   5   2         93.81         92.85         0.54 o
   2   5   2         23.16         25.24         0.25 o
   3   5   2        329.12        306.91         2.01 o
   4   5   2         32.96         31.83         0.38 o
   5   5   2         45.57         41.44         0.46 o
  -4   6   2        106.86        104.98         0.80 o
  -3   6   2        118.80        121.70         1.05 o
  -2   6   2         27.21         29.25         0.38 o
  -1   6   2         57.31         60.70         0.43 o
   0   6   2          0.00          0.41         0.07 o
   1   6   2         56.97         60.33         0.44 o
   2   6   2         27.02         29.41         0.40 o
   3   6   2        120.02        121.94         1.19 o
   4   6   2        106.35        104.36         0.82 o
  -4   7   2          4.62          4.10         0.16 o
  -3   7   2          3.44          3.06         0.11 o
  -2   7   2         48.64         48.08         0.61 o
  -1   7   2        401.31        393.55         2.80 o
   0   7   2        230.29        219.89         1.71 o
   1   7   2        400.90        398.31         2.55 o
   2   7   2         47.60         46.94         0.51 o
   3   7   2          3.29          3.02         0.12 o
   4   7   2          4.27          3.56         0.16 o
  -3   8   2         63.95         67.08         0.74 o
  -2   8   2         93.69         97.89         0.73 o
  -1   8   2        139.11        142.80         0.94 o
   0   8   2        472.09        485.48         3.04 o
   1   8   2        137.48        140.21         1.02 o
   2   8   2         95.13         97.51         0.73 o
   3   8   2         63.16         65.33         0.92 o
  -1   9   2          0.68          0.73         0.11 o
   0   9   2         19.32         18.79         0.31 o
   1   9   2          0.59          0.76         0.11 o
   1   0   3       1980.71       1734.67        14.89 o
   2   0   3       1253.92       1265.08        14.05 o
   3   0   3         12.91         15.37         0.16 o
   4   0   3        135.60        138.63         0.77 o
   5   0   3        893.91        892.12         6.17 o
   6   0   3         15.65         15.29         0.21 o
  -6   1   3         16.38         15.51         0.69 o
  -5   1   3         89.29         92.19         0.70 o
  -4   1   3         90.68         94.50         0.60 o
  -3   1   3        154.16        166.28         0.86 o
  -2   1   3        459.76        496.36         4.60 o
  -1   1   3       1014.84       1034.51         8.28 o
   0   1   3        369.82        339.83         3.05 o
   1   1   3       1012.82       1041.22         9.71 o
   2   1   3        460.62        490.93         6.92 o
   3   1   3        153.79        166.38         0.82 o
   4   1   3         90.24         95.88         0.57 o
   5   1   3         87.33         90.07         0.95 o
   6   1   3         15.96         14.66         0.23 o
  -5   2   3         71.14         66.34         0.51 o
  -4   2   3        166.36        160.22         0.97 o
  -3   2   3         93.92         99.14         0.63 o
  -2   2   3        654.77        706.85         6.57 o
  -1   2   3        565.99        592.02         5.38 o
   0   2   3        508.16        567.43         4.98 o
   1   2   3        564.74        589.52         5.71 o
   2   2   3        655.55        712.09         9.97 o
   3   2   3         92.25         99.59         0.53 o
   4   2   3        167.49        161.46         1.29 o
   5   2   3         70.29         66.52         0.52 o
  -5   3   3          4.50          5.88         0.15 o
  -4   3   3         22.16         21.60         0.25 o
  -3   3   3          3.94          3.00         0.09 o
  -2   3   3          3.47          2.76         0.12 o
  -1   3   3        168.38        169.13         2.17 o
   0   3   3        844.89        943.70        10.61 o
   1   3   3        169.41        169.38         1.86 o
   2   3   3          3.59          2.83         0.09 o
   3   3   3          3.88          3.17         0.08 o
   4   3   3         21.95         21.72         0.28 o
   5   3   3          4.56          6.00         0.13 o
  -5   4   3          8.02          7.60         0.18 o
  -4   4   3        213.23        209.13         1.55 o
  -3   4   3         90.53         93.28         0.63 o
  -2   4   3        549.91        543.97         2.71 o
  -1   4   3        572.95        582.22         3.66 o
   0   4   3        602.63        628.24         7.48 o
   1   4   3        570.04        579.41         3.22 o
   2   4   3        547.94        543.83         2.50 o
   3   4   3         91.76         95.33         0.55 o
   4   4   3        214.25        214.43         1.46 o
   5   4   3          8.07          7.62         0.14 o
  -5   5   3          5.53          6.37         0.23 o
  -4   5   3        112.36        103.92         0.81 o
  -3   5   3        216.38        212.11         1.57 o
  -2   5   3        109.81        109.54         0.66 o
  -1   5   3         35.29         37.91         0.29 o
   0   5   3        103.10         99.52         0.56 o
   1   5   3         34.43         37.38         0.28 o
   2   5   3        109.43        109.48         0.66 o
   3   5   3        215.99        211.44         1.82 o
   4   5   3        112.34        104.63         0.74 o
   5   5   3          5.79          6.79         0.17 o
  -4   6   3        100.20        101.39         0.79 o
  -3   6   3          4.84          3.58         0.14 o
  -2   6   3        547.63        528.91         3.64 o
  -1   6   3        293.04        288.72         1.53 o
   0   6   3         38.64         39.24         0.31 o
   1   6   3        289.97        285.76         1.54 o
   2   6   3        553.10        533.31         4.13 o
   3   6   3          4.87          3.58         0.17 o
   4   6   3         99.02         99.17         0.81 o
  -4   7   3          4.55          5.13         0.53 o
  -3   7   3          4.98          4.66         0.13 o
  -2   7   3          9.71         10.72         0.27 o
  -1   7   3         77.56         77.00         0.69 o
   0   7   3         27.15         23.78         0.31 o
   1   7   3         77.58         77.80         0.66 o
   2   7   3          9.52         10.76         0.22 o
   3   7   3          4.92          4.50         0.13 o
   4   7   3          4.83          4.65         0.37 o
  -3   8   3         32.35         33.99         0.68 o
  -2   8   3        158.53        165.81         1.13 o
  -1   8   3        106.35        110.24         0.78 o
   0   8   3         13.37         12.04         0.19 o
   1   8   3        105.97        110.45         0.88 o
   2   8   3        158.51        163.88         1.19 o
   3   8   3         33.58         34.07         1.60 o
  -1   9   3         14.10         13.57         0.32 o
   0   9   3         45.99         45.73         0.57 o
   1   9   3         14.49         14.00         0.30 o
   0   0   4       1043.66       1045.87        12.95 o
   1   0   4        764.53        833.48         7.20 o
   2   0   4         47.81         49.11         0.69 o
   3   0   4        451.35        471.62         2.17 o
   4   0   4        190.69        190.79         1.03 o
   5   0   4         13.52         12.59         0.20 o
   6   0   4          4.29          4.01         0.17 o
  -5   1   4         91.57         98.21         0.72 o
  -4   1   4         15.77         18.74         0.21 o
  -3   1   4        238.59        235.58         1.17 o
  -2   1   4        138.07        150.86         1.53 o
  -1   1   4       1416.96       1334.05        10.63 o
   0   1   4       3099.80       2329.17        27.30 o
   1   1   4       1421.26       1377.63        13.14 o
   2   1   4        138.69        151.89         2.23 o
   3   1   4        240.10        240.48         1.14 o
   4   1   4         15.98         18.92         0.20 o
   5   1   4         92.12         98.36         0.90 o
   6   1   4         39.13         39.92         0.65 o
  -5   2   4        124.90        125.99         0.89 o
  -4   2   4        379.54        365.94         2.04 o
  -3   2   4        246.13        254.50         1.29 o
  -2   2   4         29.81         32.47         0.54 o
  -1   2   4        950.20       1005.01        10.47 o
   0   2   4         92.21         83.16         0.87 o
   1   2   4        952.05       1021.57        10.92 o
   2   2   4         29.96         32.68         0.74 o
   3   2   4        243.94        257.87         1.21 o
   4   2   4        380.21        374.77         2.60 o
   5   2   4        124.16        127.54         0.83 o
  -5   3   4         73.41         70.61         0.67 o
  -4   3   4        232.55        226.58         1.59 o
  -3   3   4        340.64        330.36         1.82 o
  -2   3   4        502.79        493.87         2.93 o
  -1   3   4        359.17        384.55         4.32 o
   0   3   4        652.69        681.57         7.48 o
   1   3   4        357.90        385.52         4.23 o
   2   3   4        502.14        494.39         2.48 o
   3   3   4        344.06        341.88         1.59 o
   4   3   4        232.85        231.02         2.04 o
   5   3   4         71.32         69.71         0.51 o
  -5   4   4         80.11         82.54         0.94 o
  -4   4   4        124.04        127.54         1.10 o
  -3   4   4         80.25         74.50         0.54 o
  -2   4   4        879.00        860.34         4.32 o
  -1   4   4         70.85         69.94         0.49 o
   0   4   4        314.45        313.08         1.98 o
   1   4   4         71.85         70.14         0.44 o
   2   4   4        877.75        863.06         3.85 o
   3   4   4         81.15         76.51         0.46 o
   4   4   4        123.57        128.24         1.00 o
   5   4   4         79.45         80.50         0.57 o
  -5   5   4          8.79          8.46         0.29 o
  -4   5   4         17.88         20.78         0.26 o
  -3   5   4         16.45         16.12         0.26 o
  -2   5   4        299.55        297.67         1.58 o
  -1   5   4        705.25        694.10         3.35 o
   0   5   4         87.03         86.00         0.53 o
   1   5   4        706.42        692.18         3.23 o
   2   5   4        298.45        297.10         1.60 o
   3   5   4         16.52         16.23         0.25 o
   4   5   4         17.56         20.81         0.25 o
   5   5   4          8.42          8.51         0.21 o
  -4   6   4          7.09          5.65         0.15 o
  -3   6   4        119.85        135.38         1.03 o
  -2   6   4         27.15         27.32         0.33 o
  -1   6   4         96.33        100.19         0.62 o
   0   6   4        450.51        444.86         2.28 o
   1   6   4         94.81         97.56         0.61 o
   2   6   4         26.87         27.11         0.33 o
   3   6   4        119.22        136.09         1.24 o
   4   6   4          6.71          5.47         0.15 o
  -3   7   4        139.80        135.59         0.97 o
  -2   7   4          9.44         11.88         0.27 o
  -1   7   4         75.15         67.83         0.68 o
   0   7   4        309.77        306.01         2.15 o
   1   7   4         75.52         67.54         0.66 o
   2   7   4          9.30         11.49         0.22 o
   3   7   4        137.34        131.93         1.01 o
  -2   8   4         48.65         49.54         0.44 o
  -1   8   4        103.93        106.92         0.73 o
   0   8   4         23.79         24.14         0.27 o
   1   8   4        101.52        103.98         0.86 o
   2   8   4         48.17         47.71         0.47 o
  -1   9   4        111.00        106.98         3.84 o
   0   9   4         72.52         65.87         0.82 o
   1   9   4        112.17        109.18         1.77 o
   1   0   5          7.33         11.31         0.22 o
   2   0   5         70.48         63.49         0.86 o
   3   0   5         37.13         32.72         0.24 o
   4   0   5         58.67         55.95         0.43 o
   5   0   5          8.01          9.00         0.17 o
  -5   1   5         12.76         13.27         0.19 o
  -4   1   5         81.08         78.93         0.55 o
  -3   1   5        542.39        549.29         2.54 o
  -2   1   5        384.10        418.91         4.17 o
  -1   1   5       1740.50       1643.82        16.08 o
   0   1   5       1503.24       1451.19        14.00 o
   1   1   5       1738.45       1672.25        18.70 o
   2   1   5        383.67        412.47         5.63 o
   3   1   5        541.40        552.63         2.49 o
   4   1   5         81.59         79.70         0.64 o
   5   1   5         12.66         13.28         0.18 o
  -5   2   5        140.69        140.46         0.98 o
  -4   2   5        465.36        452.20         2.64 o
  -3   2   5        127.05        119.68         0.72 o
  -2   2   5        690.62        698.74         5.71 o
  -1   2   5        196.04        215.28         2.71 o
   0   2   5       1868.25       1781.23        21.56 o
   1   2   5        198.34        221.10         2.26 o
   2   2   5        687.55        664.38         3.80 o
   3   2   5        127.73        124.26         0.65 o
   4   2   5        468.35        457.65         3.15 o
   5   2   5        140.73        143.78         0.91 o
  -5   3   5        159.13        163.31         1.67 o
  -4   3   5        279.59        283.31         2.06 o
  -3   3   5        120.31        117.78         0.78 o
  -2   3   5        308.19        305.87         1.67 o
  -1   3   5         23.47         25.04         0.54 o
   0   3   5         75.87         80.45         1.12 o
   1   3   5         24.55         25.49         0.54 o
   2   3   5        310.26        311.05         1.38 o
   3   3   5        119.30        120.05         0.65 o
   4   3   5        280.69        290.59         2.20 o
   5   3   5        160.18        163.59         1.01 o
  -5   4   5         98.39        100.13         1.05 o
  -4   4   5         20.72         20.49         0.35 o
  -3   4   5         10.92         10.65         0.19 o
  -2   4   5         23.08         26.68         0.26 o
  -1   4   5        604.84        615.38         3.00 o
   0   4   5        920.66        871.96         4.41 o
   1   4   5        605.31        605.28         2.69 o
   2   4   5         22.20         24.99         0.21 o
   3   4   5         10.72         10.49         0.17 o
   4   4   5         20.04         20.89         0.29 o
   5   4   5        100.30         99.15         0.70 o
  -4   5   5         14.32         13.96         0.22 o
  -3   5   5        237.13        233.64         1.65 o
  -2   5   5        334.91        329.02         1.74 o
  -1   5   5        265.00        263.15         1.35 o
   0   5   5          0.28          0.62         0.11 o
   1   5   5        266.36        261.66         1.30 o
   2   5   5        336.46        331.00         1.75 o
   3   5   5        236.06        231.78         1.75 o
   4   5   5         14.90         14.37         0.20 o
  -4   6   5         11.02         13.76         0.20 o
  -3   6   5         22.38         21.07         0.29 o
  -2   6   5        215.40        213.75         1.68 o
  -1   6   5        257.06        248.65         1.84 o
   0   6   5          5.83          4.61         0.12 o
   1   6   5        256.01        245.89         1.61 o
   2   6   5        215.72        214.92         1.75 o
   3   6   5         22.76         21.09         0.33 o
   4   6   5         11.47         13.99         0.21 o
  -3   7   5         79.53         81.06         0.63 o
  -2   7   5        252.09        252.56         1.59 o
  -1   7   5         42.35         44.43         0.50 o
   0   7   5         50.77         54.51         0.53 o
   1   7   5         42.05         42.99         0.47 o
   2   7   5        250.85        249.77         1.63 o
   3   7   5         80.03         81.06         0.69 o
  -2   8   5        120.76        117.54         0.84 o
  -1   8   5         58.58         55.73         0.44 o
   0   8   5         66.41         63.26         0.51 o
   1   8   5         58.85         56.27         0.54 o
   2   8   5        119.77        116.48         1.04 o
   0   9   5         22.55         24.95         0.62 o
   0   0   6         21.86         19.81         0.67 o
   1   0   6        588.64        663.59         6.95 o
   2   0   6          2.70          5.44         0.24 o
   3   0   6         30.73         32.75         0.24 o
   4   0   6        917.33        882.92         4.79 o
   5   0   6         85.93         89.64         0.62 o
  -5   1   6         38.88         38.92         0.35 o
  -4   1   6        200.12        192.71         1.13 o
  -3   1   6        152.37        159.78         0.84 o
  -2   1   6         21.76         22.88         0.39 o
  -1   1   6        311.81        345.99         3.66 o
   0   1   6        118.21        120.13         1.68 o
   1   1   6        311.02        342.36         4.00 o
   2   1   6         21.63         22.03         0.24 o
   3   1   6        153.71        164.23         0.81 o
   4   1   6        200.53        193.02         1.36 o
   5   1   6         38.11         39.10         0.33 o
  -5   2   6         72.41         74.96         0.70 o
  -4   2   6        337.29        319.89         2.03 o
  -3   2   6        108.37        101.92         0.65 o
  -2   2   6        365.90        370.47         2.56 o
  -1   2   6        579.74        615.91         7.59 o
   0   2   6       4874.34       4144.37        46.74 o
   1   2   6        578.58        621.33         6.20 o
   2   2   6        368.52        374.69         1.75 o
   3   2   6        108.94        106.02         0.56 o
   4   2   6        338.29        324.90         2.21 o
   5   2   6         72.24         76.27         0.55 o
  -5   3   6         40.86         43.39         0.55 o
  -4   3   6         61.43         68.54         0.85 o
  -3   3   6        147.24        138.52         0.94 o
  -2   3   6        150.75        145.96         0.82 o
  -1   3   6        249.75        262.07         1.73 o
   0   3   6         23.79         19.13         0.47 o
   1   3   6        251.68        262.69         1.72 o
   2   3   6        149.54        147.18         0.72 o
   3   3   6        147.72        142.89         0.76 o
   4   3   6         60.56         67.22         0.63 o
   5   3   6         40.66         42.68         0.35 o
  -5   4   6          5.22          6.13         0.19 o
  -4   4   6         50.59         53.41         0.78 o
  -3   4   6        150.31        155.66         1.06 o
  -2   4   6        226.99        223.54         1.19 o
  -1   4   6        440.17        447.21         2.15 o
   0   4   6        398.34        381.04         1.81 o
   1   4   6        438.82        441.50         2.02 o
   2   4   6        225.54        222.13         1.10 o
   3   4   6        149.29        155.98         0.98 o
   4   4   6         51.89         55.37         0.51 o
   5   4   6          5.38          6.08         0.13 o
  -4   5   6         51.37         49.42         0.50 o
  -3   5   6        263.50        269.09         1.87 o
  -2   5   6        169.00        167.61         1.03 o
  -1   5   6         84.69         80.76         0.51 o
   0   5   6         71.18         71.60         0.46 o
   1   5   6         86.37         80.49         0.51 o
   2   5   6        168.01        166.25         1.09 o
   3   5   6        264.28        269.50         1.91 o
   4   5   6         51.18         49.44         0.43 o
  -4   6   6        159.10        156.42         1.49 o
  -3   6   6          1.24          0.90         0.11 o
  -2   6   6         42.81         43.53         0.47 o
  -1   6   6          6.29          8.11         0.19 o
   0   6   6          8.54          8.14         0.17 o
   1   6   6          6.75          8.09         0.17 o
   2   6   6         42.35         42.73         0.44 o
   3   6   6          1.24          0.77         0.10 o
   4   6   6        160.32        156.50         1.36 o
  -3   7   6         10.42         13.75         0.19 o
  -2   7   6         18.58         19.33         0.23 o
  -1   7   6         13.55         16.06         0.26 o
   0   7   6          0.63          0.68         0.11 o
   1   7   6         13.14         15.85         0.29 o
   2   7   6         18.50         18.98         0.27 o
   3   7   6         10.40         13.30         0.21 o
  -2   8   6          2.44          3.22         0.10 o
  -1   8   6         33.59         34.08         0.32 o
   0   8   6         20.96         23.00         0.26 o
   1   8   6         32.82         33.31         0.39 o
   2   8   6          2.57          3.06         0.14 o
   1   0   7       1064.23       1094.22        12.30 o
   2   0   7        678.19        710.69         3.87 o
   3   0   7         14.08         11.92         0.15 o
   4   0   7         64.62         63.70         0.46 o
   5   0   7         11.37         11.44         0.17 o
  -5   1   7          0.19          0.49         0.09 o
  -4   1   7         34.14         31.95         0.32 o
  -3   1   7        184.18        175.97         1.00 o
  -2   1   7         12.48         13.17         0.18 o
  -1   1   7        407.53        422.85         5.19 o
   0   1   7        104.02        104.78         1.62 o
   1   1   7        409.95        423.24         4.94 o
   2   1   7         12.30         12.99         0.15 o
   3   1   7        183.76        179.09         0.90 o
   4   1   7         33.92         32.55         0.34 o
   5   1   7          0.13          0.51         0.08 o
  -5   2   7         38.99         40.93         0.54 o
  -4   2   7         11.11         10.57         0.23 o
  -3   2   7        112.53        106.02         0.70 o
  -2   2   7        186.67        188.59         1.23 o
  -1   2   7        126.96        134.58         1.94 o
   0   2   7        181.03        212.03         2.80 o
   1   2   7        128.12        136.58         1.84 o
   2   2   7        188.00        192.49         0.89 o
   3   2   7        111.72        107.88         0.59 o
   4   2   7         11.48         10.82         0.21 o
   5   2   7         40.07         42.24         0.35 o
  -5   3   7         46.30         47.28         0.59 o
  -4   3   7          1.68          1.81         0.22 o
  -3   3   7        595.69        584.10         3.45 o
  -2   3   7         12.08         12.58         0.16 o
  -1   3   7        112.94        103.46         0.67 o
   0   3   7        307.28        297.91         1.66 o
   1   3   7        113.82        103.04         0.57 o
   2   3   7         12.00         12.88         0.14 o
   3   3   7        597.21        597.61         2.72 o
   4   3   7          1.42          1.65         0.12 o
   5   3   7         45.73         45.27         0.38 o
  -5   4   7          9.15          9.54         0.23 o
  -4   4   7         41.41         40.01         0.51 o
  -3   4   7        994.94        954.25         5.59 o
  -2   4   7         12.12         13.18         0.17 o
  -1   4   7        125.90        122.16         0.67 o
   0   4   7        224.52        244.25         1.23 o
   1   4   7        127.57        123.40         0.66 o
   2   4   7         11.76         12.79         0.16 o
   3   4   7        996.67        955.33         5.40 o
   4   4   7         40.43         39.22         0.34 o
   5   4   7          9.31          9.65         0.20 o
  -4   5   7        265.85        280.42         2.30 o
  -3   5   7        156.41        156.88         1.16 o
  -2   5   7          2.24          2.72         0.13 o
  -1   5   7        101.27        100.32         0.60 o
   0   5   7        218.80        225.91         1.22 o
   1   5   7        100.86         98.50         0.63 o
   2   5   7          2.11          2.47         0.11 o
   3   5   7        156.54        156.56         1.16 o
   4   5   7        266.76        277.06         1.87 o
  -4   6   7         35.48         33.48         0.45 o
  -3   6   7          1.92          3.07         0.11 o
  -2   6   7         63.17         61.72         0.58 o
  -1   6   7        242.33        242.51         2.25 o
   0   6   7        300.81        274.05         2.26 o
   1   6   7        239.41        240.48         1.93 o
   2   6   7         62.08         60.44         0.69 o
   3   6   7          1.92          2.85         0.12 o
   4   6   7         36.17         34.33         0.45 o
  -3   7   7         17.39         17.69         0.21 o
  -2   7   7         68.06         69.96         0.51 o
  -1   7   7        159.34        158.93         1.29 o
   0   7   7         15.44         16.47         0.27 o
   1   7   7        160.51        157.26         1.47 o
   2   7   7         67.97         69.04         0.68 o
   3   7   7         17.11         17.59         0.28 o
  -2   8   7        113.75        108.28         0.99 o
  -1   8   7         67.88         66.89         0.51 o
   0   8   7         22.61         23.65         0.27 o
   1   8   7         67.39         66.30         0.64 o
   2   8   7        114.16        109.13         1.37 o
   0   0   8          3.98          4.10         0.45 o
   1   0   8        399.16        410.61         4.99 o
   2   0   8         20.46         18.62         0.19 o
   3   0   8         11.00         10.10         0.14 o
   4   0   8         26.78         26.91         0.30 o
   5   0   8          4.37          4.82         0.13 o
  -5   1   8        145.41        141.11         1.13 o
  -4   1   8        500.16        504.59         3.34 o
  -3   1   8         57.59         56.59         0.41 o
  -2   1   8        388.86        394.18         1.98 o
  -1   1   8        585.16        573.77         4.75 o
   0   1   8        308.61        328.92         3.84 o
   1   1   8        584.00        580.45         5.92 o
   2   1   8        387.96        395.00         1.83 o
   3   1   8         57.72         56.66         0.36 o
   4   1   8        498.54        508.20         3.06 o
   5   1   8        144.87        140.29         0.94 o
  -5   2   8        146.88        144.82         1.41 o
  -4   2   8         97.50         94.06         0.97 o
  -3   2   8        202.70        189.11         1.18 o
  -2   2   8         58.69         61.31         0.41 o
  -1   2   8        443.95        437.58         2.64 o
   0   2   8         74.55         81.48         0.68 o
   1   2   8        439.83        431.96         2.11 o
   2   2   8         58.20         60.97         0.38 o
   3   2   8        202.92        192.29         0.98 o
   4   2   8         96.66         96.05         0.82 o
   5   2   8        147.41        142.66         0.91 o
  -5   3   8          7.63          8.87         0.22 o
  -4   3   8         56.60         54.72         0.77 o
  -3   3   8        781.75        737.65         4.36 o
  -2   3   8        176.38        181.30         1.01 o
  -1   3   8        436.47        428.13         2.06 o
   0   3   8        122.59        113.59         0.74 o
   1   3   8        435.30        417.01         1.86 o
   2   3   8        176.95        181.15         0.93 o
   3   3   8        777.83        750.32         4.05 o
   4   3   8         57.72         56.39         0.52 o
   5   3   8          7.96          8.74         0.15 o
  -4   4   8         56.29         57.17         0.64 o
  -3   4   8        147.38        144.50         1.08 o
  -2   4   8         73.76         68.52         0.47 o
  -1   4   8         34.33         33.55         0.28 o
   0   4   8          8.59          8.30         0.13 o
   1   4   8         33.94         33.09         0.26 o
   2   4   8         74.67         68.86         0.45 o
   3   4   8        146.86        144.14         1.02 o
   4   4   8         56.30         55.69         0.44 o
  -4   5   8         12.82         12.92         0.24 o
  -3   5   8         25.50         25.21         0.32 o
  -2   5   8         29.95         30.19         0.30 o
  -1   5   8        257.69        252.41         1.51 o
   0   5   8         27.16         25.67         0.25 o
   1   5   8        258.43        252.90         1.49 o
   2   5   8         29.81         29.26         0.37 o
   3   5   8         25.44         24.90         0.31 o
   4   5   8         12.14         11.81         0.19 o
  -4   6   8          8.04          7.06         0.42 o
  -3   6   8         47.89         45.79         0.39 o
  -2   6   8         73.40         76.06         0.62 o
  -1   6   8         50.29         53.47         0.56 o
   0   6   8          0.02          0.67         0.10 o
   1   6   8         49.96         52.93         0.54 o
   2   6   8         72.91         75.16         0.79 o
   3   6   8         47.20         44.23         0.46 o
   4   6   8          8.40          7.32         0.36 o
  -3   7   8         61.06         60.77         0.63 o
  -2   7   8         54.60         53.20         0.42 o
  -1   7   8          4.32          4.18         0.12 o
   0   7   8         32.53         33.16         0.32 o
   1   7   8          4.45          3.81         0.14 o
   2   7   8         55.23         53.99         0.55 o
   3   7   8         60.31         60.00         0.90 o
  -1   8   8        101.75        100.27         0.77 o
   0   8   8         10.81          8.73         0.16 o
   1   8   8        100.67         99.38         0.90 o
   1   0   9          0.81          1.15         0.09 o
   2   0   9        193.83        209.72         1.10 o
   3   0   9        247.63        222.86         1.21 o
   4   0   9         80.47         78.43         0.63 o
   5   0   9          1.79          1.63         0.10 o
  -5   1   9         30.69         28.10         0.36 o
  -4   1   9         98.92        103.05         0.86 o
  -3   1   9         77.55         77.85         0.54 o
  -2   1   9         79.74         78.81         0.48 o
  -1   1   9        835.99        796.71         4.15 o
   0   1   9        385.23        395.05         2.19 o
   1   1   9        834.08        802.73         3.74 o
   2   1   9         79.83         78.69         0.47 o
   3   1   9         77.62         78.41         0.49 o
   4   1   9         99.73        103.50         0.81 o
   5   1   9         30.82         28.87         0.30 o
  -5   2   9         51.19         50.54         0.60 o
  -4   2   9        127.23        127.49         1.26 o
  -3   2   9         15.17         18.22         0.24 o
  -2   2   9        383.23        379.86         1.97 o
  -1   2   9        320.89        327.85         1.61 o
   0   2   9          3.29          4.49         0.09 o
   1   2   9        319.36        325.05         1.46 o
   2   2   9        381.86        382.66         1.89 o
   3   2   9         14.92         17.57         0.25 o
   4   2   9        126.86        130.29         1.15 o
   5   2   9         51.82         50.24         0.44 o
  -5   3   9         44.88         45.11         0.77 o
  -4   3   9        317.46        323.91         2.69 o
  -3   3   9        133.44        128.89         0.93 o
  -2   3   9        389.16        386.00         1.97 o
  -1   3   9        308.97        301.52         1.49 o
   0   3   9         11.19         10.57         0.13 o
   1   3   9        310.04        300.60         1.38 o
   2   3   9        388.70        388.37         1.95 o
   3   3   9        134.82        131.01         0.98 o
   4   3   9        314.43        320.26         1.87 o
   5   3   9         44.73         43.89         0.54 o
  -4   4   9        238.49        249.29         2.22 o
  -3   4   9         33.84         31.69         0.35 o
  -2   4   9        555.60        534.44         2.84 o
  -1   4   9         85.05         85.91         0.53 o
   0   4   9          2.96          3.51         0.10 o
   1   4   9         83.30         82.45         0.53 o
   2   4   9        557.94        535.85         3.05 o
   3   4   9         33.67         31.75         0.33 o
   4   4   9        239.90        244.49         1.54 o
  -4   5   9         66.69         67.57         0.70 o
  -3   5   9         31.55         31.67         0.31 o
  -2   5   9        107.59        108.17         0.75 o
  -1   5   9         44.30         44.56         0.42 o
   0   5   9        223.05        228.58         1.49 o
   1   5   9         43.59         43.82         0.40 o
   2   5   9        107.41        106.94         0.94 o
   3   5   9         31.37         31.41         0.33 o
   4   5   9         65.75         64.61         0.67 o
  -3   6   9        142.69        151.15         1.03 o
  -2   6   9        320.50        327.39         1.86 o
  -1   6   9         17.26         16.32         0.29 o
   0   6   9          4.23          2.27         0.12 o
   1   6   9         17.55         15.99         0.26 o
   2   6   9        319.95        324.16         2.32 o
   3   6   9        143.70        152.23         1.30 o
  -2   7   9        126.62        130.32         0.89 o
  -1   7   9         48.64         52.90         0.43 o
   0   7   9         11.06         11.62         0.18 o
   1   7   9         49.45         52.41         0.52 o
   2   7   9        126.97        130.26         1.11 o
  -1   8   9          7.40          7.72         0.16 o
   0   8   9          2.37          2.91         0.12 o
   1   8   9          7.11          7.74         0.19 o
   0   0  10         44.60         40.52         0.38 o
   1   0  10        286.96        306.51         1.48 o
   2   0  10        101.25        103.37         0.61 o
   3   0  10        141.62        133.04         0.86 o
   4   0  10        457.40        454.51         2.90 o
   5   0  10         53.02         53.32         0.52 o
  -5   1  10         40.60         39.54         0.57 o
  -4   1  10        241.67        245.87         1.78 o
  -3   1  10        203.53        188.30         1.19 o
  -2   1  10         77.82         80.90         0.51 o
  -1   1  10         22.60         19.74         0.23 o
   0   1  10         41.06         40.54         0.27 o
   1   1  10         22.55         19.14         0.18 o
   2   1  10         79.02         82.48         0.52 o
   3   1  10        205.58        188.98         1.26 o
   4   1  10        238.68        245.29         1.88 o
   5   1  10         40.56         39.36         0.41 o
  -5   2  10         72.12         70.60         1.99 o
  -4   2  10         28.09         28.99         0.34 o
  -3   2  10        170.30        160.77         1.14 o
  -2   2  10         42.16         46.22         0.35 o
  -1   2  10         65.15         70.84         0.45 o
   0   2  10         20.76         22.53         0.20 o
   1   2  10         65.87         70.19         0.41 o
   2   2  10         42.39         45.83         0.35 o
   3   2  10        171.23        160.98         1.17 o
   4   2  10         27.81         28.72         0.30 o
   5   2  10         73.08         71.79         0.82 o
  -4   3  10         41.74         43.56         0.56 o
  -3   3  10         42.55         47.91         0.44 o
  -2   3  10        415.11        410.91         2.06 o
  -1   3  10        279.82        271.33         1.35 o
   0   3  10         52.41         58.91         0.39 o
   1   3  10        278.28        267.91         1.30 o
   2   3  10        415.90        412.50         2.14 o
   3   3  10         42.42         47.98         0.48 o
   4   3  10         41.96         44.15         0.39 o
  -4   4  10         37.86         38.01         0.44 o
  -3   4  10         70.09         72.57         0.64 o
  -2   4  10        413.42        403.92         2.29 o
  -1   4  10        246.58        240.37         1.25 o
   0   4  10         57.85         57.94         0.42 o
   1   4  10        246.83        238.08         1.28 o
   2   4  10        413.36        400.65         2.87 o
   3   4  10         69.58         73.16         0.61 o
   4   4  10         37.83         37.02         0.35 o
  -4   5  10         40.26         36.97         0.58 o
  -3   5  10        120.25        123.29         0.84 o
  -2   5  10         29.87         29.36         0.31 o
  -1   5  10        399.15        368.31         3.08 o
   0   5  10          7.06          6.37         0.15 o
   1   5  10        400.21        367.81         2.99 o
   2   5  10         30.39         30.01         0.40 o
   3   5  10        119.89        122.26         0.97 o
   4   5  10         40.50         37.08         0.55 o
  -3   6  10         53.78         50.68         0.44 o
  -2   6  10        115.40        125.80         0.83 o
  -1   6  10          2.84          2.55         0.14 o
   0   6  10          0.03          0.33         0.09 o
   1   6  10          2.84          2.80         0.14 o
   2   6  10        115.81        126.14         1.04 o
   3   6  10         54.20         51.11         0.58 o
  -2   7  10         56.78         57.17         0.47 o
  -1   7  10         87.10         90.46         0.64 o
   0   7  10          0.00          0.07         0.08 o
   1   7  10         88.25         92.03         0.82 o
   2   7  10         57.18         57.01         0.65 o
   0   8  10          0.07          0.29         0.15 o
   1   0  11        100.97         93.61         0.55 o
   2   0  11        156.08        157.83         0.88 o
   3   0  11          9.79          8.90         0.18 o
   4   0  11         26.88         24.98         0.28 o
   5   0  11          2.79          2.60         0.22 o
  -5   1  11          9.39          8.61         0.37 o
  -4   1  11        127.95        126.39         0.90 o
  -3   1  11        231.31        215.90         1.38 o
  -2   1  11        129.14        123.01         0.72 o
  -1   1  11        910.91        920.94         4.40 o
   0   1  11          0.65          0.59         0.07 o
   1   1  11        913.81        923.85         4.17 o
   2   1  11        129.77        123.27         0.74 o
   3   1  11        230.56        216.30         2.14 o
   4   1  11        128.82        128.08         0.91 o
   5   1  11          9.42          8.95         0.43 o
  -4   2  11         31.97         34.58         0.44 o
  -3   2  11         22.50         21.65         0.27 o
  -2   2  11         28.00         25.49         0.26 o
  -1   2  11          2.28          1.92         0.09 o
   0   2  11        525.30        487.79         2.26 o
   1   2  11          2.23          1.89         0.09 o
   2   2  11         28.58         25.78         0.26 o
   3   2  11         22.40         22.08         0.36 o
   4   2  11         32.43         35.69         0.34 o
  -4   3  11        340.94        343.29         2.93 o
  -3   3  11        244.90        247.78         1.70 o
  -2   3  11          2.85          3.26         0.12 o
  -1   3  11         85.70         84.65         0.54 o
   0   3  11          1.57          1.70         0.09 o
   1   3  11         85.63         84.04         0.51 o
   2   3  11          2.87          3.69         0.15 o
   3   3  11        242.26        249.22         1.82 o
   4   3  11        341.49        344.44         2.30 o
  -4   4  11        204.00        200.77         2.03 o
  -3   4  11         38.51         36.96         0.35 o
  -2   4  11         79.76         82.99         0.62 o
  -1   4  11         18.99         18.22         0.27 o
   0   4  11          3.67          2.33         0.12 o
   1   4  11         18.58         18.01         0.24 o
   2   4  11         79.17         83.51         0.68 o
   3   4  11         37.55         35.98         0.36 o
   4   4  11        203.79        196.37         1.67 o
  -3   5  11        117.94        118.92         0.83 o
  -2   5  11        245.79        254.07         1.59 o
  -1   5  11         95.51        103.23         0.86 o
   0   5  11          5.71         10.07         0.20 o
   1   5  11         96.67        101.82         0.85 o
   2   5  11        245.72        253.63         2.23 o
   3   5  11        118.28        119.13         1.00 o
  -3   6  11        103.05        100.70         1.37 o
  -2   6  11         12.71         13.92         0.19 o
  -1   6  11         47.32         46.42         0.39 o
   0   6  11         31.39         28.12         0.30 o
   1   6  11         47.44         45.85         0.44 o
   2   6  11         12.37         12.98         0.23 o
   3   6  11        103.48         98.58         1.38 o
  -2   7  11         63.47         75.79         0.85 o
  -1   7  11        262.79        259.96         1.75 o
   0   7  11         67.63         65.52         0.55 o
   1   7  11        265.95        261.02         2.24 o
   2   7  11         63.05         77.99         2.98 o
   0   0  12        356.82        347.44         2.28 o
   1   0  12          1.21          1.66         0.12 o
   2   0  12         55.83         47.31         0.46 o
   3   0  12         43.71         42.57         0.47 o
   4   0  12        283.68        278.83         1.87 o
  -4   1  12         63.45         62.22         0.54 o
  -3   1  12         15.67         14.54         0.22 o
  -2   1  12         17.88         17.83         0.30 o
  -1   1  12        163.94        158.95         0.88 o
   0   1  12         26.86         30.40         0.24 o
   1   1  12        160.98        157.24         0.86 o
   2   1  12         16.91         16.95         0.28 o
   3   1  12         16.19         14.90         0.28 o
   4   1  12         63.48         63.40         0.52 o
  -4   2  12        211.30        207.92         2.03 o
  -3   2  12         44.41         45.15         0.44 o
  -2   2  12         21.54         18.04         0.25 o
  -1   2  12        232.29        231.65         1.23 o
   0   2  12         11.07         11.33         0.15 o
   1   2  12        231.70        229.14         1.16 o
   2   2  12         21.91         18.47         0.27 o
   3   2  12         44.51         45.87         0.57 o
   4   2  12        213.36        213.33         1.44 o
  -4   3  12         20.28         22.25         0.47 o
  -3   3  12        114.83        113.66         0.86 o
  -2   3  12        166.03        169.21         1.17 o
  -1   3  12        167.19        168.98         1.24 o
   0   3  12        422.76        421.08         2.62 o
   1   3  12        169.01        169.41         0.98 o
   2   3  12        166.31        170.44         1.38 o
   3   3  12        116.30        115.50         0.89 o
   4   3  12         20.05         21.50         0.26 o
  -4   4  12         78.18         77.27         2.07 o
  -3   4  12        106.81        107.92         0.76 o
  -2   4  12         12.47         14.25         0.22 o
  -1   4  12          2.60          2.98         0.14 o
   0   4  12        276.65        302.61         2.50 o
   1   4  12          2.72          2.97         0.13 o
   2   4  12         12.58         14.04         0.24 o
   3   4  12        108.20        107.52         0.79 o
   4   4  12         77.86         77.96         1.64 o
  -3   5  12         15.18         16.53         0.21 o
  -2   5  12          5.12          5.34         0.12 o
  -1   5  12        149.45        148.70         1.20 o
   0   5  12         21.91         16.05         0.26 o
   1   5  12        152.54        148.38         1.27 o
   2   5  12          5.01          5.08         0.17 o
   3   5  12         14.86         16.38         0.28 o
  -2   6  12         74.97         79.00         0.59 o
  -1   6  12         38.26         39.66         0.35 o
   0   6  12          0.49          0.97         0.09 o
   1   6  12         37.80         39.25         0.41 o
   2   6  12         75.42         77.82         0.73 o
  -1   7  12         42.69         41.24         0.41 o
   0   7  12         75.83         73.72         0.73 o
   1   7  12         42.79         41.84         0.61 o
   1   0  13        101.41        101.52         0.63 o
   2   0  13        603.66        580.12         4.70 o
   3   0  13         84.63         87.30         0.81 o
   4   0  13         59.35         59.74         0.50 o
  -4   1  13         11.52         11.31         0.20 o
  -3   1  13        183.46        181.42         1.26 o
  -2   1  13         10.54         12.70         0.22 o
  -1   1  13          8.81          9.11         0.19 o
   0   1  13        307.69        302.59         1.42 o
   1   1  13          8.99          9.27         0.17 o
   2   1  13          9.96         12.11         0.24 o
   3   1  13        182.45        181.54         1.58 o
   4   1  13         11.20         10.68         0.19 o
  -4   2  13          8.47          7.09         0.19 o
  -3   2  13         40.61         39.38         0.37 o
  -2   2  13         50.14         54.06         0.52 o
  -1   2  13        323.79        312.22         2.22 o
   0   2  13          0.40          0.29         0.09 o
   1   2  13        324.81        313.92         1.73 o
   2   2  13         49.46         53.65         0.56 o
   3   2  13         40.10         38.48         0.37 o
   4   2  13          8.54          7.22         0.15 o
  -4   3  13         13.83         13.58         0.32 o
  -3   3  13         85.72         84.77         0.64 o
  -2   3  13         57.13         51.14         0.50 o
  -1   3  13        147.90        139.34         1.30 o
   0   3  13         33.09         28.75         0.38 o
   1   3  13        147.77        139.77         0.91 o
   2   3  13         58.99         52.74         0.53 o
   3   3  13         85.64         83.71         0.64 o
   4   3  13         14.41         14.36         0.26 o
  -3   4  13         52.68         53.86         0.46 o
  -2   4  13          1.41          1.20         0.09 o
  -1   4  13        163.78        159.22         1.29 o
   0   4  13         77.55         75.48         0.65 o
   1   4  13        163.87        158.45         1.25 o
   2   4  13          1.35          1.17         0.11 o
   3   4  13         52.62         53.39         0.47 o
  -3   5  13          1.01          0.75         0.12 o
  -2   5  13         72.21         70.72         0.51 o
  -1   5  13         13.98         18.44         0.21 o
   0   5  13          3.78          6.40         0.15 o
   1   5  13         13.96         17.75         0.25 o
   2   5  13         73.02         71.58         0.66 o
   3   5  13          1.10          0.90         0.14 o
  -2   6  13         21.84         21.12         0.28 o
  -1   6  13         27.86         27.93         0.28 o
   0   6  13         63.61         63.61         0.50 o
   1   6  13         27.21         26.96         0.38 o
   2   6  13         21.29         20.33         0.40 o
   0   0  14        286.82        287.97         2.23 o
   1   0  14          0.12          0.42         0.09 o
   2   0  14         48.87         47.54         0.56 o
   3   0  14        139.84        128.52         0.92 o
   4   0  14         35.66         33.70         0.39 o
  -4   1  14         86.22         87.99         1.33 o
  -3   1  14        433.85        428.73         2.69 o
  -2   1  14         23.60         24.58         0.35 o
  -1   1  14        108.50        104.00         0.85 o
   0   1  14       1154.60       1083.46         5.78 o
   1   1  14        109.67        104.12         0.71 o
   2   1  14         23.41         23.76         0.34 o
   3   1  14        434.91        429.74         2.75 o
   4   1  14         86.05         86.62         0.89 o
  -4   2  14         14.12         13.47         0.43 o
  -3   2  14          0.41          0.43         0.09 o
  -2   2  14        104.17        102.26         0.88 o
  -1   2  14        112.22        110.44         1.07 o
   0   2  14         24.08         25.90         0.29 o
   1   2  14        112.86        110.55         0.82 o
   2   2  14        102.92        100.52         0.89 o
   3   2  14          0.47          0.38         0.09 o
   4   2  14         14.28         13.26         0.32 o
  -3   3  14          2.07          1.52         0.10 o
  -2   3  14          8.73          8.93         0.16 o
  -1   3  14        169.82        183.08         1.53 o
   0   3  14        123.83        120.81         0.96 o
   1   3  14        169.57        180.65         1.30 o
   2   3  14          9.23          9.07         0.18 o
   3   3  14          1.98          1.57         0.10 o
  -3   4  14         14.78         15.27         0.24 o
  -2   4  14         15.32         14.36         0.19 o
  -1   4  14         54.03         56.98         0.44 o
   0   4  14          1.55          1.04         0.11 o
   1   4  14         53.27         55.49         0.51 o
   2   4  14         15.50         14.13         0.27 o
   3   4  14         15.02         15.51         0.27 o
  -2   5  14        143.12        138.18         1.00 o
  -1   5  14         23.40         25.19         0.27 o
   0   5  14        274.57        278.38         1.83 o
   1   5  14         23.01         23.96         0.32 o
   2   5  14        142.75        134.45         1.25 o
  -1   6  14         35.44         36.09         0.37 o
   0   6  14         45.15         47.69         0.50 o
   1   6  14         35.99         37.70         0.55 o
   1   0  15         65.52         65.18         0.58 o
   2   0  15          5.42          5.04         0.17 o
   3   0  15         39.40         44.23         0.42 o
  -3   1  15         49.38         50.27         0.45 o
  -2   1  15         56.15         60.07         0.63 o
  -1   1  15         66.34         69.60         0.67 o
   0   1  15        644.97        647.59         3.87 o
   1   1  15         66.96         70.34         0.57 o
   2   1  15         55.95         60.13         0.66 o
   3   1  15         50.33         51.67         0.44 o
  -3   2  15         13.83         13.29         0.20 o
  -2   2  15        242.66        250.71         1.53 o
  -1   2  15         23.40         21.95         0.34 o
   0   2  15         17.01         20.08         0.27 o
   1   2  15         23.09         21.63         0.27 o
   2   2  15        245.37        254.17         1.63 o
   3   2  15         13.76         13.17         0.20 o
  -3   3  15         86.39         82.03         0.76 o
  -2   3  15         69.35         70.31         0.53 o
  -1   3  15         55.58         52.98         0.43 o
   0   3  15          0.02          0.31         0.10 o
   1   3  15         55.97         52.59         0.48 o
   2   3  15         69.37         70.15         0.57 o
   3   3  15         86.14         81.64         0.77 o
  -2   4  15        108.28        106.05         0.74 o
  -1   4  15          9.51          9.17         0.15 o
   0   4  15         28.08         28.17         0.28 o
   1   4  15          9.71          9.20         0.19 o
   2   4  15        106.54        102.96         0.94 o
  -2   5  15         65.38         63.48         2.48 o
  -1   5  15        108.13        118.17         0.83 o
   0   5  15          9.13          7.65         0.15 o
   1   5  15        106.68        115.28         1.06 o
   2   5  15         65.97         62.52         1.74 o
   0   0  16        185.74        194.23         1.75 o
   1   0  16        421.24        434.55         3.00 o
   2   0  16          0.20          0.39         0.08 o
   3   0  16         30.40         28.54         0.30 o
  -3   1  16         19.61         20.44         0.25 o
  -2   1  16         57.09         58.76         0.48 o
  -1   1  16        131.28        138.00         1.08 o
   0   1  16         14.05         14.43         0.23 o
   1   1  16        131.86        137.34         1.00 o
   2   1  16         57.76         58.97         0.49 o
   3   1  16         18.62         19.65         0.26 o
  -3   2  16          8.75          8.52         0.17 o
  -2   2  16         48.75         48.33         0.41 o
  -1   2  16        191.30        198.81         1.20 o
   0   2  16          0.20          0.31         0.08 o
   1   2  16        191.62        196.19         1.34 o
   2   2  16         47.93         46.80         0.42 o
   3   2  16          8.37          8.18         0.17 o
  -2   3  16         57.66         53.64         0.43 o
  -1   3  16          9.48          9.64         0.16 o
   0   3  16         82.83         84.96         0.61 o
   1   3  16          9.40          9.23         0.19 o
   2   3  16         57.45         52.79         0.52 o
  -2   4  16         20.62         20.79         0.27 o
  -1   4  16         20.64         21.84         0.23 o
   0   4  16         12.09         15.65         0.21 o
   1   4  16         20.89         21.65         0.29 o
   2   4  16         20.77         21.72         0.41 o
  -1   5  16         36.43         32.52         0.74 o
   0   5  16         61.63         62.18         0.77 o
   1   5  16         36.83         34.76         1.51 o
   1   0  17         13.49         14.81         0.21 o
   2   0  17         85.46         92.18         0.68 o
  -2   1  17         86.43         84.32         0.64 o
  -1   1  17         12.90         13.55         0.20 o
   0   1  17         35.51         35.76         0.32 o
   1   1  17         13.18         14.02         0.20 o
   2   1  17         84.20         82.78         0.65 o
  -2   2  17         13.55         13.24         0.19 o
  -1   2  17         34.54         37.37         0.33 o
   0   2  17          5.96          6.40         0.14 o
   1   2  17         33.69         36.09         0.37 o
   2   2  17         13.60         12.70         0.21 o
  -2   3  17          7.89          8.18         0.18 o
  -1   3  17        207.12        210.64         1.36 o
   0   3  17          6.68          8.29         0.15 o
   1   3  17        208.52        210.66         1.84 o
   2   3  17          7.50          7.97         0.25 o
  -1   4  17         19.32         20.76         0.37 o
   0   4  17        227.81        239.66         2.28 o
   1   4  17         19.55         21.65         0.41 o
   0   0  18         72.05         69.77         0.92 o
   1   0  18         83.38         87.30         0.65 o
   2   0  18          4.72          4.23         0.13 o
  -2   1  18         33.79         33.96         0.55 o
  -1   1  18         33.63         32.56         0.30 o
   0   1  18        127.02        129.11         0.94 o
   1   1  18         33.20         32.15         0.34 o
   2   1  18         33.56         33.69         0.70 o
  -1   2  18         39.16         39.63         0.36 o
   0   2  18        497.32        490.97         3.77 o
   1   2  18         39.09         39.82         0.47 o
  -1   3  18         25.23         27.35         0.58 o
   0   3  18         24.65         21.86         0.35 o
   1   3  18         25.20         26.87         1.07 o
   0   1  19         72.18         73.79         1.03 o
                                                
