# Supplementary material for: Use of intensity quotients and differences in absolute structure refinement
Source: Acta Crystallogr B Struct Sci Cryst Eng Mater. 2013 May 17;69(Pt 3):249–59. doi: 10.1107/S2052519213010014 (PMC3661305; doi:10.1107/S2052519213010014)
Supplement: Supplementary file 3 [file b-69-00249-sup3.zip › L_Alanine_B.fcf]

#
# h,k,l, Fc-squared, Fo-squared, sigma(Fo-squared), status flag
#
data_L_Alanine_B
_shelx_title ' alanine K2 in P2(1)2(1)2(1) 36 runs'
_shelx_refln_list_code          4
_shelx_F_calc_maximum       73.06
_exptl_crystal_F_000       192.00
_reflns_d_resolution_high  0.8253

loop_
 _space_group_symop_operation_xyz
 'x, y, z'
 '-x+1/2, -y, z+1/2'
 '-x, y+1/2, -z+1/2'
 'x+1/2, -y+1/2, -z'

_cell_length_a     5.7910
_cell_length_b     5.9440
_cell_length_c    12.2690
_cell_angle_alpha  90.000
_cell_angle_beta   90.000
_cell_angle_gamma  90.000

_shelx_F_squared_multiplier     1.000

loop_
 _refln_index_h
 _refln_index_k
 _refln_index_l
 _refln_F_squared_calc
 _refln_F_squared_meas
 _refln_F_squared_sigma
 _refln_observed_status
   2   0   0       2733.49       2591.79        34.91 o
   4   0   0        172.31        163.98         1.35 o
   6   0   0          0.27          0.44         0.14 o
   1   1   0         54.45         69.46         0.69 o
   2   1   0       2994.87       2888.58        27.36 o
   3   1   0         27.79         28.08         0.51 o
   4   1   0        275.68        267.55         1.43 o
   5   1   0        240.47        222.77         1.35 o
   6   1   0          0.54          0.47         0.10 o
   0   2   0         39.27         38.17         0.77 o
   1   2   0          1.25          0.97         0.11 o
   2   2   0          2.81          2.58         0.16 o
   3   2   0        100.34        108.24         0.72 o
   4   2   0         45.59         44.62         0.35 o
   5   2   0        110.77        118.13         0.88 o
   6   2   0         57.70         58.41         0.56 o
   1   3   0        170.40        174.81         2.05 o
   2   3   0          0.24          0.32         0.07 o
   3   3   0        158.44        162.56         0.85 o
   4   3   0          9.00          9.72         0.16 o
   5   3   0         44.59         44.31         0.43 o
   6   3   0          0.07          0.22         0.09 o
   0   4   0        328.84        341.24         2.34 o
   1   4   0          1.63          2.27         0.08 o
   2   4   0         13.06         12.00         0.15 o
   3   4   0          6.05          5.71         0.14 o
   4   4   0         59.76         54.66         0.45 o
   5   4   0         19.60         23.04         0.30 o
   1   5   0          6.95          6.76         0.13 o
   2   5   0        240.88        238.07         1.44 o
   3   5   0         18.46         19.06         0.23 o
   4   5   0          0.00         -0.03         0.09 o
   5   5   0          2.45          2.44         0.20 o
   0   6   0         78.50         79.65         0.78 o
   1   6   0         24.34         26.50         0.26 o
   2   6   0          6.77          7.18         0.14 o
   3   6   0          5.75          5.70         0.15 o
   1   7   0        123.06        123.64         1.48 o
   1   0   1        697.66        691.77         6.13 o
   2   0   1        513.96        489.03         4.55 o
   3   0   1         73.35         74.93         0.93 o
   4   0   1         27.60         28.69         0.25 o
   5   0   1        201.91        188.20         1.18 o
   6   0   1         67.21         71.55         0.64 o
  -6   1   1          0.36          0.58         0.10 o
  -5   1   1         93.41         90.77         0.63 o
  -4   1   1        223.84        205.47         1.06 o
  -3   1   1        249.90        262.66         2.54 o
  -2   1   1         58.39         57.87         0.68 o
  -1   1   1        126.11        127.32         1.25 o
   0   1   1        259.20        258.85         2.42 o
   1   1   1        125.54        127.78         1.20 o
   2   1   1         58.19         58.24         0.68 o
   3   1   1        248.61        262.76         2.62 o
   4   1   1        222.16        205.84         1.17 o
   5   1   1         93.92         91.19         0.65 o
   6   1   1          0.37          0.65         0.10 o
  -6   2   1         68.83         65.75         0.58 o
  -5   2   1         28.99         26.38         0.29 o
  -4   2   1         85.18         83.66         0.55 o
  -3   2   1        112.81        109.93         0.71 o
  -2   2   1        262.58        283.00         2.79 o
  -1   2   1         65.00         64.97         0.79 o
   0   2   1         42.21         32.12         0.42 o
   1   2   1         66.02         65.12         0.79 o
   2   2   1        261.66        282.22         2.73 o
   3   2   1        114.56        110.45         0.71 o
   4   2   1         85.22         83.63         0.58 o
   5   2   1         28.59         26.52         0.33 o
   6   2   1         67.89         64.44         0.58 o
  -6   3   1          2.49          2.34         0.12 o
  -5   3   1         28.28         32.01         0.34 o
  -4   3   1         96.36         89.33         0.59 o
  -3   3   1        204.57        197.68         1.04 o
  -2   3   1        149.96        155.98         0.86 o
  -1   3   1        298.61        314.32         3.45 o
   0   3   1         23.77         25.47         0.53 o
   1   3   1        296.44        314.43         3.24 o
   2   3   1        149.23        154.51         0.79 o
   3   3   1        203.89        196.92         0.99 o
   4   3   1         96.84         88.92         0.61 o
   5   3   1         28.65         32.26         0.37 o
   6   3   1          2.51          2.19         0.12 o
  -5   4   1         14.20         15.33         0.22 o
  -4   4   1         95.05         90.94         0.65 o
  -3   4   1        182.74        175.77         1.05 o
  -2   4   1        208.56        205.61         1.06 o
  -1   4   1        110.45        117.82         0.65 o
   0   4   1        308.37        302.68         1.46 o
   1   4   1        111.85        118.88         0.64 o
   2   4   1        210.39        207.95         1.05 o
   3   4   1        182.02        174.84         0.95 o
   4   4   1         96.18         90.67         0.71 o
   5   4   1         14.35         15.42         0.25 o
  -4   5   1         52.05         50.04         0.42 o
  -3   5   1        140.73        151.11         1.05 o
  -2   5   1        128.75        126.54         0.86 o
  -1   5   1        101.77        100.84         0.61 o
   0   5   1         29.80         29.15         0.26 o
   1   5   1        100.65         99.08         0.59 o
   2   5   1        127.72        124.44         0.72 o
   3   5   1        140.36        149.17         0.91 o
   4   5   1         51.73         49.96         0.50 o
   5   5   1        118.90        120.34         2.91 o
  -3   6   1         59.11         59.89         0.49 o
  -2   6   1         82.43         82.92         0.61 o
  -1   6   1         86.01         88.40         0.61 o
   0   6   1         50.16         50.43         0.39 o
   1   6   1         85.69         87.77         0.59 o
   2   6   1         81.97         82.28         0.59 o
   3   6   1         58.80         59.96         0.56 o
  -1   7   1         36.00         35.06         0.48 o
   0   7   1          0.16          0.11         0.08 o
   1   7   1         36.67         35.65         0.44 o
   0   0   2        189.64        177.90         2.31 o
   1   0   2        158.55        111.47         1.11 o
   2   0   2        146.11        169.85         1.65 o
   3   0   2        136.00        138.10         1.78 o
   4   0   2         75.07         74.07         0.49 o
   5   0   2        113.80        104.42         0.71 o
   6   0   2         12.47         12.63         0.23 o
  -6   1   2          5.82          6.11         0.17 o
  -5   1   2        362.55        365.65         2.17 o
  -4   1   2         22.99         21.80         0.22 o
  -3   1   2        181.59        184.07         1.50 o
  -2   1   2        511.35        546.82         5.15 o
  -1   1   2         89.14        101.65         1.02 o
   0   1   2       5338.40       4996.18        47.19 o
   1   1   2         90.12        103.76         0.99 o
   2   1   2        511.39        556.09         5.18 o
   3   1   2        183.82        188.32         1.98 o
   4   1   2         23.00         21.53         0.23 o
   5   1   2        363.64        368.69         2.23 o
   6   1   2          5.75          6.12         0.16 o
  -6   2   2          2.26          1.89         0.11 o
  -5   2   2        136.18        129.63         0.84 o
  -4   2   2        102.94        104.25         0.64 o
  -3   2   2        320.75        318.20         1.61 o
  -2   2   2        927.73        985.97         9.11 o
  -1   2   2        270.46        259.31         2.52 o
   0   2   2       1511.75       1634.30        14.39 o
   1   2   2        270.83        258.84         2.33 o
   2   2   2        926.45        995.94         8.92 o
   3   2   2        320.67        315.51         1.62 o
   4   2   2        102.52        103.58         0.71 o
   5   2   2        136.03        130.50         1.00 o
   6   2   2          2.26          1.89         0.12 o
  -6   3   2         30.23         30.57         0.38 o
  -5   3   2         25.69         26.23         0.28 o
  -4   3   2         21.27         21.07         0.24 o
  -3   3   2         12.57         13.47         0.17 o
  -2   3   2        219.08        218.03         1.19 o
  -1   3   2         43.62         45.23         0.44 o
   0   3   2          0.40          0.51         0.14 o
   1   3   2         43.93         45.18         0.42 o
   2   3   2        219.99        217.81         1.09 o
   3   3   2         12.55         13.27         0.17 o
   4   3   2         22.12         21.95         0.26 o
   5   3   2         25.96         26.21         0.33 o
   6   3   2         30.36         29.58         0.38 o
  -5   4   2          2.83          3.07         0.11 o
  -4   4   2         29.30         33.67         0.34 o
  -3   4   2         23.87         23.83         0.26 o
  -2   4   2          5.71          5.92         0.12 o
  -1   4   2         26.78         27.49         0.24 o
   0   4   2         30.03         25.68         0.22 o
   1   4   2         26.73         27.32         0.23 o
   2   4   2          5.84          6.15         0.12 o
   3   4   2         24.38         24.42         0.25 o
   4   4   2         29.89         33.61         0.35 o
   5   4   2          3.01          3.44         0.14 o
  -4   5   2         28.02         26.57         0.27 o
  -3   5   2         20.80         20.51         0.25 o
  -2   5   2          1.54          1.64         0.11 o
  -1   5   2         66.23         68.92         0.49 o
   0   5   2         39.87         42.17         0.33 o
   1   5   2         66.69         68.92         0.45 o
   2   5   2          1.66          1.57         0.09 o
   3   5   2         21.16         20.78         0.24 o
   4   5   2         28.27         26.74         0.35 o
  -3   6   2         11.86         13.07         0.19 o
  -2   6   2        123.27        126.82         0.86 o
  -1   6   2         66.00         66.44         0.52 o
   0   6   2          3.42          4.76         0.13 o
   1   6   2         65.91         66.05         0.52 o
   2   6   2        123.96        127.77         0.92 o
   3   6   2         11.97         12.90         0.21 o
  -1   7   2         10.72         11.28         0.26 o
   0   7   2         44.61         42.03         0.50 o
   1   7   2         10.89         11.06         0.24 o
   1   0   3        613.05        680.40         6.66 o
   2   0   3         56.98         49.98         0.67 o
   3   0   3        183.73        173.06         1.35 o
   4   0   3          6.16          6.10         0.12 o
   5   0   3         38.49         37.88         0.36 o
   6   0   3          1.14          0.96         0.10 o
  -6   1   3         10.10         10.13         0.21 o
  -5   1   3        148.78        139.55         0.92 o
  -4   1   3         18.42         17.65         0.20 o
  -3   1   3         74.28         73.13         0.54 o
  -2   1   3        169.05        171.64         1.87 o
  -1   1   3        968.64       1050.09         8.79 o
   0   1   3         76.82         63.35         0.72 o
   1   1   3        965.84       1046.84         9.29 o
   2   1   3        168.31        169.85         1.71 o
   3   1   3         75.60         74.91         0.56 o
   4   1   3         18.48         17.78         0.21 o
   5   1   3        147.88        137.64         1.09 o
   6   1   3         10.17         10.33         0.24 o
  -6   2   3          0.99          1.68         0.12 o
  -5   2   3         20.30         22.76         0.26 o
  -4   2   3        111.14        108.92         0.66 o
  -3   2   3        369.93        372.10         1.84 o
  -2   2   3         89.11         95.14         1.18 o
  -1   2   3        439.14        491.55         4.47 o
   0   2   3        691.07        711.55         6.21 o
   1   2   3        439.01        487.66         4.48 o
   2   2   3         89.55         97.51         1.19 o
   3   2   3        369.72        368.64         1.87 o
   4   2   3        111.22        109.57         0.68 o
   5   2   3         21.20         23.78         0.32 o
   6   2   3          0.97          1.62         0.11 o
  -6   3   3          3.96          3.34         0.13 o
  -5   3   3         51.24         52.15         0.43 o
  -4   3   3         63.80         60.87         0.45 o
  -3   3   3        144.46        139.43         0.81 o
  -2   3   3        212.28        211.66         1.13 o
  -1   3   3        349.00        359.64         2.03 o
   0   3   3         50.06         49.51         0.45 o
   1   3   3        349.75        358.28         1.94 o
   2   3   3        211.85        210.25         1.08 o
   3   3   3        142.14        138.40         0.81 o
   4   3   3         64.00         60.20         0.47 o
   5   3   3         51.47         52.14         0.57 o
   6   3   3          3.77          2.81         0.13 o
  -5   4   3        109.85        117.33         0.85 o
  -4   4   3         77.57         72.47         0.56 o
  -3   4   3        356.62        347.55         1.90 o
  -2   4   3         63.35         63.82         0.46 o
  -1   4   3        123.48        118.82         0.69 o
   0   4   3          0.92          0.87         0.07 o
   1   4   3        121.15        116.96         0.67 o
   2   4   3         63.72         63.77         0.45 o
   3   4   3        356.38        348.12         2.03 o
   4   4   3         78.55         73.28         0.59 o
   5   4   3        108.34        115.93         0.99 o
  -4   5   3         24.41         22.35         0.26 o
  -3   5   3          7.35          6.99         0.15 o
  -2   5   3        192.70        188.80         1.19 o
  -1   5   3        288.16        282.25         1.62 o
   0   5   3        184.14        174.18         1.07 o
   1   5   3        287.62        283.25         1.56 o
   2   5   3        194.14        190.75         1.24 o
   3   5   3          7.47          6.99         0.16 o
   4   5   3         24.70         21.73         0.31 o
  -3   6   3        119.37        127.31         0.94 o
  -2   6   3          2.48          2.63         0.11 o
  -1   6   3         49.62         51.05         0.42 o
   0   6   3         19.50         19.92         0.24 o
   1   6   3         50.82         52.40         0.45 o
   2   6   3          2.41          2.49         0.11 o
   3   6   3        119.41        124.54         1.13 o
   0   7   3          8.40          8.82         0.31 o
   0   0   4       5067.53       4893.53        84.00 o
   1   0   4         82.65         88.04         1.04 o
   2   0   4        153.01        161.48         1.96 o
   3   0   4        619.44        601.57         2.93 o
   4   0   4        188.66        183.07         1.00 o
   5   0   4        316.46        305.92         1.93 o
   6   0   4         12.07         12.90         0.22 o
  -6   1   4         14.02         13.40         0.23 o
  -5   1   4         82.64         81.44         0.59 o
  -4   1   4         88.68         89.47         0.58 o
  -3   1   4         79.70         77.35         0.48 o
  -2   1   4        931.49        983.24         9.67 o
  -1   1   4        132.11        144.61         1.46 o
   0   1   4       1527.24       1627.04        15.32 o
   1   1   4        132.02        145.79         1.68 o
   2   1   4        928.40        969.03         9.33 o
   3   1   4         78.67         76.94         0.45 o
   4   1   4         86.89         86.67         0.55 o
   5   1   4         82.21         81.63         0.69 o
   6   1   4         13.59         12.94         0.23 o
  -6   2   4         15.26         15.71         0.24 o
  -5   2   4        110.08        118.76         0.83 o
  -4   2   4          9.11          8.81         0.20 o
  -3   2   4         49.44         50.78         0.37 o
  -2   2   4         72.19         74.01         0.62 o
  -1   2   4        144.82        147.13         1.63 o
   0   2   4         38.03         37.55         0.53 o
   1   2   4        144.56        146.70         1.47 o
   2   2   4         72.07         72.73         0.49 o
   3   2   4         49.71         51.16         0.36 o
   4   2   4          9.55          9.46         0.19 o
   5   2   4        109.87        116.89         0.97 o
   6   2   4         14.84         15.77         0.24 o
  -6   3   4          6.19          5.99         0.20 o
  -5   3   4         50.17         50.14         0.42 o
  -4   3   4         17.50         18.11         0.22 o
  -3   3   4         10.81         10.97         0.16 o
  -2   3   4         52.41         52.50         0.37 o
  -1   3   4         69.25         68.79         0.52 o
   0   3   4        359.49        363.23         2.23 o
   1   3   4         68.72         68.26         0.45 o
   2   3   4         51.59         51.47         0.36 o
   3   3   4         10.34         10.41         0.20 o
   4   3   4         17.44         18.56         0.23 o
   5   3   4         50.25         49.76         0.52 o
   6   3   4          6.62          6.51         0.22 o
  -5   4   4         22.98         22.40         0.26 o
  -4   4   4         28.73         27.39         0.29 o
  -3   4   4         81.06         78.80         0.57 o
  -2   4   4        153.21        152.56         0.92 o
  -1   4   4         11.89         12.19         0.17 o
   0   4   4         31.26         28.80         0.26 o
   1   4   4         12.11         12.27         0.17 o
   2   4   4        152.52        153.85         0.93 o
   3   4   4         80.57         79.11         0.57 o
   4   4   4         28.63         26.99         0.31 o
   5   4   4         23.34         22.52         0.35 o
  -4   5   4         10.52         12.23         0.19 o
  -3   5   4          0.80          0.87         0.09 o
  -2   5   4         63.72         61.66         0.51 o
  -1   5   4          4.29          4.04         0.12 o
   0   5   4         46.71         41.31         0.38 o
   1   5   4          4.16          3.84         0.12 o
   2   5   4         63.96         62.29         0.51 o
   3   5   4          0.77          0.93         0.09 o
   4   5   4         10.77         11.93         0.21 o
  -3   6   4         33.87         34.36         0.38 o
  -2   6   4          1.14          0.92         0.09 o
  -1   6   4         52.27         56.56         0.47 o
   0   6   4          5.80          5.70         0.14 o
   1   6   4         52.01         56.21         0.50 o
   2   6   4          1.26          1.17         0.10 o
   3   6   4         33.70         33.85         0.45 o
   1   0   5          0.19          0.16         0.08 o
   2   0   5        485.66        495.33         5.26 o
   3   0   5         61.40         63.18         0.39 o
   4   0   5          0.93          0.59         0.07 o
   5   0   5        146.41        143.10         0.93 o
   6   0   5         57.78         62.07         0.57 o
  -6   1   5          8.24          8.51         0.18 o
  -5   1   5          6.96          6.68         0.14 o
  -4   1   5         65.78         65.39         0.46 o
  -3   1   5         20.35         19.49         0.19 o
  -2   1   5         17.36         15.13         0.21 o
  -1   1   5        371.54        402.09         3.80 o
   0   1   5        285.24        309.60         2.92 o
   1   1   5        372.36        411.17         4.16 o
   2   1   5         16.99         14.56         0.22 o
   3   1   5         20.55         19.58         0.18 o
   4   1   5         65.17         64.69         0.43 o
   5   1   5          6.84          6.67         0.16 o
   6   1   5          8.15          8.41         0.19 o
  -6   2   5         66.87         66.94         0.63 o
  -5   2   5         48.58         45.28         0.38 o
  -4   2   5         47.91         45.47         0.38 o
  -3   2   5        214.63        204.75         1.13 o
  -2   2   5          6.10          5.99         0.11 o
  -1   2   5        347.66        382.04         3.46 o
   0   2   5         86.79         87.28         1.02 o
   1   2   5        344.81        373.17         3.89 o
   2   2   5          5.98          6.21         0.11 o
   3   2   5        213.78        204.72         1.11 o
   4   2   5         47.76         45.10         0.38 o
   5   2   5         48.74         44.48         0.47 o
   6   2   5         66.35         65.48         0.65 o
  -5   3   5         47.22         51.28         0.42 o
  -4   3   5        212.60        209.47         1.33 o
  -3   3   5        164.87        162.56         0.96 o
  -2   3   5        250.48        244.29         1.32 o
  -1   3   5         20.82         19.56         0.22 o
   0   3   5        171.51        156.61         0.86 o
   1   3   5         21.10         19.58         0.20 o
   2   3   5        251.17        247.39         1.34 o
   3   3   5        164.97        164.06         1.00 o
   4   3   5        215.02        212.15         1.43 o
   5   3   5         47.51         51.05         0.52 o
  -5   4   5         53.45         56.40         0.49 o
  -4   4   5         57.98         60.35         0.52 o
  -3   4   5         81.87         78.50         0.58 o
  -2   4   5        108.59        108.74         0.72 o
  -1   4   5         44.78         44.07         0.37 o
   0   4   5         13.43         12.27         0.17 o
   1   4   5         44.19         43.73         0.35 o
   2   4   5        109.55        109.65         0.70 o
   3   4   5         80.59         78.73         0.63 o
   4   4   5         58.79         61.58         0.54 o
   5   4   5         53.68         56.34         0.72 o
  -4   5   5          4.07          4.46         0.12 o
  -3   5   5         44.84         47.50         0.43 o
  -2   5   5         33.09         32.67         0.34 o
  -1   5   5         33.20         29.59         0.32 o
   0   5   5         57.69         54.03         0.46 o
   1   5   5         32.57         28.37         0.31 o
   2   5   5         34.05         33.14         0.34 o
   3   5   5         45.34         48.70         0.45 o
   4   5   5          4.07          4.19         0.13 o
  -3   6   5          4.10          4.30         0.14 o
  -2   6   5         31.41         29.41         0.31 o
  -1   6   5         76.69         76.27         0.63 o
   0   6   5         50.19         50.09         0.47 o
   1   6   5         76.94         77.45         0.67 o
   2   6   5         30.80         28.37         0.31 o
   3   6   5          4.10          4.58         0.29 o
   0   0   6         80.65         81.36         1.37 o
   1   0   6        383.69        432.73         4.48 o
   2   0   6         82.22         76.36         0.47 o
   3   0   6        219.46        225.04         1.13 o
   4   0   6         53.39         53.26         0.39 o
   5   0   6          0.71          1.01         0.09 o
   6   0   6          9.91          9.11         0.18 o
  -6   1   6         15.88         15.93         0.25 o
  -5   1   6        167.96        177.24         1.14 o
  -4   1   6        103.25        102.96         0.65 o
  -3   1   6        105.89        108.18         0.61 o
  -2   1   6        183.96        178.85         0.93 o
  -1   1   6         19.98         17.75         0.39 o
   0   1   6         46.45         53.35         0.76 o
   1   1   6         20.16         17.47         0.42 o
   2   1   6        183.73        175.90         0.90 o
   3   1   6        106.12        108.75         0.62 o
   4   1   6        103.95        102.68         0.62 o
   5   1   6        168.38        178.38         1.29 o
   6   1   6         16.27         16.88         0.28 o
  -6   2   6          0.45          0.13         0.11 o
  -5   2   6          9.06          9.90         0.17 o
  -4   2   6         90.62         86.30         0.61 o
  -3   2   6         70.64         70.66         0.49 o
  -2   2   6        233.88        235.59         1.20 o
  -1   2   6         15.45         15.99         0.18 o
   0   2   6       1750.06       1838.26        13.01 o
   1   2   6         15.78         16.72         0.17 o
   2   2   6        233.03        234.66         1.20 o
   3   2   6         70.45         70.34         0.45 o
   4   2   6         90.41         85.85         0.59 o
   5   2   6          9.24         10.11         0.20 o
   6   2   6          0.44          0.09         0.10 o
  -5   3   6         29.86         30.78         0.29 o
  -4   3   6         61.83         60.56         0.49 o
  -3   3   6          2.40          2.44         0.10 o
  -2   3   6        513.71        505.55         2.66 o
  -1   3   6         49.28         50.63         0.38 o
   0   3   6         35.31         33.61         0.28 o
   1   3   6         48.91         51.15         0.36 o
   2   3   6        513.30        509.84         2.59 o
   3   3   6          2.42          2.52         0.11 o
   4   3   6         61.77         61.07         0.52 o
   5   3   6         29.65         30.51         0.36 o
  -5   4   6          9.21          9.52         0.22 o
  -4   4   6         38.25         41.47         0.41 o
  -3   4   6          4.05          3.69         0.12 o
  -2   4   6         20.75         21.36         0.26 o
  -1   4   6         28.69         30.11         0.30 o
   0   4   6        100.19         91.07         0.64 o
   1   4   6         28.49         30.09         0.30 o
   2   4   6         20.95         21.17         0.25 o
   3   4   6          4.13          4.18         0.14 o
   4   4   6         39.40         42.04         0.42 o
   5   4   6          9.37          9.04         0.29 o
  -4   5   6         18.15         17.31         0.27 o
  -3   5   6         26.38         28.01         0.31 o
  -2   5   6          5.23          4.55         0.14 o
  -1   5   6         51.20         51.97         0.49 o
   0   5   6          0.00          0.16         0.08 o
   1   5   6         51.76         52.57         0.48 o
   2   5   6          5.41          4.47         0.14 o
   3   5   6         26.38         27.54         0.31 o
   4   5   6         18.01         17.42         0.38 o
  -2   6   6          7.89          6.52         0.16 o
  -1   6   6          7.65          7.81         0.16 o
   0   6   6         47.44         50.54         0.46 o
   1   6   6          7.44          7.44         0.16 o
   2   6   6          7.89          6.21         0.16 o
   1   0   7         28.13         28.43         0.24 o
   2   0   7          4.37          4.40         0.10 o
   3   0   7         17.09         17.65         0.19 o
   4   0   7         21.92         21.72         0.23 o
   5   0   7          6.78          5.47         0.14 o
   6   0   7         93.30         97.28         1.04 o
  -6   1   7          4.68          4.69         0.17 o
  -5   1   7         57.82         57.97         0.49 o
  -4   1   7         65.00         62.88         0.45 o
  -3   1   7          4.41          3.52         0.09 o
  -2   1   7        133.17        129.65         0.73 o
  -1   1   7        277.63        277.40         1.38 o
   0   1   7         16.29         15.46         0.17 o
   1   1   7        276.50        276.34         1.38 o
   2   1   7        133.53        130.37         0.70 o
   3   1   7          4.29          3.65         0.11 o
   4   1   7         65.31         63.57         0.49 o
   5   1   7         57.86         58.28         0.52 o
   6   1   7          4.87          4.89         0.19 o
  -5   2   7         11.10         11.22         0.18 o
  -4   2   7         75.83         77.19         0.59 o
  -3   2   7         87.37         86.45         0.58 o
  -2   2   7        108.18        105.22         0.63 o
  -1   2   7         81.59         80.83         0.49 o
   0   2   7        232.60        213.63         1.09 o
   1   2   7         81.97         81.40         0.49 o
   2   2   7        108.39        105.93         0.63 o
   3   2   7         86.84         86.10         0.56 o
   4   2   7         76.78         77.22         0.59 o
   5   2   7         10.75         10.84         0.22 o
  -5   3   7         79.82         83.17         0.66 o
  -4   3   7         44.13         44.72         0.40 o
  -3   3   7        203.28        200.82         1.34 o
  -2   3   7          5.93          5.95         0.14 o
  -1   3   7        127.17        128.71         0.82 o
   0   3   7        199.32        193.55         1.07 o
   1   3   7        125.70        128.52         0.77 o
   2   3   7          5.98          6.03         0.13 o
   3   3   7        201.06        199.62         1.28 o
   4   3   7         43.92         44.41         0.43 o
   5   3   7         79.97         82.94         0.76 o
  -4   4   7         32.36         29.07         0.31 o
  -3   4   7         42.47         41.18         0.39 o
  -2   4   7        137.60        136.96         0.98 o
  -1   4   7        207.61        194.24         1.22 o
   0   4   7         72.42         67.25         0.53 o
   1   4   7        206.79        197.15         1.24 o
   2   4   7        137.84        137.62         0.98 o
   3   4   7         42.96         41.57         0.43 o
   4   4   7         32.77         29.04         0.32 o
  -3   5   7         41.21         42.18         0.41 o
  -2   5   7         10.32         10.39         0.19 o
  -1   5   7        109.52        111.15         0.91 o
   0   5   7          9.11          8.62         0.17 o
   1   5   7        109.12        110.37         0.85 o
   2   5   7         10.43         10.51         0.19 o
   3   5   7         40.85         41.99         0.44 o
  -1   6   7         37.95         36.02         0.44 o
   0   6   7         49.03         49.73         0.50 o
   1   6   7         38.31         36.56         0.46 o
   2   6   7          9.97          9.76         0.95 o
   0   0   8         45.91         35.99         0.45 o
   1   0   8         38.93         40.03         0.31 o
   2   0   8         91.60         86.12         0.54 o
   3   0   8         42.74         43.52         0.33 o
   4   0   8         47.60         50.00         0.40 o
   5   0   8        106.85        111.92         0.78 o
  -5   1   8         46.66         49.82         0.42 o
  -4   1   8         38.65         37.24         0.35 o
  -3   1   8        209.56        204.25         1.07 o
  -2   1   8          8.93          7.85         0.14 o
  -1   1   8        184.28        188.29         1.00 o
   0   1   8        305.30        328.14         1.67 o
   1   1   8        184.13        189.17         0.99 o
   2   1   8          8.80          7.73         0.13 o
   3   1   8        208.17        203.67         1.12 o
   4   1   8         38.24         37.17         0.34 o
   5   1   8         46.41         49.22         0.46 o
  -5   2   8         41.78         44.63         0.40 o
  -4   2   8         85.93         84.87         0.63 o
  -3   2   8         90.17         90.61         0.62 o
  -2   2   8        116.28        116.10         0.71 o
  -1   2   8          2.83          3.10         0.10 o
   0   2   8          1.24          1.15         0.10 o
   1   2   8          3.09          3.41         0.10 o
   2   2   8        114.95        115.04         0.70 o
   3   2   8         90.34         90.07         0.60 o
   4   2   8         85.99         86.21         0.61 o
   5   2   8         40.95         42.77         0.42 o
  -5   3   8        121.72        123.86         1.58 o
  -4   3   8         38.90         40.10         0.39 o
  -3   3   8         28.30         31.38         0.33 o
  -2   3   8         68.79         67.00         0.64 o
  -1   3   8         35.06         32.80         0.33 o
   0   3   8         55.69         59.05         0.45 o
   1   3   8         34.52         32.43         0.30 o
   2   3   8         68.91         66.76         0.49 o
   3   3   8         29.10         32.26         0.33 o
   4   3   8         39.06         40.87         0.41 o
   5   3   8        122.59        126.32         3.09 o
  -4   4   8          3.93          4.68         0.13 o
  -3   4   8         62.97         63.85         0.56 o
  -2   4   8        118.45        117.99         0.92 o
  -1   4   8         31.40         31.72         0.37 o
   0   4   8        101.49        103.98         0.78 o
   1   4   8         31.90         32.46         0.35 o
   2   4   8        118.21        119.26         0.86 o
   3   4   8         62.74         64.57         0.58 o
   4   4   8          3.93          4.46         0.14 o
  -3   5   8          9.93          9.87         0.23 o
  -2   5   8         15.83         18.16         0.26 o
  -1   5   8          0.51          0.74         0.11 o
   0   5   8         12.15         11.01         0.21 o
   1   5   8          0.57          0.96         0.10 o
   2   5   8         15.87         18.45         0.25 o
   3   5   8         10.19         10.00         0.20 o
   0   6   8         26.53         28.66         0.88 o
   1   0   9         28.77         24.53         0.25 o
   2   0   9         18.02         18.31         0.23 o
   3   0   9        110.91        107.93         0.71 o
   4   0   9          5.99          6.14         0.13 o
   5   0   9         54.56         54.56         0.46 o
  -5   1   9         62.65         64.44         0.54 o
  -4   1   9          1.73          1.74         0.10 o
  -3   1   9         21.88         21.61         0.23 o
  -2   1   9         50.11         47.62         0.38 o
  -1   1   9        189.00        188.43         1.07 o
   0   1   9          2.26          2.73         0.09 o
   1   1   9        189.77        188.07         1.04 o
   2   1   9         49.64         47.80         0.37 o
   3   1   9         21.05         20.58         0.23 o
   4   1   9          1.70          1.78         0.10 o
   5   1   9         63.01         62.72         0.56 o
  -5   2   9         16.50         16.60         0.22 o
  -4   2   9         33.12         32.65         0.33 o
  -3   2   9        222.42        220.33         1.41 o
  -2   2   9         99.66         95.89         0.64 o
  -1   2   9        211.42        214.34         1.27 o
   0   2   9        199.30        189.25         1.09 o
   1   2   9        210.61        216.71         1.18 o
   2   2   9        100.81         97.38         0.66 o
   3   2   9        222.27        220.53         1.34 o
   4   2   9         33.90         33.82         0.33 o
   5   2   9         16.38         16.57         0.30 o
  -4   3   9         47.50         47.26         0.43 o
  -3   3   9         21.36         21.18         0.27 o
  -2   3   9         44.14         42.66         0.49 o
  -1   3   9        301.51        286.61         2.33 o
   0   3   9         81.79         74.99         0.60 o
   1   3   9        300.47        286.18         1.70 o
   2   3   9         44.41         43.28         0.38 o
   3   3   9         21.41         21.01         0.27 o
   4   3   9         48.16         48.79         0.45 o
  -4   4   9          1.35          1.64         0.28 o
  -3   4   9         17.25         18.26         0.24 o
  -2   4   9          4.16          4.50         0.16 o
  -1   4   9          2.97          2.60         0.16 o
   0   4   9         81.45         84.83         0.77 o
   1   4   9          3.15          3.48         0.13 o
   2   4   9          4.47          4.59         0.14 o
   3   4   9         17.17         18.74         0.25 o
   4   4   9          1.34          1.56         0.18 o
  -2   5   9         21.51         21.65         0.39 o
  -1   5   9         46.23         42.07         0.78 o
   0   5   9         18.52         16.88         0.29 o
   1   5   9         46.11         42.54         0.46 o
   2   5   9         21.63         21.77         0.32 o
   0   0  10          0.57          1.12         0.11 o
   1   0  10        102.91        105.07         0.67 o
   2   0  10         32.57         34.00         0.31 o
   3   0  10         29.80         30.69         0.30 o
   4   0  10         67.63         68.12         0.51 o
   5   0  10          6.07          5.62         0.15 o
  -5   1  10          5.56          4.98         0.14 o
  -4   1  10         13.08         14.41         0.20 o
  -3   1  10         60.12         61.88         0.48 o
  -2   1  10         43.12         44.33         0.39 o
  -1   1  10         99.37        103.34         0.69 o
   0   1  10         33.96         32.46         0.29 o
   1   1  10        100.10        103.87         0.66 o
   2   1  10         42.80         44.04         0.38 o
   3   1  10         60.87         62.60         0.49 o
   4   1  10         13.37         15.02         0.20 o
   5   1  10          5.79          5.21         0.21 o
  -4   2  10        101.87        102.66         0.79 o
  -3   2  10        176.16        184.72         1.28 o
  -2   2  10          2.25          2.06         0.11 o
  -1   2  10          7.30          6.76         0.15 o
   0   2  10        173.57        185.58         1.08 o
   1   2  10          7.35          6.59         0.15 o
   2   2  10          2.42          2.52         0.10 o
   3   2  10        176.23        184.25         1.16 o
   4   2  10        101.81        101.33         0.77 o
  -4   3  10         14.01         12.73         0.21 o
  -3   3  10          8.98          8.69         0.19 o
  -2   3  10        186.91        187.68         1.51 o
  -1   3  10         26.56         26.06         0.42 o
   0   3  10         22.10         22.36         0.40 o
   1   3  10         26.59         26.33         0.29 o
   2   3  10        186.04        189.94         1.27 o
   3   3  10          8.85          8.57         0.17 o
   4   3  10         13.59         12.08         0.21 o
  -3   4  10         10.04          9.92         0.34 o
  -2   4  10         28.21         29.16         0.50 o
  -1   4  10         22.78         24.71         0.42 o
   0   4  10         50.31         52.08         0.69 o
   1   4  10         22.35         23.36         0.32 o
   2   4  10         28.04         28.61         0.33 o
   3   4  10          9.89          9.81         0.21 o
  -1   5  10          8.46          8.38         0.27 o
   0   5  10         28.96         29.48         0.55 o
   1   5  10          8.62          7.88         0.33 o
   1   0  11         53.85         52.95         0.42 o
   2   0  11         65.80         64.05         0.50 o
   3   0  11         52.31         51.52         0.43 o
   4   0  11         63.55         64.78         0.48 o
  -4   1  11         41.55         42.40         0.39 o
  -3   1  11         11.21         11.99         0.21 o
  -2   1  11         84.41         83.70         0.64 o
  -1   1  11         12.60         12.08         0.21 o
   0   1  11         73.63         69.46         0.50 o
   1   1  11         12.87         12.31         0.19 o
   2   1  11         84.98         84.92         0.62 o
   3   1  11         11.24         11.97         0.18 o
   4   1  11         42.24         43.02         0.36 o
  -4   2  11         31.13         31.18         0.37 o
  -3   2  11          9.72         10.09         0.18 o
  -2   2  11         47.34         48.67         0.45 o
  -1   2  11          4.76          4.84         0.14 o
   0   2  11          1.38          2.09         0.10 o
   1   2  11          4.76          4.93         0.13 o
   2   2  11         47.46         49.09         0.42 o
   3   2  11          9.26          9.87         0.16 o
   4   2  11         31.22         31.49         0.34 o
  -3   3  11         56.36         52.20         0.64 o
  -2   3  11         25.83         26.92         0.45 o
  -1   3  11         41.26         39.36         0.55 o
   0   3  11        178.81        181.75         1.58 o
   1   3  11         40.77         38.69         0.37 o
   2   3  11         26.75         28.25         0.30 o
   3   3  11         57.00         53.85         0.48 o
  -2   4  11         12.34         12.29         0.37 o
  -1   4  11        195.38        185.61         2.07 o
   0   4  11          9.88          8.69         0.25 o
   1   4  11        194.87        179.57         1.80 o
   2   4  11         12.04         11.98         0.23 o
   0   0  12        160.18        170.17         1.52 o
   1   0  12         54.17         56.37         0.47 o
   2   0  12         18.41         19.15         0.24 o
   3   0  12         87.83         87.78         0.65 o
   4   0  12         27.07         27.06         0.39 o
  -3   1  12         23.22         23.04         0.26 o
  -2   1  12         79.31         82.15         0.62 o
  -1   1  12          1.54          1.51         0.10 o
   0   1  12         20.02         22.57         0.27 o
   1   1  12          1.58          1.58         0.10 o
   2   1  12         79.03         82.03         0.62 o
   3   1  12         22.96         23.17         0.25 o
   4   1  12         98.18         95.42         3.11 o
  -3   2  12         55.76         55.07         0.53 o
  -2   2  12         43.79         42.99         0.42 o
  -1   2  12         23.57         27.02         0.31 o
   0   2  12         27.23         29.07         0.32 o
   1   2  12         23.89         27.62         0.31 o
   2   2  12         43.49         43.20         0.37 o
   3   2  12         56.27         55.11         0.43 o
  -2   3  12         69.87         69.55         0.93 o
  -1   3  12         38.96         40.72         0.55 o
   0   3  12          8.01          7.93         0.24 o
   1   3  12         39.12         38.79         0.47 o
   2   3  12         69.83         69.23         0.63 o
  -1   4  12         38.69         39.07         1.10 o
   0   4  12        150.87        151.18         2.81 o
   1   0  13         13.44         13.34         0.20 o
   2   0  13         14.23         15.26         0.20 o
   3   0  13         94.86         95.58         0.77 o
  -3   1  13         24.87         24.27         0.35 o
  -2   1  13         83.11         81.67         0.63 o
  -1   1  13         91.65         91.06         0.69 o
   0   1  13         39.79         42.60         0.38 o
   1   1  13         91.91         91.91         0.66 o
   2   1  13         83.76         81.52         0.61 o
   3   1  13         24.35         23.57         0.26 o
  -2   2  13         48.32         47.96         0.87 o
  -1   2  13         55.63         52.43         0.55 o
   0   2  13        124.48        119.05         0.92 o
   1   2  13         55.75         52.27         0.45 o
   2   2  13         48.12         47.61         0.41 o
  -1   3  13         57.31         57.67         0.95 o
   0   3  13          1.22          1.52         0.15 o
   1   3  13         56.68         56.81         1.05 o
   0   0  14         42.39         41.63         0.56 o
   1   0  14         23.09         24.66         0.27 o
   2   0  14         12.38         12.55         0.19 o
  -1   1  14         15.80         17.05         0.22 o
   0   1  14          1.32          1.28         0.09 o
   1   1  14         15.94         17.73         0.23 o
   2   1  14         37.83         35.29         0.46 o
  -1   2  14         32.68         32.08         1.16 o
   0   2  14          7.30          7.09         0.23 o
   1   2  14         32.94         31.70         0.93 o
                                                
