# Supplementary material for: Use of intensity quotients and differences in absolute structure refinement
Source: Acta Crystallogr B Struct Sci Cryst Eng Mater. 2013 May 17;69(Pt 3):249–59. doi: 10.1107/S2052519213010014 (PMC3661305; doi:10.1107/S2052519213010014)
Supplement: Supplementary file 3 [file b-69-00249-sup3.zip › L-Alanine_A.fcf]

#
# h,k,l, Fc-squared, Fo-squared, sigma(Fo-squared), status flag
#
data_L-Alanine_A
_shelx_title ' repeat in P2(1)2(1)2(1)'
_shelx_refln_list_code          4
_shelx_F_calc_maximum       73.30
_exptl_crystal_F_000       192.00
_reflns_d_resolution_high  0.8400

loop_
 _space_group_symop_operation_xyz
 'x, y, z'
 '-x+1/2, -y, z+1/2'
 '-x, y+1/2, -z+1/2'
 'x+1/2, -y+1/2, -z'

_cell_length_a     5.7904
_cell_length_b     5.9428
_cell_length_c    12.2688
_cell_angle_alpha  90.000
_cell_angle_beta   90.000
_cell_angle_gamma  90.000

_shelx_F_squared_multiplier     1.000

loop_
 _refln_index_h
 _refln_index_k
 _refln_index_l
 _refln_F_squared_calc
 _refln_F_squared_meas
 _refln_F_squared_sigma
 _refln_observed_status
   2   0   0       2759.00       2576.71         9.35 o
   4   0   0        173.05        168.53         2.35 o
   6   0   0          0.16          0.44         0.24 o
   1   1   0         52.11         65.68         0.23 o
   2   1   0       3011.08       2892.27        11.05 o
   3   1   0         29.06         27.91         0.22 o
   4   1   0        280.76        281.12         3.18 o
   5   1   0        254.50        236.87         1.40 o
   6   1   0          0.70          0.53         0.13 o
   0   2   0         37.49         37.71         0.24 o
   1   2   0          1.09          0.90         0.04 o
   2   2   0          3.21          2.92         0.10 o
   3   2   0        103.36        115.85         1.07 o
   4   2   0         46.52         45.90         0.33 o
   5   2   0        117.73        125.33         0.88 o
   6   2   0         62.75         63.59         0.57 o
   1   3   0        173.47        172.50         1.21 o
   2   3   0          0.17          0.11         0.09 o
   3   3   0        166.66        174.08         0.90 o
   4   3   0          9.71         10.44         0.18 o
   5   3   0         48.02         47.62         0.51 o
   6   3   0          0.06          0.28         0.18 o
   0   4   0        336.47        349.22         2.85 o
   1   4   0          1.64          2.17         0.13 o
   2   4   0         14.01         12.85         0.17 o
   3   4   0          6.51          6.19         0.15 o
   4   4   0         60.82         58.98         0.56 o
   5   4   0         21.33         23.77         0.39 o
   1   5   0          7.20          7.37         0.14 o
   2   5   0        247.20        247.20         1.55 o
   3   5   0         18.34         19.59         0.21 o
   4   5   0          0.00          0.16         0.10 o
   0   6   0         79.96         80.66         0.74 o
   1   6   0         25.09         26.98         0.26 o
   2   6   0          6.82          7.02         0.17 o
   3   6   0          5.87          5.82         0.14 o
   1   7   0        129.77        133.47         0.81 o
   1   0   1        707.78        678.35         2.13 o
   2   0   1        510.21        460.62         2.03 o
   3   0   1         74.31         74.04         0.39 o
   4   0   1         29.00         30.23         0.47 o
   5   0   1        212.59        204.76         0.85 o
   6   0   1         70.29         76.03         0.62 o
  -6   1   1          0.26          0.60         0.17 o
  -5   1   1         98.51         98.53         0.59 o
  -4   1   1        227.99        214.97         2.05 o
  -3   1   1        255.91        260.99         1.41 o
  -2   1   1         57.68         56.27         0.37 o
  -1   1   1        126.99        122.90         0.48 o
   0   1   1        261.26        251.96         1.09 o
   1   1   1        126.43        122.19         0.65 o
   2   1   1         57.49         55.64         0.36 o
   3   1   1        254.60        255.64         0.89 o
   4   1   1        226.22        216.53         1.53 o
   5   1   1         99.02         97.52         0.54 o
   6   1   1          0.27          0.53         0.11 o
  -6   2   1         74.63         70.59         0.74 o
  -5   2   1         30.97         28.39         0.32 o
  -4   2   1         87.78         86.63         0.44 o
  -3   2   1        116.34        116.58         0.72 o
  -2   2   1        260.32        271.64         1.23 o
  -1   2   1         66.66         62.09         0.34 o
   1   2   1         67.69         61.76         0.45 o
   2   2   1        259.42        266.19         1.24 o
   3   2   1        118.13        116.17         0.60 o
   4   2   1         87.82         85.68         0.63 o
   5   2   1         30.54         28.00         0.26 o
   6   2   1         73.60         69.14         0.48 o
  -6   3   1          2.85          2.56         0.18 o
  -5   3   1         29.56         34.08         0.47 o
  -4   3   1        100.85         93.08         0.80 o
  -3   3   1        207.02        204.68         1.04 o
  -2   3   1        156.65        165.85         1.46 o
  -1   3   1        300.31        306.56         1.51 o
   0   3   1         23.64         25.19         0.22 o
   1   3   1        298.12        303.61         2.11 o
   2   3   1        155.91        162.81         1.06 o
   3   3   1        206.33        203.10         1.23 o
   4   3   1        101.37         93.57         0.57 o
   5   3   1         29.96         34.20         0.40 o
   6   3   1          2.87          2.41         0.20 o
  -5   4   1         14.79         16.49         0.29 o
  -4   4   1        100.92         96.59         0.92 o
  -3   4   1        188.91        183.49         1.03 o
  -2   4   1        216.28        210.22         1.32 o
  -1   4   1        113.36        122.66         1.01 o
   0   4   1        314.82        305.25         1.89 o
   1   4   1        114.80        122.96         0.86 o
   2   4   1        218.18        211.86         1.64 o
   3   4   1        188.20        184.03         0.83 o
   4   4   1        102.10         97.58         0.83 o
   5   4   1         14.94         16.38         0.27 o
  -4   5   1         54.72         52.64         0.45 o
  -3   5   1        145.88        152.93         0.96 o
  -2   5   1        134.81        131.79         0.67 o
  -1   5   1        105.94        105.14         0.61 o
   0   5   1         30.49         30.45         0.21 o
   1   5   1        104.79        103.15         0.70 o
   2   5   1        133.71        130.41         0.90 o
   3   5   1        145.50        154.76         0.84 o
   4   5   1         54.39         51.62         0.33 o
  -3   6   1         63.58         62.12         1.15 o
  -2   6   1         85.84         84.51         0.54 o
  -1   6   1         89.66         90.20         0.51 o
   0   6   1         51.82         52.32         0.40 o
   1   6   1         89.31         91.71         0.45 o
   2   6   1         85.38         85.74         0.64 o
   3   6   1         63.26         63.35         0.40 o
   0   7   1          0.14          0.09         0.09 o
   0   0   2        188.33        181.12         1.55 o
   2   0   2        146.95        156.66         1.10 o
   3   0   2        138.00        132.32         1.19 o
   4   0   2         77.91         79.61         0.94 o
   5   0   2        119.01        111.72         0.85 o
   6   0   2         13.60         13.07         0.29 o
  -6   1   2          6.39          6.49         0.24 o
  -5   1   2        381.50        393.73         2.10 o
  -4   1   2         23.38         23.56         0.26 o
  -3   1   2        186.02        190.93         1.62 o
  -2   1   2        518.84        530.66         2.79 o
  -1   1   2         88.41         98.88         0.68 o
   0   1   2       5372.29       5639.85        37.32 o
   1   1   2         89.36         98.78         0.61 o
   2   1   2        518.88        521.55         2.20 o
   3   1   2        188.29        192.10         1.63 o
   4   1   2         23.39         23.27         0.25 o
   5   1   2        382.66        391.48         2.33 o
   6   1   2          6.32          6.02         0.21 o
  -6   2   2          2.66          2.15         0.15 o
  -5   2   2        145.43        135.18         1.42 o
  -4   2   2        107.71        108.96         0.93 o
  -3   2   2        335.36        332.59         2.14 o
  -2   2   2        943.93        958.01         4.54 o
  -1   2   2        272.33        250.37         1.39 o
   0   2   2       1521.21       1620.75         6.29 o
   1   2   2        272.70        251.09         1.40 o
   2   2   2        942.60        949.54         3.63 o
   3   2   2        335.28        334.50         1.93 o
   4   2   2        107.27        107.76         0.78 o
   5   2   2        145.27        136.90         0.70 o
   6   2   2          2.65          2.01         0.12 o
  -6   3   2         34.10         34.04         0.59 o
  -5   3   2         27.78         28.36         0.45 o
  -4   3   2         21.65         22.26         0.27 o
  -3   3   2         12.96         13.27         0.18 o
  -2   3   2        222.08        227.70         1.67 o
  -1   3   2         45.27         47.44         0.24 o
   0   3   2          0.45          0.35         0.07 o
   1   3   2         45.60         47.61         0.35 o
   2   3   2        223.04        224.58         1.59 o
   3   3   2         12.94         13.97         0.17 o
   4   3   2         22.53         23.66         0.23 o
   5   3   2         28.07         27.50         0.34 o
   6   3   2         34.25         35.46         0.50 o
  -5   4   2          2.75          3.15         0.16 o
  -4   4   2         31.77         35.63         0.31 o
  -3   4   2         24.87         24.69         0.24 o
  -2   4   2          5.53          5.65         0.12 o
  -1   4   2         27.51         28.45         0.25 o
   0   4   2         28.48         26.24         0.27 o
   1   4   2         27.46         28.40         0.21 o
   2   4   2          5.66          6.18         0.12 o
   3   4   2         25.40         25.17         0.22 o
   4   4   2         32.41         35.82         0.29 o
   5   4   2          2.94          3.26         0.17 o
  -4   5   2         29.67         27.62         0.27 o
  -3   5   2         21.63         21.44         0.30 o
  -2   5   2          1.60          1.77         0.10 o
  -1   5   2         68.72         71.85         0.38 o
   0   5   2         41.90         45.09         0.34 o
   1   5   2         69.16         71.39         0.46 o
   2   5   2          1.73          1.75         0.12 o
   3   5   2         22.01         22.01         0.20 o
   4   5   2         29.93         28.23         0.25 o
  -3   6   2         13.37         13.69         0.21 o
  -2   6   2        128.85        128.83         1.00 o
  -1   6   2         68.00         68.65         0.53 o
   0   6   2          3.70          4.69         0.14 o
   1   6   2         67.92         68.29         0.68 o
   2   6   2        129.56        130.70         0.93 o
   3   6   2         13.49         14.01         0.19 o
   0   7   2         46.17         44.60         0.50 o
   1   0   3        621.47        645.29         2.02 o
   2   0   3         56.83         48.85         0.27 o
   3   0   3        187.70        180.26         1.09 o
   4   0   3          6.49          6.37         0.13 o
   5   0   3         40.97         41.10         0.40 o
   6   0   3          1.46          1.00         0.12 o
  -6   1   3         10.93         10.55         0.24 o
  -5   1   3        156.85        151.64         0.97 o
  -4   1   3         18.89         18.51         0.20 o
  -3   1   3         76.93         77.74         0.73 o
  -2   1   3        170.37        167.22         0.52 o
  -1   1   3        971.00        988.43         4.15 o
   0   1   3         77.56         63.00         0.50 o
   1   1   3        968.20        982.47         3.82 o
   2   1   3        169.61        162.54         0.95 o
   3   1   3         78.28         78.06         0.81 o
   4   1   3         18.96         18.89         0.31 o
   5   1   3        155.92        148.11         0.88 o
   6   1   3         10.99         10.63         0.20 o
  -6   2   3          0.97          1.74         0.12 o
  -5   2   3         21.30         24.25         0.30 o
  -4   2   3        115.56        111.88         1.32 o
  -3   2   3        376.39        376.99         3.35 o
  -2   2   3         90.76         96.51         0.56 o
  -1   2   3        448.43        468.14         2.12 o
   0   2   3        694.25        687.92         1.88 o
   1   2   3        448.29        469.28         2.08 o
   2   2   3         91.22         95.86         0.49 o
   3   2   3        376.22        381.94         2.68 o
   4   2   3        115.62        114.76         0.77 o
   5   2   3         22.25         25.10         0.24 o
   6   2   3          0.94          1.67         0.12 o
  -6   3   3          4.33          4.03         0.17 o
  -5   3   3         53.79         54.35         0.61 o
  -4   3   3         66.12         64.36         0.49 o
  -3   3   3        150.74        143.23         1.00 o
  -2   3   3        216.17        216.53         1.65 o
  -1   3   3        356.09        374.69         2.49 o
   0   3   3         50.45         51.37         0.28 o
   1   3   3        356.87        375.69         1.98 o
   2   3   3        215.68        221.14         1.70 o
   3   3   3        148.34        143.04         0.90 o
   4   3   3         66.31         64.35         0.41 o
   5   3   3         54.03         53.96         0.44 o
   6   3   3          4.12          3.48         0.20 o
  -5   4   3        117.92        125.93         1.92 o
  -4   4   3         80.94         75.21         0.59 o
  -3   4   3        366.35        357.39         1.93 o
  -2   4   3         65.43         65.35         0.50 o
  -1   4   3        125.17        121.86         0.71 o
   0   4   3          0.98          0.91         0.08 o
   1   4   3        122.77        121.04         0.71 o
   2   4   3         65.81         66.66         0.44 o
   3   4   3        366.09        362.61         1.60 o
   4   4   3         81.99         76.94         0.51 o
   5   4   3        116.29        124.36         0.55 o
  -4   5   3         25.38         22.85         0.30 o
  -3   5   3          7.20          6.53         0.18 o
  -2   5   3        199.48        192.26         0.93 o
  -1   5   3        296.91        291.25         1.52 o
   0   5   3        186.69        181.28         1.00 o
   1   5   3        296.35        292.21         1.07 o
   2   5   3        200.99        195.91         1.36 o
   3   5   3          7.32          6.88         0.17 o
   4   5   3         25.68         23.55         0.20 o
  -3   6   3        127.58        132.27         2.00 o
  -2   6   3          2.61          2.42         0.11 o
  -1   6   3         51.74         51.61         0.36 o
   0   6   3         20.01         19.47         0.27 o
   1   6   3         52.98         54.22         0.70 o
   2   6   3          2.54          2.72         0.12 o
   3   6   3        127.62        134.38         1.57 o
   0   0   4       5118.65       4965.41        38.35 o
   1   0   4         80.78         81.99         0.40 o
   2   0   4        156.00        155.37         0.93 o
   3   0   4        638.45        622.97         2.83 o
   4   0   4        193.81        190.37         0.78 o
   5   0   4        335.81        324.22         2.60 o
   6   0   4         12.89         14.09         0.24 o
  -6   1   4         15.61         14.39         0.29 o
  -5   1   4         87.56         83.79         1.32 o
  -4   1   4         91.92         94.01         0.75 o
  -3   1   4         80.91         83.10         0.61 o
  -2   1   4        949.28        946.39         3.92 o
  -1   1   4        134.16        140.05         0.68 o
   0   1   4       1544.98       1581.09         4.40 o
   1   1   4        134.06        138.93         0.81 o
   2   1   4        946.11        936.02         5.15 o
   3   1   4         79.88         80.35         0.85 o
   4   1   4         90.07         91.60         0.73 o
   5   1   4         87.11         84.53         0.43 o
   6   1   4         15.13         14.10         0.20 o
  -6   2   4         16.95         17.71         0.27 o
  -5   2   4        117.66        121.80         0.79 o
  -4   2   4          9.55          8.86         0.17 o
  -3   2   4         51.46         53.88         0.45 o
  -2   2   4         75.75         78.27         0.64 o
  -1   2   4        146.03        143.09         0.78 o
   0   2   4         38.93         38.04         0.27 o
   1   2   4        145.77        144.47         1.03 o
   2   2   4         75.61         77.32         0.79 o
   3   2   4         51.74         53.99         0.43 o
   4   2   4         10.01          9.68         0.15 o
   5   2   4        117.46        122.72         1.07 o
   6   2   4         16.49         16.90         0.20 o
  -5   3   4         53.13         52.67         0.60 o
  -4   3   4         18.41         19.58         0.30 o
  -3   3   4         11.44         11.21         0.16 o
  -2   3   4         53.46         54.82         0.61 o
  -1   3   4         70.50         71.94         0.52 o
   0   3   4        364.37        380.63         2.39 o
   1   3   4         69.95         71.91         0.51 o
   2   3   4         52.61         54.66         0.55 o
   3   3   4         10.95         11.03         0.15 o
   4   3   4         18.33         19.66         0.24 o
   5   3   4         53.22         51.84         0.46 o
  -5   4   4         24.94         24.98         0.29 o
  -4   4   4         29.28         28.60         0.30 o
  -3   4   4         84.78         83.84         0.66 o
  -2   4   4        156.66        157.18         0.76 o
  -1   4   4         12.07         12.78         0.14 o
   0   4   4         30.63         30.29         0.21 o
   1   4   4         12.28         12.87         0.13 o
   2   4   4        155.95        158.45         1.11 o
   3   4   4         84.26         84.71         0.49 o
   4   4   4         29.18         29.11         0.28 o
   5   4   4         25.32         24.64         0.22 o
  -4   5   4         11.38         12.50         0.16 o
  -3   5   4          0.72          0.82         0.14 o
  -2   5   4         65.08         63.75         0.38 o
  -1   5   4          4.42          4.14         0.11 o
   0   5   4         46.72         41.95         0.30 o
   1   5   4          4.29          3.96         0.10 o
   2   5   4         65.33         63.57         0.37 o
   3   5   4          0.69          0.78         0.12 o
   4   5   4         11.66         13.19         0.18 o
  -3   6   4         34.85         34.68         0.91 o
  -2   6   4          1.20          0.96         0.09 o
  -1   6   4         53.45         56.64         0.57 o
   0   6   4          6.21          5.90         0.13 o
   1   6   4         53.18         56.55         0.37 o
   2   6   4          1.33          1.11         0.10 o
   3   6   4         34.68         36.04         0.44 o
   1   0   5          0.18          0.22         0.06 o
   2   0   5        493.18        483.74         2.54 o
   3   0   5         63.79         66.50         0.45 o
   4   0   5          1.05          0.56         0.10 o
   5   0   5        154.68        151.01         1.22 o
   6   0   5         61.73         66.79         0.66 o
  -6   1   5          9.38          9.41         0.20 o
  -5   1   5          7.36          6.96         0.21 o
  -4   1   5         68.43         69.13         0.64 o
  -3   1   5         20.36         20.41         0.36 o
  -2   1   5         17.78         15.90         0.18 o
  -1   1   5        374.36        389.06         2.40 o
   0   1   5        287.24        291.42         1.40 o
   1   1   5        375.21        387.44         2.20 o
   2   1   5         17.41         15.35         0.18 o
   3   1   5         20.56         19.84         0.29 o
   4   1   5         67.78         68.43         0.44 o
   5   1   5          7.23          7.06         0.15 o
   6   1   5          9.28          9.25         0.18 o
  -6   2   5         72.28         72.69         0.92 o
  -5   2   5         50.50         46.24         0.65 o
  -4   2   5         49.98         48.39         0.32 o
  -3   2   5        220.00        212.01         1.01 o
  -2   2   5          6.12          6.23         0.14 o
  -1   2   5        351.76        378.35         1.78 o
   0   2   5         88.62         87.76         0.58 o
   1   2   5        348.90        370.33         1.50 o
   2   2   5          5.99          6.24         0.15 o
   3   2   5        219.15        214.37         1.18 o
   4   2   5         49.83         48.34         0.30 o
   5   2   5         50.66         46.91         0.48 o
   6   2   5         71.72         72.46         0.61 o
  -5   3   5         50.20         53.77         0.43 o
  -4   3   5        223.32        216.74         1.63 o
  -3   3   5        168.86        166.02         1.07 o
  -2   3   5        257.86        253.12         1.50 o
  -1   3   5         21.87         20.29         0.26 o
   0   3   5        173.62        163.21         0.91 o
   1   3   5         22.17         20.64         0.23 o
   2   3   5        258.58        257.83         1.18 o
   3   3   5        168.99        169.73         0.70 o
   4   3   5        225.84        222.28         0.96 o
   5   3   5         50.52         53.45         0.46 o
  -5   4   5         57.49         60.97         1.01 o
  -4   4   5         61.56         63.72         0.47 o
  -3   4   5         84.66         80.85         0.70 o
  -2   4   5        112.68        115.00         0.61 o
  -1   4   5         45.14         45.92         0.36 o
   0   4   5         13.67         12.59         0.13 o
   1   4   5         44.54         44.56         0.26 o
   2   4   5        113.68        114.78         0.64 o
   3   4   5         83.37         80.80         0.40 o
   4   4   5         62.43         63.65         0.40 o
   5   4   5         57.76         60.65         0.76 o
  -4   5   5          4.43          4.77         0.15 o
  -3   5   5         46.90         49.45         0.38 o
  -2   5   5         34.35         34.28         0.29 o
  -1   5   5         34.31         30.15         0.24 o
   0   5   5         58.23         56.24         0.38 o
   1   5   5         33.67         29.74         0.22 o
   2   5   5         35.35         34.60         0.31 o
   3   5   5         47.41         49.37         0.38 o
   4   5   5          4.43          4.95         0.14 o
  -2   6   5         32.97         29.25         0.49 o
  -1   6   5         80.21         77.74         1.01 o
   0   6   5         51.95         49.99         0.62 o
   1   6   5         80.45         77.92         0.64 o
   2   6   5         32.33         30.02         0.25 o
   0   0   6         83.86         82.74         0.73 o
   1   0   6        389.99        413.62         1.91 o
   2   0   6         83.44         80.00         0.65 o
   3   0   6        221.76        236.02         1.19 o
   4   0   6         54.98         55.70         0.50 o
   5   0   6          0.72          0.97         0.13 o
   6   0   6         10.70          9.92         0.16 o
  -6   1   6         17.40         17.71         0.28 o
  -5   1   6        179.36        185.30         0.99 o
  -4   1   6        106.93        108.34         0.66 o
  -3   1   6        111.35        112.53         0.66 o
  -2   1   6        185.52        185.49         1.41 o
  -1   1   6         19.88         17.65         0.22 o
   0   1   6         45.05         51.67         0.39 o
   1   1   6         20.08         18.27         0.17 o
   2   1   6        185.25        184.91         1.09 o
   3   1   6        111.59        114.05         0.73 o
   4   1   6        107.65        109.48         0.68 o
   5   1   6        179.80        184.31         1.29 o
   6   1   6         17.84         18.70         0.26 o
  -5   2   6          9.88         10.11         0.21 o
  -4   2   6         93.32         89.72         0.59 o
  -3   2   6         73.14         72.66         0.49 o
  -2   2   6        235.90        244.70         1.83 o
  -1   2   6         16.45         16.93         0.22 o
   0   2   6       1764.87       1849.33         8.36 o
   1   2   6         16.81         17.54         0.22 o
   2   2   6        235.04        242.28         1.51 o
   3   2   6         72.95         74.51         0.36 o
   4   2   6         93.10         91.42         0.51 o
   5   2   6         10.07         10.57         0.17 o
  -5   3   6         31.78         32.00         0.38 o
  -4   3   6         64.09         63.27         0.49 o
  -3   3   6          2.33          2.57         0.11 o
  -2   3   6        525.18        510.38         3.10 o
  -1   3   6         51.59         53.81         0.43 o
   0   3   6         34.99         34.59         0.50 o
   1   3   6         51.21         53.84         0.52 o
   2   3   6        524.75        519.08         2.85 o
   3   3   6          2.34          2.63         0.10 o
   4   3   6         64.02         64.22         0.39 o
   5   3   6         31.56         32.70         0.34 o
  -4   4   6         40.76         42.76         0.41 o
  -3   4   6          4.33          3.88         0.15 o
  -2   4   6         21.48         22.51         0.23 o
  -1   4   6         29.54         31.71         0.22 o
   0   4   6        100.69         94.76         0.59 o
   1   4   6         29.33         31.61         0.25 o
   2   4   6         21.68         22.42         0.21 o
   3   4   6          4.42          4.26         0.14 o
   4   4   6         41.98         45.16         0.39 o
  -3   5   6         28.11         29.98         0.40 o
  -2   5   6          5.29          4.42         0.16 o
  -1   5   6         52.96         53.47         0.41 o
   0   5   6          0.03          0.20         0.09 o
   1   5   6         53.55         53.71         0.32 o
   2   5   6          5.45          4.73         0.14 o
   3   5   6         28.11         29.22         0.25 o
  -2   6   6          8.28          6.40         0.20 o
  -1   6   6          8.33          7.78         0.20 o
   0   6   6         49.78         53.14         0.53 o
   1   6   6          8.11          8.12         0.16 o
   2   6   6          8.27          7.03         0.12 o
   1   0   7         28.39         28.87         0.23 o
   2   0   7          4.74          4.27         0.14 o
   3   0   7         17.20         18.39         0.18 o
   4   0   7         23.07         22.07         0.24 o
   5   0   7          7.02          5.47         0.18 o
   6   0   7        102.97        103.22         1.63 o
  -5   1   7         61.34         61.07         0.67 o
  -4   1   7         67.07         65.97         0.56 o
  -3   1   7          4.31          3.77         0.11 o
  -2   1   7        136.21        133.87         0.91 o
  -1   1   7        279.58        288.37         1.70 o
   0   1   7         16.78         16.67         0.19 o
   1   1   7        278.46        280.69         1.67 o
   2   1   7        136.59        133.33         1.00 o
   3   1   7          4.19          3.50         0.12 o
   4   1   7         67.39         66.28         0.46 o
   5   1   7         61.36         61.04         0.38 o
  -5   2   7         11.98         11.75         0.22 o
  -4   2   7         80.25         79.84         0.58 o
  -3   2   7         89.03         90.82         0.51 o
  -2   2   7        109.61        108.32         0.75 o
  -1   2   7         83.40         84.34         0.94 o
   0   2   7        236.91        222.04         2.15 o
   1   2   7         83.78         85.78         0.60 o
   2   2   7        109.83        108.87         0.62 o
   3   2   7         88.50         90.45         0.39 o
   4   2   7         81.25         81.11         0.46 o
   5   2   7         11.62         11.47         0.17 o
  -5   3   7         84.38         89.12         0.70 o
  -4   3   7         45.88         45.17         0.53 o
  -3   3   7        209.29        211.74         1.02 o
  -2   3   7          6.11          6.41         0.13 o
  -1   3   7        130.99        134.95         0.56 o
   0   3   7        203.33        202.32         1.01 o
   1   3   7        129.47        132.41         0.76 o
   2   3   7          6.16          6.37         0.12 o
   3   3   7        206.96        209.62         1.04 o
   4   3   7         45.65         45.41         0.30 o
   5   3   7         84.53         90.37         1.40 o
  -4   4   7         33.73         30.24         0.42 o
  -3   4   7         44.93         42.95         0.37 o
  -2   4   7        142.07        142.95         0.74 o
  -1   4   7        213.16        207.33         0.88 o
   0   4   7         73.21         70.50         0.40 o
   1   4   7        212.30        204.55         1.11 o
   2   4   7        142.32        142.12         0.58 o
   3   4   7         45.43         42.10         0.37 o
   4   4   7         34.17         31.10         0.25 o
  -3   5   7         44.15         45.55         0.32 o
  -2   5   7         10.78         11.16         0.20 o
  -1   5   7        114.99        115.20         0.78 o
   0   5   7          9.43          9.05         0.17 o
   1   5   7        114.56        112.49         0.42 o
   2   5   7         10.90         10.45         0.17 o
   3   5   7         43.78         45.67         0.33 o
  -1   6   7         39.97         37.91         0.50 o
   0   6   7         50.33         51.59         0.79 o
   1   6   7         40.34         39.89         0.42 o
   0   0   8         45.36         37.02         0.37 o
   1   0   8         39.82         41.44         0.32 o
   2   0   8         94.53         89.96         0.75 o
   3   0   8         44.92         44.88         0.39 o
   4   0   8         50.86         52.16         0.66 o
   5   0   8        114.49        115.49         0.59 o
  -5   1   8         49.65         51.34         0.42 o
  -4   1   8         40.21         39.16         0.46 o
  -3   1   8        215.52        212.20         1.91 o
  -2   1   8          8.52          7.78         0.12 o
  -1   1   8        186.04        191.13         0.99 o
   0   1   8        310.21        331.26         2.79 o
   1   1   8        185.91        190.54         1.15 o
   2   1   8          8.38          7.60         0.11 o
   3   1   8        214.11        213.30         1.04 o
   4   1   8         39.78         38.89         0.37 o
   5   1   8         49.39         52.36         0.34 o
  -5   2   8         44.65         46.03         0.81 o
  -4   2   8         88.92         89.33         0.65 o
  -3   2   8         92.10         93.71         0.50 o
  -2   2   8        119.76        119.32         0.74 o
  -1   2   8          2.81          3.16         0.10 o
   0   2   8          1.35          1.69         0.21 o
   1   2   8          3.07          3.41         0.09 o
   2   2   8        118.38        117.93         0.55 o
   3   2   8         92.28         95.50         0.46 o
   4   2   8         88.99         89.70         0.44 o
   5   2   8         43.77         46.74         0.33 o
  -4   3   8         40.88         40.71         0.30 o
  -3   3   8         29.94         33.29         0.26 o
  -2   3   8         70.64         69.59         0.36 o
  -1   3   8         34.94         34.37         0.23 o
   0   3   8         56.49         61.84         0.40 o
   1   3   8         34.40         33.99         0.24 o
   2   3   8         70.76         69.72         0.36 o
   3   3   8         30.76         33.82         0.25 o
   4   3   8         41.04         42.37         0.32 o
  -4   4   8          4.02          4.51         0.11 o
  -3   4   8         66.44         68.11         0.50 o
  -2   4   8        122.47        123.22         0.79 o
  -1   4   8         32.36         32.27         0.24 o
   0   4   8        105.53        110.59         0.61 o
   1   4   8         32.87         33.55         0.24 o
   2   4   8        122.21        121.68         0.77 o
   3   4   8         66.21         67.56         0.38 o
   4   4   8          4.02          4.68         0.13 o
  -3   5   8         10.71         11.08         0.17 o
  -2   5   8         16.12         19.06         0.28 o
  -1   5   8          0.45          1.05         0.12 o
   0   5   8         12.51         11.51         0.19 o
   1   5   8          0.50          0.89         0.10 o
   2   5   8         16.15         19.13         0.20 o
   3   5   8         10.99         11.05         0.18 o
   1   0   9         29.59         24.32         0.20 o
   2   0   9         17.94         18.14         0.21 o
   3   0   9        114.66        114.58         0.72 o
   4   0   9          6.48          6.39         0.18 o
   5   0   9         57.95         58.67         0.37 o
  -5   1   9         66.82         66.58         0.93 o
  -4   1   9          1.73          1.66         0.12 o
  -3   1   9         22.47         22.69         0.24 o
  -2   1   9         50.96         48.35         0.38 o
  -1   1   9        192.33        189.39         1.22 o
   0   1   9          2.53          3.01         0.18 o
   1   1   9        193.10        192.70         0.97 o
   2   1   9         50.47         48.09         0.28 o
   3   1   9         21.62         21.56         0.21 o
   4   1   9          1.70          1.68         0.12 o
   5   1   9         67.22         69.08         0.51 o
  -5   2   9         17.23         17.41         0.35 o
  -4   2   9         34.58         33.86         0.34 o
  -3   2   9        229.77        224.50         1.35 o
  -2   2   9        101.44         99.34         0.65 o
  -1   2   9        215.66        220.00         0.87 o
   0   2   9        202.50        193.78         0.82 o
   1   2   9        214.84        219.66         1.82 o
   2   2   9        102.61         99.98         0.56 o
   3   2   9        229.62        228.51         1.01 o
   4   2   9         35.40         34.86         0.32 o
   5   2   9         17.10         17.89         0.26 o
  -4   3   9         50.92         50.57         0.35 o
  -3   3   9         22.01         21.35         0.26 o
  -2   3   9         45.90         44.64         0.26 o
  -1   3   9        306.75        299.91         0.98 o
   0   3   9         82.83         78.29         0.36 o
   1   3   9        305.71        297.48         1.38 o
   2   3   9         46.19         45.67         0.28 o
   3   3   9         22.07         21.57         0.23 o
   4   3   9         51.61         51.99         0.39 o
  -3   4   9         18.00         20.07         0.30 o
  -2   4   9          4.41          4.68         0.14 o
  -1   4   9          3.06          2.92         0.13 o
   0   4   9         83.95         88.52         0.39 o
   1   4   9          3.23          2.87         0.12 o
   2   4   9          4.73          4.92         0.12 o
   3   4   9         17.92         19.78         0.19 o
  -2   5   9         22.79         23.16         0.48 o
  -1   5   9         49.21         45.52         0.36 o
   0   5   9         18.83         18.00         0.20 o
   1   5   9         49.07         45.23         0.30 o
   2   5   9         22.94         22.46         0.30 o
   0   0  10          0.63          1.26         0.14 o
   1   0  10        106.33        105.32         0.48 o
   2   0  10         33.67         34.51         0.27 o
   3   0  10         30.48         32.25         0.29 o
   4   0  10         70.88         70.67         0.52 o
   5   0  10          6.52          6.47         0.21 o
  -4   1  10         13.80         14.85         0.22 o
  -3   1  10         61.84         63.60         0.59 o
  -2   1  10         44.25         45.81         0.32 o
  -1   1  10        102.93        105.32         0.50 o
   0   1  10         34.69         32.40         0.25 o
   1   1  10        103.66        105.69         0.56 o
   2   1  10         43.93         45.29         0.34 o
   3   1  10         62.59         64.06         0.47 o
   4   1  10         14.09         15.54         0.24 o
  -4   2  10        107.71        105.22         1.01 o
  -3   2  10        184.18        185.38         1.24 o
  -2   2  10          2.40          2.40         0.11 o
  -1   2  10          7.48          7.05         0.14 o
   0   2  10        178.63        188.85         0.73 o
   1   2  10          7.53          6.99         0.15 o
   2   2  10          2.58          2.33         0.12 o
   3   2  10        184.23        187.79         0.87 o
   4   2  10        107.65        108.24         0.81 o
  -4   3  10         14.97         13.37         0.25 o
  -3   3  10          9.22          8.55         0.17 o
  -2   3  10        194.05        190.63         0.86 o
  -1   3  10         27.17         27.13         0.20 o
   0   3  10         22.30         22.85         0.22 o
   1   3  10         27.19         27.19         0.27 o
   2   3  10        193.13        190.66         1.10 o
   3   3  10          9.09          8.60         0.17 o
   4   3  10         14.51         13.38         0.16 o
  -3   4  10         10.45         10.75         0.20 o
  -2   4  10         30.27         30.56         0.29 o
  -1   4  10         23.16         24.19         0.27 o
   0   4  10         51.89         54.52         0.33 o
   1   4  10         22.73         23.85         0.21 o
   2   4  10         30.10         30.72         0.26 o
   3   4  10         10.30         10.59         0.14 o
  -1   5  10          8.91          9.20         0.14 o
   0   5  10         31.87         30.73         0.50 o
   1   5  10          9.07          8.92         0.13 o
   1   0  11         54.43         54.24         0.44 o
   2   0  11         66.79         65.18         0.44 o
   3   0  11         53.84         51.33         0.39 o
   4   0  11         66.01         68.41         0.58 o
  -4   1  11         43.65         44.10         0.60 o
  -3   1  11         11.31         12.24         0.22 o
  -2   1  11         86.20         86.05         0.67 o
  -1   1  11         12.64         12.21         0.19 o
   0   1  11         74.25         72.17         0.47 o
   1   1  11         12.92         12.54         0.18 o
   2   1  11         86.80         84.73         0.55 o
   3   1  11         11.34         12.44         0.20 o
   4   1  11         44.39         45.36         0.70 o
  -4   2  11         33.32         33.37         0.28 o
  -3   2  11         10.23         10.42         0.19 o
  -2   2  11         48.16         48.56         0.35 o
  -1   2  11          4.95          5.09         0.11 o
   0   2  11          1.30          2.05         0.09 o
   1   2  11          4.95          5.00         0.14 o
   2   2  11         48.28         49.32         0.35 o
   3   2  11          9.75         10.21         0.17 o
   4   2  11         33.42         33.56         0.76 o
  -3   3  11         58.93         56.29         0.68 o
  -2   3  11         27.02         28.01         0.27 o
  -1   3  11         42.39         39.92         0.31 o
   0   3  11        184.08        185.06         1.11 o
   1   3  11         41.89         39.32         0.31 o
   2   3  11         27.98         29.40         0.24 o
   3   3  11         59.58         58.01         0.40 o
  -2   4  11         13.34         13.12         0.20 o
  -1   4  11        203.80        194.51         1.22 o
   0   4  11         10.02          8.73         0.16 o
   1   4  11        203.23        195.32         0.83 o
   2   4  11         13.03         12.47         0.15 o
   0   0  12        163.24        171.74         1.13 o
   1   0  12         56.57         58.05         0.35 o
   2   0  12         18.73         18.86         0.21 o
   3   0  12         91.16         89.68         0.65 o
  -3   1  12         24.69         23.82         0.27 o
  -2   1  12         81.43         80.79         0.71 o
  -1   1  12          1.60          1.55         0.12 o
   0   1  12         21.75         22.86         0.24 o
   1   1  12          1.65          1.62         0.12 o
   2   1  12         81.16         81.56         0.64 o
   3   1  12         24.41         23.26         0.21 o
  -3   2  12         57.94         59.19         0.61 o
  -2   2  12         46.62         44.83         0.51 o
  -1   2  12         25.49         27.41         0.23 o
   0   2  12         27.29         28.61         0.30 o
   1   2  12         25.83         27.98         0.28 o
   2   2  12         46.29         44.59         0.32 o
   3   2  12         58.48         58.45         0.87 o
  -2   3  12         73.44         73.63         0.65 o
  -1   3  12         40.59         41.26         0.27 o
   0   3  12          8.47          8.65         0.15 o
   1   3  12         40.75         41.58         0.27 o
   2   3  12         73.41         74.52         0.53 o
   0   4  12        159.45        160.07         1.73 o
   1   0  13         13.82         13.13         0.18 o
   2   0  13         14.28         15.45         0.18 o
   3   0  13         98.26         98.87         1.16 o
  -2   1  13         85.86         84.75         0.52 o
  -1   1  13         94.22         92.88         0.76 o
   0   1  13         41.17         43.38         0.32 o
   1   1  13         94.50         92.12         0.68 o
   2   1  13         86.52         84.03         0.38 o
  -2   2  13         51.04         52.36         0.58 o
  -1   2  13         58.04         54.12         0.53 o
   0   2  13        127.65        122.45         1.13 o
   1   2  13         58.15         55.04         0.44 o
   2   2  13         50.85         50.73         0.59 o
  -1   3  13         59.82         58.78         0.84 o
   0   3  13          1.11          1.54         0.08 o
   1   3  13         59.15         59.41         1.04 o
   0   0  14         43.91         44.32         0.50 o
   1   0  14         24.51         25.72         0.30 o
  -1   1  14         16.95         17.82         0.30 o
   0   1  14          1.58          1.32         0.10 o
   1   1  14         17.12         18.22         0.25 o
   0   2  14          7.17          6.87         0.14 o
                                                
