# Supplementary material for: Use of intensity quotients and differences in absolute structure refinement
Source: Acta Crystallogr B Struct Sci Cryst Eng Mater. 2013 May 17;69(Pt 3):249–59. doi: 10.1107/S2052519213010014 (PMC3661305; doi:10.1107/S2052519213010014)
Supplement: Supplementary file 3 [file b-69-00249-sup3.zip › LRE01A_B.fcf]

#
# h,k,l, Fc-squared, Fo-squared, sigma(Fo-squared), status flag
#
data_LRE01A_B
_shelx_title ' LRE01a in P2(1)2(1)2(1) [#1194] [BI6120-III] [HEX]'
_shelx_refln_list_code          4
_shelx_F_calc_maximum       87.14
_exptl_crystal_F_000       472.00
_reflns_d_resolution_high  0.8254

loop_
 _space_group_symop_operation_xyz
 'x, y, z'
 '-x+1/2, -y, z+1/2'
 '-x, y+1/2, -z+1/2'
 'x+1/2, -y+1/2, -z'

_cell_length_a     6.8160
_cell_length_b     8.4460
_cell_length_c    21.1860
_cell_angle_alpha  90.000
_cell_angle_beta   90.000
_cell_angle_gamma  90.000

_shelx_F_squared_multiplier     1.000

loop_
 _refln_index_h
 _refln_index_k
 _refln_index_l
 _refln_F_squared_calc
 _refln_F_squared_meas
 _refln_F_squared_sigma
 _refln_observed_status
   2   0   0       5784.86       5192.38       110.11 o
   4   0   0        158.20        147.60         2.18 o
   6   0   0        210.86        215.89         3.11 o
   8   0   0         38.71         38.60         1.37 o
   1   1   0        271.63        263.79         3.88 o
   2   1   0        697.66        660.35         9.34 o
   3   1   0       1638.23       1810.54        27.06 o
   4   1   0        285.96        288.59         2.66 o
   5   1   0          4.42          5.78         0.20 o
   6   1   0        119.58        121.89         1.31 o
   7   1   0         39.52         43.00         0.71 o
   8   1   0         10.20          8.59         0.35 o
   0   2   0        551.31        468.85        10.29 o
   1   2   0       1514.49       1499.78        22.42 o
   2   2   0        216.11        213.22         3.26 o
   3   2   0       1713.55       1847.55        26.77 o
   4   2   0         77.26         68.83         0.74 o
   5   2   0        180.43        186.55         1.83 o
   6   2   0          1.10          0.55         0.18 o
   7   2   0         38.06         42.06         0.72 o
   8   2   0          0.45          1.33         0.30 o
   1   3   0        746.44        756.80        11.47 o
   2   3   0       1342.59       1426.25        21.47 o
   3   3   0        382.50        406.75         4.52 o
   4   3   0         23.08         20.65         0.34 o
   5   3   0        187.49        173.79         1.72 o
   6   3   0        702.90        658.87         7.57 o
   7   3   0          8.79          8.39         0.30 o
   0   4   0        242.15        275.41         6.77 o
   1   4   0         72.98         67.85         1.41 o
   2   4   0        395.51        389.55         6.55 o
   3   4   0         65.69         59.93         0.67 o
   4   4   0         59.37         55.69         0.72 o
   5   4   0         29.56         36.44         0.56 o
   6   4   0         73.58         83.75         1.12 o
   7   4   0          0.04          0.18         0.20 o
   1   5   0        473.38        483.62         4.46 o
   2   5   0         26.52         29.51         0.42 o
   3   5   0        330.22        340.87         3.19 o
   4   5   0          0.12          0.43         0.17 o
   5   5   0         38.93         30.34         0.55 o
   6   5   0         22.96         24.07         0.48 o
   7   5   0         32.93         26.35         0.60 o
   0   6   0         74.07         63.43         1.01 o
   1   6   0         42.48         46.31         0.55 o
   2   6   0          0.30          0.23         0.15 o
   3   6   0        769.07        748.63         7.24 o
   4   6   0        119.10        126.50         1.53 o
   5   6   0         56.02         48.72         0.75 o
   6   6   0         69.77         61.91         1.00 o
   1   7   0         59.37         62.16         0.82 o
   2   7   0        463.17        455.62         4.59 o
   3   7   0         51.14         50.24         0.77 o
   4   7   0          6.84          6.74         0.29 o
   5   7   0          1.53          1.22         0.20 o
   6   7   0          0.00          0.90         0.56 o
   0   8   0         85.16         80.78         1.43 o
   1   8   0         28.31         25.67         0.48 o
   2   8   0          0.25          0.43         0.20 o
   3   8   0         21.26         22.00         0.49 o
   4   8   0        230.00        241.78         3.18 o
   5   8   0          0.37          0.20         0.24 o
   1   9   0          2.47          3.69         0.26 o
   2   9   0          0.23          0.38         0.20 o
   3   9   0         11.97         13.58         0.43 o
   0  10   0         19.35         22.08         0.84 o
   1  10   0         40.86         40.39         0.97 o
   1   0   1       1162.45       1135.85        16.38 o
   2   0   1        149.76        161.46         2.46 o
   3   0   1          6.93          8.95         0.39 o
   4   0   1        557.56        574.39         5.35 o
   5   0   1         83.23         83.84         0.86 o
   6   0   1          8.58         10.80         0.29 o
   7   0   1         29.95         28.47         0.55 o
   8   0   1          2.12          3.24         0.29 o
  -8   1   1         15.30         16.14         0.51 o
  -7   1   1         30.23         29.32         0.54 o
  -6   1   1         55.26         54.93         0.72 o
  -5   1   1        277.14        280.63         2.57 o
  -4   1   1        225.63        226.50         2.14 o
  -3   1   1        204.40        213.79         3.30 o
  -2   1   1       1292.56       1376.02        19.81 o
  -1   1   1       7111.02       5556.09        80.80 o
   0   1   1        389.05        358.62         5.63 o
   1   1   1       7105.45       5611.95        76.31 o
   2   1   1       1285.18       1366.78        18.70 o
   3   1   1        203.64        212.09         3.41 o
   4   1   1        226.12        227.09         2.18 o
   5   1   1        275.35        277.76         2.43 o
   6   1   1         54.91         55.07         0.70 o
   7   1   1         29.98         28.30         0.58 o
   8   1   1         15.30         15.36         0.48 o
  -8   2   1          2.47          3.05         0.38 o
  -7   2   1         41.58         46.47         0.71 o
  -6   2   1          5.96          6.77         0.26 o
  -5   2   1        227.01        228.52         2.21 o
  -4   2   1         31.77         35.66         0.45 o
  -3   2   1         74.14         79.83         1.42 o
  -2   2   1       2398.05       2503.60        38.67 o
  -1   2   1       3135.47       2904.18        42.24 o
   0   2   1        136.40        141.65         2.22 o
   1   2   1       3143.12       2922.72        43.76 o
   2   2   1       2399.81       2488.45        36.04 o
   3   2   1         75.16         79.76         1.53 o
   4   2   1         31.20         34.39         0.42 o
   5   2   1        228.16        229.32         2.15 o
   6   2   1          6.15          7.22         0.26 o
   7   2   1         41.69         45.15         0.78 o
   8   2   1          2.50          2.54         0.30 o
  -7   3   1          0.96          0.74         0.20 o
  -6   3   1         24.24         21.57         0.44 o
  -5   3   1        177.75        168.35         1.69 o
  -4   3   1         94.42        101.13         1.07 o
  -3   3   1         57.62         60.57         0.74 o
  -2   3   1         43.47         45.53         0.94 o
  -1   3   1        123.35        121.98         1.94 o
   0   3   1        355.22        365.49         5.89 o
   1   3   1        121.72        120.12         1.99 o
   2   3   1         44.13         46.35         0.94 o
   3   3   1         56.58         59.39         0.83 o
   4   3   1         93.74        100.66         1.00 o
   5   3   1        176.91        169.91         1.70 o
   6   3   1         24.08         21.45         0.45 o
   7   3   1          0.95          0.88         0.22 o
  -7   4   1         44.61         39.94         0.68 o
  -6   4   1        128.69        126.54         1.60 o
  -5   4   1        287.77        288.44         2.85 o
  -4   4   1        137.13        138.32         1.49 o
  -3   4   1        118.70        126.65         1.24 o
  -2   4   1        525.56        488.48         5.72 o
  -1   4   1        150.78        142.40         2.49 o
   0   4   1        242.34        288.47         4.99 o
   1   4   1        149.01        136.73         2.70 o
   2   4   1        523.25        491.98         5.63 o
   3   4   1        117.76        122.54         1.22 o
   4   4   1        136.95        136.41         1.45 o
   5   4   1        288.57        285.34         3.04 o
   6   4   1        128.36        126.12         1.64 o
   7   4   1         44.85         38.78         0.73 o
  -7   5   1          6.17          7.33         0.31 o
  -6   5   1         42.04         45.79         0.72 o
  -5   5   1         38.77         39.60         0.65 o
  -4   5   1        371.40        356.79         3.46 o
  -3   5   1        108.14        102.37         1.07 o
  -2   5   1        530.76        509.02         4.74 o
  -1   5   1        237.10        249.30         2.40 o
   0   5   1        306.46        290.58         3.06 o
   1   5   1        237.63        250.67         2.26 o
   2   5   1        533.08        510.25         4.47 o
   3   5   1        106.93         99.26         1.07 o
   4   5   1        370.32        352.51         3.63 o
   5   5   1         38.67         38.24         0.67 o
   6   5   1         41.80         44.84         0.73 o
   7   5   1          6.05          6.91         0.31 o
  -6   6   1          2.96          2.95         0.24 o
  -5   6   1         22.50         24.77         0.48 o
  -4   6   1        135.48        129.08         1.48 o
  -3   6   1        405.60        399.37         3.84 o
  -2   6   1        102.51         96.47         1.11 o
  -1   6   1         18.90         18.52         0.31 o
   0   6   1          2.54          4.00         0.18 o
   1   6   1         18.86         18.05         0.31 o
   2   6   1        103.81         99.85         1.07 o
   3   6   1        406.79        405.36         3.95 o
   4   6   1        134.88        130.31         1.54 o
   5   6   1         22.72         24.52         0.48 o
   6   6   1          2.89          2.62         0.23 o
  -6   7   1         10.10          9.39         0.59 o
  -5   7   1         51.67         52.36         0.82 o
  -4   7   1         10.20         10.30         0.33 o
  -3   7   1        174.96        184.88         2.16 o
  -2   7   1         66.11         71.10         0.96 o
  -1   7   1         63.28         61.53         0.77 o
   0   7   1         14.88         17.15         0.35 o
   1   7   1         62.91         62.03         0.75 o
   2   7   1         66.45         69.03         0.87 o
   3   7   1        175.09        182.08         2.26 o
   4   7   1         10.15          9.32         0.33 o
   5   7   1         51.61         50.05         0.78 o
   6   7   1          9.89         10.42         0.60 o
  -5   8   1          5.90          4.48         0.30 o
  -4   8   1         42.56         46.14         0.72 o
  -3   8   1         81.95         85.87         1.15 o
  -2   8   1         10.69         11.80         0.34 o
  -1   8   1        101.00        102.07         1.60 o
   0   8   1         95.08         94.98         1.21 o
   1   8   1        100.42        103.88         1.33 o
   2   8   1         10.57         11.27         0.34 o
   3   8   1         81.81         83.77         1.37 o
   4   8   1         41.85         43.90         0.81 o
   5   8   1          5.93          4.70         0.34 o
  -3   9   1        217.28        207.67         2.81 o
  -2   9   1         28.57         28.17         0.53 o
  -1   9   1         23.18         24.86         0.48 o
   0   9   1        323.23        323.31         4.23 o
   1   9   1         23.17         24.17         0.53 o
   2   9   1         28.43         27.59         0.57 o
   3   9   1        217.32        211.22         3.46 o
  -1  10   1         64.32         64.90         2.18 o
   0  10   1         47.21         44.60         1.05 o
   1  10   1         63.71         64.18         1.42 o
   0   0   2         48.14         49.40         1.06 o
   1   0   2        431.59        407.11         5.92 o
   2   0   2         66.91         74.62         1.27 o
   3   0   2          1.97          1.86         0.27 o
   4   0   2        132.74        145.49         1.36 o
   5   0   2         13.10         12.97         0.28 o
   6   0   2          0.01         -0.10         0.16 o
   7   0   2         61.93         59.12         0.90 o
   8   0   2          2.11          2.20         0.28 o
  -8   1   2          6.01          6.77         0.32 o
  -7   1   2         48.98         52.35         0.77 o
  -6   1   2         76.97         76.34         0.93 o
  -5   1   2        137.71        143.38         1.42 o
  -4   1   2        210.25        218.50         2.04 o
  -3   1   2        203.16        214.36         3.31 o
  -2   1   2        806.99        828.55        12.10 o
  -1   1   2       6316.01       5252.15        71.44 o
   0   1   2       1711.78       1510.66        21.85 o
   1   1   2       6318.49       5274.06        76.79 o
   2   1   2        808.95        836.71        11.79 o
   3   1   2        203.62        212.26         3.30 o
   4   1   2        211.14        217.25         2.06 o
   5   1   2        137.30        141.87         1.34 o
   6   1   2         77.05         76.29         0.90 o
   7   1   2         49.36         52.62         0.85 o
   8   1   2          6.09          6.35         0.32 o
  -8   2   2         11.22         10.83         0.56 o
  -7   2   2         83.87         84.78         1.10 o
  -6   2   2         11.24         14.45         0.34 o
  -5   2   2        107.79        101.48         1.12 o
  -4   2   2         22.50         23.78         0.35 o
  -3   2   2       1772.80       1911.29        27.85 o
  -2   2   2        530.68        546.69         8.33 o
  -1   2   2       2645.06       2532.67        35.16 o
   0   2   2       7593.32       6084.46        88.82 o
   1   2   2       2644.74       2517.11        35.54 o
   2   2   2        532.59        550.10         8.06 o
   3   2   2       1776.53       1933.55        30.98 o
   4   2   2         22.63         22.22         0.32 o
   5   2   2        108.27        101.19         1.05 o
   6   2   2         11.58         14.91         0.49 o
   7   2   2         83.58         84.73         1.33 o
   8   2   2         11.39         11.13         0.45 o
  -7   3   2         11.02         10.41         0.31 o
  -6   3   2         76.78         84.99         1.07 o
  -5   3   2         68.30         60.47         0.72 o
  -4   3   2         81.89         77.97         0.86 o
  -3   3   2        280.66        321.77         3.26 o
  -2   3   2       1121.61       1210.55        18.34 o
  -1   3   2        118.09        119.47         1.93 o
   0   3   2         64.54         66.34         1.13 o
   1   3   2        120.25        122.04         2.00 o
   2   3   2       1121.89       1218.18        18.35 o
   3   3   2        279.87        323.73         3.43 o
   4   3   2         82.71         77.69         0.82 o
   5   3   2         67.81         59.28         0.74 o
   6   3   2         77.02         83.92         1.15 o
   7   3   2         11.16         10.84         0.35 o
  -7   4   2         27.32         24.33         0.48 o
  -6   4   2         71.59         69.91         0.97 o
  -5   4   2        106.34         98.49         1.09 o
  -4   4   2         16.24         15.77         0.32 o
  -3   4   2        154.95        144.23         1.43 o
  -2   4   2         14.31         13.39         0.30 o
  -1   4   2        138.81        135.70         2.44 o
   0   4   2          4.56          3.96         0.33 o
   1   4   2        140.05        140.19         2.69 o
   2   4   2         14.49         13.56         0.31 o
   3   4   2        156.91        147.51         1.39 o
   4   4   2         16.17         15.22         0.32 o
   5   4   2        105.86         96.69         1.18 o
   6   4   2         71.22         70.39         1.01 o
   7   4   2         27.45         24.80         0.54 o
  -7   5   2         13.45         13.41         0.44 o
  -6   5   2         46.82         41.52         0.67 o
  -5   5   2         22.29         28.24         0.53 o
  -4   5   2        165.00        163.85         1.67 o
  -3   5   2        551.51        548.36         5.01 o
  -2   5   2         69.03         72.18         0.81 o
  -1   5   2         14.66         13.51         0.27 o
   0   5   2          0.17          0.70         0.13 o
   1   5   2         14.67         13.45         0.28 o
   2   5   2         68.65         71.84         0.76 o
   3   5   2        549.90        543.15         5.02 o
   4   5   2        164.98        163.62         1.81 o
   5   5   2         21.92         27.90         0.55 o
   6   5   2         47.30         40.89         0.75 o
   7   5   2         13.48         14.81         0.49 o
  -6   6   2         86.68         93.35         1.25 o
  -5   6   2        109.12        119.23         1.50 o
  -4   6   2        253.36        247.79         2.86 o
  -3   6   2        294.53        290.73         2.80 o
  -2   6   2        120.89        122.57         1.34 o
  -1   6   2        119.37        119.90         1.21 o
   0   6   2        593.28        593.93         6.67 o
   1   6   2        120.72        121.63         1.19 o
   2   6   2        120.05        119.85         1.21 o
   3   6   2        294.91        282.46         3.02 o
   4   6   2        253.55        251.69         3.54 o
   5   6   2        108.66        117.57         1.51 o
   6   6   2         86.70         91.50         1.55 o
  -5   7   2          0.30          0.50         0.20 o
  -4   7   2         39.75         44.58         0.75 o
  -3   7   2         91.87         98.59         1.25 o
  -2   7   2         29.76         29.48         0.50 o
  -1   7   2         10.17          9.63         0.28 o
   0   7   2        121.22        111.55         1.29 o
   1   7   2         10.20          9.63         0.26 o
   2   7   2         30.06         29.74         0.47 o
   3   7   2         93.32         98.11         1.61 o
   4   7   2         40.26         42.63         0.74 o
   5   7   2          0.31          0.25         0.20 o
  -5   8   2         23.74         23.30         0.78 o
  -4   8   2        114.94        116.92         1.48 o
  -3   8   2         29.69         28.35         0.51 o
  -2   8   2         24.74         27.46         0.50 o
  -1   8   2        211.94        205.27         2.57 o
   0   8   2          1.59          1.97         0.22 o
   1   8   2        212.86        211.90         2.37 o
   2   8   2         24.62         26.16         0.54 o
   3   8   2         29.25         26.80         0.60 o
   4   8   2        115.05        113.38         1.75 o
   5   8   2         23.63         24.68         0.88 o
  -3   9   2         51.39         52.34         0.84 o
  -2   9   2          2.45          2.20         0.22 o
  -1   9   2         14.70         15.26         0.40 o
   0   9   2          1.76          2.36         0.22 o
   1   9   2         15.04         15.79         0.42 o
   2   9   2          2.43          2.39         0.25 o
   3   9   2         50.84         51.36         1.04 o
  -1  10   2         67.32         69.00         1.47 o
   0  10   2          3.61          2.81         0.27 o
   1  10   2         67.34         65.87         1.88 o
   1   0   3       1397.80       1350.99        19.52 o
   2   0   3        816.31        864.38        12.55 o
   3   0   3         31.25         32.74         0.73 o
   4   0   3         47.44         41.66         0.50 o
   5   0   3         61.50         62.02         0.73 o
   6   0   3         15.42         14.75         0.33 o
   7   0   3         19.23         17.97         0.47 o
   8   0   3        126.76        132.53         2.71 o
  -8   1   3          8.63          8.52         0.37 o
  -7   1   3         14.92         15.26         0.36 o
  -6   1   3        296.06        287.95         2.97 o
  -5   1   3        122.82        124.86         1.32 o
  -4   1   3        100.46         90.48         0.93 o
  -3   1   3         34.09         37.47         0.79 o
  -2   1   3       1535.29       1539.81        21.60 o
  -1   1   3       1785.49       1708.92        24.00 o
   0   1   3       3633.89       3132.69        44.10 o
   1   1   3       1780.19       1737.84        26.69 o
   2   1   3       1537.18       1558.36        21.76 o
   3   1   3         34.27         38.19         0.79 o
   4   1   3         99.97         91.00         0.91 o
   5   1   3        122.46        123.51         1.22 o
   6   1   3        297.20        288.10         2.77 o
   7   1   3         14.71         15.03         0.41 o
   8   1   3          8.54          9.32         0.42 o
  -8   2   3         33.16         32.10         1.70 o
  -7   2   3        126.06        123.70         1.52 o
  -6   2   3        257.30        247.06         2.55 o
  -5   2   3         32.80         32.44         0.50 o
  -4   2   3         23.26         24.82         0.36 o
  -3   2   3        710.99        775.69        11.42 o
  -2   2   3         93.13        101.36         1.73 o
  -1   2   3        645.45        647.00         9.15 o
   0   2   3       3054.41       2920.27        42.56 o
   1   2   3        642.13        654.78         9.23 o
   2   2   3         93.85        103.58         1.57 o
   3   2   3        710.77        780.55        13.29 o
   4   2   3         23.11         24.76         0.34 o
   5   2   3         32.37         31.47         0.45 o
   6   2   3        255.49        242.55         2.58 o
   7   2   3        125.74        124.58         1.90 o
   8   2   3         33.01         33.07         1.25 o
  -7   3   3         69.09         65.38         0.95 o
  -6   3   3        138.95        144.03         1.66 o
  -5   3   3        248.45        243.21         2.30 o
  -4   3   3        138.23        144.37         1.45 o
  -3   3   3        811.68        835.43         8.27 o
  -2   3   3         58.55         64.77         1.26 o
  -1   3   3        434.05        460.99         6.84 o
   0   3   3         12.64         12.72         0.36 o
   1   3   3        434.06        460.98         6.82 o
   2   3   3         59.41         64.20         1.27 o
   3   3   3        810.31        836.72         8.78 o
   4   3   3        137.96        142.74         1.39 o
   5   3   3        249.08        241.68         2.35 o
   6   3   3        138.75        144.38         1.93 o
   7   3   3         68.95         63.60         1.08 o
  -7   4   3         12.32         11.73         0.33 o
  -6   4   3          5.47          5.13         0.24 o
  -5   4   3          4.11          3.88         0.25 o
  -4   4   3        420.15        422.25         4.00 o
  -3   4   3        538.58        538.18         4.87 o
  -2   4   3        114.26        118.66         1.37 o
  -1   4   3        313.33        324.31         5.41 o
   0   4   3        585.17        616.82        10.34 o
   1   4   3        312.31        333.04         5.63 o
   2   4   3        113.04        115.68         1.32 o
   3   4   3        535.44        542.73         4.77 o
   4   4   3        420.23        415.22         4.04 o
   5   4   3          4.05          3.64         0.23 o
   6   4   3          5.34          5.22         0.29 o
   7   4   3         12.24         10.62         0.36 o
  -7   5   3         12.98         13.07         0.44 o
  -6   5   3         39.53         38.53         0.63 o
  -5   5   3         20.58         20.75         0.42 o
  -4   5   3        181.00        186.00         1.85 o
  -3   5   3        155.76        145.58         1.48 o
  -2   5   3        220.37        212.31         2.07 o
  -1   5   3        102.25        105.86         1.10 o
   0   5   3         44.06         51.94         0.60 o
   1   5   3        102.15        104.68         1.05 o
   2   5   3        218.31        208.80         2.02 o
   3   5   3        156.06        145.05         1.48 o
   4   5   3        181.70        188.20         2.09 o
   5   5   3         20.74         20.60         0.47 o
   6   5   3         39.81         38.34         0.76 o
   7   5   3         12.99         12.75         0.46 o
  -6   6   3         14.10         11.39         0.31 o
  -5   6   3          2.04          3.45         0.23 o
  -4   6   3         58.21         57.93         0.84 o
  -3   6   3         25.73         24.40         0.42 o
  -2   6   3        322.78        311.00         3.17 o
  -1   6   3        337.03        326.31         3.33 o
   0   6   3        122.09        126.16         1.31 o
   1   6   3        335.52        326.84         2.86 o
   2   6   3        323.48        313.60         2.87 o
   3   6   3         25.52         24.65         0.44 o
   4   6   3         57.51         58.36         0.88 o
   5   6   3          1.90          3.20         0.26 o
   6   6   3         14.18         11.07         0.36 o
  -5   7   3         54.17         62.43         0.93 o
  -4   7   3         15.79         15.66         0.40 o
  -3   7   3        223.53        224.68         2.57 o
  -2   7   3        262.61        255.34         2.72 o
  -1   7   3         94.80         94.13         1.11 o
   0   7   3         16.65         17.30         0.35 o
   1   7   3         95.69         92.33         1.04 o
   2   7   3        261.84        256.99         2.83 o
   3   7   3        224.59        226.76         2.84 o
   4   7   3         15.94         15.89         0.43 o
   5   7   3         53.48         60.49         1.00 o
  -4   8   3         13.84         15.49         0.36 o
  -3   8   3          5.50          5.38         0.25 o
  -2   8   3        295.16        299.73         3.47 o
  -1   8   3         59.52         57.03         0.97 o
   0   8   3        111.30        116.97         1.47 o
   1   8   3         58.46         55.67         0.84 o
   2   8   3        296.46        294.88         3.82 o
   3   8   3          5.42          5.57         0.31 o
   4   8   3         13.85         14.45         0.43 o
   5   8   3         92.06        102.18         4.59 o
  -3   9   3         23.27         23.50         0.50 o
  -2   9   3         46.06         47.03         0.72 o
  -1   9   3         16.60         16.76         0.37 o
   0   9   3          3.22          4.62         0.25 o
   1   9   3         16.57         17.63         0.45 o
   2   9   3         46.19         46.27         0.88 o
   3   9   3         23.19         23.93         0.58 o
  -1  10   3         42.20         41.04         1.14 o
   0  10   3          2.60          3.21         0.32 o
   1  10   3         41.93         40.72         1.04 o
   0   0   4        666.81        604.00        13.90 o
   1   0   4        316.18        333.74         4.91 o
   2   0   4         30.34         28.77         0.61 o
   3   0   4        144.07        158.57         2.53 o
   4   0   4       1131.59       1127.61         9.61 o
   5   0   4       1264.05       1237.72        11.09 o
   6   0   4          1.73          2.25         0.20 o
   7   0   4         59.98         58.84         0.90 o
   8   0   4         17.53         14.25         0.47 o
  -8   1   4          6.28          5.46         0.35 o
  -7   1   4         72.96         75.24         1.05 o
  -6   1   4         32.49         31.91         0.51 o
  -5   1   4         38.20         38.72         0.53 o
  -4   1   4         13.21         13.19         0.26 o
  -3   1   4        144.40        160.51         2.57 o
  -2   1   4        672.75        685.78         9.79 o
  -1   1   4        173.60        174.13         2.54 o
   0   1   4       2192.24       2038.74        29.48 o
   1   1   4        171.81        171.31         2.80 o
   2   1   4        673.81        703.92        10.16 o
   3   1   4        146.11        161.77         2.57 o
   4   1   4         13.25         13.07         0.25 o
   5   1   4         37.55         37.43         0.53 o
   6   1   4         32.38         30.66         0.53 o
   7   1   4         73.12         75.18         1.16 o
   8   1   4          6.17          5.73         0.35 o
  -7   2   4         13.66         15.76         0.36 o
  -6   2   4        297.06        293.87         3.22 o
  -5   2   4         25.75         27.70         0.45 o
  -4   2   4         16.48         15.09         0.28 o
  -3   2   4        994.94       1097.65        17.22 o
  -2   2   4       1041.67       1096.11        16.97 o
  -1   2   4         94.80         89.90         1.37 o
   0   2   4       2330.20       2266.87        31.75 o
   1   2   4         94.65         90.30         1.57 o
   2   2   4       1040.33       1083.19        15.35 o
   3   2   4        996.47       1102.35        17.92 o
   4   2   4         16.20         14.45         0.27 o
   5   2   4         25.92         27.75         0.44 o
   6   2   4        297.68        290.12         3.41 o
   7   2   4         13.49         15.68         0.43 o
  -7   3   4         21.73         24.19         0.47 o
  -6   3   4         39.20         44.30         0.65 o
  -5   3   4          5.32          4.78         0.21 o
  -4   3   4         97.89         94.00         1.00 o
  -3   3   4        452.09        440.81         4.31 o
  -2   3   4       1523.11       1608.28        26.25 o
  -1   3   4        701.35        734.70        11.98 o
   0   3   4       1674.67       1719.99        24.98 o
   1   3   4        702.79        719.44        10.29 o
   2   3   4       1517.91       1626.37        24.23 o
   3   3   4        450.91        439.86         4.31 o
   4   3   4         98.24         94.51         0.97 o
   5   3   4          5.34          5.33         0.23 o
   6   3   4         38.89         45.12         0.79 o
   7   3   4         21.67         23.57         0.52 o
  -7   4   4          5.38          5.49         0.25 o
  -6   4   4         59.30         63.02         0.89 o
  -5   4   4        163.35        161.57         1.71 o
  -4   4   4        104.81        108.48         1.15 o
  -3   4   4       1261.27       1245.11        10.81 o
  -2   4   4        240.60        224.12         2.34 o
  -1   4   4        379.72        402.71         6.53 o
   0   4   4       1463.44       1525.94        26.04 o
   1   4   4        379.94        397.20         6.48 o
   2   4   4        240.50        228.53         2.25 o
   3   4   4       1259.70       1234.37        10.73 o
   4   4   4        104.41        108.16         1.16 o
   5   4   4        164.06        161.22         1.91 o
   6   4   4         59.67         64.14         1.08 o
   7   4   4          5.38          5.47         0.29 o
  -7   5   4         12.35         10.81         0.47 o
  -6   5   4          8.00          9.56         0.29 o
  -5   5   4         19.54         21.59         0.43 o
  -4   5   4         51.61         46.64         0.62 o
  -3   5   4         35.23         34.31         0.48 o
  -2   5   4        414.37        419.65         4.03 o
  -1   5   4         12.71         14.80         0.28 o
   0   5   4        123.03        124.85         1.24 o
   1   5   4         12.67         14.86         0.27 o
   2   5   4        414.71        422.86         3.72 o
   3   5   4         35.68         34.35         0.48 o
   4   5   4         51.64         46.45         0.67 o
   5   5   4         20.07         22.38         0.52 o
   6   5   4          7.89         10.35         0.39 o
   7   5   4         12.22         10.97         0.47 o
  -6   6   4          2.83          2.64         0.21 o
  -5   6   4         17.02         18.24         0.39 o
  -4   6   4         64.13         64.14         0.88 o
  -3   6   4        119.49        113.45         1.29 o
  -2   6   4        105.53        102.53         1.13 o
  -1   6   4         70.62         68.81         0.81 o
   0   6   4          3.19          4.25         0.20 o
   1   6   4         69.16         66.04         0.79 o
   2   6   4        105.67        103.86         1.09 o
   3   6   4        119.46        115.13         1.34 o
   4   6   4         64.66         64.39         0.99 o
   5   6   4         16.78         18.16         0.46 o
   6   6   4          2.79          2.65         0.26 o
  -5   7   4         31.06         34.30         0.59 o
  -4   7   4         43.06         42.63         0.69 o
  -3   7   4        687.54        672.51         7.52 o
  -2   7   4         29.19         28.99         0.50 o
  -1   7   4         80.58         80.83         0.99 o
   0   7   4         50.05         53.33         0.74 o
   1   7   4         80.47         80.82         0.97 o
   2   7   4         29.43         29.07         0.49 o
   3   7   4        688.06        666.31         7.95 o
   4   7   4         42.96         42.05         0.83 o
   5   7   4         31.40         33.90         0.70 o
  -4   8   4         37.10         33.38         0.57 o
  -3   8   4         31.91         30.92         0.53 o
  -2   8   4         61.91         64.86         0.97 o
  -1   8   4         58.06         62.80         0.93 o
   0   8   4        233.02        232.36         2.81 o
   1   8   4         57.39         61.24         0.92 o
   2   8   4         61.52         64.78         0.98 o
   3   8   4         31.99         31.10         0.67 o
   4   8   4         37.38         32.85         0.68 o
  -3   9   4         26.44         26.39         0.53 o
  -2   9   4          8.77          9.11         0.29 o
  -1   9   4          6.17          5.05         0.24 o
   0   9   4        110.57        113.12         1.74 o
   1   9   4          6.17          5.10         0.28 o
   2   9   4          8.79          8.63         0.35 o
   3   9   4         26.05         26.06         0.59 o
  -1  10   4         55.34         50.71         1.45 o
   0  10   4         93.14         95.51         2.10 o
   1  10   4         55.65         49.82         1.57 o
   1   0   5       2332.62       2257.63        33.59 o
   2   0   5        226.51        247.10         3.71 o
   3   0   5        542.55        573.91         8.48 o
   4   0   5          0.25          0.64         0.12 o
   5   0   5        222.66        225.26         2.17 o
   6   0   5        388.31        365.59         3.52 o
   7   0   5        246.16        253.09         3.14 o
   8   0   5         34.54         30.60         0.83 o
  -8   1   5          0.74          0.41         0.33 o
  -7   1   5        172.57        172.10         2.13 o
  -6   1   5         69.39         68.29         0.86 o
  -5   1   5        349.73        338.05         3.14 o
  -4   1   5        400.86        390.87         3.52 o
  -3   1   5          5.37          3.92         0.30 o
  -2   1   5         80.78         82.64         1.43 o
  -1   1   5       4079.69       3783.86        50.16 o
   0   1   5         10.01         12.93         0.34 o
   1   1   5       4074.59       3771.00        64.38 o
   2   1   5         81.36         81.42         1.41 o
   3   1   5          5.43          3.85         0.29 o
   4   1   5        401.12        389.80         3.53 o
   5   1   5        348.57        332.56         3.14 o
   6   1   5         69.42         66.64         0.88 o
   7   1   5        171.50        171.64         2.30 o
   8   1   5          0.75          0.42         0.31 o
  -7   2   5         26.29         24.91         0.47 o
  -6   2   5        226.41        230.39         2.57 o
  -5   2   5         38.05         35.19         0.51 o
  -4   2   5         91.76         90.17         0.94 o
  -3   2   5        101.36        107.48         1.44 o
  -2   2   5       2933.16       3109.32        46.04 o
  -1   2   5          3.42          3.45         0.20 o
   0   2   5       2659.83       2626.45        36.71 o
   1   2   5          3.54          4.08         0.48 o
   2   2   5       2936.32       3065.99        43.13 o
   3   2   5        100.24        106.10         1.56 o
   4   2   5         91.79         90.33         0.93 o
   5   2   5         38.23         35.61         0.54 o
   6   2   5        225.50        227.71         2.72 o
   7   2   5         26.50         26.03         0.60 o
  -7   3   5         22.40         21.69         0.44 o
  -6   3   5         14.33         12.50         0.32 o
  -5   3   5          3.91          3.41         0.20 o
  -4   3   5         92.43         91.99         0.99 o
  -3   3   5        493.30        485.70         4.64 o
  -2   3   5        444.23        489.74         8.11 o
  -1   3   5        916.42        962.50        14.59 o
   0   3   5        357.74        355.48         5.34 o
   1   3   5        915.54        972.88        14.16 o
   2   3   5        440.78        480.74         7.24 o
   3   3   5        493.28        480.46         4.53 o
   4   3   5         90.93         88.01         0.92 o
   5   3   5          3.84          2.99         0.22 o
   6   3   5         14.47         12.97         0.39 o
   7   3   5         22.34         21.83         0.53 o
  -7   4   5         36.41         34.20         0.59 o
  -6   4   5         16.84         17.05         0.37 o
  -5   4   5         31.08         30.77         0.49 o
  -4   4   5         60.90         61.65         0.75 o
  -3   4   5        236.69        242.89         2.31 o
  -2   4   5        102.80        105.09         1.15 o
  -1   4   5        902.41        966.41        13.60 o
   0   4   5         89.78         86.30         1.58 o
   1   4   5        901.95        936.70        14.95 o
   2   4   5        102.37        103.90         1.02 o
   3   4   5        236.69        238.19         2.21 o
   4   4   5         61.08         60.40         0.77 o
   5   4   5         30.99         30.81         0.56 o
   6   4   5         17.34         17.22         0.47 o
   7   4   5         36.23         33.11         0.76 o
  -7   5   5         43.13         43.75         1.41 o
  -6   5   5          2.10          2.69         0.21 o
  -5   5   5         38.50         37.27         0.60 o
  -4   5   5         32.83         28.52         0.47 o
  -3   5   5        278.34        280.51         2.64 o
  -2   5   5        307.98        292.71         2.83 o
  -1   5   5        116.43        117.31         1.24 o
   0   5   5          7.08          6.29         0.19 o
   1   5   5        117.50        119.01         1.18 o
   2   5   5        306.85        290.24         2.70 o
   3   5   5        276.98        277.17         2.77 o
   4   5   5         32.36         28.22         0.55 o
   5   5   5         38.69         36.38         0.74 o
   6   5   5          2.16          2.30         0.27 o
   7   5   5         43.33         45.31         1.34 o
  -6   6   5          8.47          7.86         0.27 o
  -5   6   5        122.96        125.02         1.55 o
  -4   6   5        116.35        108.32         1.37 o
  -3   6   5         18.87         20.24         0.39 o
  -2   6   5        481.09        451.59         4.86 o
  -1   6   5         54.54         59.10         0.72 o
   0   6   5         34.57         34.58         0.53 o
   1   6   5         54.18         58.30         0.71 o
   2   6   5        482.11        444.93         4.46 o
   3   6   5         18.69         20.33         0.40 o
   4   6   5        116.27        108.16         1.54 o
   5   6   5        123.34        125.71         1.90 o
   6   6   5          8.46          7.31         0.34 o
  -5   7   5         39.89         42.65         0.67 o
  -4   7   5        102.72        104.66         1.38 o
  -3   7   5         32.18         33.50         0.57 o
  -2   7   5         53.76         55.19         0.75 o
  -1   7   5        121.77        126.78         1.45 o
   0   7   5          3.80          2.73         0.21 o
   1   7   5        121.88        124.14         1.45 o
   2   7   5         53.82         55.38         0.77 o
   3   7   5         32.40         33.37         0.67 o
   4   7   5        102.42        103.09         1.66 o
   5   7   5         39.39         39.95         0.85 o
  -4   8   5         52.90         52.50         0.77 o
  -3   8   5         44.89         46.62         0.70 o
  -2   8   5         62.29         63.33         0.98 o
  -1   8   5         45.78         52.37         0.95 o
   0   8   5          9.34         11.21         0.32 o
   1   8   5         46.35         51.70         0.79 o
   2   8   5         62.59         63.66         0.98 o
   3   8   5         44.74         46.69         0.88 o
   4   8   5         52.45         52.09         0.94 o
  -3   9   5         74.57         73.89         1.21 o
  -2   9   5         81.52         78.50         1.10 o
  -1   9   5         38.37         35.65         0.59 o
   0   9   5        125.29        123.90         2.09 o
   1   9   5         38.32         35.31         0.66 o
   2   9   5         81.48         80.60         1.52 o
   3   9   5         75.04         73.64         1.53 o
   0  10   5         76.51         80.52         2.18 o
   0   0   6        108.73        100.15         2.15 o
   1   0   6       1277.82       1256.39        18.16 o
   2   0   6         19.31         20.71         0.49 o
   3   0   6        127.08        136.47         2.31 o
   4   0   6         12.30         16.10         0.29 o
   5   0   6        206.64        193.25         1.98 o
   6   0   6        108.08        109.46         1.35 o
   7   0   6          8.54         10.04         0.33 o
   8   0   6          7.26          8.60         0.62 o
  -7   1   6        196.33        200.58         2.44 o
  -6   1   6        160.80        163.43         1.92 o
  -5   1   6        191.78        185.94         1.80 o
  -4   1   6         30.13         30.38         0.42 o
  -3   1   6       1051.36       1103.36        17.23 o
  -2   1   6          6.39          7.14         0.30 o
  -1   1   6        656.60        704.62        10.25 o
   0   1   6        764.92        776.49        11.26 o
   1   1   6        657.25        700.71        11.98 o
   2   1   6          6.36          7.19         0.31 o
   3   1   6       1051.78       1096.58        17.13 o
   4   1   6         29.89         29.58         0.41 o
   5   1   6        190.43        184.60         1.93 o
   6   1   6        160.49        161.47         2.04 o
   7   1   6        196.57        198.37         2.58 o
  -7   2   6        175.74        187.29         2.22 o
  -6   2   6        126.50        130.54         1.56 o
  -5   2   6         28.21         29.35         0.45 o
  -4   2   6        114.48        110.69         1.15 o
  -3   2   6        417.47        453.01         4.55 o
  -2   2   6        209.73        222.28         3.36 o
  -1   2   6        834.57        885.59        12.34 o
   0   2   6         13.86         16.46         0.41 o
   1   2   6        832.45        862.51        13.72 o
   2   2   6        208.25        228.70         3.91 o
   3   2   6        414.26        445.93         4.55 o
   4   2   6        113.63        109.63         1.10 o
   5   2   6         28.49         29.40         0.50 o
   6   2   6        126.50        129.43         1.64 o
   7   2   6        176.01        184.87         2.69 o
  -7   3   6         70.83         77.94         1.11 o
  -6   3   6          4.10          4.83         0.24 o
  -5   3   6         23.13         24.35         0.41 o
  -4   3   6         85.70         90.26         1.00 o
  -3   3   6         32.82         32.55         0.45 o
  -2   3   6         24.51         21.64         0.67 o
  -1   3   6        376.01        409.83         6.58 o
   0   3   6        518.03        543.33         7.76 o
   1   3   6        375.92        407.51         5.92 o
   2   3   6         24.30         21.80         0.60 o
   3   3   6         32.83         31.97         0.40 o
   4   3   6         85.49         89.70         0.97 o
   5   3   6         23.17         24.03         0.44 o
   6   3   6          4.10          5.11         0.30 o
   7   3   6         70.60         78.47         1.34 o
  -7   4   6          7.80          7.02         0.29 o
  -6   4   6         20.87         20.69         0.41 o
  -5   4   6         10.54         12.14         0.31 o
  -4   4   6         24.97         27.01         0.43 o
  -3   4   6         18.38         18.04         0.33 o
  -2   4   6        164.48        180.63         1.83 o
  -1   4   6        909.30        913.14        10.52 o
   0   4   6        492.70        490.76         6.10 o
   1   4   6        909.92        907.12         9.34 o
   2   4   6        166.14        182.96         1.62 o
   3   4   6         18.36         17.73         0.30 o
   4   4   6         24.55         25.91         0.44 o
   5   4   6         10.37         10.68         0.35 o
   6   4   6         20.76         20.15         0.49 o
   7   4   6          7.90          6.60         0.35 o
  -6   5   6         45.50         43.72         0.67 o
  -5   5   6        278.52        276.03         3.05 o
  -4   5   6        511.51        484.01         4.73 o
  -3   5   6        201.45        203.47         2.00 o
  -2   5   6         42.18         47.09         0.59 o
  -1   5   6        141.51        143.14         1.44 o
   0   5   6          0.56          0.68         0.16 o
   1   5   6        142.47        141.36         1.49 o
   2   5   6         42.58         47.27         0.60 o
   3   5   6        199.57        197.40         2.05 o
   4   5   6        511.33        483.33         5.36 o
   5   5   6        278.83        269.98         4.23 o
   6   5   6         45.14         42.79         0.84 o
  -6   6   6         36.56         40.40         0.68 o
  -5   6   6         16.49         15.44         0.37 o
  -4   6   6         52.31         50.23         0.74 o
  -3   6   6        203.66        195.01         2.07 o
  -2   6   6        267.35        264.36         2.56 o
  -1   6   6         13.72         13.94         0.30 o
   0   6   6         16.86         14.99         0.32 o
   1   6   6         13.21         12.69         0.30 o
   2   6   6        266.26        264.87         2.72 o
   3   6   6        204.01        198.66         2.20 o
   4   6   6         52.40         48.09         0.85 o
   5   6   6         16.28         15.29         0.46 o
   6   6   6         36.80         38.14         0.83 o
  -5   7   6         39.37         45.44         0.73 o
  -4   7   6         25.81         27.07         0.51 o
  -3   7   6         48.64         54.63         0.81 o
  -2   7   6        119.75        121.50         1.78 o
  -1   7   6        118.77        107.49         1.38 o
   0   7   6        176.55        176.45         1.97 o
   1   7   6        118.04        109.16         1.30 o
   2   7   6        120.22        122.38         1.56 o
   3   7   6         49.52         56.20         0.94 o
   4   7   6         25.96         26.31         0.62 o
   5   7   6         38.83         44.44         1.05 o
  -4   8   6         47.39         50.42         0.75 o
  -3   8   6         25.49         25.87         0.52 o
  -2   8   6        173.03        179.46         2.70 o
  -1   8   6        217.88        224.30         2.70 o
   0   8   6        140.09        147.72         1.85 o
   1   8   6        218.33        221.14         2.86 o
   2   8   6        173.10        179.71         2.40 o
   3   8   6         25.76         25.14         0.61 o
   4   8   6         47.33         47.67         0.96 o
  -3   9   6         21.84         21.66         0.50 o
  -2   9   6         69.02         72.69         1.23 o
  -1   9   6          9.63          8.01         0.30 o
   0   9   6         99.84        109.81         1.72 o
   1   9   6          9.86          8.67         0.33 o
   2   9   6         69.07         72.72         1.29 o
   3   9   6         21.76         21.48         0.62 o
   1   0   7        683.62        698.28        10.94 o
   2   0   7        426.04        495.45         7.33 o
   3   0   7        365.28        355.02         4.46 o
   4   0   7         64.27         60.87         0.69 o
   5   0   7        723.60        724.72         6.73 o
   6   0   7        533.34        531.48         5.75 o
   7   0   7          0.01          0.02         0.19 o
  -7   1   7          1.61          1.36         0.21 o
  -6   1   7         32.67         31.08         0.56 o
  -5   1   7        249.10        236.67         2.28 o
  -4   1   7        382.06        375.58         3.46 o
  -3   1   7        453.41        456.52         5.50 o
  -2   1   7       2301.91       2421.82        37.46 o
  -1   1   7        176.56        183.97         2.89 o
   0   1   7       1312.49       1306.52        20.44 o
   1   1   7        176.10        181.03         3.14 o
   2   1   7       2297.94       2413.17        40.59 o
   3   1   7        454.60        457.62         4.56 o
   4   1   7        383.15        378.72         3.41 o
   5   1   7        248.49        237.42         2.46 o
   6   1   7         33.00         31.66         0.57 o
   7   1   7          1.62          1.72         0.22 o
  -7   2   7        107.12        119.05         1.50 o
  -6   2   7         20.88         21.63         0.44 o
  -5   2   7        103.41         97.32         1.07 o
  -4   2   7        362.85        373.56         3.53 o
  -3   2   7         98.85         98.45         1.10 o
  -2   2   7        610.17        674.85         9.83 o
  -1   2   7        321.35        350.37         4.99 o
   0   2   7        203.31        203.67         3.03 o
   1   2   7        320.14        359.86         6.22 o
   2   2   7        608.29        654.68        11.47 o
   3   2   7         97.95         96.14         0.98 o
   4   2   7        362.70        376.63         3.48 o
   5   2   7        104.29         96.37         1.17 o
   6   2   7         20.85         21.31         0.48 o
   7   2   7        107.24        118.38         1.79 o
  -7   3   7        104.95        102.83         1.39 o
  -6   3   7         55.27         55.09         0.78 o
  -5   3   7         13.84         14.02         0.32 o
  -4   3   7         52.47         58.08         0.74 o
  -3   3   7        590.86        590.33         5.41 o
  -2   3   7        424.92        420.06         6.07 o
  -1   3   7          1.51          1.88         0.24 o
   0   3   7        706.60        710.46        10.06 o
   1   3   7          1.44          1.36         0.22 o
   2   3   7        426.48        419.25         4.44 o
   3   3   7        593.04        593.60         4.91 o
   4   3   7         52.93         57.87         0.69 o
   5   3   7         13.53         13.32         0.34 o
   6   3   7         55.26         53.58         0.92 o
   7   3   7        105.03        105.98         1.69 o
  -7   4   7         59.86         65.97         1.04 o
  -6   4   7         65.82         62.90         0.87 o
  -5   4   7         65.59         65.76         0.88 o
  -4   4   7        363.50        344.09         3.32 o
  -3   4   7         88.64         85.44         0.95 o
  -2   4   7         29.64         30.12         0.43 o
  -1   4   7         27.03         21.83         0.37 o
   0   4   7         48.86         49.03         0.65 o
   1   4   7         27.21         21.69         0.34 o
   2   4   7         29.12         29.52         0.40 o
   3   4   7         89.12         83.99         0.90 o
   4   4   7        363.99        342.41         3.46 o
   5   4   7         65.13         63.78         1.06 o
   6   4   7         66.39         61.74         1.12 o
   7   4   7         59.41         65.87         1.46 o
  -6   5   7         23.11         21.40         0.41 o
  -5   5   7          6.13          4.13         0.23 o
  -4   5   7        276.42        265.17         2.98 o
  -3   5   7        332.23        324.30         3.03 o
  -2   5   7          1.57          1.80         0.16 o
  -1   5   7        128.73        135.57         1.39 o
   0   5   7        191.34        201.71         1.97 o
   1   5   7        128.98        136.19         1.41 o
   2   5   7          1.45          2.26         0.23 o
   3   5   7        332.65        322.25         3.28 o
   4   5   7        277.23        267.26         3.20 o
   5   5   7          5.95          3.78         0.32 o
   6   5   7         23.00         19.95         0.54 o
  -6   6   7         70.69         70.48         1.05 o
  -5   6   7          7.48          9.03         0.30 o
  -4   6   7          1.90          1.98         0.21 o
  -3   6   7        246.85        241.17         2.61 o
  -2   6   7        129.25        130.99         1.68 o
  -1   6   7        190.23        182.60         1.85 o
   0   6   7         14.19         16.22         0.35 o
   1   6   7        189.65        183.37         2.00 o
   2   6   7        129.99        135.17         1.51 o
   3   6   7        247.01        241.76         2.72 o
   4   6   7          2.03          1.72         0.26 o
   5   6   7          7.35          8.83         0.39 o
   6   6   7         70.23         68.72         1.52 o
  -5   7   7         26.66         27.72         0.51 o
  -4   7   7         40.51         39.63         0.66 o
  -3   7   7         50.65         49.82         0.85 o
  -2   7   7        191.38        202.87         2.58 o
  -1   7   7         14.35         12.07         0.31 o
   0   7   7          0.04          0.68         0.19 o
   1   7   7         14.69         12.47         0.34 o
   2   7   7        191.37        211.65         2.62 o
   3   7   7         50.55         49.25         0.81 o
   4   7   7         40.41         38.45         0.81 o
   5   7   7         26.49         27.47         0.75 o
  -4   8   7         23.48         29.72         0.53 o
  -3   8   7         86.05         89.36         1.23 o
  -2   8   7         35.36         35.87         0.61 o
  -1   8   7         38.20         37.35         0.68 o
   0   8   7         35.18         38.22         0.71 o
   1   8   7         38.07         37.14         0.70 o
   2   8   7         35.70         36.19         0.65 o
   3   8   7         86.21         87.66         1.48 o
   4   8   7         23.61         28.81         0.74 o
  -3   9   7         33.22         36.15         0.92 o
  -2   9   7         17.80         21.69         0.50 o
  -1   9   7         58.48         57.59         0.88 o
   0   9   7         85.29         94.51         1.47 o
   1   9   7         58.40         57.10         1.00 o
   2   9   7         18.00         21.56         0.53 o
   3   9   7         32.71         34.39         1.28 o
   0   0   8         26.43         35.66         1.46 o
   1   0   8        258.37        263.94         4.30 o
   2   0   8          4.09          5.21         0.30 o
   3   0   8         81.66         89.71         1.01 o
   4   0   8         10.94          9.65         0.24 o
   5   0   8          2.73          2.44         0.20 o
   6   0   8          4.12          4.45         0.24 o
   7   0   8          6.68          6.73         0.27 o
  -7   1   8         22.21         21.62         0.46 o
  -6   1   8          4.78          5.61         0.26 o
  -5   1   8        176.70        174.06         1.76 o
  -4   1   8        192.53        200.53         1.92 o
  -3   1   8        157.98        162.31         1.71 o
  -2   1   8          1.70          4.70         0.32 o
  -1   1   8        791.78        814.88        11.63 o
   0   1   8       1303.55       1300.59        18.89 o
   1   1   8        791.37        836.43        14.68 o
   2   1   8          1.56          5.31         0.52 o
   3   1   8        158.73        165.53         1.54 o
   4   1   8        193.35        201.89         1.89 o
   5   1   8        176.61        175.07         1.83 o
   6   1   8          4.70          5.32         0.26 o
   7   1   8         22.00         22.12         0.45 o
  -7   2   8          2.46          2.76         0.21 o
  -6   2   8        224.67        225.64         2.61 o
  -5   2   8        199.84        190.69         1.90 o
  -4   2   8         43.53         44.67         0.59 o
  -3   2   8         24.38         23.01         0.37 o
  -2   2   8         54.20         63.12         1.17 o
  -1   2   8          4.93          4.73         0.26 o
   0   2   8         82.56         91.35         1.48 o
   1   2   8          4.86          4.47         0.35 o
   2   2   8         54.26         64.30         1.41 o
   3   2   8         25.25         23.59         0.32 o
   4   2   8         43.63         45.12         0.57 o
   5   2   8        198.33        191.06         2.10 o
   6   2   8        223.43        224.79         2.98 o
   7   2   8          2.42          2.75         0.27 o
  -7   3   8          9.16         10.01         0.29 o
  -6   3   8         95.24        105.85         1.37 o
  -5   3   8         21.58         19.27         0.44 o
  -4   3   8         79.23         79.72         0.94 o
  -3   3   8        318.96        323.49         3.12 o
  -2   3   8        391.35        412.17         4.57 o
  -1   3   8         38.63         40.09         0.85 o
   0   3   8        244.58        267.50         4.35 o
   1   3   8         38.42         39.50         0.92 o
   2   3   8        391.27        412.12         3.50 o
   3   3   8        317.86        321.41         2.77 o
   4   3   8         78.98         80.01         0.89 o
   5   3   8         21.64         19.68         0.41 o
   6   3   8         95.74        105.54         1.55 o
   7   3   8          8.90          9.47         0.36 o
  -7   4   8        124.90        129.79         2.09 o
  -6   4   8         30.64         31.38         0.54 o
  -5   4   8        137.19        139.90         1.78 o
  -4   4   8        513.33        484.89         4.71 o
  -3   4   8        434.35        422.11         3.95 o
  -2   4   8         37.41         39.22         0.51 o
  -1   4   8        190.09        192.00         1.88 o
   0   4   8         63.18         56.68         0.67 o
   1   4   8        188.90        190.93         1.77 o
   2   4   8         37.84         39.17         0.47 o
   3   4   8        433.85        424.74         3.70 o
   4   4   8        512.98        491.07         4.72 o
   5   4   8        137.83        142.06         2.01 o
   6   4   8         30.36         30.35         0.68 o
   7   4   8        124.39        129.85         3.04 o
  -6   5   8         30.20         30.92         0.53 o
  -5   5   8         77.71         74.85         1.00 o
  -4   5   8         17.97         17.26         0.36 o
  -3   5   8          7.73          8.06         0.25 o
  -2   5   8         42.52         44.56         0.59 o
  -1   5   8          5.89          6.75         0.22 o
   0   5   8         48.90         51.73         0.65 o
   1   5   8          6.04          6.72         0.22 o
   2   5   8         42.34         43.95         0.60 o
   3   5   8          8.01          8.54         0.27 o
   4   5   8         18.02         17.26         0.44 o
   5   5   8         78.05         74.55         1.36 o
   6   5   8         30.08         30.41         0.74 o
  -6   6   8         81.78         84.46         1.38 o
  -5   6   8          6.76          6.34         0.26 o
  -4   6   8          3.01          4.24         0.23 o
  -3   6   8         22.60         19.83         0.41 o
  -2   6   8         46.76         46.30         0.65 o
  -1   6   8          2.10          2.30         0.19 o
   0   6   8          1.12          1.97         0.19 o
   1   6   8          2.02          2.32         0.20 o
   2   6   8         47.00         45.66         0.67 o
   3   6   8         22.68         20.30         0.42 o
   4   6   8          3.02          4.10         0.30 o
   5   6   8          6.84          6.26         0.33 o
   6   6   8         81.32         84.17         2.29 o
  -5   7   8         59.49         58.72         0.94 o
  -4   7   8         63.36         66.28         0.99 o
  -3   7   8         38.49         39.41         0.66 o
  -2   7   8        404.96        383.70         4.93 o
  -1   7   8         94.98        100.52         1.22 o
   0   7   8         62.55         66.04         0.94 o
   1   7   8         95.35         98.55         1.34 o
   2   7   8        404.46        385.08         4.91 o
   3   7   8         38.32         38.46         0.69 o
   4   7   8         63.32         65.34         1.17 o
   5   7   8         59.43         58.66         1.46 o
  -4   8   8         52.82         51.59         0.88 o
  -3   8   8         79.51         81.03         1.16 o
  -2   8   8        114.05        112.77         1.81 o
  -1   8   8         66.79         73.56         1.09 o
   0   8   8          5.48          5.92         0.28 o
   1   8   8         66.37         72.75         1.12 o
   2   8   8        114.99        116.06         1.64 o
   3   8   8         79.19         79.94         1.68 o
   4   8   8         52.71         51.86         1.20 o
  -2   9   8         37.85         38.58         0.73 o
  -1   9   8         22.68         23.82         0.53 o
   0   9   8        153.46        153.29         2.17 o
   1   9   8         22.71         24.11         0.50 o
   2   9   8         37.72         37.88         0.84 o
   1   0   9        800.75        839.63        13.20 o
   2   0   9         82.71         88.58         1.82 o
   3   0   9         86.85         82.11         0.86 o
   4   0   9         41.78         37.30         0.49 o
   5   0   9         66.82         66.33         0.83 o
   6   0   9          0.50          0.64         0.20 o
   7   0   9          5.74          5.48         0.26 o
  -7   1   9         23.30         24.16         0.49 o
  -6   1   9         85.97         86.58         1.19 o
  -5   1   9        215.03        213.20         2.21 o
  -4   1   9        202.18        199.08         1.98 o
  -3   1   9         18.79         16.50         0.29 o
  -2   1   9        321.59        361.51         5.51 o
  -1   1   9        362.91        392.88         5.76 o
   0   1   9        827.04        907.16        13.26 o
   1   1   9        361.52        404.81         7.33 o
   2   1   9        320.31        359.09         6.36 o
   3   1   9         18.96         16.49         0.26 o
   4   1   9        202.31        199.89         1.84 o
   5   1   9        215.96        217.12         2.28 o
   6   1   9         86.45         86.62         1.17 o
   7   1   9         23.09         24.52         0.48 o
  -7   2   9        145.33        156.96         1.97 o
  -6   2   9        165.28        165.01         1.99 o
  -5   2   9        291.67        286.76         2.83 o
  -4   2   9         98.69         91.25         1.06 o
  -3   2   9        110.43        108.00         1.17 o
  -2   2   9        171.46        176.43         2.51 o
  -1   2   9        955.13        989.59        13.78 o
   0   2   9         28.00         29.12         0.69 o
   1   2   9        952.73       1024.06        17.14 o
   2   2   9        171.56        169.96         1.66 o
   3   2   9        110.35        109.67         1.02 o
   4   2   9         98.04         91.04         1.00 o
   5   2   9        292.77        289.11         3.05 o
   6   2   9        165.73        162.78         2.16 o
   7   2   9        146.35        153.08         2.34 o
  -7   3   9        160.60        157.79         2.11 o
  -6   3   9         12.32         15.32         0.38 o
  -5   3   9          8.11          9.01         0.29 o
  -4   3   9        956.03        911.21         8.78 o
  -3   3   9         47.60         52.97         0.67 o
  -2   3   9        213.67        212.14         2.12 o
  -1   3   9        206.66        202.83         2.74 o
   0   3   9         27.62         25.47         0.72 o
   1   3   9        207.74        200.46         2.11 o
   2   3   9        214.54        218.42         1.88 o
   3   3   9         46.46         51.86         0.58 o
   4   3   9        955.34        899.95         8.25 o
   5   3   9          8.05          9.12         0.30 o
   6   3   9         12.31         15.38         0.42 o
   7   3   9        160.65        157.90         2.57 o
  -7   4   9        116.95        124.72         2.89 o
  -6   4   9         14.58         13.68         0.34 o
  -5   4   9          1.50          0.58         0.19 o
  -4   4   9        199.81        186.72         1.95 o
  -3   4   9         50.70         49.52         0.65 o
  -2   4   9         35.64         34.88         0.51 o
  -1   4   9         42.29         44.94         0.57 o
   0   4   9         81.93         78.99         0.84 o
   1   4   9         43.27         45.66         0.51 o
   2   4   9         35.78         34.03         0.43 o
   3   4   9         50.95         49.92         0.60 o
   4   4   9        199.68        189.22         1.98 o
   5   4   9          1.58          0.18         0.22 o
   6   4   9         14.49         12.65         0.42 o
   7   4   9        116.52        123.05         4.94 o
  -6   5   9          8.09          5.91         0.24 o
  -5   5   9        164.25        160.19         1.94 o
  -4   5   9         95.06         88.95         1.12 o
  -3   5   9        144.03        134.82         1.43 o
  -2   5   9         11.61         15.34         0.35 o
  -1   5   9         38.52         38.79         0.57 o
   0   5   9         69.65         68.67         0.84 o
   1   5   9         39.17         40.14         0.53 o
   2   5   9         11.85         14.71         0.31 o
   3   5   9        144.77        136.69         1.56 o
   4   5   9         95.39         89.81         1.28 o
   5   5   9        164.29        159.62         2.69 o
   6   5   9          8.16          5.99         0.32 o
  -5   6   9        135.21        146.01         1.84 o
  -4   6   9         49.46         47.37         0.73 o
  -3   6   9         16.94         15.24         0.36 o
  -2   6   9         50.53         53.21         0.73 o
  -1   6   9        113.28        112.13         1.27 o
   0   6   9        427.77        431.61         5.52 o
   1   6   9        114.02        115.78         1.34 o
   2   6   9         49.80         53.75         0.84 o
   3   6   9         16.97         15.63         0.40 o
   4   6   9         50.52         49.96         0.93 o
   5   6   9        135.77        144.16         2.42 o
   6   6   9        155.03        142.89         8.73 o
  -5   7   9         11.23         10.73         0.37 o
  -4   7   9         11.20         11.17         0.32 o
  -3   7   9         40.89         41.02         0.69 o
  -2   7   9        186.56        193.30         2.34 o
  -1   7   9         26.55         27.38         0.53 o
   0   7   9        126.22        129.58         1.83 o
   1   7   9         26.45         27.70         0.54 o
   2   7   9        186.23        197.45         2.48 o
   3   7   9         41.29         40.35         0.79 o
   4   7   9         11.11          9.74         0.45 o
   5   7   9         11.09         10.89         0.53 o
  -4   8   9         12.49         13.15         0.39 o
  -3   8   9         13.41         13.73         0.34 o
  -2   8   9         48.82         53.51         0.83 o
  -1   8   9         83.93         91.47         1.30 o
   0   8   9          6.41          6.83         0.30 o
   1   8   9         82.99         87.94         1.40 o
   2   8   9         48.30         51.43         0.91 o
   3   8   9         13.64         13.93         0.44 o
   4   8   9         12.31         13.64         0.65 o
  -2   9   9         21.59         20.26         0.49 o
  -1   9   9        278.38        276.40         4.89 o
   0   9   9          2.96          3.49         0.24 o
   1   9   9        277.42        277.92         4.41 o
   2   9   9         21.41         21.06         0.72 o
   0   0  10        222.83        212.66         4.84 o
   1   0  10         45.65         55.51         1.09 o
   2   0  10         97.05         99.34         1.35 o
   3   0  10         60.96         56.75         0.60 o
   4   0  10         31.33         32.93         0.47 o
   5   0  10         14.98         16.62         0.36 o
   6   0  10          3.75          4.00         0.24 o
   7   0  10         26.43         25.36         0.52 o
  -7   1  10         13.13         13.90         0.36 o
  -6   1  10          2.49          2.63         0.22 o
  -5   1  10         71.65         66.14         0.86 o
  -4   1  10        164.76        160.60         1.63 o
  -3   1  10         25.77         26.58         0.40 o
  -2   1  10        667.89        715.98         8.93 o
  -1   1  10        393.87        437.87         7.30 o
   0   1  10          0.53          1.03         0.20 o
   1   1  10        391.11        430.01         8.03 o
   2   1  10        665.10        695.00         6.60 o
   3   1  10         25.84         26.54         0.36 o
   4   1  10        165.27        158.57         1.51 o
   5   1  10         71.54         65.75         0.83 o
   6   1  10          2.48          2.66         0.23 o
   7   1  10         13.15         13.80         0.40 o
  -7   2  10         12.30         13.24         0.33 o
  -6   2  10         64.40         64.98         0.95 o
  -5   2  10        243.72        246.82         2.50 o
  -4   2  10        135.26        137.83         1.51 o
  -3   2  10         15.79         13.04         0.28 o
  -2   2  10        266.55        260.60         2.71 o
  -1   2  10         58.66         70.67         1.28 o
   0   2  10        677.35        758.98        12.57 o
   1   2  10         57.76         71.75         1.63 o
   2   2  10        265.78        259.78         2.27 o
   3   2  10         15.99         14.13         0.26 o
   4   2  10        135.23        138.92         1.39 o
   5   2  10        243.22        247.94         2.57 o
   6   2  10         64.65         64.78         0.97 o
   7   2  10         12.36         13.00         0.36 o
  -7   3  10         93.66         94.80         1.51 o
  -6   3  10          9.34          9.01         0.29 o
  -5   3  10        428.89        416.97         4.66 o
  -4   3  10         56.68         52.41         0.70 o
  -3   3  10        174.67        170.18         1.82 o
  -2   3  10        174.44        182.62         1.82 o
  -1   3  10        266.47        256.59         2.54 o
   0   3  10        364.77        391.75         3.92 o
   1   3  10        265.69        259.41         2.20 o
   2   3  10        174.26        185.86         1.64 o
   3   3  10        174.41        172.45         1.60 o
   4   3  10         56.60         52.06         0.67 o
   5   3  10        427.82        416.73         4.86 o
   6   3  10          9.22          8.90         0.33 o
   7   3  10         93.40         91.34         2.05 o
  -6   4  10          1.64          1.34         0.19 o
  -5   4  10         84.51         73.82         1.01 o
  -4   4  10         71.13         63.95         0.84 o
  -3   4  10         84.12         82.85         0.97 o
  -2   4  10         79.72         78.81         0.94 o
  -1   4  10          2.02          1.74         0.17 o
   0   4  10        346.95        348.53         3.36 o
   1   4  10          2.15          1.78         0.14 o
   2   4  10         79.19         75.54         0.80 o
   3   4  10         83.84         83.30         0.91 o
   4   4  10         70.73         64.17         0.79 o
   5   4  10         85.44         74.29         1.13 o
   6   4  10          1.67          1.62         0.25 o
  -6   5  10         82.26         82.79         1.13 o
  -5   5  10         70.50         61.22         0.84 o
  -4   5  10          7.41          7.33         0.27 o
  -3   5  10         28.49         28.56         0.47 o
  -2   5  10         10.58         10.06         0.28 o
  -1   5  10        488.49        481.74         4.98 o
   0   5  10          9.55         10.67         0.29 o
   1   5  10        487.96        478.41         4.77 o
   2   5  10         10.84         10.21         0.27 o
   3   5  10         28.46         28.60         0.50 o
   4   5  10          7.61          6.88         0.30 o
   5   5  10         70.67         62.29         1.20 o
   6   5  10         82.20         83.51         1.67 o
  -5   6  10         26.12         27.69         0.51 o
  -4   6  10         71.07         65.93         0.91 o
  -3   6  10         39.60         35.80         0.75 o
  -2   6  10         44.65         41.16         0.66 o
  -1   6  10        303.62        299.44         3.84 o
   0   6  10          7.23          7.53         0.28 o
   1   6  10        303.97        296.50         3.11 o
   2   6  10         45.05         43.07         0.68 o
   3   6  10         40.09         34.91         0.64 o
   4   6  10         71.13         67.89         1.17 o
   5   6  10         25.98         27.31         0.73 o
  -5   7  10         16.85         21.18         0.56 o
  -4   7  10         13.54         17.59         0.42 o
  -3   7  10         60.48         65.03         0.94 o
  -2   7  10        125.53        121.15         1.74 o
  -1   7  10         43.70         43.43         0.75 o
   0   7  10         10.28         12.45         0.39 o
   1   7  10         43.76         41.18         0.70 o
   2   7  10        124.26        120.43         1.70 o
   3   7  10         59.80         62.23         1.02 o
   4   7  10         13.86         16.85         0.54 o
   5   7  10         16.80         20.29         0.92 o
  -4   8  10         82.82         91.01         5.78 o
  -3   8  10         52.91         47.71         0.76 o
  -2   8  10         30.67         37.15         0.68 o
  -1   8  10         18.50         20.96         0.46 o
   0   8  10        248.48        252.57         3.21 o
   1   8  10         18.40         20.96         0.49 o
   2   8  10         30.93         35.98         0.70 o
   3   8  10         52.95         47.26         1.00 o
   4   8  10         83.22         87.27         5.25 o
  -2   9  10         97.44         97.86         1.84 o
  -1   9  10        105.94        102.13         1.89 o
   0   9  10         32.73         28.20         0.62 o
   1   9  10        107.24        106.24         1.83 o
   2   9  10         97.72         95.86         2.97 o
   1   0  11       1140.26       1212.23        20.69 o
   2   0  11         52.88         66.53         0.71 o
   3   0  11        219.16        217.11         1.91 o
   4   0  11         75.23         70.34         0.81 o
   5   0  11        316.24        314.72         3.19 o
   6   0  11         15.67         17.12         0.39 o
   7   0  11         20.52         19.89         0.43 o
  -7   1  11         37.16         37.84         0.64 o
  -6   1  11         90.26         96.20         1.25 o
  -5   1  11        108.91        103.55         1.19 o
  -4   1  11         10.09         10.21         0.27 o
  -3   1  11         36.40         36.58         0.48 o
  -2   1  11         45.77         44.47         0.52 o
  -1   1  11        191.02        215.48         3.13 o
   0   1  11        914.50        996.10        16.36 o
   1   1  11        192.27        208.60         2.26 o
   2   1  11         45.68         43.22         0.50 o
   3   1  11         36.76         37.15         0.46 o
   4   1  11         10.32         10.01         0.25 o
   5   1  11        108.88        106.62         1.20 o
   6   1  11         89.52         97.59         1.36 o
   7   1  11         36.84         36.78         0.69 o
  -7   2  11         60.63         65.24         0.96 o
  -6   2  11         66.86         67.38         0.97 o
  -5   2  11         22.71         21.51         0.44 o
  -4   2  11        214.88        207.67         2.09 o
  -3   2  11        100.97        100.47         1.07 o
  -2   2  11          4.31          4.73         0.18 o
  -1   2  11        338.82        322.55         3.58 o
   0   2  11        359.70        360.19         3.71 o
   1   2  11        337.27        320.90         3.06 o
   2   2  11          4.57          4.64         0.16 o
   3   2  11        100.92        100.95         1.00 o
   4   2  11        214.58        211.87         1.96 o
   5   2  11         22.90         22.51         0.45 o
   6   2  11         66.68         67.91         1.01 o
   7   2  11         60.26         63.96         1.25 o
  -7   3  11         62.70         64.67         1.31 o
  -6   3  11        129.58        138.07         1.68 o
  -5   3  11        133.10        123.72         1.55 o
  -4   3  11        233.81        220.94         2.47 o
  -3   3  11        170.29        169.60         1.90 o
  -2   3  11         33.50         32.59         0.49 o
  -1   3  11         57.48         60.13         0.67 o
   0   3  11         65.46         64.53         0.68 o
   1   3  11         57.51         62.30         0.64 o
   2   3  11         33.78         33.95         0.44 o
   3   3  11        168.84        170.31         1.58 o
   4   3  11        234.49        223.89         2.18 o
   5   3  11        132.79        125.15         1.57 o
   6   3  11        129.64        136.00         1.91 o
   7   3  11         62.54         63.77         2.83 o
  -6   4  11         88.18         83.65         1.11 o
  -5   4  11         79.08         86.21         1.15 o
  -4   4  11        105.02        120.16         1.61 o
  -3   4  11        234.52        222.19         2.50 o
  -2   4  11        128.16        121.28         1.40 o
  -1   4  11         49.07         49.49         0.64 o
   0   4  11        846.89        817.06         7.49 o
   1   4  11         49.94         50.77         0.57 o
   2   4  11        127.94        124.43         1.22 o
   3   4  11        235.16        225.56         2.11 o
   4   4  11        104.84        120.64         1.29 o
   5   4  11         78.60         83.66         1.22 o
   6   4  11         88.05         83.83         1.48 o
  -6   5  11         40.31         38.49         0.67 o
  -5   5  11        110.99        109.31         1.40 o
  -4   5  11        139.69        133.85         1.71 o
  -3   5  11        102.45         93.76         1.42 o
  -2   5  11         34.79         33.44         0.54 o
  -1   5  11        749.76        715.65         7.77 o
   0   5  11         17.00         20.48         0.38 o
   1   5  11        747.15        719.46         7.04 o
   2   5  11         34.79         34.80         0.53 o
   3   5  11        102.07         94.73         1.20 o
   4   5  11        140.18        136.01         1.85 o
   5   5  11        111.93        109.72         1.99 o
   6   5  11         39.91         39.85         0.96 o
  -5   6  11         60.94         61.70         0.96 o
  -4   6  11         23.37         22.92         0.45 o
  -3   6  11         51.13         49.21         0.77 o
  -2   6  11         63.66         62.27         0.96 o
  -1   6  11         93.52         93.04         1.28 o
   0   6  11         66.64         73.82         0.97 o
   1   6  11         93.16         90.35         1.15 o
   2   6  11         64.00         65.18         0.97 o
   3   6  11         51.15         48.38         0.84 o
   4   6  11         23.05         22.79         0.61 o
   5   6  11         60.84         62.75         1.27 o
  -4   7  11         29.84         28.53         0.54 o
  -3   7  11         45.16         42.48         0.69 o
  -2   7  11        314.40        313.64         4.14 o
  -1   7  11         13.77         11.91         0.36 o
   0   7  11         24.54         25.62         0.54 o
   1   7  11         14.02         12.00         0.37 o
   2   7  11        315.84        317.45         3.96 o
   3   7  11         45.19         43.60         0.78 o
   4   7  11         29.56         27.93         0.75 o
  -3   8  11         26.22         22.40         0.49 o
  -2   8  11         27.36         24.33         0.66 o
  -1   8  11        137.56        143.26         1.97 o
   0   8  11        187.18        191.31         2.54 o
   1   8  11        138.18        148.96         2.18 o
   2   8  11         27.81         25.48         0.59 o
   3   8  11         26.44         21.81         0.60 o
  -1   9  11        108.31        113.63         2.14 o
   0   9  11         29.91         36.37         1.01 o
   1   9  11        108.86        114.22         2.26 o
   0   0  12        105.66        133.67         2.03 o
   1   0  12       3307.29       3188.01        33.19 o
   2   0  12        237.85        232.58         2.00 o
   3   0  12         30.84         26.33         0.38 o
   4   0  12        104.34         99.80         1.08 o
   5   0  12         56.01         56.53         0.83 o
   6   0  12         21.72         22.24         0.46 o
   7   0  12          9.80         10.30         0.32 o
  -7   1  12         44.71         48.42         0.78 o
  -6   1  12         88.85         94.17         1.26 o
  -5   1  12        143.52        149.75         1.86 o
  -4   1  12        563.59        543.28         5.36 o
  -3   1  12         56.29         60.88         0.69 o
  -2   1  12        598.80        567.05         5.00 o
  -1   1  12         42.34         42.95         0.52 o
   0   1  12        126.75        127.60         1.35 o
   1   1  12         41.83         43.27         0.52 o
   2   1  12        597.36        569.15         4.82 o
   3   1  12         56.41         61.14         0.67 o
   4   1  12        563.18        540.98         4.82 o
   5   1  12        144.55        148.64         1.82 o
   6   1  12         88.30         93.03         1.34 o
   7   1  12         44.57         47.62         0.87 o
  -7   2  12         22.32         20.61         0.51 o
  -6   2  12         29.82         29.65         0.54 o
  -5   2  12         10.48          9.05         0.31 o
  -4   2  12        131.97        134.55         1.46 o
  -3   2  12         17.23         16.37         0.33 o
  -2   2  12        137.26        134.09         1.28 o
  -1   2  12        269.31        256.51         2.46 o
   0   2  12          5.90          5.38         0.18 o
   1   2  12        267.71        258.84         2.29 o
   2   2  12        136.54        136.20         1.26 o
   3   2  12         17.32         16.67         0.30 o
   4   2  12        131.07        136.05         1.36 o
   5   2  12         10.47          9.72         0.31 o
   6   2  12         29.62         29.89         0.58 o
   7   2  12         22.11         21.27         0.71 o
  -6   3  12         59.94         56.49         0.83 o
  -5   3  12         97.74         97.71         1.23 o
  -4   3  12         78.64         71.63         1.02 o
  -3   3  12         45.58         42.96         0.65 o
  -2   3  12         28.79         26.53         0.46 o
  -1   3  12        194.67        193.51         1.90 o
   0   3  12        218.66        194.74         1.79 o
   1   3  12        195.03        194.69         1.74 o
   2   3  12         28.21         27.10         0.48 o
   3   3  12         45.59         43.24         0.53 o
   4   3  12         79.08         71.83         0.83 o
   5   3  12         98.38         99.15         1.35 o
   6   3  12         60.34         56.74         0.93 o
  -6   4  12         51.07         46.83         0.72 o
  -5   4  12          1.69          0.76         0.19 o
  -4   4  12         69.91         71.42         1.03 o
  -3   4  12         51.98         48.24         0.74 o
  -2   4  12        386.35        364.35         4.05 o
  -1   4  12        317.49        299.63         2.98 o
   0   4  12        121.00        107.81         1.16 o
   1   4  12        318.75        300.18         2.74 o
   2   4  12        386.21        378.10         3.42 o
   3   4  12         52.30         50.84         0.63 o
   4   4  12         70.42         70.60         0.89 o
   5   4  12          1.72          0.59         0.22 o
   6   4  12         51.35         46.96         0.96 o
  -6   5  12          6.27          6.87         0.38 o
  -5   5  12         65.17         60.17         0.87 o
  -4   5  12          3.27          3.23         0.24 o
  -3   5  12         90.61         86.46         1.25 o
  -2   5  12        177.23        169.62         2.16 o
  -1   5  12        333.59        323.86         3.63 o
   0   5  12         21.41         14.42         0.33 o
   1   5  12        334.37        331.47         3.58 o
   2   5  12        177.75        174.73         1.89 o
   3   5  12         91.40         88.17         1.14 o
   4   5  12          3.25          3.33         0.25 o
   5   5  12         64.59         60.34         1.24 o
   6   5  12          6.41          7.18         0.55 o
  -5   6  12          4.18          2.54         0.24 o
  -4   6  12         18.47         15.69         0.39 o
  -3   6  12         19.14         15.72         0.40 o
  -2   6  12         83.53         78.40         1.15 o
  -1   6  12        127.68        115.66         1.39 o
   0   6  12         17.73         19.90         0.42 o
   1   6  12        127.15        118.17         1.45 o
   2   6  12         83.95         82.32         1.23 o
   3   6  12         19.17         16.50         0.43 o
   4   6  12         18.43         15.82         0.48 o
   5   6  12          4.23          2.40         0.29 o
  -4   7  12         72.47         69.67         1.10 o
  -3   7  12         28.70         29.03         0.55 o
  -2   7  12        154.24        156.18         2.11 o
  -1   7  12        227.22        237.37         3.03 o
   0   7  12         78.03         72.65         1.13 o
   1   7  12        228.11        241.40         3.20 o
   2   7  12        153.96        158.16         2.31 o
   3   7  12         29.15         31.05         0.72 o
   4   7  12         72.99         70.54         1.58 o
  -3   8  12          2.05          2.48         0.26 o
  -2   8  12          2.49          2.86         0.23 o
  -1   8  12         64.87         63.36         1.11 o
   0   8  12         32.76         30.84         0.59 o
   1   8  12         64.81         63.86         1.22 o
   2   8  12          2.62          2.98         0.27 o
   3   8  12          2.09          2.43         0.29 o
   0   9  12         58.24         55.18         1.96 o
   1   0  13         13.50         12.22         0.24 o
   2   0  13         11.22          8.84         0.21 o
   3   0  13         89.02         84.90         0.89 o
   4   0  13         34.30         33.78         0.50 o
   5   0  13        417.49        432.55         5.07 o
   6   0  13          1.83          2.68         0.22 o
   7   0  13          4.21          3.43         0.26 o
  -7   1  13         16.25         18.66         0.55 o
  -6   1  13          6.21          7.14         0.28 o
  -5   1  13         10.39         10.39         0.32 o
  -4   1  13        413.69        391.54         4.57 o
  -3   1  13        299.32        300.54         2.79 o
  -2   1  13         52.15         48.10         0.59 o
  -1   1  13         60.50         62.69         0.68 o
   0   1  13        129.91        124.45         1.21 o
   1   1  13         60.22         61.41         0.67 o
   2   1  13         51.83         47.70         0.55 o
   3   1  13        298.23        301.85         2.65 o
   4   1  13        412.91        397.88         3.48 o
   5   1  13         10.06          9.79         0.31 o
   6   1  13          6.40          7.01         0.29 o
   7   1  13         16.08         17.73         0.65 o
  -6   2  13         38.44         40.02         0.63 o
  -5   2  13         29.70         33.45         0.57 o
  -4   2  13         40.48         40.23         0.67 o
  -3   2  13        260.54        240.92         2.51 o
  -2   2  13        484.20        477.67         4.49 o
  -1   2  13        596.81        571.76         5.24 o
   0   2  13         27.16         24.39         0.39 o
   1   2  13        596.68        588.92         4.93 o
   2   2  13        487.78        492.93         4.26 o
   3   2  13        261.00        249.04         2.23 o
   4   2  13         40.25         41.33         0.55 o
   5   2  13         29.36         33.25         0.59 o
   6   2  13         38.42         40.51         0.71 o
  -6   3  13         13.07         14.10         0.35 o
  -5   3  13         33.53         40.76         0.67 o
  -4   3  13         27.78         23.37         0.46 o
  -3   3  13        139.77        139.12         1.75 o
  -2   3  13         40.64         37.76         0.98 o
  -1   3  13        365.37        345.64         3.26 o
   0   3  13          4.86          4.78         0.19 o
   1   3  13        365.50        352.20         3.06 o
   2   3  13         40.28         37.48         0.51 o
   3   3  13        140.29        145.02         1.42 o
   4   3  13         27.85         23.92         0.42 o
   5   3  13         33.45         42.12         0.71 o
   6   3  13         12.81         13.44         0.38 o
  -6   4  13         13.88         13.40         0.35 o
  -5   4  13          9.78          8.69         0.30 o
  -4   4  13         39.35         36.55         0.65 o
  -3   4  13        127.46        118.04         1.84 o
  -2   4  13         18.26         17.52         0.42 o
  -1   4  13         93.62         91.80         1.13 o
   0   4  13          5.32          6.71         0.23 o
   1   4  13         94.24         92.84         0.97 o
   2   4  13         18.49         18.58         0.34 o
   3   4  13        127.41        123.86         1.26 o
   4   4  13         39.48         36.19         0.56 o
   5   4  13          9.76          9.06         0.31 o
   6   4  13         14.22         13.36         0.45 o
  -5   5  13         28.45         23.58         0.46 o
  -4   5  13         77.69         76.68         1.06 o
  -3   5  13         18.32         19.35         0.47 o
  -2   5  13        107.00        100.16         1.30 o
  -1   5  13        133.72        123.13         1.82 o
   0   5  13        444.37        410.98         4.52 o
   1   5  13        132.72        126.90         1.51 o
   2   5  13        106.77        101.35         1.20 o
   3   5  13         18.16         21.34         0.43 o
   4   5  13         76.66         74.41         1.06 o
   5   5  13         28.50         25.12         0.62 o
  -5   6  13          9.87          8.69         0.40 o
  -4   6  13         30.28         30.77         0.57 o
  -3   6  13         98.31         97.86         1.39 o
  -2   6  13        321.67        300.89         3.82 o
  -1   6  13         71.27         72.70         1.30 o
   0   6  13        108.00        106.68         1.42 o
   1   6  13         70.82         72.20         1.04 o
   2   6  13        321.36        312.87         4.09 o
   3   6  13         98.20         97.91         1.40 o
   4   6  13         30.47         31.22         0.63 o
   5   6  13         10.17          8.67         0.44 o
  -4   7  13         32.40         31.12         0.67 o
  -3   7  13          8.22          7.15         0.30 o
  -2   7  13         32.15         31.86         0.64 o
  -1   7  13         53.66         55.34         1.02 o
   0   7  13          0.41          0.68         0.21 o
   1   7  13         54.67         56.07         0.99 o
   2   7  13         32.46         32.16         0.65 o
   3   7  13          8.19          7.66         0.31 o
   4   7  13         32.61         31.20         0.90 o
  -3   8  13         13.86         12.50         0.93 o
  -2   8  13         19.77         23.55         0.54 o
  -1   8  13         13.35         16.74         0.41 o
   0   8  13         12.58         11.86         0.36 o
   1   8  13         13.32         16.97         0.48 o
   2   8  13         19.59         23.49         0.62 o
   3   8  13         14.25         13.91         1.28 o
   0   0  14         79.12         82.34         1.26 o
   1   0  14         81.79         71.60         0.77 o
   2   0  14          0.24          1.08         0.15 o
   3   0  14        119.51        114.79         1.17 o
   4   0  14        215.63        200.51         2.04 o
   5   0  14        127.23        125.27         1.59 o
   6   0  14          6.46          7.00         0.28 o
  -6   1  14         44.69         45.48         0.76 o
  -5   1  14         99.90         97.86         1.27 o
  -4   1  14        144.14        126.78         1.47 o
  -3   1  14         41.74         40.38         0.55 o
  -2   1  14        186.94        196.87         1.91 o
  -1   1  14         84.61         87.55         0.93 o
   0   1  14        136.11        138.07         1.34 o
   1   1  14         84.47         87.65         0.90 o
   2   1  14        186.94        196.58         1.83 o
   3   1  14         42.45         41.02         0.52 o
   4   1  14        144.12        129.59         1.32 o
   5   1  14         99.83         99.74         1.37 o
   6   1  14         45.08         45.87         0.74 o
  -6   2  14         14.55         15.83         0.38 o
  -5   2  14        175.29        172.13         2.09 o
  -4   2  14         98.09         93.20         1.16 o
  -3   2  14          5.76          5.49         0.25 o
  -2   2  14         67.87         66.31         0.78 o
  -1   2  14        146.41        148.06         1.49 o
   0   2  14        109.77        100.59         1.04 o
   1   2  14        146.22        148.12         1.40 o
   2   2  14         68.36         69.32         0.76 o
   3   2  14          5.86          5.56         0.21 o
   4   2  14         99.64         98.63         1.05 o
   5   2  14        175.85        170.09         2.27 o
   6   2  14         14.49         15.14         0.43 o
  -6   3  14          1.84          2.42         0.21 o
  -5   3  14         12.05         10.19         0.35 o
  -4   3  14         23.01         24.71         0.54 o
  -3   3  14        125.46        119.48         1.54 o
  -2   3  14        727.64        696.76         8.96 o
  -1   3  14        317.69        292.45         2.83 o
   0   3  14         47.04         48.13         0.61 o
   1   3  14        318.88        300.04         2.73 o
   2   3  14        726.73        700.96         6.32 o
   3   3  14        125.59        124.60         1.27 o
   4   3  14         23.00         26.67         0.48 o
   5   3  14         11.95         10.14         0.33 o
   6   3  14          1.81          2.12         0.22 o
  -6   4  14          3.36          2.32         0.33 o
  -5   4  14         14.30         13.50         0.37 o
  -4   4  14         17.50         17.94         0.46 o
  -3   4  14         28.23         25.58         0.64 o
  -2   4  14        186.31        177.63         2.45 o
  -1   4  14          9.02         10.36         0.30 o
   0   4  14          0.35          0.85         0.17 o
   1   4  14          9.22         10.35         0.26 o
   2   4  14        187.17        183.30         1.81 o
   3   4  14         28.41         25.90         0.44 o
   4   4  14         18.01         18.00         0.37 o
   5   4  14         14.14         13.61         0.40 o
   6   4  14          3.40          2.80         0.38 o
  -5   5  14         13.24         12.50         0.36 o
  -4   5  14         18.52         16.58         0.42 o
  -3   5  14         86.17         81.43         1.28 o
  -2   5  14        396.00        375.38         4.80 o
  -1   5  14        219.87        217.11         2.69 o
   0   5  14         89.46         89.08         1.12 o
   1   5  14        220.15        215.61         2.44 o
   2   5  14        395.54        380.48         4.19 o
   3   5  14         86.34         84.41         1.09 o
   4   5  14         18.79         16.34         0.40 o
   5   5  14         13.36         13.74         0.49 o
  -4   6  14         39.37         34.79         0.65 o
  -3   6  14          4.63          3.85         0.27 o
  -2   6  14         71.07         71.96         1.12 o
  -1   6  14        271.70        258.19         3.31 o
   0   6  14         28.92         31.30         0.62 o
   1   6  14        271.39        266.24         3.25 o
   2   6  14         71.47         68.82         1.15 o
   3   6  14          4.63          3.98         0.25 o
   4   6  14         39.23         35.65         0.67 o
  -4   7  14          6.51          6.47         0.98 o
  -3   7  14          7.89          6.21         0.29 o
  -2   7  14          6.03          5.95         0.28 o
  -1   7  14         15.13         16.40         0.43 o
   0   7  14         64.20         61.96         1.01 o
   1   7  14         15.09         15.92         0.42 o
   2   7  14          6.08          6.74         0.30 o
   3   7  14          7.67          6.82         0.33 o
  -2   8  14          8.41          7.53         0.36 o
  -1   8  14         17.92         16.95         0.46 o
   0   8  14          0.11          0.32         0.21 o
   1   8  14         17.67         16.35         0.46 o
   2   8  14          8.52          7.16         0.34 o
   1   0  15         26.36         28.91         0.42 o
   2   0  15         48.22         52.97         0.63 o
   3   0  15        431.43        396.66         3.64 o
   4   0  15         11.85         11.29         0.31 o
   5   0  15         39.35         42.86         0.72 o
   6   0  15          1.09          1.28         0.21 o
  -6   1  15         19.70         22.12         0.45 o
  -5   1  15          1.66          1.77         0.21 o
  -4   1  15        137.55        136.16         1.77 o
  -3   1  15        228.67        212.94         2.13 o
  -2   1  15         20.47         18.47         0.35 o
  -1   1  15         54.15         60.40         0.71 o
   0   1  15         24.99         25.18         0.39 o
   1   1  15         54.59         57.88         0.68 o
   2   1  15         20.86         18.50         0.33 o
   3   1  15        230.06        222.77         2.01 o
   4   1  15        137.70        136.93         1.53 o
   5   1  15          1.57          1.59         0.21 o
   6   1  15         19.69         22.19         0.45 o
  -6   2  15          3.79          4.71         0.24 o
  -5   2  15          8.85          6.26         0.29 o
  -4   2  15         74.21         68.54         1.07 o
  -3   2  15         35.33         33.34         0.54 o
  -2   2  15        358.43        340.78         3.38 o
  -1   2  15         62.68         62.40         0.77 o
   0   2  15         71.67         75.57         0.88 o
   1   2  15         63.59         63.55         0.71 o
   2   2  15        356.87        349.40         3.25 o
   3   2  15         35.62         34.59         0.49 o
   4   2  15         74.49         71.71         0.91 o
   5   2  15          8.98          6.71         0.29 o
   6   2  15          3.71          5.14         0.27 o
  -6   3  15          0.07          0.03         0.21 o
  -5   3  15         15.83         16.06         0.39 o
  -4   3  15         98.17         98.90         1.48 o
  -3   3  15         31.61         32.69         0.70 o
  -2   3  15         22.30         20.38         0.52 o
  -1   3  15        421.85        391.86         4.70 o
   0   3  15         12.75         10.71         0.27 o
   1   3  15        421.06        408.03         3.62 o
   2   3  15         22.24         19.88         0.37 o
   3   3  15         31.99         34.57         0.50 o
   4   3  15         97.70        102.03         1.23 o
   5   3  15         16.04         16.81         0.40 o
   6   3  15          0.07          0.12         0.25 o
  -5   4  15          7.40          7.27         0.29 o
  -4   4  15          8.09          8.57         0.35 o
  -3   4  15         23.22         23.00         0.71 o
  -2   4  15        272.66        253.40         3.67 o
  -1   4  15        397.81        380.28         5.01 o
   0   4  15        233.46        228.97         2.30 o
   1   4  15        395.92        379.63         3.49 o
   2   4  15        271.90        263.97         2.59 o
   3   4  15         23.36         23.46         0.43 o
   4   4  15          8.25          8.67         0.27 o
   5   4  15          7.37          7.11         0.29 o
  -5   5  15          2.94          4.17         0.32 o
  -4   5  15         56.04         57.94         0.98 o
  -3   5  15          8.18          8.64         0.36 o
  -2   5  15         46.57         46.56         0.86 o
  -1   5  15         23.28         23.51         0.53 o
   0   5  15        250.25        251.36         2.82 o
   1   5  15         23.51         23.44         0.44 o
   2   5  15         46.81         46.74         0.69 o
   3   5  15          8.26          8.58         0.29 o
   4   5  15         56.84         57.76         0.88 o
   5   5  15          2.86          4.55         0.33 o
  -4   6  15          4.20          3.59         0.28 o
  -3   6  15         16.34         14.80         0.44 o
  -2   6  15         13.79         13.86         0.43 o
  -1   6  15         49.40         47.70         0.81 o
   0   6  15        303.59        280.70         4.66 o
   1   6  15         49.84         50.57         0.82 o
   2   6  15         13.81         13.78         0.40 o
   3   6  15         16.75         16.26         0.40 o
   4   6  15          4.23          3.49         0.27 o
  -3   7  15         34.44         37.09         1.02 o
  -2   7  15         10.32          9.89         0.37 o
  -1   7  15         27.53         27.49         0.61 o
   0   7  15          0.05          0.21         0.20 o
   1   7  15         27.46         27.85         0.58 o
   2   7  15         10.07         10.01         0.35 o
   3   7  15         34.41         36.35         0.76 o
  -1   8  15         71.68         72.71         1.61 o
   0   8  15         70.98         77.97         1.85 o
   1   8  15         71.82         71.40         1.52 o
   0   0  16         41.09         39.92         0.76 o
   1   0  16         66.57         65.66         0.77 o
   2   0  16         13.95         14.81         0.31 o
   3   0  16        172.04        172.02         1.74 o
   4   0  16        655.94        615.79         6.71 o
   5   0  16          2.97          5.81         0.27 o
   6   0  16          9.38          7.77         0.30 o
  -6   1  16          4.10          5.55         0.25 o
  -5   1  16          7.30          6.88         0.32 o
  -4   1  16        268.73        257.70         3.40 o
  -3   1  16         34.41         32.85         0.51 o
  -2   1  16         81.51         82.87         0.97 o
  -1   1  16         28.45         29.09         0.45 o
   0   1  16         83.00         85.24         0.95 o
   1   1  16         28.38         28.41         0.43 o
   2   1  16         82.35         85.30         0.94 o
   3   1  16         34.34         33.47         0.48 o
   4   1  16        269.89        261.56         2.79 o
   5   1  16          7.45          7.97         0.32 o
   6   1  16          4.17          5.76         0.28 o
  -6   2  16         16.76         17.58         0.44 o
  -5   2  16        110.57        102.74         1.47 o
  -4   2  16         29.23         30.77         0.61 o
  -3   2  16         36.81         36.59         0.61 o
  -2   2  16        231.26        223.37         2.42 o
  -1   2  16        296.08        280.36         2.80 o
   0   2  16        124.86        113.80         1.21 o
   1   2  16        298.21        287.53         2.65 o
   2   2  16        232.37        231.87         2.34 o
   3   2  16         36.74         37.07         0.54 o
   4   2  16         28.73         31.90         0.52 o
   5   2  16        110.89        104.52         1.48 o
   6   2  16         16.89         17.33         0.45 o
  -5   3  16         33.91         39.32         0.69 o
  -4   3  16         95.71         91.21         1.49 o
  -3   3  16        100.56        101.67         2.01 o
  -2   3  16        380.03        374.61         5.05 o
  -1   3  16        884.86        842.09         9.65 o
   0   3  16        318.79        324.02         3.09 o
   1   3  16        883.40        837.49         8.01 o
   2   3  16        380.85        374.26         3.75 o
   3   3  16        100.17        106.64         1.21 o
   4   3  16         95.47         90.84         1.15 o
   5   3  16         33.94         41.18         0.68 o
  -5   4  16          2.53          2.40         0.25 o
  -4   4  16         65.02         65.40         1.32 o
  -3   4  16         21.09         20.70         0.65 o
  -2   4  16        706.05        654.76        15.52 o
  -1   4  16        162.82        154.30         1.83 o
   0   4  16          2.25          2.45         0.20 o
   1   4  16        161.87        155.18         1.57 o
   2   4  16        706.95        656.93         7.57 o
   3   4  16         21.24         21.80         0.41 o
   4   4  16         64.29         63.89         0.87 o
   5   4  16          2.62          3.22         0.25 o
  -5   5  16         11.69          9.82         0.64 o
  -4   5  16         63.51         63.69         1.14 o
  -3   5  16         82.41         87.53         1.70 o
  -2   5  16         99.75        105.89         1.88 o
  -1   5  16         43.29         43.14         0.83 o
   0   5  16          2.01          2.03         0.22 o
   1   5  16         43.80         44.66         0.68 o
   2   5  16         99.67        105.58         1.29 o
   3   5  16         81.66         86.48         1.13 o
   4   5  16         63.40         61.09         1.02 o
   5   5  16         11.66          9.53         0.69 o
  -4   6  16          5.26          4.76         0.36 o
  -3   6  16         25.28         24.96         0.71 o
  -2   6  16         93.61         93.90         1.63 o
  -1   6  16        131.47        132.07         1.88 o
   0   6  16          4.66          2.60         0.25 o
   1   6  16        131.68        135.66         1.84 o
   2   6  16         92.70         97.81         1.49 o
   3   6  16         25.62         26.04         0.56 o
   4   6  16          5.24          4.42         0.37 o
  -3   7  16         16.98         14.82         1.01 o
  -2   7  16          9.40          7.34         0.41 o
  -1   7  16         27.16         26.74         0.64 o
   0   7  16         50.96         49.07         1.02 o
   1   7  16         27.36         27.93         0.58 o
   2   7  16          9.58          7.86         0.32 o
   3   7  16         17.27         14.18         1.19 o
   1   0  17         90.52         96.73         1.04 o
   2   0  17         94.06         99.90         1.11 o
   3   0  17          0.10          0.03         0.17 o
   4   0  17         30.27         30.83         0.54 o
   5   0  17          1.15          0.98         0.20 o
   6   0  17          7.43          9.11         0.37 o
  -6   1  17          3.44          2.03         0.30 o
  -5   1  17          8.14          8.63         0.30 o
  -4   1  17         47.70         46.48         0.76 o
  -3   1  17        158.28        163.91         2.07 o
  -2   1  17         82.47         77.17         0.93 o
  -1   1  17        131.67        133.71         1.41 o
   0   1  17        452.28        441.07         4.16 o
   1   1  17        131.16        131.15         1.37 o
   2   1  17         82.05         77.29         0.89 o
   3   1  17        156.61        169.02         1.83 o
   4   1  17         47.88         46.83         0.68 o
   5   1  17          8.09          8.49         0.30 o
   6   1  17          3.48          1.99         0.25 o
  -5   2  17          2.02          2.55         0.28 o
  -4   2  17          1.10          1.35         0.23 o
  -3   2  17        439.09        444.72         5.41 o
  -2   2  17         71.68         71.97         0.91 o
  -1   2  17        503.32        500.44         5.00 o
   0   2  17         10.07         12.14         0.29 o
   1   2  17        505.92        508.76         4.55 o
   2   2  17         71.15         72.73         0.85 o
   3   2  17        438.78        457.52         4.80 o
   4   2  17          1.07          0.95         0.19 o
   5   2  17          1.99          2.42         0.23 o
  -5   3  17         37.67         40.37         0.81 o
  -4   3  17         59.63         65.44         1.29 o
  -3   3  17        238.56        240.08         4.46 o
  -2   3  17         37.67         38.87         0.85 o
  -1   3  17          7.46          6.16         0.26 o
   0   3  17         65.12         61.85         0.77 o
   1   3  17          7.43          6.18         0.24 o
   2   3  17         37.79         40.39         0.60 o
   3   3  17        238.92        242.80         2.67 o
   4   3  17         60.01         66.85         0.88 o
   5   3  17         37.79         41.91         0.69 o
  -5   4  17         44.53         46.98         1.00 o
  -4   4  17         60.41         63.43         1.25 o
  -3   4  17          8.62          9.14         0.44 o
  -2   4  17         26.20         25.45         0.75 o
  -1   4  17        100.03         91.29         1.24 o
   0   4  17         46.13         46.37         0.69 o
   1   4  17        100.14         94.53         1.14 o
   2   4  17         26.43         27.00         0.46 o
   3   4  17          8.70          8.69         0.27 o
   4   4  17         59.71         60.73         0.88 o
   5   4  17         44.58         47.25         1.01 o
  -4   5  17         40.74         39.70         0.82 o
  -3   5  17         49.71         51.00         1.10 o
  -2   5  17         56.87         55.19         1.28 o
  -1   5  17        236.44        232.88         3.80 o
   0   5  17         90.72         91.17         1.26 o
   1   5  17        237.69        239.41         3.36 o
   2   5  17         57.28         56.03         0.81 o
   3   5  17         49.54         50.38         0.76 o
   4   5  17         40.61         38.62         0.73 o
  -3   6  17         37.06         44.07         1.04 o
  -2   6  17         31.10         32.38         0.86 o
  -1   6  17         25.01         26.38         0.58 o
   0   6  17          0.19          0.36         0.21 o
   1   6  17         25.07         26.94         0.54 o
   2   6  17         31.46         34.71         0.66 o
   3   6  17         37.16         41.91         0.82 o
  -2   7  17         39.65         38.07         1.30 o
  -1   7  17         32.25         34.86         0.81 o
   0   7  17         26.83         28.50         0.73 o
   1   7  17         32.04         36.21         0.73 o
   2   7  17         39.31         37.72         0.89 o
   0   0  18        158.80        143.15         2.36 o
   1   0  18         48.86         47.47         0.64 o
   2   0  18         70.92         76.62         0.95 o
   3   0  18          2.68          3.55         0.22 o
   4   0  18          4.27          7.04         0.28 o
   5   0  18         97.55         92.68         1.27 o
  -5   1  18        154.88        156.73         2.06 o
  -4   1  18         33.19         33.93         0.61 o
  -3   1  18         13.33         11.12         0.32 o
  -2   1  18        269.03        259.00         3.10 o
  -1   1  18        136.38        124.50         1.36 o
   0   1  18         59.99         64.47         0.79 o
   1   1  18        137.13        126.17         1.35 o
   2   1  18        269.78        258.66         2.53 o
   3   1  18         13.23         11.07         0.30 o
   4   1  18         33.08         33.64         0.53 o
   5   1  18        154.19        164.24         2.19 o
  -5   2  18         97.49         95.73         1.43 o
  -4   2  18         57.83         56.79         0.94 o
  -3   2  18         47.38         45.07         0.79 o
  -2   2  18         72.31         66.14         0.96 o
  -1   2  18        293.09        282.13         2.97 o
   0   2  18         98.00        105.61         1.16 o
   1   2  18        291.44        275.45         3.26 o
   2   2  18         72.22         69.44         0.91 o
   3   2  18         47.08         46.98         0.67 o
   4   2  18         57.66         57.18         0.76 o
   5   2  18         97.69         98.01         1.39 o
  -5   3  18          2.24          2.25         0.31 o
  -4   3  18         62.70         59.20         1.28 o
  -3   3  18         54.43         50.73         1.28 o
  -2   3  18        140.90        130.48         2.15 o
  -1   3  18         27.67         24.98         0.49 o
   0   3  18          1.08          0.38         0.18 o
   1   3  18         27.77         25.14         0.46 o
   2   3  18        140.78        134.58         1.50 o
   3   3  18         54.63         53.06         0.75 o
   4   3  18         62.79         59.78         0.85 o
   5   3  18          2.27          2.31         0.22 o
  -4   4  18          3.89          4.07         0.30 o
  -3   4  18         54.42         66.23         1.34 o
  -2   4  18        229.73        227.31         4.62 o
  -1   4  18         55.03         55.37         0.92 o
   0   4  18        283.79        285.76         3.43 o
   1   4  18         54.77         56.87         0.77 o
   2   4  18        229.27        239.07         2.61 o
   3   4  18         54.87         66.18         0.86 o
   4   4  18          3.85          4.57         0.24 o
  -4   5  18          5.49          4.38         0.35 o
  -3   5  18         13.43         14.85         0.52 o
  -2   5  18          4.47          3.98         0.35 o
  -1   5  18         79.27         74.24         1.29 o
   0   5  18         55.71         61.83         0.92 o
   1   5  18         78.33         74.60         1.05 o
   2   5  18          4.32          4.15         0.23 o
   3   5  18         13.58         15.00         0.37 o
   4   5  18          5.41          4.09         0.28 o
  -3   6  18         76.29         81.44         1.93 o
  -2   6  18         17.73         16.06         0.55 o
  -1   6  18         19.74         17.91         0.47 o
   0   6  18          9.02          7.64         0.32 o
   1   6  18         19.60         19.99         0.47 o
   2   6  18         17.40         17.66         0.43 o
   3   6  18         75.53         77.48         1.71 o
  -1   7  18         38.30         36.23         1.84 o
   0   7  18          3.61          2.37         0.28 o
   1   7  18         38.54         35.48         0.90 o
   1   0  19        285.88        283.81         2.74 o
   2   0  19         77.23         78.38         1.02 o
   3   0  19          0.05          0.31         0.18 o
   4   0  19        159.27        174.71         2.14 o
   5   0  19          8.06          7.59         0.28 o
  -5   1  19         58.16         52.87         0.89 o
  -4   1  19        139.53        143.83         1.99 o
  -3   1  19         65.68         67.70         0.96 o
  -2   1  19        104.27        115.59         1.45 o
  -1   1  19          7.04          7.80         0.28 o
   0   1  19          5.40          6.19         0.25 o
   1   1  19          6.95          8.50         0.27 o
   2   1  19        104.85        114.82         1.40 o
   3   1  19         65.98         68.98         0.89 o
   4   1  19        139.46        144.11         1.69 o
   5   1  19         58.13         54.31         0.89 o
  -5   2  19          4.97          4.86         0.44 o
  -4   2  19         75.32         77.07         1.30 o
  -3   2  19         66.39         69.57         1.08 o
  -2   2  19         21.00         19.74         0.43 o
  -1   2  19         72.26         75.22         1.09 o
   0   2  19        191.62        190.27         2.17 o
   1   2  19         71.94         74.64         0.94 o
   2   2  19         21.50         19.25         0.40 o
   3   2  19         66.34         71.99         0.92 o
   4   2  19         75.41         77.89         0.95 o
   5   2  19          5.02          5.82         0.28 o
  -4   3  19        203.71        210.73         3.70 o
  -3   3  19         47.90         50.34         1.17 o
  -2   3  19         16.10         18.10         0.59 o
  -1   3  19          3.11          4.46         0.25 o
   0   3  19        283.91        279.81         3.10 o
   1   3  19          3.11          4.77         0.24 o
   2   3  19         15.81         17.70         0.38 o
   3   3  19         48.48         53.01         0.77 o
   4   3  19        204.28        202.93         2.42 o
  -4   4  19         55.26         55.68         1.08 o
  -3   4  19        144.27        137.64         2.69 o
  -2   4  19          0.53          0.63         0.32 o
  -1   4  19         19.04         19.50         0.57 o
   0   4  19         71.09         75.19         1.03 o
   1   4  19         18.97         19.19         0.40 o
   2   4  19          0.51          0.38         0.18 o
   3   4  19        143.88        134.19         1.60 o
   4   4  19         55.67         54.58         0.81 o
  -3   5  19         14.12         14.78         0.51 o
  -2   5  19          5.27          5.37         0.37 o
  -1   5  19          8.64          9.94         0.46 o
   0   5  19          9.99          9.39         0.33 o
   1   5  19          8.70         10.46         0.32 o
   2   5  19          5.23          5.74         0.27 o
   3   5  19         14.37         16.01         0.44 o
  -2   6  19         97.27         99.74         2.58 o
  -1   6  19         13.48         12.71         0.48 o
   0   6  19         40.85         39.81         0.77 o
   1   6  19         13.61         14.30         0.40 o
   2   6  19         97.90         96.32         1.75 o
   0   0  20        120.18        117.31         2.10 o
   1   0  20         55.24         55.64         0.80 o
   2   0  20          0.37          0.35         0.18 o
   3   0  20          0.05          0.09         0.18 o
   4   0  20         28.20         29.27         0.54 o
   5   0  20          0.01          0.02         0.24 o
  -5   1  20        104.59        103.99         4.06 o
  -4   1  20         20.08         19.04         0.44 o
  -3   1  20         52.81         53.43         0.81 o
  -2   1  20          1.87          2.65         0.22 o
  -1   1  20        112.43        108.48         1.40 o
   0   1  20        278.35        268.67         3.36 o
   1   1  20        112.80        111.16         1.31 o
   2   1  20          1.96          2.95         0.21 o
   3   1  20         53.22         55.94         0.81 o
   4   1  20         19.93         19.35         0.42 o
   5   1  20        104.92        106.04         2.36 o
  -4   2  20         33.86         34.13         0.76 o
  -3   2  20         82.75         82.74         1.41 o
  -2   2  20         11.08          9.67         0.43 o
  -1   2  20        131.42        126.70         1.55 o
   0   2  20        145.29        146.55         1.76 o
   1   2  20        132.26        129.31         1.53 o
   2   2  20         10.88         10.09         0.31 o
   3   2  20         82.26         85.17         1.05 o
   4   2  20         33.26         34.03         0.55 o
  -4   3  20          1.33          1.88         0.28 o
  -3   3  20         15.72         17.12         0.57 o
  -2   3  20         13.47         10.31         0.46 o
  -1   3  20        159.70        164.77         2.12 o
   0   3  20          6.48          6.58         0.27 o
   1   3  20        159.94        163.01         1.97 o
   2   3  20         13.39         12.12         0.31 o
   3   3  20         15.55         17.83         0.38 o
   4   3  20          1.34          1.94         0.19 o
  -4   4  20         35.58         36.19         1.77 o
  -3   4  20        136.00        133.73         3.05 o
  -2   4  20         81.62         79.33         1.69 o
  -1   4  20        120.94        120.55         1.87 o
   0   4  20         31.70         32.51         0.56 o
   1   4  20        121.77        124.28         1.49 o
   2   4  20         81.09         80.62         1.03 o
   3   4  20        136.33        131.55         1.65 o
   4   4  20         35.91         36.15         1.43 o
  -3   5  20         17.49         19.39         0.70 o
  -2   5  20          1.77          1.50         0.34 o
  -1   5  20         31.39         27.83         0.75 o
   0   5  20         56.48         62.83         0.99 o
   1   5  20         31.64         30.47         0.54 o
   2   5  20          1.73          1.58         0.21 o
   3   5  20         17.58         19.39         0.53 o
  -1   6  20         15.60         15.17         0.84 o
   0   6  20          2.75          2.05         0.28 o
   1   6  20         15.21         15.44         0.47 o
   1   0  21         36.93         40.17         0.65 o
   2   0  21          2.76          2.02         0.21 o
   3   0  21          5.35          4.63         0.24 o
   4   0  21        107.88        110.95         1.64 o
  -4   1  21          4.88          4.04         0.28 o
  -3   1  21         24.45         33.62         0.57 o
  -2   1  21          7.56          9.97         0.31 o
  -1   1  21         25.78         23.11         0.46 o
   0   1  21        169.64        171.24         2.09 o
   1   1  21         25.75         22.92         0.44 o
   2   1  21          7.81         10.46         0.30 o
   3   1  21         24.18         34.20         0.56 o
   4   1  21          4.78          3.57         0.22 o
  -4   2  21         37.90         39.26         0.95 o
  -3   2  21         22.83         20.47         0.60 o
  -2   2  21         14.28         15.04         0.39 o
  -1   2  21        128.98        129.76         1.68 o
   0   2  21         19.54         24.66         0.48 o
   1   2  21        129.01        131.71         1.58 o
   2   2  21         14.44         15.16         0.35 o
   3   2  21         22.89         22.41         0.43 o
   4   2  21         38.32         41.00         0.71 o
  -4   3  21         31.62         34.72         1.62 o
  -3   3  21         42.65         50.03         1.22 o
  -2   3  21         44.00         41.20         1.01 o
  -1   3  21         18.81         16.79         0.42 o
   0   3  21         16.47         18.34         0.39 o
   1   3  21         18.55         16.85         0.37 o
   2   3  21         44.36         43.90         0.64 o
   3   3  21         42.46         48.91         0.69 o
   4   3  21         31.52         33.55         1.11 o
  -3   4  21          1.48          1.89         0.30 o
  -2   4  21         42.48         41.38         0.99 o
  -1   4  21         51.53         53.81         1.06 o
   0   4  21        143.88        142.64         1.81 o
   1   4  21         50.90         54.00         0.78 o
   2   4  21         43.04         44.93         0.66 o
   3   4  21          1.47          1.84         0.20 o
  -2   5  21         61.13         62.37         1.97 o
  -1   5  21         14.00         15.43         0.56 o
   0   5  21         66.84         68.76         1.15 o
   1   5  21         14.32         16.50         0.42 o
   2   5  21         61.59         63.66         1.24 o
   0   0  22        195.68        204.47         3.39 o
   1   0  22        112.74        118.33         1.51 o
   2   0  22         94.68         93.33         1.23 o
   3   0  22          4.49          2.90         0.20 o
   4   0  22          2.07          1.56         0.27 o
  -4   1  22         18.84         22.15         0.83 o
  -3   1  22         12.73         12.98         0.34 o
  -2   1  22         11.13         11.44         0.33 o
  -1   1  22         44.01         44.99         0.73 o
   0   1  22         18.29         17.85         0.40 o
   1   1  22         43.85         45.50         0.69 o
   2   1  22         11.04         12.31         0.32 o
   3   1  22         12.77         13.23         0.32 o
   4   1  22         18.79         21.03         0.57 o
  -3   2  22         14.87         17.26         0.67 o
  -2   2  22         17.66         15.26         0.41 o
  -1   2  22         20.14         20.12         0.43 o
   0   2  22          4.04          5.13         0.25 o
   1   2  22         20.58         20.80         0.45 o
   2   2  22         17.93         16.87         0.35 o
   3   2  22         15.10         18.16         0.37 o
  -3   3  22          7.60          6.50         0.44 o
  -2   3  22         80.53         80.25         1.84 o
  -1   3  22          3.11          3.91         0.26 o
   0   3  22          9.87         12.87         0.33 o
   1   3  22          3.07          3.56         0.21 o
   2   3  22         80.66         80.06         1.07 o
   3   3  22          7.56          6.90         0.24 o
  -2   4  22         41.25         43.62         1.08 o
  -1   4  22        161.69        166.12         3.62 o
   0   4  22          5.40          5.31         0.26 o
   1   4  22        161.90        162.38         2.79 o
   2   4  22         41.18         42.78         0.67 o
  -1   5  22          4.77          4.48         0.56 o
   0   5  22        114.68        114.99         4.69 o
   1   5  22          4.79          4.45         0.35 o
   1   0  23          2.01          2.31         0.21 o
   2   0  23          8.34         12.24         0.31 o
   3   0  23         23.46         20.46         0.43 o
  -3   1  23          8.48         10.48         0.41 o
  -2   1  23         29.57         28.67         0.54 o
  -1   1  23          0.17          0.17         0.19 o
   0   1  23         15.95         13.36         0.33 o
   1   1  23          0.17          0.04         0.18 o
   2   1  23         29.45         29.61         0.50 o
   3   1  23          8.66         10.28         0.28 o
  -3   2  23         45.31         50.61         1.52 o
  -2   2  23         46.40         47.39         0.90 o
  -1   2  23         14.03         15.73         0.38 o
   0   2  23        163.01        162.42         2.01 o
   1   2  23         13.95         16.30         0.39 o
   2   2  23         46.45         50.00         0.70 o
   3   2  23         45.38         48.48         0.81 o
  -2   3  23         37.22         38.54         1.06 o
  -1   3  23          1.12          0.54         0.22 o
   0   3  23        317.98        308.73         4.20 o
   1   3  23          1.15          0.85         0.18 o
   2   3  23         36.71         38.27         0.62 o
  -1   4  23         18.56         20.24         1.01 o
   0   4  23         19.51         19.34         0.69 o
   1   4  23         18.44         20.38         0.56 o
   0   0  24          0.02          1.37         0.26 o
   1   0  24         37.45         35.10         0.61 o
   2   0  24         17.89         17.23         0.37 o
  -2   1  24         18.78         21.99         0.47 o
  -1   1  24         30.91         28.87         0.51 o
   0   1  24          5.25          6.90         0.32 o
   1   1  24         30.49         29.44         0.53 o
   2   1  24         18.39         23.11         0.52 o
  -2   2  24         30.22         34.45         1.34 o
  -1   2  24         18.48         17.55         0.41 o
   0   2  24          9.73         11.80         0.32 o
   1   2  24         18.49         18.73         0.37 o
   2   2  24         29.94         33.85         0.65 o
  -1   3  24         10.35          8.43         0.56 o
   0   3  24         41.24         47.90         0.97 o
   1   3  24         10.14          8.73         0.30 o
   1   0  25          0.38          0.61         0.19 o
  -1   1  25         91.18         91.08         1.75 o
   0   1  25         39.49         32.83         0.66 o
   1   1  25         91.33         95.08         1.46 o
   0   2  25          9.84         14.03         0.62 o
                                                
