# Supplementary material for: Use of intensity quotients and differences in absolute structure refinement
Source: Acta Crystallogr B Struct Sci Cryst Eng Mater. 2013 May 17;69(Pt 3):249–59. doi: 10.1107/S2052519213010014 (PMC3661305; doi:10.1107/S2052519213010014)
Supplement: Supplementary file 3 [file b-69-00249-sup3.zip › R-CYCLO_A.fcf]

#
# h,k,l, Fc-squared, Fo-squared, sigma(Fo-squared), status flag
#
data_R-CYCLO_A
_shelx_title ' global'
_shelx_refln_list_code          4
_shelx_F_calc_maximum      296.42
_exptl_crystal_F_000      1520.00
_reflns_d_resolution_high  0.7985

loop_
 _space_group_symop_operation_xyz
 'x, y, z'
 'x+1/2, -y+1/2, -z'
 '-x, y+1/2, -z+1/2'
 '-x+1/2, -y, z+1/2'

_cell_length_a    11.2547
_cell_length_b    15.4383
_cell_length_c    22.5182
_cell_angle_alpha  90.000
_cell_angle_beta   90.000
_cell_angle_gamma  90.000

_shelx_F_squared_multiplier     1.000

loop_
 _refln_index_h
 _refln_index_k
 _refln_index_l
 _refln_F_squared_calc
 _refln_F_squared_meas
 _refln_F_squared_sigma
 _refln_observed_status
   2   0   0      49853.52      43597.52       385.74 o
   4   0   0        159.06        115.47         5.61 o
   6   0   0         98.71        127.53         6.14 o
   8   0   0        126.51        110.79         3.81 o
  10   0   0         75.29         74.94         3.94 o
  12   0   0        119.41        128.68         6.19 o
  14   0   0          1.35         -0.31         4.33 o
   1   1   0        849.35        851.80         8.65 o
   2   1   0      14516.84      13092.02       144.92 o
   3   1   0       5670.34       5708.38        53.14 o
   4   1   0          5.90         13.68         1.49 o
   5   1   0         77.06         45.09         2.43 o
   6   1   0         78.52         82.27         3.69 o
   7   1   0          9.61          6.93         1.95 o
   8   1   0         91.98         88.77         2.17 o
   9   1   0        353.06        351.24         5.63 o
  10   1   0         30.52         32.67         2.06 o
  11   1   0         23.07         24.44         2.30 o
  12   1   0         57.36         58.53         2.52 o
  13   1   0        164.93        204.30         4.62 o
  14   1   0         27.47         36.65         2.48 o
   0   2   0       2465.50       2310.32        23.31 o
   1   2   0        837.08        923.29        10.03 o
   2   2   0      11750.93      10459.13       115.14 o
   3   2   0      13870.03      12769.22       118.90 o
   4   2   0        147.89         65.88         2.16 o
   5   2   0         86.17         86.94         2.90 o
   6   2   0         15.19         35.38         2.94 o
   7   2   0        605.47        548.88        10.69 o
   8   2   0        842.30        812.12         9.78 o
   9   2   0        179.33        179.14         3.55 o
  10   2   0          8.86          8.48         1.54 o
  11   2   0          1.08          0.44         1.40 o
  12   2   0        123.57        110.73         3.15 o
  13   2   0         16.28         18.46         1.81 o
  14   2   0          2.96          2.61         2.59 o
   1   3   0      41415.25      35691.52       296.33 o
   2   3   0       6417.79       5562.64        39.14 o
   3   3   0         55.11         98.75         2.55 o
   4   3   0       3879.25       3831.40        28.03 o
   5   3   0       2835.76       2863.88        39.29 o
   6   3   0          0.22          2.83         1.90 o
   7   3   0        105.93         97.46         4.77 o
   8   3   0        278.19        266.39         3.79 o
   9   3   0          1.88          4.73         1.14 o
  10   3   0         89.06         91.87         2.98 o
  11   3   0         48.29         52.81         2.44 o
  12   3   0          2.03          1.90         1.40 o
  13   3   0          2.16         -0.55         1.25 o
   0   4   0      10114.59       9956.38        80.27 o
   1   4   0      40851.67      37218.09       222.24 o
   2   4   0          0.68          2.56         1.29 o
   3   4   0        819.07        689.26         8.02 o
   4   4   0          4.93          1.72         1.20 o
   5   4   0        620.17        686.21        13.05 o
   6   4   0          0.86         -0.28         1.77 o
   7   4   0        630.52        731.71         9.98 o
   8   4   0        447.28        395.35         5.54 o
   9   4   0        572.85        582.99         9.02 o
  10   4   0         91.43         98.06         3.08 o
  11   4   0        102.62        107.92         3.03 o
  12   4   0        202.63        195.69         4.11 o
  13   4   0         24.61         20.78         1.25 o
   1   5   0         50.09         24.43         1.26 o
   2   5   0        123.84        139.53         3.66 o
   3   5   0        301.79        364.96         6.47 o
   4   5   0         68.85         81.23         3.30 o
   5   5   0        109.64         84.51         4.31 o
   6   5   0         35.33         23.51         2.60 o
   7   5   0       1103.66       1107.46        12.16 o
   8   5   0        753.18        777.94         7.64 o
   9   5   0          1.74          0.40         1.31 o
  10   5   0          7.29          6.30         1.57 o
  11   5   0          7.09         11.86         1.54 o
  12   5   0          0.20         -0.30         1.16 o
  13   5   0         54.53         53.59         1.77 o
   0   6   0       6249.49       6424.81        77.71 o
   1   6   0       5954.80       6192.30        38.66 o
   2   6   0       1304.84       1250.39        11.41 o
   3   6   0        532.48        498.83         7.11 o
   4   6   0       1810.37       1745.44        19.05 o
   5   6   0          0.00          5.30         1.96 o
   6   6   0        640.69        663.26        14.64 o
   7   6   0          9.33          3.81         1.04 o
   8   6   0        211.12        258.51         3.89 o
   9   6   0        228.37        255.27         4.40 o
  10   6   0        350.19        408.37         6.13 o
  11   6   0          4.46          2.73         1.33 o
  12   6   0         41.75         63.27         1.97 o
  13   6   0          0.03         -1.00         1.02 o
   1   7   0        350.46        465.47         6.16 o
   2   7   0       1084.40       1236.01        12.32 o
   3   7   0       1557.66       1525.22        16.13 o
   4   7   0        158.85        194.44         5.73 o
   5   7   0        650.28        613.13        11.24 o
   6   7   0         92.06         98.80         2.42 o
   7   7   0        188.30        170.85         3.56 o
   8   7   0          0.18          0.66         1.24 o
   9   7   0         10.13         20.01         1.91 o
  10   7   0          1.10          1.97         1.64 o
  11   7   0         37.08         50.44         2.22 o
  12   7   0          0.60         -0.95         0.95 o
  13   7   0         10.64         13.65         1.18 o
   0   8   0       1185.72       1069.14        17.96 o
   1   8   0        178.33        212.10         5.02 o
   2   8   0       1497.37       1703.66        16.70 o
   3   8   0        214.11        245.31         6.60 o
   4   8   0        880.82        927.14        15.00 o
   5   8   0         61.81         98.27         2.59 o
   6   8   0        157.05        166.90         2.83 o
   7   8   0         22.97         44.05         2.06 o
   8   8   0          2.14         -0.15         1.75 o
   9   8   0         14.61         20.34         1.78 o
  10   8   0         19.85         16.12         1.93 o
  11   8   0         68.00         59.52         2.30 o
  12   8   0         17.11         16.66         1.13 o
   1   9   0        112.52        103.68         3.99 o
   2   9   0        272.65        324.92         8.02 o
   3   9   0        231.21        261.69         7.12 o
   4   9   0        309.21        253.27         4.42 o
   5   9   0         74.42         74.01         1.75 o
   6   9   0        119.63        107.75         2.25 o
   7   9   0        370.99        349.67         4.34 o
   8   9   0         23.92         25.09         1.83 o
   9   9   0        285.44        218.80         4.64 o
  10   9   0         34.37         42.89         2.28 o
  11   9   0         52.69         42.14         1.90 o
  12   9   0          0.03         -0.58         0.73 o
   0  10   0         94.63        132.64         8.65 o
   1  10   0       3704.01       4128.81        38.85 o
   2  10   0        147.48        174.63         4.30 o
   3  10   0        722.58        817.62         7.48 o
   4  10   0          0.52          1.38         0.88 o
   5  10   0        173.38        170.96         2.65 o
   6  10   0         52.98         38.72         1.54 o
   7  10   0         10.66         12.35         1.35 o
   8  10   0        266.51        218.40         4.27 o
   9  10   0         33.60         36.73         2.16 o
  10  10   0          1.38          2.00         1.30 o
  11  10   0          1.92          2.57         0.93 o
  12  10   0         88.14         93.03         5.51 o
   1  11   0          7.87         11.48         1.17 o
   2  11   0        358.69        390.64         4.25 o
   3  11   0        352.90        366.42         4.04 o
   4  11   0        770.70        810.94         6.61 o
   5  11   0        110.42        119.22         2.61 o
   6  11   0         94.09        119.04         2.58 o
   7  11   0         47.28         50.49         2.02 o
   8  11   0        240.92        228.97         4.41 o
   9  11   0         17.72          9.02         1.53 o
  10  11   0        113.24        136.25         3.04 o
  11  11   0         51.41         42.96         1.58 o
   0  12   0          0.43          3.79         1.68 o
   1  12   0        282.02        246.39         3.66 o
   2  12   0        277.49        245.89         3.59 o
   3  12   0        202.18        203.64         3.17 o
   4  12   0        778.82        751.28         8.45 o
   5  12   0        999.48        918.24        10.52 o
   6  12   0        131.86        136.68         3.10 o
   7  12   0         73.37         69.07         2.05 o
   8  12   0          0.01          0.55         1.14 o
   9  12   0         24.39         24.01         1.52 o
  10  12   0         38.67         38.12         1.79 o
  11  12   0         92.07         91.15         3.18 o
   1  13   0        104.82        112.46         2.47 o
   2  13   0       1748.93       1675.79        12.28 o
   3  13   0        743.13        739.96         6.96 o
   4  13   0        460.85        411.86         6.11 o
   5  13   0        781.70        808.48         9.25 o
   6  13   0        119.98        118.66         3.00 o
   7  13   0          0.57          0.91         1.24 o
   8  13   0          2.17          1.79         1.22 o
   9  13   0          4.12          3.60         1.29 o
  10  13   0         18.95         17.96         1.80 o
   0  14   0       1593.15       1607.79        21.25 o
   1  14   0         62.07         68.55         2.18 o
   2  14   0        138.26        127.17         2.73 o
   3  14   0          1.58          1.36         1.26 o
   4  14   0         19.54         20.35         1.74 o
   5  14   0         14.91         21.42         1.66 o
   6  14   0        143.65        134.38         2.99 o
   7  14   0          0.07          1.76         1.07 o
   8  14   0        373.68        387.99         6.74 o
   9  14   0         38.43         34.55         1.91 o
   1  15   0          0.27          3.32         1.21 o
   2  15   0        171.88        169.18         3.35 o
   3  15   0        382.69        403.42         5.91 o
   4  15   0        158.87        135.38         3.70 o
   5  15   0        151.12        169.44         3.42 o
   6  15   0         52.03         62.75         1.94 o
   7  15   0        155.73        144.13         2.98 o
   8  15   0        179.65        165.05         3.56 o
   0  16   0        129.44         83.44         3.40 o
   1  16   0         52.41         60.38         2.09 o
   2  16   0          0.01          3.05         1.21 o
   3  16   0         76.02         83.16         2.37 o
   4  16   0          1.51          1.56         1.41 o
   5  16   0         52.37         71.96         2.28 o
   6  16   0        199.72        175.15         3.50 o
   7  16   0        340.72        382.91         8.55 o
   1  17   0         28.05         36.99         1.68 o
   2  17   0          1.11          2.86         1.02 o
   3  17   0         70.87         63.79         2.40 o
   4  17   0         34.71         32.56         1.78 o
   5  17   0         57.35         71.14         1.97 o
   6  17   0        268.82        266.98         6.43 o
   0  18   0         27.40         23.32         2.04 o
   1  18   0         92.92         76.75         1.87 o
   2  18   0         33.11         27.89         1.35 o
   3  18   0         71.66         88.83         2.18 o
   4  18   0          1.44          4.75         1.03 o
   5  18   0         55.76         45.05         4.20 o
   1  19   0          1.21         -0.03         1.00 o
   2  19   0          0.17          4.49         1.01 o
   1   0   1      26455.77      24329.54       407.38 o
   2   0   1       3888.97       4238.18        35.93 o
   3   0   1       2139.38       1633.54        12.98 o
   4   0   1       5519.99       5425.27        36.41 o
   5   0   1       2695.42       2300.50        19.10 o
   6   0   1        677.65        596.39        10.26 o
   7   0   1        225.22        217.55         6.25 o
   8   0   1        249.80        256.84         3.70 o
   9   0   1        470.49        442.75         5.57 o
  10   0   1        466.89        424.46         6.56 o
  11   0   1         15.88         16.51         1.81 o
  12   0   1        179.25        157.23         4.27 o
  13   0   1         13.45         12.73         1.85 o
  14   0   1        229.60        214.05         4.81 o
 -14   1   1         73.13         66.13         3.04 o
 -13   1   1         49.29         46.70         2.85 o
 -12   1   1        128.37        139.09         4.07 o
 -11   1   1        138.75        133.22         3.81 o
 -10   1   1        441.46        410.60         5.94 o
  -9   1   1         32.81         24.35         1.60 o
  -8   1   1       1111.51       1011.04        11.52 o
  -7   1   1        118.00         87.91         4.36 o
  -6   1   1       1166.09       1241.13        14.65 o
  -5   1   1        787.78        803.16        10.38 o
  -4   1   1       4456.92       4122.78        27.47 o
  -3   1   1       3451.09       3164.80        20.43 o
  -2   1   1       1036.92       1157.12        10.02 o
  -1   1   1        325.46        321.45         5.17 o
   0   1   1         46.11         29.35         1.94 o
   1   1   1        329.25        319.56         4.23 o
   2   1   1       1037.61       1145.46        13.95 o
   3   1   1       3451.48       3174.75        35.58 o
   4   1   1       4451.47       4119.43        28.76 o
   5   1   1        787.81        794.15         9.95 o
   6   1   1       1169.66       1228.15        15.16 o
   7   1   1        117.00         92.10         4.34 o
   8   1   1       1110.70       1013.33        10.35 o
   9   1   1         34.15         24.69         1.67 o
  10   1   1        441.26        424.40         6.97 o
  11   1   1        137.79        132.60         4.36 o
  12   1   1        128.48        136.91         3.46 o
  13   1   1         48.87         51.92         2.63 o
  14   1   1         72.66         62.62         2.81 o
 -13   2   1          2.66         -0.48         1.35 o
 -12   2   1         28.16         21.16         1.81 o
 -11   2   1        124.49        137.63         3.80 o
 -10   2   1        228.72        227.57         4.34 o
  -9   2   1         17.47         14.26         1.65 o
  -8   2   1        113.32        107.11         2.34 o
  -7   2   1         80.76         95.80         4.96 o
  -6   2   1       1889.80       1766.47        19.71 o
  -5   2   1        379.47        387.05         6.38 o
  -4   2   1       5823.04       5674.43        52.60 o
  -3   2   1        422.63        450.13         6.63 o
  -2   2   1       3000.90       3153.84        33.68 o
  -1   2   1       7467.13       7239.51        68.17 o
   0   2   1         11.94         16.45         1.27 o
   1   2   1       7462.96       7206.08        66.41 o
   2   2   1       2997.93       3185.31        32.16 o
   3   2   1        420.45        446.07         6.35 o
   4   2   1       5844.18       5649.31        51.39 o
   5   2   1        377.11        372.94         6.25 o
   6   2   1       1886.21       1731.62        19.86 o
   7   2   1         80.47         92.51         4.43 o
   8   2   1        112.19        106.36         2.60 o
   9   2   1         17.92         16.63         1.43 o
  10   2   1        228.88        223.98         4.98 o
  11   2   1        125.06        132.67         3.78 o
  12   2   1         28.12         23.00         1.78 o
  13   2   1          2.71          1.22         1.14 o
 -13   3   1          6.35         11.63         1.23 o
 -12   3   1         51.21         43.50         2.67 o
 -11   3   1         36.90         38.46         2.18 o
 -10   3   1        273.34        282.62         4.80 o
  -9   3   1        174.23        175.97         3.06 o
  -8   3   1        478.82        473.07         6.05 o
  -7   3   1        151.52        152.21         6.18 o
  -6   3   1       1116.92       1003.19        16.63 o
  -5   3   1        599.25        556.45         9.36 o
  -4   3   1       1781.23       1615.69        16.06 o
  -3   3   1       2105.06       1936.04        25.85 o
  -2   3   1       6516.36       6195.27        49.69 o
  -1   3   1      19166.00      17995.20       145.45 o
   0   3   1       1725.55       1824.56        12.89 o
   1   3   1      19150.53      18174.12       126.50 o
   2   3   1       6506.07       6167.07        39.58 o
   3   3   1       2113.86       1962.17        15.47 o
   4   3   1       1787.55       1630.63        14.55 o
   5   3   1        598.97        567.20        10.39 o
   6   3   1       1117.29        998.43        13.00 o
   7   3   1        153.00        158.98         6.06 o
   8   3   1        475.49        471.80         6.07 o
   9   3   1        175.57        178.57         3.34 o
  10   3   1        275.35        288.65         5.80 o
  11   3   1         37.00         40.45         2.12 o
  12   3   1         51.59         47.70         2.14 o
  13   3   1          6.25          8.57         1.27 o
 -13   4   1         39.62         37.15         1.67 o
 -12   4   1         32.97         38.87         2.08 o
 -11   4   1         18.90         13.76         1.52 o
 -10   4   1         49.53         50.70         2.23 o
  -9   4   1        457.52        418.05         6.75 o
  -8   4   1        830.36        865.97         9.66 o
  -7   4   1        958.56        933.73        13.10 o
  -6   4   1        246.07        270.23         7.11 o
  -5   4   1        561.40        659.21         9.69 o
  -4   4   1       3970.42       3883.52        36.46 o
  -3   4   1       1666.77       1438.33        13.98 o
  -2   4   1        710.68        778.03         8.27 o
  -1   4   1        913.05        825.71         7.52 o
   0   4   1       8211.98       7839.05        42.88 o
   1   4   1        916.65        825.38         7.48 o
   2   4   1        714.33        770.42         7.88 o
   3   4   1       1664.22       1425.95        12.00 o
   4   4   1       3976.67       3910.50        29.20 o
   5   4   1        560.97        666.53        11.26 o
   6   4   1        247.14        268.26         7.35 o
   7   4   1        956.51        944.34        12.85 o
   8   4   1        826.12        868.84         8.70 o
   9   4   1        454.29        413.05         9.16 o
  10   4   1         49.36         45.35         2.17 o
  11   4   1         18.27         12.38         1.74 o
  12   4   1         32.43         41.95         2.00 o
  13   4   1         39.75         35.85         1.66 o
 -13   5   1         70.67         67.56         1.96 o
 -12   5   1          3.27          1.50         1.29 o
 -11   5   1         44.72         37.75         1.96 o
 -10   5   1         26.79         31.29         1.88 o
  -9   5   1         69.53         68.88         2.25 o
  -8   5   1        144.60        173.61         3.15 o
  -7   5   1         32.23         27.50         1.50 o
  -6   5   1        506.75        574.02        11.55 o
  -5   5   1        369.84        359.09         7.71 o
  -4   5   1       3246.30       3359.90        29.56 o
  -3   5   1       1625.73       1631.84        15.94 o
  -2   5   1       2925.98       2805.01        20.36 o
  -1   5   1       1556.26       1501.05        11.38 o
   0   5   1       6213.93       6239.85        32.53 o
   1   5   1       1556.04       1462.58        13.29 o
   2   5   1       2923.31       2756.78        20.22 o
   3   5   1       1633.43       1631.63        14.18 o
   4   5   1       3251.63       3324.38        37.71 o
   5   5   1        367.37        355.01         9.81 o
   6   5   1        502.67        573.90        13.19 o
   7   5   1         32.28         29.28         1.67 o
   8   5   1        144.78        173.65         3.54 o
   9   5   1         69.90         69.14         2.34 o
  10   5   1         25.68         31.85         2.04 o
  11   5   1         43.72         38.65         2.18 o
  12   5   1          3.25          1.16         1.17 o
  13   5   1         70.52         70.15         2.41 o
 -13   6   1         41.94         40.39         1.71 o
 -12   6   1         56.54         50.15         1.74 o
 -11   6   1         10.48          9.27         1.29 o
 -10   6   1         27.50         22.53         1.72 o
  -9   6   1        102.70         98.98         2.87 o
  -8   6   1        812.36        786.46         8.57 o
  -7   6   1        317.90        303.20         4.27 o
  -6   6   1        714.56        720.14        14.28 o
  -5   6   1        559.39        595.29        11.44 o
  -4   6   1        284.25        323.67         6.93 o
  -3   6   1        297.03        256.92         5.50 o
  -2   6   1        748.29        723.29         7.75 o
  -1   6   1        898.14       1033.25         9.20 o
   0   6   1        779.98        764.07         7.12 o
   1   6   1        898.68       1006.21         9.09 o
   2   6   1        754.88        742.89         8.76 o
   3   6   1        300.47        261.91         4.95 o
   4   6   1        282.71        321.15         6.98 o
   5   6   1        561.29        611.17        11.37 o
   6   6   1        716.31        725.22        15.42 o
   7   6   1        317.03        303.40         4.26 o
   8   6   1        819.13        784.88         8.15 o
   9   6   1        102.11         98.03         2.81 o
  10   6   1         27.70         22.17         1.95 o
  11   6   1         10.39         12.23         1.71 o
  12   6   1         56.86         49.75         1.68 o
  13   6   1         42.07         44.64         1.79 o
 -13   7   1         51.75         55.52         2.01 o
 -12   7   1         26.20         27.16         1.50 o
 -11   7   1         19.66         19.15         1.57 o
 -10   7   1        378.12        401.70         6.11 o
  -9   7   1         29.58         23.70         2.02 o
  -8   7   1        122.55        118.18         2.80 o
  -7   7   1         13.34         16.96         1.27 o
  -6   7   1         70.27         57.78         1.92 o
  -5   7   1       1125.51       1154.53        16.13 o
  -4   7   1        623.44        762.67        12.01 o
  -3   7   1       1367.85       1436.02        16.55 o
  -2   7   1       4790.74       5003.55        34.58 o
  -1   7   1       1634.61       1862.77        14.68 o
   0   7   1       3247.19       3626.41        23.13 o
   1   7   1       1639.44       1864.24        16.30 o
   2   7   1       4793.88       4902.85        34.91 o
   3   7   1       1362.79       1421.65        14.99 o
   4   7   1        622.31        782.30        12.13 o
   5   7   1       1128.01       1144.37        17.13 o
   6   7   1         70.77         62.34         2.06 o
   7   7   1         12.67         15.23         1.38 o
   8   7   1        121.78        115.56         2.92 o
   9   7   1         28.93         23.75         1.84 o
  10   7   1        375.73        391.52         6.69 o
  11   7   1         19.96         23.69         1.71 o
  12   7   1         26.45         31.93         1.55 o
  13   7   1         51.12         55.54         1.98 o
 -12   8   1         42.47         39.73         1.42 o
 -11   8   1        100.00        114.88         2.89 o
 -10   8   1         45.78         43.18         2.33 o
  -9   8   1         96.84        118.01         3.39 o
  -8   8   1        236.96        230.67         4.75 o
  -7   8   1         81.40         80.26         2.45 o
  -6   8   1        786.60        771.83         7.86 o
  -5   8   1          1.63          1.68         0.99 o
  -4   8   1        626.26        674.75        12.54 o
  -3   8   1       3430.28       3717.66        33.25 o
  -2   8   1        352.19        382.51         6.80 o
  -1   8   1        250.40        222.97         5.10 o
   0   8   1        939.10        938.41        11.98 o
   1   8   1        250.78        224.82         5.26 o
   2   8   1        346.43        379.50         7.62 o
   3   8   1       3434.00       3694.90        31.69 o
   4   8   1        621.18        680.69        12.46 o
   5   8   1          1.61          1.65         1.36 o
   6   8   1        785.68        781.47         6.94 o
   7   8   1         81.31         78.99         2.18 o
   8   8   1        236.14        222.80         4.02 o
   9   8   1         96.53        116.97         3.37 o
  10   8   1         46.18         41.17         2.36 o
  11   8   1         99.96        119.42         3.08 o
  12   8   1         42.27         37.91         1.37 o
 -12   9   1         29.82         27.36         1.64 o
 -11   9   1         28.79         37.04         1.67 o
 -10   9   1        167.19        160.58         3.69 o
  -9   9   1          4.00          5.75         1.61 o
  -8   9   1          4.28          6.51         1.49 o
  -7   9   1        209.42        182.71         3.59 o
  -6   9   1        439.29        446.70         4.87 o
  -5   9   1        969.89        972.41         7.20 o
  -4   9   1        373.78        317.24         4.72 o
  -3   9   1       1149.25       1092.73        16.40 o
  -2   9   1        590.25        616.79        11.15 o
  -1   9   1         74.57         82.98         3.62 o
   0   9   1         89.24        112.03         4.67 o
   1   9   1         73.22         79.54         3.63 o
   2   9   1        590.72        615.68        10.62 o
   3   9   1       1146.55       1124.65        15.84 o
   4   9   1        368.87        307.82         4.08 o
   5   9   1        967.38        948.28         8.79 o
   6   9   1        440.99        450.19         4.75 o
   7   9   1        210.60        181.33         3.63 o
   8   9   1          4.41          4.96         1.31 o
   9   9   1          3.85          5.11         1.57 o
  10   9   1        166.85        162.85         4.58 o
  11   9   1         28.24         37.25         1.78 o
  12   9   1         30.10         29.76         1.15 o
 -12  10   1         21.55         19.55         1.82 o
 -11  10   1         80.49         81.71         2.07 o
 -10  10   1         23.97         37.67         1.81 o
  -9  10   1         30.97         31.25         1.99 o
  -8  10   1        327.61        353.26         5.51 o
  -7  10   1        307.58        324.94         4.62 o
  -6  10   1        299.81        290.05         5.05 o
  -5  10   1         12.36         11.48         1.02 o
  -4  10   1        940.07        915.97         6.98 o
  -3  10   1         13.49         12.39         1.07 o
  -2  10   1        177.57        205.14         4.73 o
  -1  10   1        150.64        136.71         6.80 o
   0  10   1       1573.27       1745.97        22.84 o
   1  10   1        148.93        123.82         5.67 o
   2  10   1        179.48        198.31         4.32 o
   3  10   1         13.48         13.98         1.13 o
   4  10   1        940.35        909.78         7.07 o
   5  10   1         12.00         13.07         1.11 o
   6  10   1        298.89        287.03         4.59 o
   7  10   1        305.12        322.65         4.38 o
   8  10   1        326.94        347.26         5.17 o
   9  10   1         30.47         31.26         2.04 o
  10  10   1         23.92         39.90         2.13 o
  11  10   1         80.34         80.44         2.16 o
  12  10   1         21.62         26.29         2.18 o
 -11  11   1        127.86        140.65         2.49 o
 -10  11   1         19.61         24.08         1.51 o
  -9  11   1        154.36        128.86         3.15 o
  -8  11   1         35.16         42.50         2.11 o
  -7  11   1         55.81         67.86         2.25 o
  -6  11   1         11.82          6.38         1.19 o
  -5  11   1         59.23         53.36         2.06 o
  -4  11   1        270.72        280.58         3.59 o
  -3  11   1         78.18         86.90         2.01 o
  -2  11   1        546.13        527.64         5.64 o
  -1  11   1         60.28         60.76         1.75 o
   0  11   1         68.56         71.43         1.94 o
   1  11   1         60.08         56.20         1.74 o
   2  11   1        544.30        525.90         5.13 o
   3  11   1         78.73         87.34         1.88 o
   4  11   1        270.37        279.36         3.45 o
   5  11   1         58.27         49.70         1.70 o
   6  11   1         11.91          7.76         1.22 o
   7  11   1         55.69         67.99         2.07 o
   8  11   1         34.81         39.98         1.95 o
   9  11   1        154.58        127.35         3.50 o
  10  11   1         19.74         25.29         1.62 o
  11  11   1        128.27        146.63         2.76 o
 -11  12   1         21.04         24.63         4.66 o
 -10  12   1        168.05        147.26         2.90 o
  -9  12   1         52.16         58.36         2.03 o
  -8  12   1         84.91         71.46         2.36 o
  -7  12   1        244.35        226.99         3.64 o
  -6  12   1        133.28        122.63         2.62 o
  -5  12   1        206.51        220.58         3.78 o
  -4  12   1        333.75        309.81         4.31 o
  -3  12   1        832.03        819.25         7.70 o
  -2  12   1        122.96        106.74         2.89 o
  -1  12   1         35.25         34.35         1.50 o
   0  12   1          1.85          5.15         1.09 o
   1  12   1         34.76         34.07         1.69 o
   2  12   1        124.36        111.31         2.45 o
   3  12   1        828.47        811.82         7.13 o
   4  12   1        334.42        308.62         5.06 o
   5  12   1        206.41        219.36         6.30 o
   6  12   1        131.90        126.24         3.12 o
   7  12   1        243.16        231.62         3.67 o
   8  12   1         85.07         77.80         2.24 o
   9  12   1         52.62         59.98         2.34 o
  10  12   1        167.05        148.89         3.20 o
  11  12   1         20.71         17.91         3.95 o
 -10  13   1         67.42         78.06         2.87 o
  -9  13   1         46.32         45.75         1.91 o
  -8  13   1         81.97         85.04         2.56 o
  -7  13   1        132.17        129.87         3.01 o
  -6  13   1        219.95        244.74         4.30 o
  -5  13   1        310.46        323.79         5.11 o
  -4  13   1        443.35        439.20         5.82 o
  -3  13   1        353.75        333.31         4.72 o
  -2  13   1         35.40         29.94         1.52 o
  -1  13   1        558.24        567.14         6.79 o
   0  13   1        398.41        384.50         4.93 o
   1  13   1        558.53        572.84         6.26 o
   2  13   1         35.02         31.97         1.62 o
   3  13   1        353.98        346.03         4.59 o
   4  13   1        442.58        435.33         5.48 o
   5  13   1        311.17        333.30         5.70 o
   6  13   1        220.44        243.62         4.26 o
   7  13   1        132.98        127.36         2.81 o
   8  13   1         82.62         84.15         2.33 o
   9  13   1         46.42         50.04         2.88 o
  10  13   1         67.16         75.04         2.37 o
  -9  14   1         53.10         58.01         2.27 o
  -8  14   1         11.97          9.08         1.94 o
  -7  14   1        201.05        211.91         3.63 o
  -6  14   1         74.65         76.88         2.36 o
  -5  14   1        207.19        230.05         4.09 o
  -4  14   1         70.80         69.75         2.40 o
  -3  14   1         34.92         38.81         2.01 o
  -2  14   1         39.31         37.69         1.89 o
  -1  14   1        286.00        285.37         4.09 o
   0  14   1        177.41        184.95         3.28 o
   1  14   1        287.29        294.63         4.34 o
   2  14   1         40.08         42.55         1.81 o
   3  14   1         34.24         35.74         1.59 o
   4  14   1         71.73         67.98         2.23 o
   5  14   1        206.36        234.38         4.96 o
   6  14   1         74.86         77.89         2.38 o
   7  14   1        201.81        221.90         3.77 o
   8  14   1         12.19          9.02         1.39 o
   9  14   1         52.98         58.70         2.52 o
  -8  15   1         48.68         50.55         2.04 o
  -7  15   1         22.00         22.27         1.38 o
  -6  15   1         67.22         66.06         2.15 o
  -5  15   1         34.62         33.05         1.75 o
  -4  15   1         29.03         31.23         2.48 o
  -3  15   1        349.03        397.43         5.86 o
  -2  15   1        546.54        548.17         7.16 o
  -1  15   1        386.02        422.39         5.18 o
   0  15   1        260.47        228.17         3.85 o
   1  15   1        385.40        422.91         5.59 o
   2  15   1        549.68        544.58         6.17 o
   3  15   1        348.47        391.90         5.00 o
   4  15   1         28.80         32.12         1.91 o
   5  15   1         35.01         33.13         1.65 o
   6  15   1         66.92         64.65         2.29 o
   7  15   1         22.07         22.61         1.59 o
   8  15   1         48.04         51.66         2.04 o
  -7  16   1        338.82        313.57         8.07 o
  -6  16   1        280.91        309.52         5.61 o
  -5  16   1         27.93         32.53         1.81 o
  -4  16   1         22.06         24.61         1.81 o
  -3  16   1        194.09        186.09         3.64 o
  -2  16   1         34.30         34.72         1.91 o
  -1  16   1         10.16          8.62         1.42 o
   0  16   1         58.97         50.90         1.97 o
   1  16   1         10.09         10.29         1.18 o
   2  16   1         34.58         32.23         1.54 o
   3  16   1        194.73        189.62         3.86 o
   4  16   1         21.43         21.18         1.72 o
   5  16   1         26.89         32.30         1.69 o
   6  16   1        282.62        314.98         4.92 o
   7  16   1        340.19        316.96         8.78 o
  -6  17   1        250.17        249.07         5.10 o
  -5  17   1         39.84         44.70         1.75 o
  -4  17   1         17.01         19.51         1.50 o
  -3  17   1         63.56         74.16         2.75 o
  -2  17   1         41.15         40.70         1.78 o
  -1  17   1         12.35         14.30         1.34 o
   0  17   1        105.13        103.00         2.52 o
   1  17   1         12.66         13.76         1.07 o
   2  17   1         40.39         36.18         1.61 o
   3  17   1         63.50         71.54         2.23 o
   4  17   1         16.97         23.46         1.59 o
   5  17   1         39.40         43.83         1.74 o
   6  17   1        249.07        259.51         6.22 o
  -5  18   1         10.35         11.59         2.61 o
  -4  18   1         57.46         58.69         1.62 o
  -3  18   1          4.69          3.36         0.94 o
  -2  18   1        148.05        136.35         2.51 o
  -1  18   1         22.64         15.89         0.98 o
   0  18   1         17.66         13.10         1.01 o
   1  18   1         22.25         15.92         1.12 o
   2  18   1        148.70        139.54         2.69 o
   3  18   1          4.79          3.73         1.07 o
   4  18   1         57.17         64.07         1.99 o
   5  18   1         10.14         11.21         2.64 o
  -2  19   1          8.64          8.85         1.06 o
  -1  19   1          4.66          2.50         1.33 o
   0  19   1          0.11         -0.27         1.12 o
   1  19   1          4.23          3.58         1.12 o
   2  19   1          8.68          3.55         1.05 o
   0   0   2       3954.09       3477.22        57.72 o
   1   0   2      10515.04       9732.96        59.20 o
   2   0   2      87862.35      67777.80      1545.14 o
   3   0   2      19077.69      17867.69       168.06 o
   4   0   2      11833.82      10934.15        83.90 o
   5   0   2        137.69        170.92         4.86 o
   6   0   2       2301.64       2465.27        30.26 o
   7   0   2        112.67         94.01         4.84 o
   8   0   2        520.97        507.55         5.55 o
   9   0   2        242.03        242.28         4.19 o
  10   0   2        131.54        123.05         4.81 o
  11   0   2         27.74         32.90         2.32 o
  12   0   2          0.64         -0.02         1.51 o
  13   0   2        209.67        241.71         5.91 o
  14   0   2         26.40         35.93         2.04 o
 -14   1   2         88.84         83.45         5.77 o
 -13   1   2         11.52         15.31         1.84 o
 -12   1   2         22.02         31.29         2.53 o
 -11   1   2          0.51          2.69         1.67 o
 -10   1   2         97.28         94.52         2.89 o
  -9   1   2        110.25        102.95         2.88 o
  -8   1   2        472.01        409.33         4.93 o
  -7   1   2        241.32        249.94         8.17 o
  -6   1   2        565.43        461.19         8.76 o
  -5   1   2        154.87        168.52         4.97 o
  -4   1   2        616.02        459.53         6.12 o
  -3   1   2       5887.34       5492.47        49.15 o
  -2   1   2      11026.76      10291.94        66.68 o
  -1   1   2        324.42        354.14         3.78 o
   0   1   2       1470.20       1322.45        13.10 o
   1   1   2        322.32        339.19         4.01 o
   2   1   2      11040.09      10171.46        76.18 o
   3   1   2       5888.49       5514.36        39.25 o
   4   1   2        618.24        457.71         6.08 o
   5   1   2        154.64        176.33         4.43 o
   6   1   2        565.87        466.80        10.72 o
   7   1   2        242.77        252.57         7.49 o
   8   1   2        470.86        408.93         4.76 o
   9   1   2        110.51        104.35         2.60 o
  10   1   2         97.21         89.93         3.15 o
  11   1   2          0.55          0.00         1.44 o
  12   1   2         22.17         26.98         1.88 o
  13   1   2         11.30         11.29         2.02 o
  14   1   2         89.38         85.90         4.14 o
 -13   2   2         67.06         83.31         2.65 o
 -12   2   2          4.18          7.75         1.69 o
 -11   2   2        128.39        139.54         3.90 o
 -10   2   2        303.17        288.74         4.66 o
  -9   2   2        445.66        437.80         5.31 o
  -8   2   2        707.89        723.34         8.80 o
  -7   2   2         84.27         80.55         5.31 o
  -6   2   2       1503.44       1377.00        16.31 o
  -5   2   2       1345.71       1351.78        14.54 o
  -4   2   2       7241.26       6779.70        49.04 o
  -3   2   2      19469.32      18123.47       131.89 o
  -2   2   2       2846.03       2800.60        30.58 o
  -1   2   2       2325.16       2188.86        17.20 o
   0   2   2         17.73         11.10         0.94 o
   1   2   2       2322.31       2166.53        18.48 o
   2   2   2       2849.02       2753.64        24.62 o
   3   2   2      19492.38      18128.89       112.45 o
   4   2   2       7258.15       6844.85        50.32 o
   5   2   2       1340.62       1353.97        14.09 o
   6   2   2       1504.11       1384.61        17.35 o
   7   2   2         84.12         74.80         4.19 o
   8   2   2        708.44        731.93         7.33 o
   9   2   2        446.88        444.42         5.27 o
  10   2   2        304.11        291.10         6.66 o
  11   2   2        127.54        135.01         3.82 o
  12   2   2          4.05          7.30         1.24 o
  13   2   2         67.26         81.31         2.65 o
 -13   3   2         21.90         20.92         1.57 o
 -12   3   2         76.47         65.47         3.97 o
 -11   3   2         35.29         32.39         2.16 o
 -10   3   2        200.84        228.56         4.28 o
  -9   3   2         22.74         16.21         1.23 o
  -8   3   2        115.59        106.35         2.29 o
  -7   3   2        557.63        532.16        12.22 o
  -6   3   2       6400.50       6396.15        59.31 o
  -5   3   2       2594.79       2647.79        25.28 o
  -4   3   2        291.10        366.54         5.77 o
  -3   3   2       2157.38       2370.73        22.35 o
  -2   3   2       3869.83       3531.24        31.56 o
  -1   3   2       6043.91       5814.03        39.72 o
   0   3   2       3222.15       2547.05        17.84 o
   1   3   2       6059.20       5826.83        36.64 o
   2   3   2       3858.91       3556.31        28.10 o
   3   3   2       2156.79       2346.78        18.57 o
   4   3   2        293.93        360.46         5.18 o
   5   3   2       2604.15       2667.64        23.60 o
   6   3   2       6388.91       6317.59        53.70 o
   7   3   2        556.89        541.70        11.64 o
   8   3   2        116.83        108.02         2.52 o
   9   3   2         22.68         17.70         1.47 o
  10   3   2        199.54        230.46         4.86 o
  11   3   2         34.76         32.48         1.96 o
  12   3   2         76.87         65.95         2.43 o
  13   3   2         21.84         17.56         1.38 o
 -13   4   2         62.39         51.73         1.83 o
 -12   4   2         77.11         85.71         3.11 o
 -11   4   2         46.69         38.86         2.40 o
 -10   4   2          4.76          0.76         1.31 o
  -9   4   2        146.96        120.02         2.70 o
  -8   4   2        129.37        131.72         2.82 o
  -7   4   2        131.89        116.43         3.63 o
  -6   4   2       1610.83       1652.03        20.52 o
  -5   4   2        920.62        806.38        11.06 o
  -4   4   2         61.91         70.65         3.25 o
  -3   4   2        217.58        176.26         4.50 o
  -2   4   2        120.31         89.51         2.51 o
  -1   4   2       2165.77       2139.25        18.73 o
   0   4   2       9020.81       8727.46        51.67 o
   1   4   2       2165.33       2137.65        15.94 o
   2   4   2        120.98         91.46         2.71 o
   3   4   2        217.65        172.78         3.36 o
   4   4   2         62.06         73.58         2.33 o
   5   4   2        915.68        817.35        13.38 o
   6   4   2       1606.20       1640.09        25.00 o
   7   4   2        130.32        119.17         3.17 o
   8   4   2        130.56        128.38         2.94 o
   9   4   2        147.00        109.40         3.05 o
  10   4   2          5.20          0.14         1.76 o
  11   4   2         46.55         41.66         2.29 o
  12   4   2         77.14         87.41         2.69 o
  13   4   2         62.83         57.17         1.86 o
 -13   5   2          2.39          3.08         0.96 o
 -12   5   2         13.78         14.47         1.40 o
 -11   5   2         19.90         22.38         1.55 o
 -10   5   2         64.18         58.33         2.19 o
  -9   5   2         64.91         74.87         2.36 o
  -8   5   2         63.99         70.00         2.07 o
  -7   5   2        307.00        327.55         4.17 o
  -6   5   2        480.90        552.28        14.45 o
  -5   5   2        734.01        890.74        12.02 o
  -4   5   2        689.47        827.65        11.48 o
  -3   5   2        740.05        847.50        10.67 o
  -2   5   2       2109.84       1958.75        15.82 o
  -1   5   2      10211.87       9831.44        61.08 o
   0   5   2        357.52        491.15         5.22 o
   1   5   2      10194.43       9830.74        74.57 o
   2   5   2       2112.41       1938.54        15.26 o
   3   5   2        741.96        831.46         9.98 o
   4   5   2        686.04        816.21        10.59 o
   5   5   2        731.41        892.20        14.25 o
   6   5   2        481.70        537.95        11.36 o
   7   5   2        308.32        327.47         4.98 o
   8   5   2         64.53         71.87         2.42 o
   9   5   2         63.62         71.48         2.61 o
  10   5   2         64.56         56.28         2.51 o
  11   5   2         19.75         22.67         1.92 o
  12   5   2         14.11         16.77         1.44 o
  13   5   2          2.35          2.24         0.86 o
 -13   6   2          3.69          4.39         1.05 o
 -12   6   2         37.99         39.60         1.57 o
 -11   6   2         11.03         14.26         1.40 o
 -10   6   2        228.60        285.83         4.57 o
  -9   6   2        142.81        136.11         3.27 o
  -8   6   2        114.83        108.06         2.55 o
  -7   6   2         35.71         34.47         1.57 o
  -6   6   2        807.71        780.08        17.51 o
  -5   6   2        524.50        593.44        10.77 o
  -4   6   2        271.77        330.48         7.11 o
  -3   6   2       2046.85       2396.33        21.97 o
  -2   6   2        429.28        532.76         6.28 o
  -1   6   2       1487.85       1400.84        12.29 o
   0   6   2       1565.42       1520.69        12.47 o
   1   6   2       1485.71       1382.42        13.38 o
   2   6   2        432.89        541.44         8.05 o
   3   6   2       2050.28       2351.96        21.10 o
   4   6   2        273.86        332.01         6.78 o
   5   6   2        523.62        589.14        11.08 o
   6   6   2        812.87        787.20        13.74 o
   7   6   2         35.99         32.17         1.58 o
   8   6   2        112.44        100.54         2.54 o
   9   6   2        143.58        134.05         3.50 o
  10   6   2        227.32        290.52         5.15 o
  11   6   2         10.74         11.95         1.63 o
  12   6   2         38.11         44.02         1.59 o
  13   6   2          3.75          3.32         1.08 o
 -13   7   2         26.71         25.28         1.35 o
 -12   7   2         17.65         19.14         1.30 o
 -11   7   2         26.92         22.63         1.61 o
 -10   7   2         43.25         29.56         1.75 o
  -9   7   2        187.23        189.47         4.23 o
  -8   7   2        109.53         97.50         2.80 o
  -7   7   2        263.29        255.38         3.87 o
  -6   7   2        481.41        514.67         5.68 o
  -5   7   2        315.32        327.77         7.63 o
  -4   7   2        414.60        391.62         8.16 o
  -3   7   2         66.62         82.47         3.61 o
  -2   7   2        984.31        975.19        11.07 o
  -1   7   2       3117.19       3152.35        27.09 o
   0   7   2       4816.32       5250.55        40.50 o
   1   7   2       3109.44       3161.97        25.44 o
   2   7   2        980.66        995.74        12.45 o
   3   7   2         66.29         83.48         3.57 o
   4   7   2        412.18        389.78         8.64 o
   5   7   2        315.88        330.42         8.36 o
   6   7   2        475.81        505.20         5.50 o
   7   7   2        265.52        260.74         3.90 o
   8   7   2        109.03         98.53         2.71 o
   9   7   2        187.83        186.51         4.51 o
  10   7   2         42.83         27.38         2.20 o
  11   7   2         26.88         26.84         1.97 o
  12   7   2         17.52         21.04         1.29 o
  13   7   2         26.48         31.93         1.91 o
 -12   8   2          8.15          6.79         0.96 o
 -11   8   2         31.18         21.90         1.51 o
 -10   8   2         77.00         99.25         2.77 o
  -9   8   2        152.31        170.08         4.01 o
  -8   8   2         59.78         66.90         2.27 o
  -7   8   2          8.11          9.43         1.28 o
  -6   8   2          6.74         10.20         1.12 o
  -5   8   2        567.03        650.49         6.77 o
  -4   8   2        543.01        585.49        11.25 o
  -3   8   2        311.50        291.62         7.01 o
  -2   8   2       1240.38       1339.16        14.96 o
  -1   8   2        292.61        335.84         6.47 o
   0   8   2        810.86        928.64        12.30 o
   1   8   2        295.48        326.24         7.39 o
   2   8   2       1237.68       1353.92        15.58 o
   3   8   2        307.73        280.09         6.76 o
   4   8   2        544.19        583.86        11.54 o
   5   8   2        569.38        637.39         7.76 o
   6   8   2          7.05         11.34         1.07 o
   7   8   2          8.06         10.31         1.23 o
   8   8   2         59.25         65.87         2.60 o
   9   8   2        151.77        163.59         4.24 o
  10   8   2         77.37        103.79         4.11 o
  11   8   2         31.33         25.85         1.85 o
  12   8   2          8.33          7.43         0.97 o
 -12   9   2          9.16          7.94         1.00 o
 -11   9   2        176.02        174.75         3.24 o
 -10   9   2         42.28         56.38         2.38 o
  -9   9   2        179.85        188.03         4.38 o
  -8   9   2         37.99         37.38         2.09 o
  -7   9   2        284.44        263.88         5.04 o
  -6   9   2        270.13        274.86         3.76 o
  -5   9   2        210.64        251.89         3.23 o
  -4   9   2        201.03        179.75         3.18 o
  -3   9   2        381.41        417.46         9.94 o
  -2   9   2        863.97        928.60        16.92 o
  -1   9   2        359.41        327.36         7.74 o
   0   9   2          0.05          1.36         2.04 o
   1   9   2        358.80        324.47         8.17 o
   2   9   2        863.81        912.14        13.71 o
   3   9   2        377.50        431.15         9.61 o
   4   9   2        199.94        175.60         2.91 o
   5   9   2        214.93        257.10         3.40 o
   6   9   2        267.85        277.42         3.64 o
   7   9   2        284.86        257.05         3.56 o
   8   9   2         38.00         38.13         1.99 o
   9   9   2        179.76        187.78         3.87 o
  10   9   2         42.30         58.79         2.39 o
  11   9   2        175.18        174.03         3.42 o
  12   9   2          9.50         11.00         0.95 o
 -12  10   2         36.44         37.26         3.88 o
 -11  10   2         23.05         31.56         1.52 o
 -10  10   2        201.30        216.17         3.77 o
  -9  10   2         38.94         45.48         2.01 o
  -8  10   2         29.44         30.30         2.01 o
  -7  10   2        378.19        406.10         5.91 o
  -6  10   2        225.11        232.84         3.64 o
  -5  10   2        287.12        297.11         3.71 o
  -4  10   2        464.94        458.59         4.73 o
  -3  10   2       1708.69       1757.05        10.91 o
  -2  10   2         40.87         32.53         1.97 o
  -1  10   2        381.41        411.08        10.67 o
   0  10   2        102.49         92.17         5.49 o
   1  10   2        383.21        417.94         9.94 o
   2  10   2         40.82         34.53         2.13 o
   3  10   2       1714.44       1778.72        11.85 o
   4  10   2        464.01        456.92         4.71 o
   5  10   2        285.29        290.86         4.30 o
   6  10   2        224.34        231.53         3.63 o
   7  10   2        378.77        409.37         5.01 o
   8  10   2         29.89         30.42         1.71 o
   9  10   2         38.71         38.91         1.97 o
  10  10   2        201.80        219.03         4.71 o
  11  10   2         22.97         29.96         1.46 o
 -11  11   2        195.67        204.24         3.61 o
 -10  11   2         13.62         16.56         1.35 o
  -9  11   2         40.29         37.85         1.91 o
  -8  11   2         20.54         21.29         1.71 o
  -7  11   2         33.84         35.61         1.74 o
  -6  11   2        245.55        227.22         3.97 o
  -5  11   2         47.98         57.43         1.70 o
  -4  11   2        890.79        904.04         7.12 o
  -3  11   2        100.16         93.63         2.09 o
  -2  11   2        602.78        582.60         5.72 o
  -1  11   2        239.86        252.85         3.73 o
   0  11   2         20.98         21.83         1.19 o
   1  11   2        241.96        246.61         3.42 o
   2  11   2        603.90        580.17         5.48 o
   3  11   2        101.65         96.19         2.01 o
   4  11   2        887.75        896.52         7.54 o
   5  11   2         47.34         50.61         1.80 o
   6  11   2        245.66        228.19         3.82 o
   7  11   2         33.72         33.57         1.70 o
   8  11   2         21.07         25.47         1.61 o
   9  11   2         40.11         35.35         1.90 o
  10  11   2         13.39         19.53         1.48 o
  11  11   2        194.91        204.61         3.29 o
 -10  12   2          9.84          8.91         1.10 o
  -9  12   2        260.76        301.35         4.49 o
  -8  12   2        203.41        200.98         3.79 o
  -7  12   2        138.95        150.55         2.86 o
  -6  12   2        491.54        471.31         5.59 o
  -5  12   2         15.26         15.03         1.36 o
  -4  12   2        399.74        393.81         4.74 o
  -3  12   2        529.49        468.00         5.42 o
  -2  12   2        133.30        129.15         2.51 o
  -1  12   2         28.29         24.42         1.45 o
   0  12   2        314.90        345.57         4.23 o
   1  12   2         27.14         22.83         1.53 o
   2  12   2        134.85        134.32         2.66 o
   3  12   2        532.33        478.25         5.30 o
   4  12   2        398.47        396.54         4.96 o
   5  12   2         14.99         14.88         1.42 o
   6  12   2        492.02        464.17         5.68 o
   7  12   2        139.50        147.91         3.11 o
   8  12   2        203.28        198.98         3.59 o
   9  12   2        258.47        295.78         5.22 o
  10  12   2          9.95          9.56         1.18 o
 -10  13   2         54.97         53.18         1.96 o
  -9  13   2         61.53         75.43         2.21 o
  -8  13   2         29.68         30.47         1.61 o
  -7  13   2         71.58         75.89         2.21 o
  -6  13   2         14.58         20.01         1.45 o
  -5  13   2        482.13        457.09         5.70 o
  -4  13   2         45.70         49.91         1.85 o
  -3  13   2        325.43        295.39         4.50 o
  -2  13   2       1089.10       1069.01         9.32 o
  -1  13   2        707.51        691.28         7.00 o
   0  13   2       1702.77       1624.35        11.99 o
   1  13   2        709.68        699.77         6.79 o
   2  13   2       1086.85       1068.85         9.49 o
   3  13   2        324.56        300.12         4.41 o
   4  13   2         45.44         47.44         1.93 o
   5  13   2        482.15        459.60         6.42 o
   6  13   2         14.63         20.83         1.68 o
   7  13   2         70.02         75.87         2.32 o
   8  13   2         28.91         33.56         1.85 o
   9  13   2         61.91         81.10         2.92 o
  10  13   2         54.77         53.51         2.03 o
  -9  14   2         10.47         11.85         1.31 o
  -8  14   2         23.49         28.50         1.63 o
  -7  14   2        101.81         91.99         2.63 o
  -6  14   2        105.91         99.87         2.66 o
  -5  14   2        102.79         98.35         2.75 o
  -4  14   2         13.63         17.74         1.36 o
  -3  14   2         26.56         25.07         1.58 o
  -2  14   2        163.38        169.71         3.86 o
  -1  14   2        201.54        185.51         3.40 o
   0  14   2          6.51         11.68         1.37 o
   1  14   2        204.14        195.64         3.74 o
   2  14   2        163.70        167.73         3.63 o
   3  14   2         26.76         28.80         1.59 o
   4  14   2         13.69         18.14         1.56 o
   5  14   2        100.53         94.76         2.77 o
   6  14   2        105.47         96.20         2.72 o
   7  14   2        100.88         94.53         2.36 o
   8  14   2         23.50         33.59         1.54 o
   9  14   2         10.94         14.79         1.31 o
  -8  15   2         41.01         35.58         1.78 o
  -7  15   2          9.14          8.93         1.22 o
  -6  15   2         14.41         10.69         1.21 o
  -5  15   2        402.10        416.60         5.57 o
  -4  15   2       1001.07       1070.40        12.51 o
  -3  15   2        232.09        229.69         4.15 o
  -2  15   2        391.76        405.61         5.52 o
  -1  15   2        308.16        299.25         4.44 o
   0  15   2        377.80        344.78         4.77 o
   1  15   2        306.78        298.49         4.58 o
   2  15   2        394.07        413.10         5.24 o
   3  15   2        233.14        225.13         3.65 o
   4  15   2        999.51       1060.92        14.90 o
   5  15   2        404.00        428.65         5.86 o
   6  15   2         14.37         10.57         1.17 o
   7  15   2          9.12         10.38         1.09 o
   8  15   2         41.59         33.47         1.66 o
  -7  16   2         48.55         50.59         3.06 o
  -6  16   2         31.49         27.52         1.73 o
  -5  16   2        220.65        235.96         5.30 o
  -4  16   2        471.84        478.02         7.10 o
  -3  16   2         67.33         70.19         2.64 o
  -2  16   2         86.80         77.76         2.38 o
  -1  16   2         47.46         46.78         2.23 o
   0  16   2          0.34          2.81         1.25 o
   1  16   2         48.00         46.37         1.69 o
   2  16   2         86.76         78.27         2.03 o
   3  16   2         67.14         64.71         2.01 o
   4  16   2        471.74        472.14         6.23 o
   5  16   2        220.52        244.37         4.07 o
   6  16   2         31.51         27.79         1.42 o
   7  16   2         48.62         47.64         1.82 o
  -6  17   2         25.63         33.17         1.60 o
  -5  17   2         13.19         13.37         1.40 o
  -4  17   2          8.93          9.35         1.28 o
  -3  17   2        154.34        179.14         3.77 o
  -2  17   2         40.79         40.75         1.90 o
  -1  17   2         26.05         32.17         1.55 o
   0  17   2          3.67          6.45         1.46 o
   1  17   2         25.63         31.68         1.49 o
   2  17   2         40.23         36.84         1.47 o
   3  17   2        155.08        176.94         3.14 o
   4  17   2          9.25          7.80         1.12 o
   5  17   2         12.99         16.22         1.28 o
   6  17   2         26.20         31.56         1.88 o
  -4  18   2          7.11          5.95         0.93 o
  -3  18   2         22.36         24.71         1.29 o
  -2  18   2         18.25         21.96         1.21 o
  -1  18   2          1.39          3.50         0.76 o
   0  18   2          0.24          0.72         0.90 o
   1  18   2          1.21          2.61         0.85 o
   2  18   2         18.29         23.60         1.40 o
   3  18   2         23.07         25.99         2.12 o
   4  18   2          6.91          2.91         1.00 o
  -2  19   2         12.16         12.83         1.87 o
  -1  19   2         14.68         21.36         1.41 o
   0  19   2          6.62          3.34         2.18 o
   1  19   2         15.53         20.69         1.45 o
   2  19   2         12.58         15.82         1.69 o
   1   0   3       5240.20       5079.71        35.37 o
   2   0   3      51625.75      48128.86       268.56 o
   3   0   3       8902.11       9172.69        56.93 o
   4   0   3        677.95        633.26         8.44 o
   5   0   3         17.31          2.34         1.58 o
   6   0   3        288.39        283.96         7.10 o
   7   0   3          0.12          2.25         2.08 o
   8   0   3       1142.90       1091.63        12.70 o
   9   0   3         21.80         22.96         1.76 o
  10   0   3         47.20         42.52         2.32 o
  11   0   3         46.92         41.73         2.38 o
  12   0   3          4.76          4.17         1.53 o
  13   0   3         61.70         48.51         2.09 o
 -13   1   3          6.77          7.28         1.22 o
 -12   1   3         98.16         75.31         3.39 o
 -11   1   3        108.29        100.38         3.44 o
 -10   1   3        295.06        299.86         5.38 o
  -9   1   3         17.33         14.21         1.31 o
  -8   1   3       1229.55       1089.51        15.41 o
  -7   1   3        559.58        561.26        12.34 o
  -6   1   3        464.11        483.95         9.33 o
  -5   1   3       1193.92       1315.18        14.63 o
  -4   1   3       1821.80       1714.46        14.55 o
  -3   1   3      17801.78      16151.84       104.84 o
  -2   1   3      18810.70      17662.05       102.06 o
  -1   1   3        318.98        297.95         3.73 o
   0   1   3       2524.92       2415.20        20.13 o
   1   1   3        317.72        293.35         3.65 o
   2   1   3      18817.00      17490.83       107.08 o
   3   1   3      17791.91      16224.56       118.80 o
   4   1   3       1835.82       1734.14        15.36 o
   5   1   3       1193.26       1301.86        14.65 o
   6   1   3        462.58        475.80         9.23 o
   7   1   3        561.05        571.67        11.77 o
   8   1   3       1224.06       1072.31         9.81 o
   9   1   3         16.59         13.84         1.48 o
  10   1   3        294.34        289.68         5.43 o
  11   1   3        108.70         96.76         3.44 o
  12   1   3         97.54         75.98         3.07 o
  13   1   3          6.82          8.66         1.14 o
 -13   2   3         94.74         99.67         2.81 o
 -12   2   3         65.69         66.07         3.55 o
 -11   2   3         14.94         19.03         2.19 o
 -10   2   3        109.10        100.87         2.98 o
  -9   2   3         87.64         82.34         2.60 o
  -8   2   3        189.15        153.87         2.85 o
  -7   2   3        144.09        108.43         5.77 o
  -6   2   3       3948.44       3984.60        44.16 o
  -5   2   3       2327.66       2385.08        23.51 o
  -4   2   3        801.01        791.48         8.61 o
  -3   2   3        711.35        748.16         7.49 o
  -2   2   3       3547.37       3368.28        23.66 o
  -1   2   3       9968.23       9284.65        58.61 o
   0   2   3       2996.67       2678.22        23.11 o
   1   2   3       9952.33       9227.58        57.33 o
   2   2   3       3537.42       3353.71        25.16 o
   3   2   3        703.63        743.74         7.71 o
   4   2   3        799.10        803.71         8.27 o
   5   2   3       2328.44       2405.80        25.29 o
   6   2   3       3945.10       3999.30        34.30 o
   7   2   3        141.73        100.65         4.89 o
   8   2   3        188.82        148.45         2.70 o
   9   2   3         88.35         77.53         2.39 o
  10   2   3        108.99        100.63         3.18 o
  11   2   3         14.74         19.64         1.88 o
  12   2   3         65.36         67.76         2.30 o
  13   2   3         95.38         95.84         2.67 o
 -13   3   3         10.74         12.65         1.29 o
 -12   3   3         10.98         10.02         2.24 o
 -11   3   3         12.83         13.79         1.84 o
 -10   3   3        369.72        361.83         5.67 o
  -9   3   3         70.16         64.84         2.02 o
  -8   3   3        438.88        425.91         4.80 o
  -7   3   3       2049.67       2074.58        27.96 o
  -6   3   3        554.53        572.44        12.62 o
  -5   3   3       1815.84       1805.71        17.75 o
  -4   3   3        265.09        249.87         4.44 o
  -3   3   3       3564.40       3502.43        24.37 o
  -2   3   3       3968.17       3898.58        26.04 o
  -1   3   3      31232.30      28393.21       161.04 o
   0   3   3         39.84         79.84         1.88 o
   1   3   3      31226.50      28849.40       178.04 o
   2   3   3       3977.74       3851.80        32.68 o
   3   3   3       3568.61       3458.13        24.14 o
   4   3   3        269.69        264.32         4.43 o
   5   3   3       1820.73       1826.26        18.32 o
   6   3   3        553.70        577.35         9.62 o
   7   3   3       2054.27       2070.83        30.44 o
   8   3   3        439.62        417.39         5.42 o
   9   3   3         70.75         66.83         2.38 o
  10   3   3        367.99        361.97         7.61 o
  11   3   3         13.05         14.16         1.95 o
  12   3   3         11.01          6.64         1.37 o
  13   3   3         10.58         11.98         1.31 o
 -13   4   3          3.85          6.31         1.33 o
 -12   4   3          9.86         12.34         1.94 o
 -11   4   3        313.29        313.62         5.55 o
 -10   4   3        343.47        341.92         5.32 o
  -9   4   3        200.55        173.40         3.52 o
  -8   4   3         81.63         85.05         2.19 o
  -7   4   3        347.50        313.42         5.14 o
  -6   4   3        618.19        670.55        14.11 o
  -5   4   3       1668.57       1483.10        16.04 o
  -4   4   3        517.88        445.11         6.80 o
  -3   4   3        281.25        327.38         5.76 o
  -2   4   3       3771.66       3444.74        24.79 o
  -1   4   3       4667.87       4789.61        32.29 o
   0   4   3       6659.41       6878.29        42.19 o
   1   4   3       4657.95       4860.19        33.10 o
   2   4   3       3767.48       3450.04        25.34 o
   3   4   3        275.32        319.30         5.08 o
   4   4   3        517.70        458.64         6.41 o
   5   4   3       1661.52       1468.61        16.38 o
   6   4   3        618.12        660.51        12.43 o
   7   4   3        351.30        306.04         5.31 o
   8   4   3         81.07         87.50         2.23 o
   9   4   3        201.15        175.24         3.78 o
  10   4   3        342.99        351.07         6.88 o
  11   4   3        311.99        324.59         5.91 o
  12   4   3         10.11         11.40         1.48 o
  13   4   3          3.87          5.55         1.04 o
 -13   5   3          1.60          0.38         0.84 o
 -12   5   3          8.28          7.16         1.20 o
 -11   5   3         76.12         93.19         2.70 o
 -10   5   3        150.56        173.87         3.51 o
  -9   5   3         13.67          8.30         1.26 o
  -8   5   3         33.79         35.79         1.63 o
  -7   5   3        333.48        321.61         4.82 o
  -6   5   3        147.60        146.33         5.66 o
  -5   5   3        649.92        606.09         9.18 o
  -4   5   3       4830.33       4970.62        49.50 o
  -3   5   3        675.31        762.62         9.70 o
  -2   5   3         32.15         32.52         1.59 o
  -1   5   3        503.45        399.08         5.78 o
   0   5   3      13333.72      12784.10        78.85 o
   1   5   3        501.58        405.47         5.86 o
   2   5   3         31.96         31.97         2.15 o
   3   5   3        675.03        767.64         8.69 o
   4   5   3       4827.17       4920.85        37.12 o
   5   5   3        647.68        611.93        10.22 o
   6   5   3        145.94        146.73         6.35 o
   7   5   3        333.90        316.95         4.14 o
   8   5   3         33.46         34.15         1.67 o
   9   5   3         13.50          8.56         2.06 o
  10   5   3        149.67        169.91         4.83 o
  11   5   3         75.71         96.38         3.16 o
  12   5   3          8.10          6.75         1.23 o
  13   5   3          1.66          1.37         0.76 o
 -13   6   3          1.58          2.91         0.97 o
 -12   6   3          5.13          4.74         0.92 o
 -11   6   3        121.14        113.19         2.94 o
 -10   6   3         66.59         66.22         2.19 o
  -9   6   3         82.50         90.19         2.84 o
  -8   6   3        221.48        244.44         4.01 o
  -7   6   3         92.82         78.10         2.27 o
  -6   6   3        221.28        200.74         4.81 o
  -5   6   3        887.76       1015.38        13.84 o
  -4   6   3        589.90        534.84         9.95 o
  -3   6   3        412.62        454.29         6.91 o
  -2   6   3       3290.16       3214.30        31.96 o
  -1   6   3        137.71        128.89         3.20 o
   0   6   3       5036.24       5006.98        32.24 o
   1   6   3        137.53        127.44         3.24 o
   2   6   3       3289.90       3276.20        29.40 o
   3   6   3        411.55        458.71         7.67 o
   4   6   3        588.18        506.96         8.71 o
   5   6   3        893.49       1027.22        17.08 o
   6   6   3        223.09        204.72         5.22 o
   7   6   3         91.96         78.47         2.22 o
   8   6   3        221.99        245.33         4.44 o
   9   6   3         83.45         85.40         2.77 o
  10   6   3         66.75         62.98         2.65 o
  11   6   3        120.74        114.19         3.26 o
  12   6   3          4.98          3.60         0.93 o
  13   6   3          1.61          4.37         1.05 o
 -13   7   3          8.10          3.46         1.57 o
 -12   7   3         32.30         26.55         1.29 o
 -11   7   3         95.60         90.41         2.59 o
 -10   7   3         71.56         74.48         2.37 o
  -9   7   3         48.68         50.99         2.42 o
  -8   7   3        376.94        367.03         6.54 o
  -7   7   3        184.84        196.11         4.58 o
  -6   7   3         29.05         27.14         1.75 o
  -5   7   3        141.60        145.32         5.35 o
  -4   7   3        490.49        466.21         8.73 o
  -3   7   3        996.38        983.25        12.62 o
  -2   7   3         11.46          4.75         1.56 o
  -1   7   3        467.82        595.90         7.49 o
   0   7   3      18657.52      19423.54       111.78 o
   1   7   3        465.02        581.83         8.76 o
   2   7   3         12.14          3.56         1.69 o
   3   7   3        992.33       1001.65        13.63 o
   4   7   3        488.89        471.82         9.50 o
   5   7   3        140.28        148.92         7.29 o
   6   7   3         28.85         25.96         1.26 o
   7   7   3        182.55        192.72         3.09 o
   8   7   3        373.96        353.40         5.29 o
   9   7   3         48.90         43.93         2.28 o
  10   7   3         71.13         73.32         2.94 o
  11   7   3         94.94         94.01         3.10 o
  12   7   3         32.30         23.38         1.30 o
  13   7   3          8.07          5.56         3.49 o
 -12   8   3          1.75          1.97         0.82 o
 -11   8   3         20.84         18.97         1.34 o
 -10   8   3         41.16         32.42         2.19 o
  -9   8   3        151.12        160.85         3.90 o
  -8   8   3        214.82        220.52         4.17 o
  -7   8   3        466.93        508.35         8.18 o
  -6   8   3        241.84        209.88         4.05 o
  -5   8   3       1187.78       1176.62         9.94 o
  -4   8   3        333.67        296.38         8.40 o
  -3   8   3        208.46        233.83         6.46 o
  -2   8   3       1636.85       1692.37        18.08 o
  -1   8   3       4822.03       4913.97        44.70 o
   0   8   3        858.99        939.12        13.01 o
   1   8   3       4818.14       5007.45        43.10 o
   2   8   3       1641.32       1635.19        19.18 o
   3   8   3        208.52        241.17         7.04 o
   4   8   3        335.87        317.19         9.34 o
   5   8   3       1182.63       1183.05        12.15 o
   6   8   3        242.10        209.47         3.10 o
   7   8   3        466.07        499.32         5.41 o
   8   8   3        214.49        221.62         4.12 o
   9   8   3        152.52        165.01         3.99 o
  10   8   3         41.70         38.68         2.24 o
  11   8   3         20.97         18.17         1.71 o
  12   8   3          1.87          1.63         0.88 o
 -12   9   3         51.09         57.27         1.76 o
 -11   9   3         23.42         21.59         1.33 o
 -10   9   3         92.54        108.21         2.75 o
  -9   9   3        249.84        286.30         5.12 o
  -8   9   3         18.27         20.43         1.76 o
  -7   9   3        221.77        210.12         3.89 o
  -6   9   3          4.23          9.46         1.19 o
  -5   9   3        259.79        229.82         3.20 o
  -4   9   3        275.42        298.38         3.97 o
  -3   9   3        230.80        220.97         7.04 o
  -2   9   3        813.38       1011.24        15.46 o
  -1   9   3       1434.42       1614.86        20.62 o
   0   9   3          6.29         17.48         2.53 o
   1   9   3       1431.16       1559.93        19.57 o
   2   9   3        815.47       1025.34        16.37 o
   3   9   3        228.34        224.78         6.81 o
   4   9   3        273.42        292.39         3.79 o
   5   9   3        260.24        231.92         3.22 o
   6   9   3          3.96         10.09         1.14 o
   7   9   3        221.36        210.09         3.86 o
   8   9   3         18.28         20.41         1.40 o
   9   9   3        247.49        275.79         4.72 o
  10   9   3         91.50        105.49         3.10 o
  11   9   3         22.98         20.08         1.53 o
  12   9   3         51.51         57.69         1.57 o
 -11  10   3        107.70        114.48         2.32 o
 -10  10   3          1.91          4.37         1.23 o
  -9  10   3         46.52         61.05         2.33 o
  -8  10   3        138.98        141.73         3.29 o
  -7  10   3        211.96        205.08         4.36 o
  -6  10   3        516.82        461.96         7.70 o
  -5  10   3        632.62        640.09         6.75 o
  -4  10   3          7.42          7.31         0.84 o
  -3  10   3       1171.54       1211.77         8.34 o
  -2  10   3        438.72        467.53         5.94 o
  -1  10   3       1792.73       1840.76        26.62 o
   0  10   3         13.38         10.64         3.01 o
   1  10   3       1785.86       1870.39        23.97 o
   2  10   3        442.69        459.93         5.54 o
   3  10   3       1166.50       1216.30         9.10 o
   4  10   3          7.58          8.56         0.98 o
   5  10   3        629.17        629.71         6.42 o
   6  10   3        518.52        457.87         5.50 o
   7  10   3        210.24        199.64         3.58 o
   8  10   3        139.37        135.10         2.87 o
   9  10   3         45.72         53.62         2.16 o
  10  10   3          2.00          3.04         1.22 o
  11  10   3        107.49        116.89         3.16 o
 -11  11   3         94.71        103.44         2.29 o
 -10  11   3          1.88          1.86         1.13 o
  -9  11   3        117.86        121.95         3.09 o
  -8  11   3         22.53         24.44         1.71 o
  -7  11   3         49.52         53.19         2.14 o
  -6  11   3         50.29         53.47         1.92 o
  -5  11   3        954.42        952.06         9.38 o
  -4  11   3        831.28        804.67         6.69 o
  -3  11   3        229.22        231.78         3.16 o
  -2  11   3         80.19         75.36         1.90 o
  -1  11   3        389.17        389.05         4.53 o
   0  11   3         85.46         95.23         2.24 o
   1  11   3        389.39        376.89         4.23 o
   2  11   3         78.83         73.93         2.02 o
   3  11   3        228.59        226.82         3.36 o
   4  11   3        835.35        796.23         7.06 o
   5  11   3        954.96        918.59        11.62 o
   6  11   3         49.72         51.08         2.04 o
   7  11   3         49.62         50.41         1.96 o
   8  11   3         22.79         20.56         1.50 o
   9  11   3        118.91        123.32         3.60 o
  10  11   3          1.65          2.11         1.45 o
  11  11   3         94.09        105.61         2.80 o
 -10  12   3         55.23         68.06         2.35 o
  -9  12   3         44.14         49.09         2.03 o
  -8  12   3        244.43        245.93         4.32 o
  -7  12   3        407.12        419.14         5.69 o
  -6  12   3        281.06        262.81         3.89 o
  -5  12   3        349.60        374.43         4.95 o
  -4  12   3        424.45        385.81         4.39 o
  -3  12   3        537.78        542.50         5.48 o
  -2  12   3        331.35        300.54         4.67 o
  -1  12   3         47.67         49.15         1.80 o
   0  12   3         20.37         11.11         1.08 o
   1  12   3         47.16         47.82         1.63 o
   2  12   3        331.94        300.36         4.24 o
   3  12   3        536.89        535.78         5.88 o
   4  12   3        422.14        387.45         4.80 o
   5  12   3        352.13        365.35         5.02 o
   6  12   3        279.48        263.30         4.96 o
   7  12   3        408.23        417.14         7.08 o
   8  12   3        241.87        246.41         4.12 o
   9  12   3         44.23         51.91         2.20 o
  10  12   3         55.86         65.31         1.95 o
 -10  13   3         90.83         89.12         2.63 o
  -9  13   3         26.44         30.57         1.51 o
  -8  13   3        289.75        317.88         4.61 o
  -7  13   3         97.65         86.61         2.50 o
  -6  13   3        183.46        188.74         3.43 o
  -5  13   3        154.56        147.07         2.97 o
  -4  13   3        200.16        209.20         3.37 o
  -3  13   3       1053.63       1029.05         9.54 o
  -2  13   3       1251.35       1192.98         9.77 o
  -1  13   3        653.00        602.02         6.36 o
   0  13   3       2468.14       2414.46        16.59 o
   1  13   3        650.93        618.33         6.92 o
   2  13   3       1259.88       1205.10        11.09 o
   3  13   3       1050.04       1014.98         8.97 o
   4  13   3        198.92        205.06         3.69 o
   5  13   3        155.06        146.25         3.34 o
   6  13   3        183.31        186.39         4.41 o
   7  13   3         98.35         89.82         2.62 o
   8  13   3        288.25        310.04         5.21 o
   9  13   3         26.44         29.88         1.95 o
  10  13   3         90.11         90.56         2.68 o
  -9  14   3          2.77          2.63         1.10 o
  -8  14   3         18.67         13.91         1.33 o
  -7  14   3         28.29         35.16         1.97 o
  -6  14   3         47.26         52.92         2.09 o
  -5  14   3         22.73         25.96         1.61 o
  -4  14   3         83.14         82.91         2.35 o
  -3  14   3          3.50          3.36         1.21 o
  -2  14   3        434.46        425.62         5.73 o
  -1  14   3         12.22         11.51         1.44 o
   0  14   3        137.88        156.62         3.50 o
   1  14   3         11.67         12.14         1.47 o
   2  14   3        433.68        433.46         5.73 o
   3  14   3          3.37          4.44         1.18 o
   4  14   3         83.33         84.11         2.48 o
   5  14   3         23.10         23.98         1.67 o
   6  14   3         47.15         50.68         1.94 o
   7  14   3         28.73         35.32         1.64 o
   8  14   3         18.38         15.02         1.23 o
   9  14   3          2.76          2.92         0.98 o
  -8  15   3          1.59          1.17         1.05 o
  -7  15   3         13.12          7.50         1.11 o
  -6  15   3         79.59         81.84         2.22 o
  -5  15   3         83.57         78.62         2.53 o
  -4  15   3        762.83        736.41         8.70 o
  -3  15   3         68.47         63.26         2.30 o
  -2  15   3         72.55         77.61         2.76 o
  -1  15   3          1.90         -0.29         1.37 o
   0  15   3         94.47        122.26         3.23 o
   1  15   3          1.80          3.45         1.21 o
   2  15   3         71.18         78.03         2.26 o
   3  15   3         69.56         66.81         2.05 o
   4  15   3        766.44        729.03        10.99 o
   5  15   3         84.09         82.43         2.39 o
   6  15   3         79.36         83.62         2.32 o
   7  15   3         12.83          9.68         0.97 o
   8  15   3          1.59          1.68         1.16 o
  -7  16   3         22.78         23.07         1.94 o
  -6  16   3         80.49         88.78         2.74 o
  -5  16   3        376.76        401.79         8.04 o
  -4  16   3        118.76        131.42         3.95 o
  -3  16   3         41.25         51.51         2.32 o
  -2  16   3          9.37         10.49         1.46 o
  -1  16   3         59.65         54.63         2.22 o
   0  16   3        166.04        140.93         3.00 o
   1  16   3         59.51         49.52         1.86 o
   2  16   3          9.43         10.09         1.14 o
   3  16   3         42.15         48.62         1.73 o
   4  16   3        119.05        126.41         2.80 o
   5  16   3        377.56        396.57         6.23 o
   6  16   3         81.34         90.92         2.31 o
   7  16   3         21.77         21.15         1.39 o
  -6  17   3         39.75         46.32         2.16 o
  -5  17   3        100.06        104.95         2.29 o
  -4  17   3         82.97         73.49         2.17 o
  -3  17   3         53.10         49.49         2.16 o
  -2  17   3         17.42         16.00         1.32 o
  -1  17   3         27.99         27.23         1.60 o
   0  17   3         82.15         89.95         2.42 o
   1  17   3         27.70         27.05         1.69 o
   2  17   3         17.44         13.29         1.18 o
   3  17   3         53.06         47.58         1.95 o
   4  17   3         83.03         67.83         1.95 o
   5  17   3        101.01        110.19         2.72 o
   6  17   3         40.12         43.64         2.12 o
  -4  18   3          5.94          4.82         0.93 o
  -3  18   3          5.73          9.97         1.02 o
  -2  18   3         58.87         61.18         1.91 o
  -1  18   3          7.28          9.49         0.94 o
   0  18   3         12.14         24.85         1.16 o
   1  18   3          6.84          6.46         0.98 o
   2  18   3         58.44         63.31         2.24 o
   3  18   3          5.60         10.91         1.24 o
   4  18   3          5.87          6.87         1.20 o
  -2  19   3        116.19        110.26         6.18 o
  -1  19   3          5.32          5.49         1.24 o
   0  19   3          5.55         11.13         1.55 o
   1  19   3          5.61          8.24         1.31 o
   2  19   3        118.36        120.33         6.50 o
   0   0   4       4911.48       4457.35        48.60 o
   1   0   4        431.74        476.38         5.77 o
   2   0   4       4437.76       4298.72        25.75 o
   3   0   4       2105.31       2213.25        15.27 o
   4   0   4        657.30        645.63         8.19 o
   5   0   4       1175.53       1233.22        15.39 o
   6   0   4       1141.42       1371.37        17.11 o
   7   0   4         17.81         22.60         2.55 o
   8   0   4          0.14          2.63         1.13 o
   9   0   4          0.09          2.04         1.30 o
  10   0   4        621.29        601.68         8.40 o
  11   0   4         47.51         51.04         2.55 o
  12   0   4          4.83          5.75         1.55 o
  13   0   4         53.71         68.76         2.36 o
 -13   1   4         37.38         45.73         2.01 o
 -12   1   4         90.65         96.83         3.17 o
 -11   1   4         78.49        105.49         3.53 o
 -10   1   4        287.11        278.73         6.13 o
  -9   1   4        139.46        146.14         3.18 o
  -8   1   4        255.65        246.95         3.70 o
  -7   1   4        891.81        895.84        14.87 o
  -6   1   4        113.17         72.48         3.87 o
  -5   1   4       1660.23       1743.49        17.89 o
  -4   1   4        203.27        281.92         4.88 o
  -3   1   4       3481.87       3037.32        20.08 o
  -2   1   4       3535.48       3081.03        19.56 o
  -1   1   4       4738.06       4503.93        29.37 o
   0   1   4        762.05        749.64         8.12 o
   1   1   4       4741.07       4434.69        33.64 o
   2   1   4       3548.34       3072.88        20.35 o
   3   1   4       3481.22       3103.72        19.36 o
   4   1   4        202.73        285.60         5.98 o
   5   1   4       1655.28       1751.15        17.86 o
   6   1   4        112.75         76.20         3.84 o
   7   1   4        890.80        904.94        15.33 o
   8   1   4        254.39        241.48         3.72 o
   9   1   4        140.04        139.57         3.08 o
  10   1   4        288.35        274.99         5.11 o
  11   1   4         78.34         98.84         3.67 o
  12   1   4         91.21         96.92         2.97 o
  13   1   4         37.43         42.19         1.95 o
 -13   2   4         19.37         19.66         1.91 o
 -12   2   4         64.89         67.56         3.07 o
 -11   2   4        147.98        171.74         4.30 o
 -10   2   4         46.29         38.90         2.50 o
  -9   2   4        334.21        375.30         5.21 o
  -8   2   4         27.27         20.80         1.34 o
  -7   2   4        343.21        358.84        10.36 o
  -6   2   4         84.42        125.55         5.27 o
  -5   2   4       2585.29       2626.58        22.18 o
  -4   2   4        675.40        792.40         8.12 o
  -3   2   4        794.23        805.94         7.37 o
  -2   2   4       4408.09       4402.99        27.86 o
  -1   2   4       4937.66       4504.17        29.26 o
   0   2   4        705.24        680.17         7.26 o
   1   2   4       4933.44       4505.52        30.48 o
   2   2   4       4406.24       4343.32        27.99 o
   3   2   4        787.42        795.13         7.92 o
   4   2   4        669.07        803.57         8.49 o
   5   2   4       2582.19       2702.66        23.47 o
   6   2   4         84.23        118.81         4.54 o
   7   2   4        342.75        346.51         9.31 o
   8   2   4         27.48         21.64         1.23 o
   9   2   4        333.21        373.67         5.76 o
  10   2   4         46.29         41.29         2.23 o
  11   2   4        146.86        171.85         4.08 o
  12   2   4         65.20         66.93         2.38 o
  13   2   4         18.97         15.87         1.47 o
 -13   3   4         45.68         49.67         1.90 o
 -12   3   4        112.48        110.18         3.41 o
 -11   3   4        270.21        247.73         5.92 o
 -10   3   4         24.53         25.26         1.76 o
  -9   3   4        285.87        288.52         4.43 o
  -8   3   4        723.76        665.92         7.45 o
  -7   3   4        765.24        864.12        12.31 o
  -6   3   4       1454.22       1685.92        24.62 o
  -5   3   4       1283.12       1300.42        16.67 o
  -4   3   4       5904.78       5619.38        38.34 o
  -3   3   4        176.80        209.80         3.40 o
  -2   3   4       1042.10       1052.19         8.66 o
  -1   3   4       2245.88       2022.88        15.10 o
   0   3   4      21561.55      21152.87       149.82 o
   1   3   4       2244.19       2043.17        16.49 o
   2   3   4       1032.94       1032.75        10.46 o
   3   3   4        176.02        207.60         3.64 o
   4   3   4       5887.67       5659.54        37.23 o
   5   3   4       1286.20       1340.94        17.48 o
   6   3   4       1458.12       1698.31        18.82 o
   7   3   4        764.55        862.59        12.33 o
   8   3   4        720.15        669.88         8.04 o
   9   3   4        286.66        285.81         4.35 o
  10   3   4         24.16         23.89         1.99 o
  11   3   4        269.69        253.56         5.59 o
  12   3   4        112.94         99.39         2.86 o
  13   3   4         45.61         56.28         2.36 o
 -13   4   4         25.92         18.59         1.29 o
 -12   4   4         88.51         74.61         2.83 o
 -11   4   4          6.11          2.00         1.68 o
 -10   4   4        378.29        375.54         5.65 o
  -9   4   4       1192.64       1207.69        13.78 o
  -8   4   4        365.70        357.57         4.45 o
  -7   4   4        278.83        281.16         4.25 o
  -6   4   4        603.46        529.98        12.19 o
  -5   4   4        707.11        661.98        10.22 o
  -4   4   4        751.31        801.98         8.99 o
  -3   4   4        161.47        203.16         4.24 o
  -2   4   4        413.30        349.56         5.01 o
  -1   4   4        290.90        211.08         3.39 o
   0   4   4       3126.26       2724.25        19.73 o
   1   4   4        288.11        223.49         4.28 o
   2   4   4        412.95        354.82         5.28 o
   3   4   4        162.57        212.79         4.36 o
   4   4   4        753.53        805.52        10.08 o
   5   4   4        705.20        640.61        10.32 o
   6   4   4        603.20        543.79        11.68 o
   7   4   4        277.81        275.23         5.46 o
   8   4   4        363.78        353.01         4.69 o
   9   4   4       1191.16       1180.97        14.58 o
  10   4   4        378.74        382.98         9.76 o
  11   4   4          5.96          0.81         1.61 o
  12   4   4         89.07         68.94         2.43 o
  13   4   4         25.81         21.19         1.33 o
 -13   5   4         21.07         22.83         1.36 o
 -12   5   4         16.67         26.71         1.89 o
 -11   5   4        320.36        300.36         5.49 o
 -10   5   4         13.83         10.24         1.42 o
  -9   5   4         31.72         33.69         1.64 o
  -8   5   4         80.83         72.79         2.10 o
  -7   5   4         46.38         60.05         1.76 o
  -6   5   4        193.99        171.01         6.13 o
  -5   5   4         59.82         66.65         3.16 o
  -4   5   4         14.83          8.59         1.70 o
  -3   5   4       1428.71       1564.07        15.77 o
  -2   5   4         35.43         44.61         3.99 o
  -1   5   4       1649.39       1761.88        14.52 o
   0   5   4          0.16          2.95         1.24 o
   1   5   4       1650.22       1795.62        15.47 o
   2   5   4         34.25         27.96         1.83 o
   3   5   4       1433.95       1563.67        15.08 o
   4   5   4         15.56          8.02         1.62 o
   5   5   4         61.07         78.33         4.20 o
   6   5   4        192.68        172.60         6.34 o
   7   5   4         46.34         61.89         1.93 o
   8   5   4         80.08         73.03         2.29 o
   9   5   4         32.07         33.04         2.40 o
  10   5   4         13.65          8.39         1.84 o
  11   5   4        318.32        317.48         5.58 o
  12   5   4         16.88         25.50         1.66 o
  13   5   4         21.12         24.12         1.28 o
 -13   6   4         25.90         30.84         1.70 o
 -12   6   4         57.52         49.99         1.92 o
 -11   6   4         34.58         28.24         1.63 o
 -10   6   4         51.32         34.56         1.72 o
  -9   6   4         25.82         33.97         1.89 o
  -8   6   4         18.81         17.52         1.64 o
  -7   6   4        455.57        468.68         5.70 o
  -6   6   4        102.22        115.58         3.19 o
  -5   6   4        687.91        810.55        11.53 o
  -4   6   4        666.68        661.75         9.28 o
  -3   6   4        368.79        425.17         6.93 o
  -2   6   4        100.84         84.86         2.50 o
  -1   6   4       2073.73       2164.37        17.53 o
   0   6   4        252.18        230.18         4.64 o
   1   6   4       2073.18       2184.20        18.17 o
   2   6   4        100.12         86.63         3.43 o
   3   6   4        374.50        409.79         8.01 o
   4   6   4        669.69        660.93        10.26 o
   5   6   4        680.51        834.10        15.01 o
   6   6   4        101.63        114.42         3.01 o
   7   6   4        457.13        473.14         5.46 o
   8   6   4         18.46         16.73         1.49 o
   9   6   4         25.83         33.83         2.05 o
  10   6   4         50.81         34.90         2.16 o
  11   6   4         34.51         28.28         1.91 o
  12   6   4         57.28         49.18         1.60 o
  13   6   4         25.76         32.38         1.60 o
 -12   7   4         50.30         55.25         1.78 o
 -11   7   4        151.21        162.26         3.33 o
 -10   7   4        226.28        237.02         4.28 o
  -9   7   4         58.75         65.60         2.52 o
  -8   7   4        520.99        460.71         8.46 o
  -7   7   4        704.76        696.30         9.48 o
  -6   7   4         45.14         51.59         2.01 o
  -5   7   4         70.53         71.88         4.09 o
  -4   7   4        630.58        711.15        11.00 o
  -3   7   4       1214.23       1171.16        14.35 o
  -2   7   4        127.72        127.81         4.62 o
  -1   7   4       3384.21       3446.08        30.36 o
   0   7   4        431.15        474.15         7.21 o
   1   7   4       3411.14       3454.50        28.31 o
   2   7   4        128.83        140.04         4.66 o
   3   7   4       1212.93       1203.23        16.00 o
   4   7   4        631.12        696.76        12.87 o
   5   7   4         72.02         82.20         5.83 o
   6   7   4         46.06         50.73         1.56 o
   7   7   4        706.39        690.97         6.59 o
   8   7   4        517.80        449.60         6.06 o
   9   7   4         58.42         68.64         2.88 o
  10   7   4        224.85        236.41         4.34 o
  11   7   4        150.65        166.80         4.80 o
  12   7   4         49.94         57.24         1.83 o
 -12   8   4         53.01         40.06         1.59 o
 -11   8   4         79.04         73.89         2.24 o
 -10   8   4         33.78         31.32         1.67 o
  -9   8   4          6.59          4.66         1.48 o
  -8   8   4         33.48         37.24         2.58 o
  -7   8   4        101.94        101.71         2.56 o
  -6   8   4        116.41        115.41         2.54 o
  -5   8   4        108.94        126.58         2.68 o
  -4   8   4        266.07        282.20         7.27 o
  -3   8   4        109.32        111.57         4.77 o
  -2   8   4        666.60        742.35        11.95 o
  -1   8   4       4185.58       4189.14        38.74 o
   0   8   4       1266.71       1362.25        16.77 o
   1   8   4       4159.99       4176.77        37.90 o
   2   8   4        663.29        740.45        13.06 o
   3   8   4        110.00        112.71         5.17 o
   4   8   4        268.42        272.23         8.34 o
   5   8   4        109.85        126.35         2.49 o
   6   8   4        117.05        116.24         2.43 o
   7   8   4        103.20        103.97         2.52 o
   8   8   4         32.87         35.79         1.83 o
   9   8   4          6.58          4.28         1.58 o
  10   8   4         33.92         30.59         1.81 o
  11   8   4         78.87         71.69         2.53 o
  12   8   4         52.87         41.11         1.45 o
 -12   9   4         11.10         13.04         1.41 o
 -11   9   4         96.74         91.15         2.30 o
 -10   9   4         74.76         56.62         1.97 o
  -9   9   4        104.12        104.97         2.85 o
  -8   9   4        452.52        482.99         6.39 o
  -7   9   4        235.81        232.44         4.82 o
  -6   9   4        538.10        510.94         6.52 o
  -5   9   4         83.20         77.09         2.31 o
  -4   9   4        478.84        455.11         4.45 o
  -3   9   4        442.28        476.34        10.22 o
  -2   9   4        577.35        614.89        11.71 o
  -1   9   4       1224.33       1292.82        19.44 o
   0   9   4         49.32         38.25         3.49 o
   1   9   4       1224.80       1278.18        19.34 o
   2   9   4        582.75        614.54        13.11 o
   3   9   4        443.76        473.94        10.90 o
   4   9   4        480.85        449.02         4.72 o
   5   9   4         83.83         76.73         2.07 o
   6   9   4        532.51        504.00         6.97 o
   7   9   4        235.72        230.70         3.72 o
   8   9   4        450.03        486.99         6.34 o
   9   9   4        105.21        103.07         3.02 o
  10   9   4         73.80         55.63         2.33 o
  11   9   4         96.60         98.00         3.62 o
  12   9   4         11.27         10.24         0.99 o
 -11  10   4         29.10         20.77         1.40 o
 -10  10   4         11.48         10.99         1.27 o
  -9  10   4         83.02         83.48         2.62 o
  -8  10   4         41.51         44.71         1.98 o
  -7  10   4        117.12        112.19         2.96 o
  -6  10   4         95.72         95.84         2.69 o
  -5  10   4       1633.83       1716.76        13.39 o
  -4  10   4        224.31        218.02         2.97 o
  -3  10   4        178.34        177.46         2.69 o
  -2  10   4        407.49        387.40         5.18 o
  -1  10   4        516.41        549.14         6.84 o
   0  10   4         40.10         37.89         2.75 o
   1  10   4        516.27        551.54         6.19 o
   2  10   4        405.02        376.99         4.67 o
   3  10   4        176.50        166.48         2.75 o
   4  10   4        225.47        223.60         3.16 o
   5  10   4       1635.39       1697.16        13.94 o
   6  10   4         95.46         94.55         2.44 o
   7  10   4        117.67        110.96         2.94 o
   8  10   4         42.05         42.12         1.98 o
   9  10   4         83.94         76.46         2.84 o
  10  10   4         11.54          9.18         1.59 o
  11  10   4         29.13         20.01         1.36 o
 -11  11   4         23.71         24.88         1.31 o
 -10  11   4         86.17         80.49         2.22 o
  -9  11   4        341.07        325.46         5.83 o
  -8  11   4          8.51          4.88         1.40 o
  -7  11   4        305.88        303.72         4.83 o
  -6  11   4        120.29        110.07         2.67 o
  -5  11   4         49.66         44.35         1.74 o
  -4  11   4       1407.92       1409.65         9.32 o
  -3  11   4        360.13        335.52         4.00 o
  -2  11   4        415.53        388.81         4.37 o
  -1  11   4        260.17        266.17         3.35 o
   0  11   4        427.83        370.08         4.16 o
   1  11   4        260.62        265.81         3.97 o
   2  11   4        420.21        390.01         4.76 o
   3  11   4        360.16        328.93         4.13 o
   4  11   4       1405.03       1400.11         9.81 o
   5  11   4         49.26         43.07         1.78 o
   6  11   4        121.79        106.81         2.76 o
   7  11   4        303.87        305.21         5.78 o
   8  11   4          8.24          3.27         1.28 o
   9  11   4        338.01        322.63         5.78 o
  10  11   4         86.89         82.20         2.62 o
  11  11   4         23.51         24.90         1.42 o
 -10  12   4          5.65          5.67         0.92 o
  -9  12   4         59.67         59.99         2.16 o
  -8  12   4        103.99        103.08         2.61 o
  -7  12   4         35.65         38.70         1.91 o
  -6  12   4        163.67        166.88         3.21 o
  -5  12   4        189.82        182.09         3.13 o
  -4  12   4        262.94        223.65         3.37 o
  -3  12   4       2047.60       1904.08        12.34 o
  -2  12   4        309.80        310.75         4.18 o
  -1  12   4        357.68        396.06         4.77 o
   0  12   4          0.89          4.78         1.05 o
   1  12   4        357.40        397.01         5.37 o
   2  12   4        306.55        309.43         4.48 o
   3  12   4       2051.11       1894.66        13.05 o
   4  12   4        264.80        226.64         3.46 o
   5  12   4        189.64        171.62         3.38 o
   6  12   4        163.75        166.61         3.35 o
   7  12   4         35.64         37.61         1.74 o
   8  12   4        103.64         98.42         2.61 o
   9  12   4         58.87         61.53         2.31 o
  10  12   4          5.54          6.89         1.16 o
 -10  13   4         36.41         35.68         1.95 o
  -9  13   4         32.46         27.42         1.46 o
  -8  13   4          7.08          7.86         1.16 o
  -7  13   4        121.06        119.00         2.86 o
  -6  13   4         96.69         85.24         2.37 o
  -5  13   4        109.55        108.12         2.69 o
  -4  13   4         80.37        103.76         2.30 o
  -3  13   4         67.13         73.88         2.35 o
  -2  13   4        707.57        666.93         8.54 o
  -1  13   4        589.08        542.61         6.26 o
   0  13   4        345.64        310.24         4.88 o
   1  13   4        589.26        539.28         6.25 o
   2  13   4        705.69        680.83         7.22 o
   3  13   4         67.86         71.51         2.19 o
   4  13   4         80.69        107.67         3.14 o
   5  13   4        110.07        108.08         2.80 o
   6  13   4         96.61         83.50         2.42 o
   7  13   4        121.26        118.63         2.80 o
   8  13   4          6.95         11.40         1.47 o
   9  13   4         32.03         27.44         1.44 o
  10  13   4         36.52         39.82         1.77 o
  -9  14   4         12.85         12.05         1.14 o
  -8  14   4         88.92         87.90         2.42 o
  -7  14   4         23.15         25.16         1.54 o
  -6  14   4         54.90         51.15         2.08 o
  -5  14   4        103.72        103.16         2.58 o
  -4  14   4         66.79         77.27         2.11 o
  -3  14   4         81.42         79.87         2.59 o
  -2  14   4         19.68         18.73         1.43 o
  -1  14   4        192.06        192.81         4.03 o
   0  14   4          0.25          0.60         1.32 o
   1  14   4        191.30        188.64         4.05 o
   2  14   4         19.42         20.12         1.54 o
   3  14   4         80.67         74.89         2.31 o
   4  14   4         67.19         78.27         2.40 o
   5  14   4        102.45        100.44         2.92 o
   6  14   4         54.36         46.61         1.87 o
   7  14   4         23.67         28.42         1.71 o
   8  14   4         89.45         87.82         2.26 o
   9  14   4         13.12         15.72         1.18 o
  -8  15   4         74.04         63.02         2.33 o
  -7  15   4         40.37         39.40         1.66 o
  -6  15   4         26.79         24.26         1.47 o
  -5  15   4        102.27        102.32         2.77 o
  -4  15   4         37.38         29.91         1.80 o
  -3  15   4        269.92        297.90         4.69 o
  -2  15   4        599.18        586.77         7.43 o
  -1  15   4        748.36        722.85         8.10 o
   0  15   4        984.40       1006.56        10.00 o
   1  15   4        751.14        721.75         8.12 o
   2  15   4        596.59        577.89         6.19 o
   3  15   4        269.81        291.22         4.21 o
   4  15   4         36.69         28.59         1.60 o
   5  15   4        101.90        105.62         2.73 o
   6  15   4         27.17         27.09         1.50 o
   7  15   4         39.62         40.53         1.55 o
   8  15   4         74.11         65.96         2.40 o
  -7  16   4         32.47         35.59         1.92 o
  -6  16   4         25.03         28.13         1.66 o
  -5  16   4        198.05        208.31         4.10 o
  -4  16   4         66.87         78.97         3.00 o
  -3  16   4        142.31        151.54         3.61 o
  -2  16   4         14.55         16.31         1.53 o
  -1  16   4         57.41         61.22         2.23 o
   0  16   4          2.97          0.02         1.17 o
   1  16   4         57.31         61.27         2.08 o
   2  16   4         14.36         16.53         1.36 o
   3  16   4        141.63        147.40         2.68 o
   4  16   4         66.61         67.99         2.10 o
   5  16   4        197.81        205.57         3.85 o
   6  16   4         24.80         22.62         1.41 o
   7  16   4         32.83         36.23         2.77 o
  -6  17   4          1.72          3.28         1.29 o
  -5  17   4         19.37         23.28         1.31 o
  -4  17   4         87.13         95.57         2.58 o
  -3  17   4         13.00         22.57         1.96 o
  -2  17   4         47.71         51.44         1.76 o
  -1  17   4         66.46         65.27         1.97 o
   0  17   4         36.57         31.95         1.65 o
   1  17   4         66.01         63.15         2.05 o
   2  17   4         46.85         52.78         1.65 o
   3  17   4         12.66         20.90         1.41 o
   4  17   4         87.93         93.79         2.46 o
   5  17   4         19.15         21.95         1.29 o
   6  17   4          1.57          3.40         1.25 o
  -4  18   4         71.59         86.55         2.13 o
  -3  18   4         90.57        103.77         2.37 o
  -2  18   4         54.52         53.53         1.78 o
  -1  18   4         49.48         49.78         1.47 o
   0  18   4          3.11          1.86         0.82 o
   1  18   4         49.55         52.26         1.60 o
   2  18   4         55.03         52.72         1.68 o
   3  18   4         91.67        108.53         2.80 o
   4  18   4         70.82         86.34         2.54 o
  -1  19   4         15.50         19.56         2.71 o
   0  19   4         74.30         61.18         3.16 o
   1  19   4         15.46         14.30         2.93 o
   1   0   5        142.79        128.63         3.19 o
   2   0   5       8804.29       8646.71        56.23 o
   3   0   5       2327.00       2510.32        17.19 o
   4   0   5         90.90        129.36         3.52 o
   5   0   5        731.87        734.26        11.03 o
   6   0   5         46.49         70.97         3.63 o
   7   0   5        125.55        134.10         5.44 o
   8   0   5        109.46        123.69         3.10 o
   9   0   5         21.61         29.13         1.58 o
  10   0   5        338.41        333.42         5.72 o
  11   0   5        315.58        310.54         7.48 o
  12   0   5        112.90        102.49         3.82 o
  13   0   5          1.74          2.06         1.04 o
 -13   1   5         74.90         68.74         2.28 o
 -12   1   5         32.49         29.21         1.79 o
 -11   1   5        107.13        106.30         3.49 o
 -10   1   5        206.12        208.79         4.30 o
  -9   1   5        132.92        113.72         2.73 o
  -8   1   5        212.10        200.13         3.28 o
  -7   1   5        221.75        201.10         6.68 o
  -6   1   5        174.14        159.39         5.41 o
  -5   1   5       1049.36       1052.92        12.30 o
  -4   1   5       4747.39       4664.39        30.72 o
  -3   1   5       1204.64       1317.92        11.39 o
  -2   1   5       1029.74        934.12         8.08 o
  -1   1   5       1510.02       1403.84        12.08 o
   0   1   5      13545.77      12457.13        78.25 o
   1   1   5       1499.18       1391.87        12.31 o
   2   1   5       1023.73        916.40         8.60 o
   3   1   5       1211.18       1330.02        11.13 o
   4   1   5       4745.29       4716.92        30.49 o
   5   1   5       1049.94       1077.83        12.92 o
   6   1   5        175.67        173.76         5.51 o
   7   1   5        221.62        199.60         7.16 o
   8   1   5        211.65        206.36         3.53 o
   9   1   5        134.73        114.96         2.71 o
  10   1   5        205.97        207.54         3.84 o
  11   1   5        108.32        103.82         3.33 o
  12   1   5         32.10         33.43         3.13 o
  13   1   5         74.94         66.88         2.48 o
 -13   2   5         28.16         26.64         1.60 o
 -12   2   5         20.24         15.23         1.67 o
 -11   2   5         92.74         90.10         3.38 o
 -10   2   5        442.48        439.60         6.99 o
  -9   2   5         31.53         28.61         1.70 o
  -8   2   5        510.08        494.32         5.27 o
  -7   2   5        454.31        439.14         7.91 o
  -6   2   5       1158.65       1312.96        19.63 o
  -5   2   5       1077.56       1217.36        13.29 o
  -4   2   5        706.29        720.93         8.07 o
  -3   2   5       2982.25       2792.34        18.78 o
  -2   2   5       7714.49       7116.33        39.30 o
  -1   2   5      13327.85      12646.53        71.98 o
   0   2   5        425.40        511.07         5.71 o
   1   2   5      13324.53      12759.58        77.65 o
   2   2   5       7722.86       7069.25        59.91 o
   3   2   5       2976.93       2769.32        20.14 o
   4   2   5        711.90        736.82         7.97 o
   5   2   5       1087.88       1254.71        16.39 o
   6   2   5       1154.74       1300.61        17.13 o
   7   2   5        454.81        445.81         7.93 o
   8   2   5        507.38        491.82         5.24 o
   9   2   5         31.26         29.63         1.63 o
  10   2   5        440.90        431.11         6.75 o
  11   2   5         92.73         88.12         3.20 o
  12   2   5         20.12         16.27         1.48 o
  13   2   5         27.92         21.45         1.68 o
 -13   3   5         36.09         39.82         1.66 o
 -12   3   5         57.58         56.29         2.45 o
 -11   3   5        133.98        127.80         4.60 o
 -10   3   5        210.49        215.35         4.37 o
  -9   3   5        408.64        414.50         5.00 o
  -8   3   5       1192.20       1147.80        10.71 o
  -7   3   5        980.48        937.40        13.55 o
  -6   3   5        759.15        740.70        14.63 o
  -5   3   5       1568.41       1743.72        18.79 o
  -4   3   5       3339.37       3342.56        23.75 o
  -3   3   5        880.51        936.82         8.84 o
  -2   3   5       3057.27       2837.41        18.26 o
  -1   3   5       1977.37       1657.39        12.20 o
   0   3   5       2721.62       2475.04        22.16 o
   1   3   5       1985.28       1691.33        14.81 o
   2   3   5       3053.98       2836.84        21.44 o
   3   3   5        882.88        910.81         9.31 o
   4   3   5       3337.54       3328.73        24.69 o
   5   3   5       1567.96       1786.25        18.42 o
   6   3   5        759.44        761.37        12.47 o
   7   3   5        978.77        939.54        12.86 o
   8   3   5       1190.13       1151.92        12.11 o
   9   3   5        409.57        417.47         6.31 o
  10   3   5        210.03        213.70         4.38 o
  11   3   5        134.47        130.66         4.77 o
  12   3   5         57.51         56.31         2.33 o
  13   3   5         35.79         42.11         1.91 o
 -13   4   5          5.42          5.60         0.97 o
 -12   4   5          6.93          4.83         1.47 o
 -11   4   5         99.11        106.43         3.57 o
 -10   4   5        211.95        204.65         4.32 o
  -9   4   5        863.49        863.92         8.22 o
  -8   4   5        714.27        661.43         7.31 o
  -7   4   5         29.85         42.25         1.66 o
  -6   4   5        557.13        619.37        12.47 o
  -5   4   5        481.05        501.14         8.82 o
  -4   4   5        454.94        463.46         6.78 o
  -3   4   5       1452.53       1522.12        13.27 o
  -2   4   5       1554.97       1539.53        11.52 o
  -1   4   5        171.50        162.53         3.53 o
   0   4   5        334.97        392.10         5.73 o
   1   4   5        170.68        170.24         3.97 o
   2   4   5       1563.39       1589.57        14.55 o
   3   4   5       1458.68       1494.39        12.55 o
   4   4   5        453.51        455.92         7.35 o
   5   4   5        481.28        530.19         9.45 o
   6   4   5        562.24        628.50        12.83 o
   7   4   5         29.91         39.13         1.65 o
   8   4   5        714.33        663.49         6.73 o
   9   4   5        867.92        862.11        12.31 o
  10   4   5        212.97        204.50         7.98 o
  11   4   5         99.69        112.62         3.31 o
  12   4   5          6.98          3.09         1.26 o
  13   4   5          5.52          5.15         0.90 o
 -13   5   5         14.62         16.98         1.17 o
 -12   5   5         43.37         35.98         1.97 o
 -11   5   5         20.66         21.94         1.48 o
 -10   5   5          3.99          5.52         1.33 o
  -9   5   5        238.32        252.29         4.17 o
  -8   5   5        686.69        711.36         8.37 o
  -7   5   5         99.93        106.16         2.33 o
  -6   5   5        626.81        660.72        12.41 o
  -5   5   5        129.41        161.40         5.18 o
  -4   5   5        854.04        910.91        11.09 o
  -3   5   5        335.23        344.99         5.78 o
  -2   5   5        935.29        872.68         9.99 o
  -1   5   5        315.73        323.48         5.67 o
   0   5   5        305.01        280.74         5.01 o
   1   5   5        318.65        335.27         5.80 o
   2   5   5        935.39        878.24        11.36 o
   3   5   5        334.22        335.95         6.45 o
   4   5   5        848.73        908.54        11.55 o
   5   5   5        130.78        171.79         7.35 o
   6   5   5        627.59        648.46        13.77 o
   7   5   5        101.81         99.84         2.30 o
   8   5   5        686.54        711.05         7.30 o
   9   5   5        237.87        253.03         5.62 o
  10   5   5          4.16          8.25         1.64 o
  11   5   5         20.84         21.87         1.73 o
  12   5   5         43.48         43.28         2.28 o
  13   5   5         14.23         19.24         1.72 o
 -13   6   5          0.94          0.95         1.42 o
 -12   6   5         11.60         12.17         1.94 o
 -11   6   5        115.60        116.68         2.55 o
 -10   6   5         99.88        104.53         2.70 o
  -9   6   5        140.51        139.74         3.03 o
  -8   6   5         65.83         70.39         2.11 o
  -7   6   5         13.81         14.89         1.14 o
  -6   6   5        397.00        411.99         4.74 o
  -5   6   5        131.00        133.50         4.66 o
  -4   6   5        328.28        350.54         6.86 o
  -3   6   5       1629.12       1819.81        19.80 o
  -2   6   5       3343.40       3503.73        27.79 o
  -1   6   5        111.07        110.89         4.03 o
   0   6   5       5521.23       5778.23        40.59 o
   1   6   5        113.26        107.23         3.41 o
   2   6   5       3345.54       3541.95        30.19 o
   3   6   5       1634.01       1820.02        19.62 o
   4   6   5        328.30        344.88         7.74 o
   5   6   5        128.46        133.93         6.04 o
   6   6   5        397.15        402.72         7.11 o
   7   6   5         13.88         15.22         1.16 o
   8   6   5         65.34         68.06         2.30 o
   9   6   5        139.43        135.03         3.33 o
  10   6   5        100.37        100.81         2.95 o
  11   6   5        116.23        120.62         3.01 o
  12   6   5         11.60         10.58         1.08 o
  13   6   5          0.92          1.54         3.76 o
 -12   7   5          7.61          1.76         0.84 o
 -11   7   5         24.96         24.66         1.48 o
 -10   7   5         28.77         23.61         1.53 o
  -9   7   5         31.34         33.53         1.95 o
  -8   7   5        108.03        110.75         2.99 o
  -7   7   5        134.65        116.57         2.89 o
  -6   7   5        483.92        509.93         5.74 o
  -5   7   5        400.86        399.64         6.49 o
  -4   7   5        168.54        162.03         5.61 o
  -3   7   5        220.05        230.36         6.29 o
  -2   7   5         91.10         78.31         3.78 o
  -1   7   5        828.61        860.33        11.40 o
   0   7   5        929.40        990.59        11.96 o
   1   7   5        817.44        853.91        12.43 o
   2   7   5         90.97         78.67         4.24 o
   3   7   5        221.79        226.99         6.32 o
   4   7   5        169.70        167.47         6.03 o
   5   7   5        400.75        400.60        10.06 o
   6   7   5        482.15        504.26         5.01 o
   7   7   5        135.10        116.52         2.60 o
   8   7   5        108.38        113.09         2.81 o
   9   7   5         31.86         25.78         2.04 o
  10   7   5         29.22         24.82         1.76 o
  11   7   5         24.88         24.27         1.75 o
  12   7   5          7.77          1.44         0.96 o
 -12   8   5          3.06          1.31         1.06 o
 -11   8   5         12.53          5.20         0.96 o
 -10   8   5          9.88          9.90         1.14 o
  -9   8   5        275.49        254.25         4.42 o
  -8   8   5         41.85         55.92         2.28 o
  -7   8   5         13.77         10.49         1.42 o
  -6   8   5        406.54        417.21         5.00 o
  -5   8   5         69.24         71.04         1.91 o
  -4   8   5         97.55         96.46         4.78 o
  -3   8   5       1223.51       1342.53        17.61 o
  -2   8   5       1582.15       1586.86        18.91 o
  -1   8   5        950.24        945.85        14.27 o
   0   8   5       1160.61       1170.73        16.16 o
   1   8   5        954.04        951.95        15.69 o
   2   8   5       1578.40       1562.15        22.56 o
   3   8   5       1219.30       1308.53        20.67 o
   4   8   5         97.72         97.75         5.88 o
   5   8   5         69.22         64.47         1.80 o
   6   8   5        404.83        410.88         4.80 o
   7   8   5         13.70         10.48         1.16 o
   8   8   5         41.21         50.54         2.13 o
   9   8   5        276.24        258.63         4.85 o
  10   8   5          9.79         10.59         1.40 o
  11   8   5         12.57          3.74         1.32 o
  12   8   5          3.12          3.10         0.85 o
 -12   9   5         28.63         35.02         3.03 o
 -11   9   5         50.73         42.69         1.61 o
 -10   9   5         43.28         38.70         1.66 o
  -9   9   5         12.77         14.64         1.50 o
  -8   9   5        212.84        229.54         4.08 o
  -7   9   5        210.23        181.15         3.30 o
  -6   9   5         14.75         14.75         1.24 o
  -5   9   5         29.30         35.06         1.88 o
  -4   9   5        354.67        359.40         3.92 o
  -3   9   5         22.15         31.40         1.64 o
  -2   9   5        397.91        419.39         9.74 o
  -1   9   5        224.90        222.94         8.44 o
   0   9   5       1838.68       1789.14        23.85 o
   1   9   5        224.68        208.65         7.46 o
   2   9   5        401.23        409.23        10.81 o
   3   9   5         22.29         31.33         1.81 o
   4   9   5        349.83        353.82         3.95 o
   5   9   5         28.62         30.59         1.60 o
   6   9   5         14.48         16.05         1.43 o
   7   9   5        210.40        177.73         3.14 o
   8   9   5        213.04        218.09         3.89 o
   9   9   5         12.52         16.11         1.53 o
  10   9   5         43.04         37.48         1.87 o
  11   9   5         50.27         41.50         2.02 o
  12   9   5         28.70         38.16         1.79 o
 -11  10   5         17.12         12.47         0.94 o
 -10  10   5         59.70         65.20         1.96 o
  -9  10   5        255.54        279.35         4.58 o
  -8  10   5        194.19        209.14         3.76 o
  -7  10   5        321.45        348.21         5.02 o
  -6  10   5        107.14         91.91         3.09 o
  -5  10   5        489.95        486.10         5.04 o
  -4  10   5       1391.09       1465.08         9.44 o
  -3  10   5        332.63        319.16         3.77 o
  -2  10   5        579.81        572.46         5.52 o
  -1  10   5        606.62        611.67         7.47 o
   0  10   5       2807.40       2833.61        23.83 o
   1  10   5        602.02        609.91         6.61 o
   2  10   5        581.20        576.85         6.32 o
   3  10   5        330.92        319.01         3.75 o
   4  10   5       1390.93       1441.08        10.61 o
   5  10   5        490.99        488.54         5.80 o
   6  10   5        105.75         88.82         2.94 o
   7  10   5        318.31        333.67         4.87 o
   8  10   5        194.55        212.48         4.74 o
   9  10   5        254.66        276.58         4.60 o
  10  10   5         59.39         64.37         2.31 o
  11  10   5         17.18         12.28         1.27 o
 -11  11   5          3.82          4.77         0.96 o
 -10  11   5        148.55        140.85         2.86 o
  -9  11   5         26.52         26.88         1.74 o
  -8  11   5        451.00        485.60         6.08 o
  -7  11   5        295.87        281.19         4.63 o
  -6  11   5        596.24        607.36         7.58 o
  -5  11   5        662.63        706.25         6.61 o
  -4  11   5        155.35        144.85         2.47 o
  -3  11   5         90.03        102.18         2.18 o
  -2  11   5        254.18        228.87         3.32 o
  -1  11   5        612.60        657.48         6.04 o
   0  11   5          0.99          0.94         0.91 o
   1  11   5        610.57        650.48         6.40 o
   2  11   5        252.72        224.05         3.24 o
   3  11   5         87.99         98.35         2.09 o
   4  11   5        154.92        146.41         2.63 o
   5  11   5        663.02        686.12         6.65 o
   6  11   5        599.29        608.29         7.98 o
   7  11   5        295.91        283.07         4.58 o
   8  11   5        450.48        481.27         8.68 o
   9  11   5         26.70         26.37         1.62 o
  10  11   5        148.40        139.01         3.00 o
  11  11   5          4.00          6.21         1.19 o
 -10  12   5         50.57         46.35         1.65 o
  -9  12   5        113.08        150.82         3.36 o
  -8  12   5         29.68         27.34         1.56 o
  -7  12   5        167.31        170.96         3.74 o
  -6  12   5         46.24         50.19         2.00 o
  -5  12   5        204.46        187.57         3.25 o
  -4  12   5         50.96         41.67         1.70 o
  -3  12   5        690.78        663.81         5.89 o
  -2  12   5        409.24        402.00         5.03 o
  -1  12   5          9.42         13.21         1.15 o
   0  12   5        168.55        184.85         3.16 o
   1  12   5          9.25         13.09         1.49 o
   2  12   5        407.03        391.01         4.76 o
   3  12   5        694.15        657.44         6.38 o
   4  12   5         51.05         42.19         1.79 o
   5  12   5        204.68        192.10         3.58 o
   6  12   5         45.58         51.10         2.02 o
   7  12   5        168.35        171.52         3.41 o
   8  12   5         29.78         28.12         1.65 o
   9  12   5        112.40        145.85         3.72 o
  10  12   5         50.90         49.18         1.81 o
 -10  13   5          2.60          6.71         1.62 o
  -9  13   5         36.41         35.83         1.55 o
  -8  13   5         28.64         36.04         1.63 o
  -7  13   5         45.46         37.80         1.81 o
  -6  13   5        160.09        161.41         3.26 o
  -5  13   5        543.61        525.30         6.38 o
  -4  13   5        334.12        334.43         4.29 o
  -3  13   5        559.70        534.45         6.09 o
  -2  13   5         40.76         40.81         2.29 o
  -1  13   5       2023.56       1958.21        14.66 o
   0  13   5         60.77         72.99         2.28 o
   1  13   5       2025.25       1929.00        14.82 o
   2  13   5         41.68         42.29         1.89 o
   3  13   5        554.90        532.37         6.26 o
   4  13   5        335.93        336.61         4.75 o
   5  13   5        544.11        520.69         6.32 o
   6  13   5        160.21        159.12         3.40 o
   7  13   5         45.75         36.03         1.76 o
   8  13   5         29.51         39.50         2.10 o
   9  13   5         36.10         36.36         1.82 o
  10  13   5          2.53          5.19         1.24 o
  -9  14   5         35.57         39.78         1.84 o
  -8  14   5         19.66         19.31         1.26 o
  -7  14   5         63.49         75.66         2.18 o
  -6  14   5         12.77         16.25         1.38 o
  -5  14   5        129.40        128.64         2.85 o
  -4  14   5         17.22         17.20         1.20 o
  -3  14   5        113.78         99.88         2.79 o
  -2  14   5        152.21        167.00         3.48 o
  -1  14   5          9.39          3.84         1.43 o
   0  14   5        697.45        709.14         8.05 o
   1  14   5          9.46          4.33         1.28 o
   2  14   5        154.44        164.03         3.31 o
   3  14   5        113.35         93.83         2.51 o
   4  14   5         16.61         14.75         1.25 o
   5  14   5        129.71        131.68         3.24 o
   6  14   5         13.20         19.36         1.86 o
   7  14   5         63.73         73.55         2.08 o
   8  14   5         19.25         21.81         1.28 o
   9  14   5         36.02         40.28         2.03 o
  -8  15   5         30.44         32.25         1.71 o
  -7  15   5        100.94         96.37         2.83 o
  -6  15   5          7.65          7.81         0.99 o
  -5  15   5         15.88         15.77         1.39 o
  -4  15   5         68.86         78.73         2.63 o
  -3  15   5        491.13        461.94         6.38 o
  -2  15   5        301.35        298.87         5.01 o
  -1  15   5       1166.72       1077.73        10.57 o
   0  15   5        235.80        196.82         3.67 o
   1  15   5       1165.19       1086.03        10.22 o
   2  15   5        302.72        292.60         4.75 o
   3  15   5        491.30        456.12         5.44 o
   4  15   5         68.34         80.32         2.37 o
   5  15   5         16.47         16.70         1.32 o
   6  15   5          7.39          8.20         1.11 o
   7  15   5        100.16         98.98         2.31 o
   8  15   5         30.27         31.26         1.53 o
  -7  16   5         41.93         42.25         2.67 o
  -6  16   5        123.44        125.52         3.74 o
  -5  16   5          4.39          3.58         1.10 o
  -4  16   5         24.32         21.71         1.67 o
  -3  16   5        152.96        162.78         3.16 o
  -2  16   5         43.83         49.87         1.79 o
  -1  16   5          5.64          7.62         1.37 o
   0  16   5        140.61        127.13         3.02 o
   1  16   5          5.49          9.02         1.23 o
   2  16   5         43.95         51.38         1.90 o
   3  16   5        155.37        163.02         2.91 o
   4  16   5         24.45         20.85         1.48 o
   5  16   5          4.29          3.96         1.33 o
   6  16   5        124.26        129.53         2.84 o
   7  16   5         41.81         42.48         2.45 o
  -6  17   5         10.42          8.27         1.48 o
  -5  17   5         23.15         26.62         1.45 o
  -4  17   5         34.60         32.53         1.64 o
  -3  17   5        149.96        162.82         3.10 o
  -2  17   5         11.34         15.24         1.21 o
  -1  17   5         11.11         17.74         1.28 o
   0  17   5         20.88         13.32         1.21 o
   1  17   5         11.37         15.79         1.28 o
   2  17   5         11.17         14.32         1.06 o
   3  17   5        150.57        160.60         2.86 o
   4  17   5         34.21         32.77         1.41 o
   5  17   5         23.29         23.80         1.34 o
   6  17   5         10.62         10.93         3.08 o
  -4  18   5         27.62         34.98         1.71 o
  -3  18   5         12.47          9.00         1.14 o
  -2  18   5         19.97         29.58         1.47 o
  -1  18   5         23.16         25.08         1.26 o
   0  18   5          5.76          5.23         0.80 o
   1  18   5         23.28         25.13         1.14 o
   2  18   5         20.33         28.60         1.47 o
   3  18   5         12.21          8.85         1.72 o
   4  18   5         27.60         35.56         1.91 o
   0   0   6       3052.48       2894.23        36.03 o
   1   0   6       1789.43       1697.03        15.38 o
   2   0   6       2515.93       2526.44        16.81 o
   3   0   6         44.57         43.74         1.91 o
   4   0   6        157.17        112.28         3.07 o
   5   0   6        367.39        424.35         7.92 o
   6   0   6        886.76        911.34        13.18 o
   7   0   6        549.42        498.60         7.06 o
   8   0   6       2434.05       2361.09        21.64 o
   9   0   6        488.96        478.06         5.89 o
  10   0   6        234.93        264.57         5.29 o
  11   0   6         34.64         39.01         2.35 o
  12   0   6         16.60         17.97         1.60 o
  13   0   6          7.90          8.89         1.03 o
 -13   1   6         11.61          9.19         1.15 o
 -12   1   6         10.67         10.15         1.52 o
 -11   1   6         59.35         54.53         2.50 o
 -10   1   6        101.84         98.91         3.19 o
  -9   1   6        727.69        703.37         8.70 o
  -8   1   6        344.36        328.70         5.11 o
  -7   1   6        362.65        376.48         5.71 o
  -6   1   6       1156.37       1170.90        16.68 o
  -5   1   6       1056.24       1135.37        13.46 o
  -4   1   6        416.18        386.92         6.13 o
  -3   1   6        488.33        569.56         6.77 o
  -2   1   6       2866.30       2516.45        16.29 o
  -1   1   6        411.47        475.77         6.07 o
   0   1   6         56.83         48.08         1.71 o
   1   1   6        412.20        461.11         5.93 o
   2   1   6       2858.69       2503.38        19.34 o
   3   1   6        487.33        562.52         7.03 o
   4   1   6        419.21        397.30         5.38 o
   5   1   6       1050.56       1142.70        14.60 o
   6   1   6       1153.01       1160.95        17.89 o
   7   1   6        365.99        394.71         6.53 o
   8   1   6        346.55        324.83         4.21 o
   9   1   6        727.43        716.58         9.21 o
  10   1   6        102.83         89.48         2.52 o
  11   1   6         59.65         56.59         2.67 o
  12   1   6         10.46          8.90         1.30 o
  13   1   6         11.88         10.37         1.37 o
 -13   2   6         61.71         72.06         2.20 o
 -12   2   6         17.18         15.29         1.63 o
 -11   2   6        237.74        238.36         4.36 o
 -10   2   6        600.83        549.85         8.60 o
  -9   2   6        139.35        128.22         3.09 o
  -8   2   6         43.85         46.88         1.69 o
  -7   2   6        318.03        323.88         5.23 o
  -6   2   6        452.23        550.98        10.89 o
  -5   2   6        959.89       1005.14        11.49 o
  -4   2   6       2010.09       1640.88        15.70 o
  -3   2   6        261.97        224.75         4.07 o
  -2   2   6       6177.23       5955.36        30.77 o
  -1   2   6       4409.37       4341.87        26.78 o
   0   2   6       1153.17       1264.96        10.36 o
   1   2   6       4415.96       4352.19        27.87 o
   2   2   6       6167.56       6002.00        38.60 o
   3   2   6        262.43        232.02         5.17 o
   4   2   6       2015.74       1651.64        14.03 o
   5   2   6        955.85       1003.21        13.61 o
   6   2   6        450.82        541.96        10.91 o
   7   2   6        318.61        329.71         7.16 o
   8   2   6         43.55         47.76         1.80 o
   9   2   6        139.27        123.52         2.91 o
  10   2   6        601.27        552.81         6.75 o
  11   2   6        238.27        239.97         4.97 o
  12   2   6         17.71         12.24         1.54 o
  13   2   6         61.42         70.58         2.46 o
 -13   3   6         29.88         20.45         1.42 o
 -12   3   6        111.86        119.16         3.19 o
 -11   3   6         39.73         39.89         2.26 o
 -10   3   6        200.77        201.92         4.21 o
  -9   3   6       1165.92       1114.55        11.12 o
  -8   3   6         78.20         79.75         2.08 o
  -7   3   6        532.07        478.89         5.69 o
  -6   3   6         41.59         59.00         4.20 o
  -5   3   6        159.40        120.52         4.13 o
  -4   3   6       2302.08       2273.03        20.29 o
  -3   3   6       1764.82       1911.25        14.58 o
  -2   3   6        781.93        792.29         7.42 o
  -1   3   6       4406.21       4116.23        26.07 o
   0   3   6       2422.20       2456.73        17.87 o
   1   3   6       4393.98       4127.18        26.91 o
   2   3   6        785.21        785.34         8.57 o
   3   3   6       1761.05       1934.79        20.34 o
   4   3   6       2300.73       2259.52        20.48 o
   5   3   6        159.64        120.57         4.41 o
   6   3   6         41.45         58.80         3.55 o
   7   3   6        532.09        470.62         6.21 o
   8   3   6         79.61         80.82         2.41 o
   9   3   6       1162.52       1128.45        14.41 o
  10   3   6        200.86        209.33         3.97 o
  11   3   6         39.27         41.29         3.22 o
  12   3   6        112.35        121.36         3.36 o
  13   3   6         30.08         22.99         1.70 o
 -13   4   6         45.91         42.33         1.75 o
 -12   4   6         38.36         40.94         1.99 o
 -11   4   6        196.65        185.10         4.22 o
 -10   4   6        166.40        166.24         3.66 o
  -9   4   6         75.96         73.23         2.28 o
  -8   4   6        531.75        481.34         6.27 o
  -7   4   6         55.00         73.02         1.91 o
  -6   4   6         98.27        124.05         5.61 o
  -5   4   6        488.05        471.41         8.70 o
  -4   4   6       2116.13       2035.53        19.52 o
  -3   4   6        751.88        861.81         9.39 o
  -2   4   6       1082.22       1205.70        10.76 o
  -1   4   6       1177.89       1035.69        10.23 o
   0   4   6       2484.11       2241.24        18.22 o
   1   4   6       1167.38       1041.76        11.07 o
   2   4   6       1073.64       1202.74        12.41 o
   3   4   6        755.23        861.58         9.64 o
   4   4   6       2122.71       2034.80        19.33 o
   5   4   6        487.16        479.63         8.44 o
   6   4   6         99.16        128.58         5.84 o
   7   4   6         54.11         71.14         2.11 o
   8   4   6        532.28        478.70         8.56 o
   9   4   6         75.46         69.55         2.38 o
  10   4   6        165.90        160.57         3.97 o
  11   4   6        197.54        178.30         4.05 o
  12   4   6         38.80         44.20         2.16 o
  13   4   6         46.05         43.06         1.57 o
 -13   5   6         21.27         19.91         1.62 o
 -12   5   6         53.18         51.00         2.16 o
 -11   5   6          6.46          3.19         1.23 o
 -10   5   6          8.07         11.84         1.53 o
  -9   5   6        147.68        139.80         3.12 o
  -8   5   6        165.61        167.04         2.96 o
  -7   5   6        220.19        187.07         2.92 o
  -6   5   6         31.70         24.04         1.88 o
  -5   5   6        303.85        334.81         7.99 o
  -4   5   6        663.73        699.64         9.81 o
  -3   5   6       1473.78       1383.38        13.77 o
  -2   5   6       1927.79       2250.50        19.34 o
  -1   5   6        625.74        701.18         8.26 o
   0   5   6       2218.57       2179.90        18.44 o
   1   5   6        628.81        697.48         9.23 o
   2   5   6       1937.40       2297.47        21.79 o
   3   5   6       1475.96       1367.17        14.95 o
   4   5   6        663.14        708.45        11.37 o
   5   5   6        306.33        356.37         9.49 o
   6   5   6         32.78         23.43         2.10 o
   7   5   6        221.13        187.46         3.73 o
   8   5   6        167.23        169.47         3.31 o
   9   5   6        148.35        135.37         3.49 o
  10   5   6          7.94         13.96         1.57 o
  11   5   6          6.66          7.41         1.48 o
  12   5   6         53.26         52.12         2.18 o
  13   5   6         21.30         23.25         1.70 o
 -13   6   6         25.01         26.84         2.46 o
 -12   6   6         22.42         19.95         1.37 o
 -11   6   6        231.12        217.03         4.50 o
 -10   6   6         70.79         72.71         2.28 o
  -9   6   6        139.67        124.46         2.98 o
  -8   6   6         31.97         27.77         1.59 o
  -7   6   6          4.20          2.64         0.90 o
  -6   6   6         81.84         90.25         2.09 o
  -5   6   6        576.55        573.99        11.03 o
  -4   6   6        318.39        281.46         6.71 o
  -3   6   6       1295.00       1495.96        15.91 o
  -2   6   6       4160.52       4203.23        34.11 o
  -1   6   6        894.55        882.72        12.13 o
   0   6   6        915.59        720.71        11.03 o
   1   6   6        886.61        878.76        12.15 o
   2   6   6       4168.62       4251.99        35.15 o
   3   6   6       1283.67       1481.49        17.56 o
   4   6   6        316.61        297.89         7.42 o
   5   6   6        572.80        589.69        13.35 o
   6   6   6         82.03         92.22         2.12 o
   7   6   6          4.34          1.29         1.03 o
   8   6   6         31.84         28.70         1.60 o
   9   6   6        139.16        121.65         3.16 o
  10   6   6         69.87         64.43         2.34 o
  11   6   6        229.70        217.19         5.49 o
  12   6   6         22.66         20.99         1.22 o
  13   6   6         24.87         32.93         3.76 o
 -12   7   6         78.10         74.54         3.58 o
 -11   7   6          8.98          7.85         1.15 o
 -10   7   6         20.96         19.94         1.43 o
  -9   7   6        148.68        149.66         3.42 o
  -8   7   6        743.12        745.98         9.14 o
  -7   7   6        183.87        167.92         3.10 o
  -6   7   6        113.55        114.12         2.41 o
  -5   7   6         99.08        132.97         3.00 o
  -4   7   6        110.80        104.19         4.62 o
  -3   7   6        292.33        292.84         7.17 o
  -2   7   6        706.43        709.70        11.50 o
  -1   7   6        612.37        552.80         9.08 o
   0   7   6        694.64        833.15        11.52 o
   1   7   6        612.72        564.67         9.48 o
   2   7   6        706.85        694.31        12.24 o
   3   7   6        291.17        298.55         8.09 o
   4   7   6        109.87        109.72         5.03 o
   5   7   6         98.30        136.26         2.61 o
   6   7   6        112.94        114.54         2.24 o
   7   7   6        183.10        165.34         3.08 o
   8   7   6        740.34        736.68         8.10 o
   9   7   6        149.64        149.46         3.80 o
  10   7   6         20.90         21.08         1.70 o
  11   7   6          8.94          7.70         1.39 o
  12   7   6         77.46         73.23         2.15 o
 -12   8   6         11.41         12.32         1.26 o
 -11   8   6         44.99         51.61         1.83 o
 -10   8   6        139.89        135.26         2.83 o
  -9   8   6          2.79          2.85         1.32 o
  -8   8   6        101.49         98.93         2.74 o
  -7   8   6         13.69         11.65         1.42 o
  -6   8   6        202.76        186.48         3.05 o
  -5   8   6        568.07        558.17         6.05 o
  -4   8   6         49.56         47.12         1.76 o
  -3   8   6        208.82        237.68         7.07 o
  -2   8   6        131.16        152.20         5.40 o
  -1   8   6       2747.67       2921.75        29.43 o
   0   8   6         71.44        143.84         5.84 o
   1   8   6       2754.73       2951.86        32.14 o
   2   8   6        129.93        153.42         6.74 o
   3   8   6        209.18        230.49         8.31 o
   4   8   6         49.90         44.61         2.11 o
   5   8   6        571.31        550.46         5.58 o
   6   8   6        202.68        184.96         3.87 o
   7   8   6         13.99          9.49         1.25 o
   8   8   6        101.12         94.26         2.85 o
   9   8   6          2.74          7.59         1.46 o
  10   8   6        140.07        140.26         3.15 o
  11   8   6         44.82         54.18         2.23 o
  12   8   6         11.34         14.77         1.21 o
 -12   9   6          6.39          6.65         1.34 o
 -11   9   6         15.75         15.05         1.28 o
 -10   9   6        142.00        156.06         3.24 o
  -9   9   6        156.93        158.83         3.37 o
  -8   9   6        367.71        358.14         5.12 o
  -7   9   6        105.64         85.81         2.69 o
  -6   9   6        650.29        636.19         6.28 o
  -5   9   6        413.10        420.50         4.40 o
  -4   9   6        311.58        284.73         4.20 o
  -3   9   6        115.19        151.41         2.40 o
  -2   9   6         43.97         52.61         3.75 o
  -1   9   6         91.58         86.20         5.53 o
   0   9   6          9.40          0.85         2.60 o
   1   9   6         91.57         80.27         4.91 o
   2   9   6         42.51         49.33         4.07 o
   3   9   6        114.08        152.04         3.13 o
   4   9   6        313.74        282.77         3.50 o
   5   9   6        409.89        410.91         4.65 o
   6   9   6        653.03        636.38         6.81 o
   7   9   6        104.35         92.01         4.17 o
   8   9   6        365.80        352.60         5.64 o
   9   9   6        156.99        162.69         3.49 o
  10   9   6        142.06        150.84         4.39 o
  11   9   6         15.56         17.02         1.68 o
  12   9   6          6.14          6.29         1.15 o
 -11  10   6         88.95         91.69         3.27 o
 -10  10   6        116.79        121.68         2.64 o
  -9  10   6        168.23        169.58         3.49 o
  -8  10   6         17.48         21.17         1.61 o
  -7  10   6       1435.41       1493.77        15.08 o
  -6  10   6        127.79        124.99         2.77 o
  -5  10   6        498.20        491.34         5.42 o
  -4  10   6        133.69        120.74         2.47 o
  -3  10   6         14.09         16.39         1.11 o
  -2  10   6         56.66         56.51         1.70 o
  -1  10   6        110.27         84.68         2.10 o
   0  10   6        795.69        875.82         8.06 o
   1  10   6        111.67         86.01         2.06 o
   2  10   6         56.75         56.45         1.80 o
   3  10   6         14.03         19.71         1.33 o
   4  10   6        132.34        117.63         2.30 o
   5  10   6        496.01        485.59         5.48 o
   6  10   6        125.96        124.41         2.83 o
   7  10   6       1433.35       1478.62        15.67 o
   8  10   6         17.57         24.30         1.82 o
   9  10   6        168.31        167.41         3.45 o
  10  10   6        116.79        121.24         3.04 o
  11  10   6         88.20         91.36         3.02 o
 -11  11   6          6.53          5.83         1.01 o
 -10  11   6         68.18         64.97         2.08 o
  -9  11   6         52.43         49.91         2.04 o
  -8  11   6        209.30        217.64         4.08 o
  -7  11   6         95.78        130.62         3.15 o
  -6  11   6        844.39        835.69         9.66 o
  -5  11   6        905.03        884.64         7.55 o
  -4  11   6        225.19        225.41         3.18 o
  -3  11   6       1096.87       1065.86         8.39 o
  -2  11   6        126.40        121.72         2.55 o
  -1  11   6        164.91        172.60         2.85 o
   0  11   6        344.46        365.64         4.69 o
   1  11   6        167.60        175.83         3.07 o
   2  11   6        126.14        116.69         2.42 o
   3  11   6       1098.68       1054.65         9.36 o
   4  11   6        225.22        223.15         4.17 o
   5  11   6        906.13        877.53         8.45 o
   6  11   6        844.70        822.72         9.41 o
   7  11   6         96.39        127.24         3.19 o
   8  11   6        209.99        219.14         3.92 o
   9  11   6         52.69         48.94         1.80 o
  10  11   6         68.33         63.38         2.19 o
  11  11   6          6.26          5.08         1.09 o
 -10  12   6         11.67         10.16         1.00 o
  -9  12   6         56.22         54.64         1.89 o
  -8  12   6        158.11        165.83         3.29 o
  -7  12   6        259.97        267.20         4.50 o
  -6  12   6        289.69        284.52         4.79 o
  -5  12   6        542.88        532.52         6.04 o
  -4  12   6        254.88        263.80         3.70 o
  -3  12   6        161.72        159.58         2.87 o
  -2  12   6        793.74        756.23         6.97 o
  -1  12   6         99.00        104.56         2.43 o
   0  12   6         32.67         28.38         1.48 o
   1  12   6         98.15        102.77         2.54 o
   2  12   6        796.72        760.21         7.18 o
   3  12   6        163.01        160.19         2.97 o
   4  12   6        254.02        251.03         3.79 o
   5  12   6        542.78        507.86         7.57 o
   6  12   6        290.20        273.65         5.73 o
   7  12   6        258.44        258.92         6.07 o
   8  12   6        158.13        159.06         3.17 o
   9  12   6         55.69         51.30         1.58 o
  10  12   6         11.20         10.83         1.25 o
  -9  13   6         29.48         19.10         1.15 o
  -8  13   6         76.78         78.13         2.08 o
  -7  13   6         17.33         16.20         1.39 o
  -6  13   6        383.56        381.50         5.11 o
  -5  13   6        646.33        662.97         7.39 o
  -4  13   6         29.06         19.64         1.42 o
  -3  13   6        262.33        269.38         4.28 o
  -2  13   6       1337.24       1330.33        11.90 o
  -1  13   6         17.91         22.54         3.07 o
   0  13   6       1105.67       1068.36         9.28 o
   1  13   6         17.46         20.94         1.51 o
   2  13   6       1338.32       1315.48        11.87 o
   3  13   6        262.53        263.52         4.18 o
   4  13   6         29.51         23.67         1.42 o
   5  13   6        644.82        645.91        10.08 o
   6  13   6        383.13        369.39         6.46 o
   7  13   6         17.64         19.74         1.43 o
   8  13   6         76.29         77.68         2.17 o
   9  13   6         29.56         21.08         1.83 o
  -9  14   6         17.64         19.49         1.80 o
  -8  14   6         16.79         24.93         1.41 o
  -7  14   6          5.96          8.61         1.25 o
  -6  14   6         52.64         45.13         1.72 o
  -5  14   6         29.36         32.17         1.73 o
  -4  14   6        155.27        141.77         2.82 o
  -3  14   6        160.45        159.07         3.34 o
  -2  14   6         68.55         80.40         2.50 o
  -1  14   6         45.50         56.07         2.23 o
   0  14   6        399.75        390.49         5.75 o
   1  14   6         45.38         53.07         2.04 o
   2  14   6         70.46         77.96         2.51 o
   3  14   6        161.09        161.52         3.41 o
   4  14   6        155.58        144.90         2.85 o
   5  14   6         29.85         31.94         1.74 o
   6  14   6         52.98         49.20         2.12 o
   7  14   6          5.88         12.06         1.22 o
   8  14   6         16.49         20.57         1.17 o
   9  14   6         17.49         21.54         1.91 o
  -8  15   6         38.82         46.54         3.81 o
  -7  15   6         12.63         16.91         1.23 o
  -6  15   6         37.71         35.85         1.54 o
  -5  15   6        118.88        131.82         2.85 o
  -4  15   6        107.75         82.57         2.52 o
  -3  15   6        154.06        156.29         3.69 o
  -2  15   6        449.43        428.02         5.85 o
  -1  15   6        370.95        384.50         5.29 o
   0  15   6        739.01        752.32         7.98 o
   1  15   6        371.20        386.14         5.29 o
   2  15   6        447.04        432.05         5.44 o
   3  15   6        154.47        152.35         3.17 o
   4  15   6        105.93         78.23         2.29 o
   5  15   6        117.40        132.18         3.05 o
   6  15   6         37.48         34.52         1.62 o
   7  15   6         12.53         17.21         1.12 o
   8  15   6         39.01         51.35         3.53 o
  -7  16   6         18.01         20.70         1.90 o
  -6  16   6         41.30         35.33         1.69 o
  -5  16   6         20.24         23.03         1.61 o
  -4  16   6          0.23         -0.02         1.12 o
  -3  16   6        420.85        425.17         5.05 o
  -2  16   6          4.39          4.71         1.18 o
  -1  16   6        107.72        110.24         2.53 o
   0  16   6        218.55        199.23         3.24 o
   1  16   6        106.07        107.71         2.59 o
   2  16   6          4.33          3.12         1.15 o
   3  16   6        423.55        429.14         5.86 o
   4  16   6          0.25          1.13         1.17 o
   5  16   6         19.88         23.01         1.63 o
   6  16   6         41.43         34.53         1.73 o
   7  16   6         17.71         21.54         4.47 o
  -5  17   6         32.21         37.51         1.78 o
  -4  17   6         99.13        100.31         3.13 o
  -3  17   6        151.96        164.64         3.24 o
  -2  17   6        111.78        104.07         2.38 o
  -1  17   6         20.92         17.83         1.12 o
   0  17   6          2.12          1.08         1.04 o
   1  17   6         20.92         18.06         1.20 o
   2  17   6        111.43         96.94         2.01 o
   3  17   6        149.90        165.24         3.14 o
   4  17   6         98.39         97.40         2.25 o
   5  17   6         31.97         37.09         1.61 o
  -4  18   6        127.10        149.90         4.26 o
  -3  18   6         35.41         36.18         1.64 o
  -2  18   6        153.06        167.86         3.31 o
  -1  18   6         27.63         25.84         1.18 o
   0  18   6        101.64         80.03         1.88 o
   1  18   6         27.73         25.48         1.13 o
   2  18   6        154.10        169.88         3.35 o
   3  18   6         35.82         34.50         1.81 o
   4  18   6        127.75        153.45         4.11 o
   1   0   7        510.76        454.25         6.16 o
   2   0   7        437.87        469.05         6.16 o
   3   0   7       2784.39       2980.02        23.57 o
   4   0   7        601.14        598.84         7.86 o
   5   0   7        619.82        744.28        10.96 o
   6   0   7        929.63        912.71        16.62 o
   7   0   7        221.25        181.73         3.31 o
   8   0   7         35.72         29.22         1.62 o
   9   0   7         48.91         49.86         2.13 o
  10   0   7        150.34        154.43         3.79 o
  11   0   7          3.41          5.42         1.39 o
  12   0   7          0.09         -1.35         1.35 o
  13   0   7         17.53         17.19         1.28 o
 -13   1   7         13.14         17.65         1.39 o
 -12   1   7         74.57         79.09         2.76 o
 -11   1   7         99.04         95.74         2.74 o
 -10   1   7        279.58        265.79         4.69 o
  -9   1   7        214.95        196.91         3.98 o
  -8   1   7        142.55        152.58         3.20 o
  -7   1   7         38.58         55.97         1.99 o
  -6   1   7         74.29         98.98         5.13 o
  -5   1   7       3860.04       3939.17        33.41 o
  -4   1   7        612.35        602.42         8.33 o
  -3   1   7       2043.38       1854.46        14.96 o
  -2   1   7        599.87        529.05         6.77 o
  -1   1   7       1848.26       1691.63        13.10 o
   0   1   7        999.08       1145.84         9.68 o
   1   1   7       1852.77       1665.40        13.29 o
   2   1   7        603.84        531.45         6.39 o
   3   1   7       2049.72       1861.85        16.88 o
   4   1   7        617.46        593.96         8.15 o
   5   1   7       3873.27       3985.14        44.19 o
   6   1   7         74.08         94.42         4.55 o
   7   1   7         38.18         57.35         1.95 o
   8   1   7        142.52        147.75         2.86 o
   9   1   7        217.04        207.10         4.01 o
  10   1   7        277.81        270.04         4.59 o
  11   1   7         99.36         94.28         2.85 o
  12   1   7         74.33         86.11         3.25 o
  13   1   7         13.02         17.09         1.40 o
 -13   2   7          3.12          1.39         1.00 o
 -12   2   7         72.88         65.25         2.17 o
 -11   2   7         91.09         88.15         2.84 o
 -10   2   7        275.01        275.62         4.78 o
  -9   2   7        430.81        387.14         5.16 o
  -8   2   7        643.66        571.41         5.98 o
  -7   2   7         52.06         52.33         1.64 o
  -6   2   7          3.12          8.71         2.21 o
  -5   2   7        147.25        171.49         4.69 o
  -4   2   7       2945.68       3028.52        24.62 o
  -3   2   7        983.73       1055.45        10.41 o
  -2   2   7        459.66        447.48         5.66 o
  -1   2   7        753.65        767.41         7.94 o
   0   2   7       2657.51       2382.64        16.50 o
   1   2   7        754.96        764.83         8.21 o
   2   2   7        459.13        436.20         6.14 o
   3   2   7        985.27       1017.98        15.26 o
   4   2   7       2950.57       3055.92        23.68 o
   5   2   7        147.28        168.16         5.37 o
   6   2   7          3.02          6.53         2.15 o
   7   2   7         51.60         52.23         1.67 o
   8   2   7        640.59        563.40         6.57 o
   9   2   7        430.44        381.90         4.96 o
  10   2   7        273.68        263.58         4.35 o
  11   2   7         91.84         85.57         2.90 o
  12   2   7         73.74         68.26         2.79 o
  13   2   7          3.17          2.19         1.04 o
 -13   3   7         15.42         12.29         1.12 o
 -12   3   7         19.60         21.44         1.59 o
 -11   3   7         96.03         94.81         3.06 o
 -10   3   7         64.99         66.60         2.25 o
  -9   3   7        344.21        295.77         4.55 o
  -8   3   7        237.59        235.78         3.64 o
  -7   3   7        301.11        307.45         4.54 o
  -6   3   7       1144.40       1145.28        18.68 o
  -5   3   7       1494.35       1579.53        17.69 o
  -4   3   7       5240.60       5426.00        37.77 o
  -3   3   7       2872.54       3073.91        21.90 o
  -2   3   7       1658.28       1899.89        14.19 o
  -1   3   7        172.48        194.13         3.80 o
   0   3   7       1276.17       1114.10        10.64 o
   1   3   7        174.09        190.95         3.90 o
   2   3   7       1658.93       1897.24        19.45 o
   3   3   7       2875.10       3093.73        24.61 o
   4   3   7       5249.16       5456.37        40.47 o
   5   3   7       1496.72       1597.08        23.40 o
   6   3   7       1149.73       1159.04        17.05 o
   7   3   7        301.42        312.23         3.83 o
   8   3   7        237.76        234.88         3.66 o
   9   3   7        344.13        297.98         4.31 o
  10   3   7         65.73         66.82         2.39 o
  11   3   7         95.38         93.19         3.08 o
  12   3   7         19.78         20.79         1.71 o
  13   3   7         15.15         12.42         1.19 o
 -13   4   7          8.09          8.94         1.40 o
 -12   4   7        146.75        145.52         3.32 o
 -11   4   7         58.71         55.92         2.59 o
 -10   4   7        228.53        221.51         3.90 o
  -9   4   7        448.30        446.87         5.95 o
  -8   4   7         73.72         85.33         2.62 o
  -7   4   7        172.91        173.58         3.28 o
  -6   4   7       1216.61       1213.27        19.68 o
  -5   4   7        639.94        689.27        13.64 o
  -4   4   7        302.60        287.46         6.54 o
  -3   4   7        127.52        161.73         4.14 o
  -2   4   7        543.63        548.37         7.36 o
  -1   4   7       4097.80       4438.10        30.51 o
   0   4   7        175.96        149.50         3.73 o
   1   4   7       4082.98       4461.31        31.80 o
   2   4   7        541.64        550.63         8.06 o
   3   4   7        127.83        159.78         4.78 o
   4   4   7        303.31        303.34         7.18 o
   5   4   7        642.10        695.75        13.22 o
   6   4   7       1211.83       1182.58        18.71 o
   7   4   7        172.02        173.60         2.90 o
   8   4   7         73.71         83.59         2.16 o
   9   4   7        448.23        448.08         5.70 o
  10   4   7        227.62        213.58         4.13 o
  11   4   7         59.07         56.64         2.71 o
  12   4   7        146.70        149.32         5.20 o
  13   4   7          8.08          5.43         1.01 o
 -13   5   7        153.78        156.05        12.19 o
 -12   5   7        117.85        116.47         2.67 o
 -11   5   7        518.88        485.57         8.24 o
 -10   5   7         40.42         39.42         2.09 o
  -9   5   7         66.71         77.41         2.55 o
  -8   5   7         20.77         19.63         1.26 o
  -7   5   7         70.10         68.06         1.72 o
  -6   5   7         55.49         43.86         1.68 o
  -5   5   7          8.04         10.69         2.31 o
  -4   5   7         66.95         81.72         3.90 o
  -3   5   7       1262.82       1288.87        14.15 o
  -2   5   7        147.06        147.12         3.96 o
  -1   5   7        212.19        207.49         4.90 o
   0   5   7         68.55         24.18         1.97 o
   1   5   7        211.21        201.68         5.43 o
   2   5   7        145.06        145.38         4.40 o
   3   5   7       1266.72       1323.94        15.27 o
   4   5   7         66.88         86.66         4.09 o
   5   5   7          8.18         12.46         2.49 o
   6   5   7         56.09         42.89         1.74 o
   7   5   7         69.68         65.51         1.93 o
   8   5   7         20.95         19.78         1.36 o
   9   5   7         68.04         75.74         2.77 o
  10   5   7         40.31         40.76         2.75 o
  11   5   7        518.68        492.56         8.69 o
  12   5   7        117.47        110.80         2.89 o
  13   5   7        153.58        147.50         7.43 o
 -12   6   7         55.36         55.84         1.96 o
 -11   6   7         27.87         34.21         1.75 o
 -10   6   7        166.75        167.35         3.45 o
  -9   6   7        217.42        183.26         3.75 o
  -8   6   7         14.38         11.20         1.19 o
  -7   6   7         35.12         36.69         1.52 o
  -6   6   7        102.79        100.29         2.24 o
  -5   6   7        109.91        112.28         4.99 o
  -4   6   7        689.76        781.52        14.01 o
  -3   6   7       2956.69       2997.57        27.32 o
  -2   6   7        122.95        104.92         3.99 o
  -1   6   7        166.40        183.87         5.51 o
   0   6   7        247.07        250.46         5.83 o
   1   6   7        165.73        181.34         5.50 o
   2   6   7        120.62        104.94         4.79 o
   3   6   7       2961.52       3098.32        31.13 o
   4   6   7        683.99        758.98        12.57 o
   5   6   7        109.87        115.72         5.93 o
   6   6   7        101.90        102.79         2.20 o
   7   6   7         35.68         41.34         1.85 o
   8   6   7         14.67         10.59         1.40 o
   9   6   7        217.17        187.17         3.66 o
  10   6   7        167.60        168.54         4.14 o
  11   6   7         28.07         34.03         1.70 o
  12   6   7         55.64         57.65         1.97 o
 -12   7   7          3.46          2.94         1.15 o
 -11   7   7         36.40         35.23         1.56 o
 -10   7   7        373.82        350.02         7.49 o
  -9   7   7        464.03        462.58         5.85 o
  -8   7   7         19.29         22.97         1.69 o
  -7   7   7         18.95         20.12         1.34 o
  -6   7   7          1.37          1.79         0.97 o
  -5   7   7         82.32         78.90         1.84 o
  -4   7   7         42.98         28.62         2.78 o
  -3   7   7        673.71        681.28        11.44 o
  -2   7   7        342.69        316.85         7.97 o
  -1   7   7       2643.11       2969.37        27.21 o
   0   7   7       2012.91       2326.70        23.58 o
   1   7   7       2633.83       2922.66        27.95 o
   2   7   7        344.24        316.70         8.31 o
   3   7   7        672.45        674.91        12.77 o
   4   7   7         42.82         31.94         3.31 o
   5   7   7         82.46         77.76         1.89 o
   6   7   7          1.27          1.15         1.02 o
   7   7   7         18.72         21.21         1.45 o
   8   7   7         19.36         25.62         1.79 o
   9   7   7        465.71        463.14         6.39 o
  10   7   7        373.56        351.90         5.30 o
  11   7   7         35.59         32.23         1.63 o
  12   7   7          3.56          2.80         1.25 o
 -12   8   7         10.21         12.48         1.50 o
 -11   8   7         26.78         25.57         1.32 o
 -10   8   7         48.13         42.93         1.70 o
  -9   8   7         31.22         38.01         2.35 o
  -8   8   7        327.09        340.91         5.13 o
  -7   8   7         40.34         41.26         1.76 o
  -6   8   7         22.59         19.35         1.16 o
  -5   8   7        204.80        200.41         2.70 o
  -4   8   7        519.84        576.13         5.90 o
  -3   8   7        225.88        243.81         7.32 o
  -2   8   7        136.10        134.13         5.47 o
  -1   8   7       1068.92       1114.92        15.38 o
   0   8   7       2421.17       2519.12        27.31 o
   1   8   7       1067.36       1117.01        16.73 o
   2   8   7        135.03        123.43         5.77 o
   3   8   7        227.30        239.14         8.71 o
   4   8   7        516.91        560.55         6.27 o
   5   8   7        203.08        194.06         2.87 o
   6   8   7         23.42         21.45         1.54 o
   7   8   7         40.83         40.62         2.08 o
   8   8   7        325.18        334.72         5.28 o
   9   8   7         32.08         35.00         1.81 o
  10   8   7         48.05         41.58         1.75 o
  11   8   7         26.57         23.84         1.48 o
  12   8   7         10.26         11.20         1.67 o
 -11   9   7         29.91         31.22         1.98 o
 -10   9   7         92.69        106.07         2.47 o
  -9   9   7        140.05        147.51         3.06 o
  -8   9   7         70.37         79.08         2.33 o
  -7   9   7        130.17        122.84         3.08 o
  -6   9   7        133.06        117.70         2.66 o
  -5   9   7         59.58         61.40         2.07 o
  -4   9   7        209.99        226.00         2.91 o
  -3   9   7        504.84        490.42         4.52 o
  -2   9   7        297.03        309.09         4.07 o
  -1   9   7        659.09        805.40        15.81 o
   0   9   7          3.35          1.59         2.74 o
   1   9   7        657.31        777.61        15.30 o
   2   9   7        296.96        314.04         4.51 o
   3   9   7        502.00        482.15         4.98 o
   4   9   7        210.85        230.22         3.08 o
   5   9   7         59.19         60.75         1.95 o
   6   9   7        133.49        115.84         2.66 o
   7   9   7        131.22        124.72         3.21 o
   8   9   7         70.79         83.73         2.65 o
   9   9   7        138.74        138.42         3.04 o
  10   9   7         93.69        107.85         2.59 o
  11   9   7         30.10         31.27         1.61 o
 -11  10   7         41.77         44.18         1.75 o
 -10  10   7        126.62        122.16         2.54 o
  -9  10   7        212.13        204.08         5.07 o
  -8  10   7        339.16        326.23         4.71 o
  -7  10   7        177.40        193.09         3.54 o
  -6  10   7       1232.23       1241.59        13.06 o
  -5  10   7        189.05        176.98         3.25 o
  -4  10   7       1660.79       1705.73        14.62 o
  -3  10   7        486.88        507.23         4.98 o
  -2  10   7       1160.36       1112.74         8.77 o
  -1  10   7        284.93        276.16         3.88 o
   0  10   7        247.56        243.16         3.59 o
   1  10   7        284.63        280.91         3.94 o
   2  10   7       1166.32       1108.89         8.58 o
   3  10   7        486.77        503.40         5.08 o
   4  10   7       1666.91       1696.33        11.92 o
   5  10   7        190.59        175.97         2.91 o
   6  10   7       1226.11       1233.23        11.61 o
   7  10   7        177.62        190.91         3.93 o
   8  10   7        337.83        324.86         5.00 o
   9  10   7        211.09        203.60         3.51 o
  10  10   7        126.21        119.30         2.80 o
  11  10   7         41.67         41.48         1.87 o
 -11  11   7         31.78         32.49         4.09 o
 -10  11   7         25.35         21.72         1.35 o
  -9  11   7         47.98         51.62         2.06 o
  -8  11   7        101.55        114.55         2.94 o
  -7  11   7        184.86        174.19         3.57 o
  -6  11   7         19.41         22.68         1.71 o
  -5  11   7        237.56        225.85         4.20 o
  -4  11   7        408.76        362.46         4.77 o
  -3  11   7         32.11         25.85         1.34 o
  -2  11   7        789.11        787.87         7.58 o
  -1  11   7        429.95        424.35         4.84 o
   0  11   7         38.37         39.93         1.75 o
   1  11   7        427.17        411.00         4.94 o
   2  11   7        791.66        789.74         6.94 o
   3  11   7         32.45         27.51         1.50 o
   4  11   7        407.64        347.81         4.31 o
   5  11   7        239.41        232.37         3.39 o
   6  11   7         20.06         24.94         1.75 o
   7  11   7        184.96        169.81         3.62 o
   8  11   7        102.47        110.47         2.66 o
   9  11   7         48.15         47.31         1.67 o
  10  11   7         25.17         20.52         1.23 o
  11  11   7         31.81         26.25         3.77 o
 -10  12   7          2.92          4.55         0.98 o
  -9  12   7         13.19         16.75         1.26 o
  -8  12   7        173.15        177.42         3.53 o
  -7  12   7         12.59         22.28         1.67 o
  -6  12   7        247.53        262.27         4.56 o
  -5  12   7        293.82        276.92         4.29 o
  -4  12   7        366.85        364.93         4.54 o
  -3  12   7         88.05         97.21         2.47 o
  -2  12   7        248.96        209.15         3.66 o
  -1  12   7       1666.29       1563.36        11.80 o
   0  12   7        635.56        567.48         6.21 o
   1  12   7       1665.87       1562.25        12.05 o
   2  12   7        247.63        204.00         3.44 o
   3  12   7         88.41         98.68         2.67 o
   4  12   7        365.23        356.00         4.44 o
   5  12   7        293.37        268.68         3.98 o
   6  12   7        248.27        260.62         4.45 o
   7  12   7         13.12         20.66         1.61 o
   8  12   7        174.51        172.30         3.79 o
   9  12   7         13.11         17.63         1.07 o
  10  12   7          2.94          4.74         1.50 o
  -9  13   7         38.47         38.74         1.48 o
  -8  13   7        141.72        143.42         3.20 o
  -7  13   7        173.81        162.80         3.20 o
  -6  13   7        129.77        139.27         3.00 o
  -5  13   7         75.47         77.52         2.19 o
  -4  13   7         97.80         84.77         2.34 o
  -3  13   7        866.62        831.10         8.09 o
  -2  13   7        173.32        153.28         3.35 o
  -1  13   7        819.12        751.27         8.40 o
   0  13   7        152.02        175.69         3.46 o
   1  13   7        817.16        742.19         7.52 o
   2  13   7        172.97        155.05         3.15 o
   3  13   7        867.61        823.85         8.70 o
   4  13   7         99.06         88.94         2.21 o
   5  13   7         74.69         76.41         2.29 o
   6  13   7        130.20        138.07         4.09 o
   7  13   7        172.72        157.51         3.08 o
   8  13   7        141.95        142.02         2.70 o
   9  13   7         38.43         37.88         1.84 o
  -8  14   7         20.68         22.56         1.45 o
  -7  14   7         58.12         59.31         2.05 o
  -6  14   7         72.27         78.88         2.24 o
  -5  14   7         38.38         37.96         1.70 o
  -4  14   7         16.24         20.13         1.29 o
  -3  14   7        220.67        186.60         3.62 o
  -2  14   7          8.01         10.38         1.35 o
  -1  14   7         55.43         41.30         1.93 o
   0  14   7        246.05        220.24         3.86 o
   1  14   7         54.39         41.76         1.89 o
   2  14   7          8.14         10.17         1.32 o
   3  14   7        219.40        191.17         3.90 o
   4  14   7         15.56         16.88         1.38 o
   5  14   7         38.76         36.48         1.85 o
   6  14   7         71.85         78.09         2.49 o
   7  14   7         59.16         61.32         1.98 o
   8  14   7         20.75         20.88         1.39 o
  -8  15   7         38.56         44.14         4.48 o
  -7  15   7         35.65         37.05         1.83 o
  -6  15   7        112.97         97.46         2.36 o
  -5  15   7          9.52         10.28         1.27 o
  -4  15   7         83.97         95.06         2.44 o
  -3  15   7        172.58        149.70         3.42 o
  -2  15   7        225.54        233.40         3.91 o
  -1  15   7        146.74        125.59         2.74 o
   0  15   7          5.12         13.38         1.46 o
   1  15   7        148.58        126.04         2.88 o
   2  15   7        225.60        237.62         4.21 o
   3  15   7        173.61        146.61         2.97 o
   4  15   7         83.37         92.43         2.46 o
   5  15   7          9.46          7.23         1.55 o
   6  15   7        111.73         97.88         2.36 o
   7  15   7         34.79         33.89         1.32 o
   8  15   7         37.72         40.81         4.25 o
  -7  16   7         36.39         40.07         4.09 o
  -6  16   7         32.37         33.25         1.77 o
  -5  16   7        167.17        158.00         3.31 o
  -4  16   7        226.28        218.50         3.97 o
  -3  16   7        248.18        235.97         3.95 o
  -2  16   7        335.88        331.37         4.42 o
  -1  16   7        224.19        241.90         3.66 o
   0  16   7        160.41        164.31         2.91 o
   1  16   7        227.28        244.00         3.99 o
   2  16   7        334.09        319.64         4.34 o
   3  16   7        249.42        237.07         3.64 o
   4  16   7        225.65        224.27         4.62 o
   5  16   7        167.20        168.42         3.39 o
   6  16   7         33.00         34.14         1.65 o
   7  16   7         36.81         35.58         3.89 o
  -5  17   7         51.76         55.37         2.19 o
  -4  17   7         59.13         52.67         1.97 o
  -3  17   7         32.01         29.77         1.51 o
  -2  17   7        108.58         91.88         2.17 o
  -1  17   7         42.22         42.24         1.57 o
   0  17   7         11.09         21.11         1.33 o
   1  17   7         41.88         45.25         1.66 o
   2  17   7        107.32         93.74         2.01 o
   3  17   7         32.70         31.31         1.37 o
   4  17   7         59.02         52.85         1.78 o
   5  17   7         52.14         59.33         2.07 o
  -3  18   7         72.18         86.71         3.09 o
  -2  18   7         71.77         73.42         2.31 o
  -1  18   7         62.67         68.82         2.14 o
   0  18   7         41.24         47.05         1.40 o
   1  18   7         63.35         72.74         2.17 o
   2  18   7         72.96         73.33         2.03 o
   3  18   7         72.32         81.80         2.46 o
   0   0   8         23.94         66.90         3.75 o
   1   0   8        290.22        272.36         4.86 o
   2   0   8         37.82         31.97         1.87 o
   3   0   8       1034.11       1091.13        11.11 o
   4   0   8        414.00        308.06         6.05 o
   5   0   8       2248.03       2267.19        25.55 o
   6   0   8       2708.87       3128.59        44.83 o
   7   0   8       2478.76       2426.26        17.93 o
   8   0   8         22.08         16.64         1.25 o
   9   0   8        759.25        703.67         7.31 o
  10   0   8         35.72         45.89         2.19 o
  11   0   8         38.04         45.52         2.12 o
  12   0   8          0.03          0.92         1.45 o
  13   0   8          0.82          2.20         1.58 o
 -13   1   8         69.36         73.04         2.92 o
 -12   1   8         31.86         31.47         1.85 o
 -11   1   8        101.76         94.57         2.68 o
 -10   1   8         61.21         60.26         2.31 o
  -9   1   8        598.89        622.78         8.39 o
  -8   1   8         38.41         36.11         1.70 o
  -7   1   8        416.20        388.33         4.93 o
  -6   1   8         81.17         73.68         4.68 o
  -5   1   8        363.00        348.21         7.91 o
  -4   1   8        398.36        411.50         6.59 o
  -3   1   8        697.70        703.99         9.19 o
  -2   1   8       3725.54       3616.13        24.52 o
  -1   1   8       3646.20       3815.37        22.91 o
   0   1   8       1087.05        985.48         8.94 o
   1   1   8       3660.84       3783.94        25.55 o
   2   1   8       3729.62       3614.86        25.31 o
   3   1   8        693.27        700.47         8.47 o
   4   1   8        401.33        421.12         7.47 o
   5   1   8        356.94        320.14         8.13 o
   6   1   8         79.72         69.52         4.30 o
   7   1   8        415.68        374.86         4.77 o
   8   1   8         38.98         39.51         1.57 o
   9   1   8        598.89        616.99         9.33 o
  10   1   8         60.94         61.05         2.54 o
  11   1   8        100.22         94.15         2.75 o
  12   1   8         31.81         30.54         2.05 o
  13   1   8         69.25         78.89         3.78 o
 -13   2   8         32.14         36.62         2.22 o
 -12   2   8         11.23         15.51         1.28 o
 -11   2   8         56.54         62.25         2.30 o
 -10   2   8         13.46         14.57         1.48 o
  -9   2   8         81.13         80.19         3.10 o
  -8   2   8        399.35        387.26         4.51 o
  -7   2   8        358.42        339.15         4.19 o
  -6   2   8        532.97        517.17        12.47 o
  -5   2   8        901.24        949.60        13.14 o
  -4   2   8       6291.74       6521.47        47.67 o
  -3   2   8        755.52        884.12         9.81 o
  -2   2   8       3894.90       3766.13        24.88 o
  -1   2   8        936.33       1000.77         9.48 o
   0   2   8       1991.69       2023.60        15.16 o
   1   2   8        937.55        981.53         9.06 o
   2   2   8       3903.54       3758.26        26.76 o
   3   2   8        752.46        863.97        11.40 o
   4   2   8       6280.48       6636.53        54.59 o
   5   2   8        900.29        939.27        14.12 o
   6   2   8        532.15        505.12        11.66 o
   7   2   8        354.77        333.32         4.01 o
   8   2   8        399.29        389.06         5.02 o
   9   2   8         81.14         82.85         2.50 o
  10   2   8         13.69         15.34         1.36 o
  11   2   8         57.04         59.18         3.76 o
  12   2   8         11.11         14.03         1.80 o
  13   2   8         32.76         36.61         1.87 o
 -13   3   8         20.64         26.46         1.92 o
 -12   3   8         55.89         54.56         2.17 o
 -11   3   8         18.28         20.49         1.87 o
 -10   3   8        193.76        208.36         4.68 o
  -9   3   8         27.83         22.79         1.50 o
  -8   3   8         10.20         13.55         1.34 o
  -7   3   8        195.50        176.92         2.89 o
  -6   3   8        159.67        137.71         4.73 o
  -5   3   8       2279.01       2307.62        23.16 o
  -4   3   8       4063.78       3886.65        29.99 o
  -3   3   8       1944.94       2136.74        19.00 o
  -2   3   8        305.92        356.22         5.13 o
  -1   3   8       3315.27       3399.92        24.13 o
   0   3   8         63.34         53.57         2.31 o
   1   3   8       3324.67       3421.60        25.61 o
   2   3   8        309.72        358.57         6.02 o
   3   3   8       1942.96       2128.49        19.12 o
   4   3   8       4072.42       3900.70        37.98 o
   5   3   8       2275.40       2322.60        29.29 o
   6   3   8        159.16        138.27         5.51 o
   7   3   8        196.26        173.90         2.69 o
   8   3   8          9.82         12.53         1.29 o
   9   3   8         27.57         21.58         1.44 o
  10   3   8        194.18        203.89         3.74 o
  11   3   8         18.61         18.05         1.78 o
  12   3   8         55.92         53.87         2.49 o
  13   3   8         20.93         25.83         1.82 o
 -13   4   8         21.32         18.68         2.23 o
 -12   4   8         43.11         34.01         1.69 o
 -11   4   8         82.14         80.06         2.72 o
 -10   4   8         22.06         20.32         1.49 o
  -9   4   8         40.45         48.86         1.92 o
  -8   4   8        729.82        743.33         9.75 o
  -7   4   8        829.72        785.64         9.82 o
  -6   4   8        852.68        738.08         9.62 o
  -5   4   8        535.73        568.87        10.61 o
  -4   4   8        595.86        662.27        10.48 o
  -3   4   8        656.88        536.01         8.42 o
  -2   4   8       1099.14       1117.71        11.54 o
  -1   4   8       1161.50       1252.73        12.83 o
   0   4   8        187.23        128.00         3.59 o
   1   4   8       1164.41       1256.58        14.12 o
   2   4   8       1102.04       1126.04        13.12 o
   3   4   8        653.29        554.25         9.31 o
   4   4   8        596.68        663.56        11.06 o
   5   4   8        536.04        579.03        11.87 o
   6   4   8        853.01        736.25         7.98 o
   7   4   8        825.79        774.46         8.13 o
   8   4   8        728.12        743.39         9.02 o
   9   4   8         39.78         50.44         2.03 o
  10   4   8         21.83         16.83         1.62 o
  11   4   8         81.55         78.17         3.24 o
  12   4   8         43.31         30.34         1.74 o
  13   4   8         21.62         20.92         2.49 o
 -12   5   8        179.41        191.75         4.45 o
 -11   5   8        276.28        282.87         4.36 o
 -10   5   8        222.22        233.19         4.05 o
  -9   5   8         14.85         10.55         1.35 o
  -8   5   8         17.16         17.61         1.26 o
  -7   5   8        125.95        133.49         2.47 o
  -6   5   8        125.45        145.13         2.53 o
  -5   5   8         62.75         42.30         3.15 o
  -4   5   8        368.12        474.43         9.29 o
  -3   5   8        594.94        648.03        10.63 o
  -2   5   8       1423.13       1569.75        15.33 o
  -1   5   8       2309.20       2435.33        21.84 o
   0   5   8        152.48        227.29         4.97 o
   1   5   8       2297.55       2426.06        22.43 o
   2   5   8       1431.49       1637.98        18.77 o
   3   5   8        596.87        644.71        10.31 o
   4   5   8        369.65        482.67         9.81 o
   5   5   8         61.83         41.37         3.54 o
   6   5   8        125.35        145.41         3.12 o
   7   5   8        126.59        128.89         2.46 o
   8   5   8         17.40         15.19         1.41 o
   9   5   8         15.09         11.30         1.44 o
  10   5   8        222.05        231.76         4.23 o
  11   5   8        277.01        282.10         5.30 o
  12   5   8        178.70        191.47         4.14 o
 -12   6   8         79.29         63.55         2.91 o
 -11   6   8         12.40         16.52         1.27 o
 -10   6   8        226.00        221.55         3.92 o
  -9   6   8        204.22        197.51         4.02 o
  -8   6   8        104.62        106.69         3.11 o
  -7   6   8        420.16        413.54         5.01 o
  -6   6   8         38.30         42.23         1.43 o
  -5   6   8        704.41        710.22         6.97 o
  -4   6   8        809.57        775.73        12.55 o
  -3   6   8        602.78        586.37        10.09 o
  -2   6   8        419.12        518.69         9.14 o
  -1   6   8       2459.43       2679.04        25.14 o
   0   6   8       1441.62       1521.70        19.12 o
   1   6   8       2465.81       2650.26        24.98 o
   2   6   8        423.64        541.14        10.26 o
   3   6   8        602.54        591.42        11.80 o
   4   6   8        808.19        801.24        14.31 o
   5   6   8        705.51        714.65         7.14 o
   6   6   8         38.94         41.28         1.51 o
   7   6   8        419.90        406.51         4.96 o
   8   6   8        106.08        106.10         3.00 o
   9   6   8        204.33        200.54         3.79 o
  10   6   8        225.05        213.15         3.89 o
  11   6   8         12.76         15.62         1.28 o
  12   6   8         80.09         64.64         2.84 o
 -12   7   8         42.59         41.76         2.66 o
 -11   7   8        144.69        141.54         2.72 o
 -10   7   8         63.11         56.43         2.15 o
  -9   7   8        236.42        245.49         5.14 o
  -8   7   8         55.40         56.10         2.11 o
  -7   7   8          6.92          5.25         1.12 o
  -6   7   8          8.07          6.49         0.89 o
  -5   7   8        166.51        114.64         2.19 o
  -4   7   8        141.96        142.31         2.90 o
  -3   7   8       1276.71       1458.89        23.19 o
  -2   7   8        106.62        104.90         4.65 o
  -1   7   8         30.92         27.41         2.53 o
   0   7   8        422.03        490.07        10.83 o
   1   7   8         31.41         35.91         2.83 o
   2   7   8        107.25        100.75         4.69 o
   3   7   8       1276.93       1418.12        20.03 o
   4   7   8        141.79        147.72         3.43 o
   5   7   8        165.95        112.95         2.30 o
   6   7   8          7.68          7.52         1.18 o
   7   7   8          6.78          4.54         1.14 o
   8   7   8         55.69         58.62         2.38 o
   9   7   8        233.94        249.69         3.97 o
  10   7   8         62.89         53.02         2.25 o
  11   7   8        144.96        143.37         3.06 o
  12   7   8         42.35         43.57         3.02 o
 -12   8   8         44.44         41.91         2.03 o
 -11   8   8          1.08          1.98         0.88 o
 -10   8   8         88.90         98.03         2.48 o
  -9   8   8          1.56          0.12         1.21 o
  -8   8   8         52.08         64.71         2.26 o
  -7   8   8         42.79         45.12         1.71 o
  -6   8   8         94.84         73.28         2.02 o
  -5   8   8        109.81        120.40         2.56 o
  -4   8   8         10.30          8.36         0.93 o
  -3   8   8        164.66        151.83         4.23 o
  -2   8   8         20.62         19.60         2.54 o
  -1   8   8       1240.45       1374.33        17.81 o
   0   8   8          1.28          7.74         2.06 o
   1   8   8       1239.58       1353.55        20.61 o
   2   8   8         20.23         15.73         2.41 o
   3   8   8        162.79        147.00         2.97 o
   4   8   8         10.15          7.46         0.86 o
   5   8   8        109.32        121.47         2.61 o
   6   8   8         93.99         73.88         2.45 o
   7   8   8         42.65         47.37         2.09 o
   8   8   8         52.80         62.12         2.50 o
   9   8   8          1.68          1.37         1.29 o
  10   8   8         88.14         95.36         2.59 o
  11   8   8          0.98          1.02         1.01 o
  12   8   8         44.65         43.89         3.07 o
 -11   9   8         21.42         15.87         1.15 o
 -10   9   8         83.90         87.80         2.33 o
  -9   9   8         87.16         96.09         2.45 o
  -8   9   8         36.15         35.77         1.79 o
  -7   9   8        148.46        151.60         3.22 o
  -6   9   8        187.21        175.97         2.86 o
  -5   9   8         54.87         51.53         2.34 o
  -4   9   8         17.79         18.98         1.09 o
  -3   9   8        700.73        618.91         5.33 o
  -2   9   8       1016.40        974.18         8.10 o
  -1   9   8        434.12        437.87         5.57 o
   0   9   8          1.65          2.06         1.19 o
   1   9   8        432.93        433.60         5.27 o
   2   9   8       1016.19        976.97         8.42 o
   3   9   8        701.14        623.29         5.93 o
   4   9   8         17.72         19.70         1.41 o
   5   9   8         53.29         48.68         1.61 o
   6   9   8        186.01        166.74         3.36 o
   7   9   8        148.44        147.28         3.67 o
   8   9   8         36.00         38.18         2.08 o
   9   9   8         87.56         95.81         2.55 o
  10   9   8         83.21         88.24         2.43 o
  11   9   8         21.58         18.00         1.29 o
 -11  10   8         24.93         25.04         1.66 o
 -10  10   8        100.73        105.20         2.30 o
  -9  10   8        131.95        130.66         3.27 o
  -8  10   8        185.70        202.63         3.62 o
  -7  10   8        104.68        134.46         3.06 o
  -6  10   8        734.08        763.79         7.70 o
  -5  10   8        334.39        321.28         4.06 o
  -4  10   8        456.99        477.62         4.97 o
  -3  10   8       1114.83       1100.69         8.81 o
  -2  10   8        142.43        133.50         2.53 o
  -1  10   8        198.45        176.71         2.98 o
   0  10   8          1.43          2.79         1.03 o
   1  10   8        198.34        176.63         2.92 o
   2  10   8        143.29        134.23         2.95 o
   3  10   8       1116.88       1090.36         9.12 o
   4  10   8        453.58        474.46         4.76 o
   5  10   8        336.07        317.10         3.97 o
   6  10   8        732.07        757.29         8.51 o
   7  10   8        106.17        134.33         3.32 o
   8  10   8        183.54        195.04         3.62 o
   9  10   8        132.48        133.69         2.77 o
  10  10   8        100.44        102.47         2.36 o
  11  10   8         24.66         25.63         1.79 o
 -10  11   8         77.70         80.16         3.21 o
  -9  11   8         30.02         34.01         1.76 o
  -8  11   8        265.35        274.58         4.38 o
  -7  11   8        378.76        419.71         5.93 o
  -6  11   8        415.49        421.50         6.32 o
  -5  11   8        242.41        265.90         4.10 o
  -4  11   8        124.99        118.52         2.56 o
  -3  11   8        180.49        187.66         3.16 o
  -2  11   8        260.48        248.02         4.05 o
  -1  11   8        762.86        730.33         6.78 o
   0  11   8         20.28         12.53         1.21 o
   1  11   8        759.91        721.70         8.08 o
   2  11   8        260.83        241.31         3.64 o
   3  11   8        182.46        183.38         3.39 o
   4  11   8        125.07        114.11         2.64 o
   5  11   8        239.84        254.51         4.50 o
   6  11   8        416.99        414.24         7.11 o
   7  11   8        377.27        419.80         5.53 o
   8  11   8        263.55        266.06         4.05 o
   9  11   8         30.70         31.60         1.47 o
  10  11   8         78.74         81.31         2.29 o
 -10  12   8         18.04         16.78         1.28 o
  -9  12   8         40.02         43.54         1.67 o
  -8  12   8         27.22         32.85         1.70 o
  -7  12   8        198.74        219.49         3.93 o
  -6  12   8         54.65         54.35         2.07 o
  -5  12   8        131.33        114.12         2.67 o
  -4  12   8        549.84        556.89         6.33 o
  -3  12   8        312.92        342.90         4.62 o
  -2  12   8         37.46         36.70         1.83 o
  -1  12   8         35.29         41.03         1.81 o
   0  12   8        164.27        143.69         3.06 o
   1  12   8         36.38         38.36         2.07 o
   2  12   8         38.24         41.64         1.75 o
   3  12   8        314.05        334.16         4.90 o
   4  12   8        551.79        535.28         5.61 o
   5  12   8        131.17        111.31         2.50 o
   6  12   8         53.53         50.95         2.11 o
   7  12   8        200.41        226.62         4.85 o
   8  12   8         27.73         33.59         1.56 o
   9  12   8         40.52         44.04         1.69 o
  10  12   8         17.95         14.81         1.80 o
  -9  13   8          6.61          5.83         0.92 o
  -8  13   8         18.87         20.92         1.29 o
  -7  13   8        152.56        161.23         3.10 o
  -6  13   8        113.96        122.03         2.77 o
  -5  13   8        226.96        235.76         3.55 o
  -4  13   8        290.91        278.37         4.16 o
  -3  13   8        942.22       1007.36         8.90 o
  -2  13   8        457.12        436.92         5.83 o
  -1  13   8         22.69         27.84         1.61 o
   0  13   8        193.56        169.95         3.31 o
   1  13   8         23.01         32.66         1.67 o
   2  13   8        458.79        433.96         5.68 o
   3  13   8        939.81        997.90         9.80 o
   4  13   8        289.33        270.83         4.44 o
   5  13   8        228.44        242.54         5.25 o
   6  13   8        113.76        120.34         3.04 o
   7  13   8        153.05        160.46         3.53 o
   8  13   8         18.58         21.32         1.16 o
   9  13   8          6.74          4.92         1.20 o
  -8  14   8         66.02         54.30         2.81 o
  -7  14   8          5.31          2.98         1.01 o
  -6  14   8         98.05        101.47         2.45 o
  -5  14   8         84.02        107.38         2.54 o
  -4  14   8         27.37         33.08         1.55 o
  -3  14   8          7.07          8.76         1.37 o
  -2  14   8         51.23         58.81         2.15 o
  -1  14   8        247.96        242.61         3.85 o
   0  14   8          6.17          5.50         1.24 o
   1  14   8        247.26        244.97         3.82 o
   2  14   8         51.15         56.96         2.07 o
   3  14   8          7.04          9.11         1.32 o
   4  14   8         27.20         31.10         1.72 o
   5  14   8         84.47        104.85         2.97 o
   6  14   8         99.48         98.30         2.66 o
   7  14   8          5.04          6.07         1.09 o
   8  14   8         66.68         54.19         1.83 o
  -7  15   8         18.63         20.80         1.35 o
  -6  15   8        108.79        109.67         2.41 o
  -5  15   8        107.26        132.24         2.73 o
  -4  15   8         27.70         26.52         1.60 o
  -3  15   8        128.29        113.14         2.77 o
  -2  15   8       1608.25       1635.59        13.33 o
  -1  15   8         11.51         11.59         1.29 o
   0  15   8       1087.10       1002.41         9.10 o
   1  15   8         11.12         13.38         1.66 o
   2  15   8       1607.13       1613.93        15.95 o
   3  15   8        128.36        111.05         2.65 o
   4  15   8         27.74         28.05         1.63 o
   5  15   8        107.95        134.44         3.31 o
   6  15   8        108.74        111.37         2.87 o
   7  15   8         17.96         20.96         1.13 o
  -6  16   8         62.64         60.61         2.09 o
  -5  16   8         40.03         30.02         1.51 o
  -4  16   8         92.15         86.35         2.66 o
  -3  16   8         31.78         32.42         1.88 o
  -2  16   8        404.60        420.79         5.59 o
  -1  16   8        158.34        158.75         2.97 o
   0  16   8        389.84        387.08         4.68 o
   1  16   8        157.88        156.04         2.95 o
   2  16   8        406.00        426.50         4.87 o
   3  16   8         31.97         34.77         1.48 o
   4  16   8         92.15         88.85         2.47 o
   5  16   8         39.49         27.86         1.49 o
   6  16   8         62.82         61.85         2.17 o
  -5  17   8         21.62         19.41         1.56 o
  -4  17   8         42.80         62.30         1.99 o
  -3  17   8          8.79          8.29         1.21 o
  -2  17   8        109.45        103.76         2.54 o
  -1  17   8        159.80        136.99         2.41 o
   0  17   8          0.07          0.45         0.93 o
   1  17   8        158.16        140.91         2.50 o
   2  17   8        109.66        107.77         2.12 o
   3  17   8          8.90          7.61         1.07 o
   4  17   8         43.51         66.50         1.88 o
   5  17   8         21.22         19.66         1.40 o
  -3  18   8        103.33        104.11         3.68 o
  -2  18   8         37.23         38.56         1.55 o
  -1  18   8          7.77          3.64         0.90 o
   0  18   8          7.28          9.78         1.02 o
   1  18   8          7.71          5.06         0.80 o
   2  18   8         36.66         36.09         1.55 o
   3  18   8        102.44        106.01         4.37 o
   1   0   9       2955.85       3151.99        22.31 o
   2   0   9         15.80         32.08         1.99 o
   3   0   9        584.79        724.14         9.45 o
   4   0   9        737.52        744.28        10.16 o
   5   0   9       1341.72       1164.59        17.21 o
   6   0   9       1846.71       1881.29        27.83 o
   7   0   9        617.16        638.48         6.06 o
   8   0   9         48.47         44.19         1.73 o
   9   0   9          2.07          4.65         1.34 o
  10   0   9        227.34        187.00         4.02 o
  11   0   9          3.34          5.74         1.51 o
  12   0   9          7.23          9.34         2.46 o
  13   0   9          7.46         10.73         1.51 o
 -13   1   9         12.52         14.24         1.57 o
 -12   1   9         19.51         15.04         1.61 o
 -11   1   9         22.66         19.27         1.68 o
 -10   1   9        121.58        134.01         3.12 o
  -9   1   9        354.87        351.21         4.89 o
  -8   1   9        400.12        394.13         4.49 o
  -7   1   9        222.75        215.41         3.22 o
  -6   1   9        127.54        138.71         6.57 o
  -5   1   9        589.10        618.68        11.61 o
  -4   1   9         61.11         59.59         3.00 o
  -3   1   9        132.13        131.65         3.80 o
  -2   1   9       1417.59       1437.28        13.94 o
  -1   1   9       2452.33       2568.62        19.24 o
   0   1   9        103.19        112.88         2.70 o
   1   1   9       2454.79       2553.87        20.36 o
   2   1   9       1407.23       1419.02        12.88 o
   3   1   9        135.10        134.19         3.76 o
   4   1   9         61.20         55.33         3.08 o
   5   1   9        586.50        619.44        11.18 o
   6   1   9        126.73        127.41         5.03 o
   7   1   9        222.41        213.04         3.27 o
   8   1   9        401.82        391.60         4.93 o
   9   1   9        356.42        356.80         6.05 o
  10   1   9        122.57        133.95         3.48 o
  11   1   9         22.40         18.69         1.61 o
  12   1   9         19.34         19.86         2.05 o
  13   1   9         12.62         17.35         1.72 o
 -13   2   9         15.37         16.92         1.64 o
 -12   2   9         30.26         28.33         1.81 o
 -11   2   9         20.02         21.83         1.54 o
 -10   2   9         70.48         67.30         2.72 o
  -9   2   9        105.45        112.63         2.81 o
  -8   2   9        125.13        130.99         2.47 o
  -7   2   9          8.50          8.43         0.98 o
  -6   2   9        380.36        342.16         5.34 o
  -5   2   9        471.62        423.81         9.23 o
  -4   2   9        232.07        293.81         6.72 o
  -3   2   9       3204.09       3350.98        25.25 o
  -2   2   9       2200.08       2594.95        19.17 o
  -1   2   9       2353.45       2370.74        17.64 o
   0   2   9        842.05        819.39         8.67 o
   1   2   9       2347.39       2361.09        19.17 o
   2   2   9       2203.34       2601.74        20.89 o
   3   2   9       3203.86       3378.88        29.28 o
   4   2   9        228.41        297.82         6.36 o
   5   2   9        466.44        416.59         9.23 o
   6   2   9        379.35        337.42         5.04 o
   7   2   9          8.65          8.84         1.00 o
   8   2   9        124.43        132.04         2.96 o
   9   2   9        107.27        117.09         3.06 o
  10   2   9         70.85         62.70         2.30 o
  11   2   9         20.07         21.87         1.61 o
  12   2   9         30.27         31.06         2.14 o
  13   2   9         15.44         16.32         1.61 o
 -13   3   9         23.38         26.19         2.90 o
 -12   3   9         20.02         15.33         1.37 o
 -11   3   9         24.20         14.61         1.52 o
 -10   3   9        115.14        128.30         3.10 o
  -9   3   9        378.72        369.64         4.90 o
  -8   3   9         55.77         63.01         1.83 o
  -7   3   9        555.08        507.97         5.22 o
  -6   3   9        758.42        727.90         6.88 o
  -5   3   9        224.55        230.09         6.47 o
  -4   3   9        774.93        818.61        11.23 o
  -3   3   9       1097.33       1002.03        13.27 o
  -2   3   9         53.84         54.09         2.46 o
  -1   3   9        631.89        714.65         8.34 o
   0   3   9        184.53        219.69         4.50 o
   1   3   9        633.95        727.13         9.62 o
   2   3   9         53.27         52.87         2.91 o
   3   3   9       1097.28        996.11        13.10 o
   4   3   9        771.04        866.65        12.95 o
   5   3   9        225.65        226.98         7.47 o
   6   3   9        758.88        740.37         7.78 o
   7   3   9        556.78        505.81         6.33 o
   8   3   9         55.14         58.69         1.84 o
   9   3   9        380.05        360.00         4.95 o
  10   3   9        114.51        125.61         3.13 o
  11   3   9         24.70         12.62         1.57 o
  12   3   9         20.17         18.43         1.46 o
  13   3   9         23.98         26.93         2.29 o
 -12   4   9         10.36          9.44         1.03 o
 -11   4   9         80.63         92.64         2.76 o
 -10   4   9         32.84         38.44         1.74 o
  -9   4   9         51.66         46.22         1.94 o
  -8   4   9        313.66        284.90         4.06 o
  -7   4   9        179.52        208.69         3.04 o
  -6   4   9        560.13        543.10         5.63 o
  -5   4   9        620.40        618.47        11.35 o
  -4   4   9         19.83         11.44         2.02 o
  -3   4   9        132.60        123.30         4.63 o
  -2   4   9        255.85        298.42         5.68 o
  -1   4   9        209.33        197.95         4.80 o
   0   4   9        470.51        404.45         7.59 o
   1   4   9        203.68        194.32         5.30 o
   2   4   9        257.83        303.08         6.44 o
   3   4   9        132.34        125.79         4.60 o
   4   4   9         19.54         13.23         2.05 o
   5   4   9        623.30        637.14        12.52 o
   6   4   9        560.15        538.20         5.53 o
   7   4   9        182.19        213.27         3.40 o
   8   4   9        310.52        286.00         4.56 o
   9   4   9         51.70         47.55         1.87 o
  10   4   9         32.74         38.25         1.97 o
  11   4   9         80.28         94.82         2.78 o
  12   4   9         10.55         11.42         1.63 o
  13   4   9         31.22         25.19         2.87 o
 -12   5   9         29.91         27.51         1.93 o
 -11   5   9         27.82         42.21         1.64 o
 -10   5   9        183.29        179.49         3.69 o
  -9   5   9        414.24        412.92         6.36 o
  -8   5   9        242.95        221.91         3.48 o
  -7   5   9        443.12        428.66         5.32 o
  -6   5   9        870.02        827.10         6.78 o
  -5   5   9        640.04        723.25         8.62 o
  -4   5   9        442.26        551.77        10.62 o
  -3   5   9        334.54        387.84         8.82 o
  -2   5   9        879.21        904.99        11.78 o
  -1   5   9       2527.45       2575.49        23.37 o
   0   5   9          1.68          4.28         2.05 o
   1   5   9       2521.03       2589.57        24.11 o
   2   5   9        882.32        920.36        13.68 o
   3   5   9        333.60        388.28         8.80 o
   4   5   9        442.66        558.52        10.88 o
   5   5   9        644.07        722.13         7.46 o
   6   5   9        867.40        812.35         9.39 o
   7   5   9        441.42        428.41         5.66 o
   8   5   9        244.30        221.40         4.28 o
   9   5   9        415.21        429.92         7.50 o
  10   5   9        184.37        179.01         3.81 o
  11   5   9         27.77         40.63         2.06 o
  12   5   9         29.69         27.62         1.80 o
 -12   6   9          1.16          1.40         1.55 o
 -11   6   9         78.96         64.04         1.98 o
 -10   6   9          5.61          5.63         1.17 o
  -9   6   9        281.24        298.85         4.76 o
  -8   6   9        225.50        192.04         4.08 o
  -7   6   9         48.58         55.29         1.80 o
  -6   6   9         17.47         23.31         1.27 o
  -5   6   9         49.73         73.56         1.76 o
  -4   6   9        128.76        113.36         5.11 o
  -3   6   9        375.45        374.50        10.20 o
  -2   6   9       2331.40       2601.65        24.62 o
  -1   6   9       1091.05       1056.82        13.89 o
   0   6   9       7533.78       8195.70        64.65 o
   1   6   9       1095.09       1047.02        14.74 o
   2   6   9       2338.47       2602.12        26.90 o
   3   6   9        376.82        372.78         9.56 o
   4   6   9        128.68        106.41         5.26 o
   5   6   9         50.81         72.34         2.18 o
   6   6   9         17.13         23.94         1.34 o
   7   6   9         48.64         53.69         1.81 o
   8   6   9        225.73        189.95         3.60 o
   9   6   9        280.96        296.36         4.38 o
  10   6   9          5.47          5.65         1.31 o
  11   6   9         78.24         60.74         1.87 o
  12   6   9          1.08          1.90         1.42 o
 -12   7   9         16.32         15.79         1.57 o
 -11   7   9        106.53        133.41         3.29 o
 -10   7   9        214.67        200.69         3.68 o
  -9   7   9         78.05         83.21         3.21 o
  -8   7   9        385.32        405.34         6.68 o
  -7   7   9        795.46        807.01         9.84 o
  -6   7   9        133.36        156.00         2.51 o
  -5   7   9        166.63        164.61         2.51 o
  -4   7   9        212.30        234.88         3.41 o
  -3   7   9         78.37         82.47         4.59 o
  -2   7   9        432.40        406.80         9.54 o
  -1   7   9        824.21        814.45        13.53 o
   0   7   9        436.23        491.88        10.77 o
   1   7   9        819.90        794.34        13.53 o
   2   7   9        430.37        422.50         9.70 o
   3   7   9         78.47         88.92         4.90 o
   4   7   9        212.82        236.93         3.29 o
   5   7   9        168.11        168.77         2.71 o
   6   7   9        133.59        154.04         2.81 o
   7   7   9        794.42        787.39        12.02 o
   8   7   9        387.17        402.00         8.26 o
   9   7   9         78.08         78.57         2.72 o
  10   7   9        214.47        199.76         4.09 o
  11   7   9        105.98        133.42         2.93 o
  12   7   9         16.17         17.12         1.64 o
 -11   8   9         51.19         63.41         1.98 o
 -10   8   9        150.65        148.76         3.60 o
  -9   8   9         44.45         43.81         1.95 o
  -8   8   9        316.04        305.87         4.72 o
  -7   8   9        309.23        298.74         4.22 o
  -6   8   9        548.89        546.18         6.40 o
  -5   8   9        478.42        545.71         5.94 o
  -4   8   9        161.69        152.82         2.46 o
  -3   8   9          3.09         11.24         1.14 o
  -2   8   9        686.77        766.43         9.16 o
  -1   8   9        513.49        517.69        10.70 o
   0   8   9        769.77        765.23        13.61 o
   1   8   9        513.34        525.27        12.51 o
   2   8   9        685.09        771.73         7.64 o
   3   8   9          2.87          7.19         1.07 o
   4   8   9        159.53        149.46         2.42 o
   5   8   9        480.62        551.73         5.41 o
   6   8   9        548.17        540.70         8.27 o
   7   8   9        308.68        295.63         5.47 o
   8   8   9        316.42        316.16         5.07 o
   9   8   9         43.74         44.97         1.99 o
  10   8   9        150.19        147.73         3.82 o
  11   8   9         51.23         63.52         2.83 o
 -11   9   9         30.03         28.87         1.48 o
 -10   9   9        196.89        195.08         3.23 o
  -9   9   9         13.92         18.65         1.35 o
  -8   9   9        432.18        468.51         5.71 o
  -7   9   9        100.87        117.46         2.81 o
  -6   9   9        368.22        354.27         4.22 o
  -5   9   9        633.79        624.65         6.50 o
  -4   9   9        295.17        276.40         3.52 o
  -3   9   9        357.33        347.84         4.12 o
  -2   9   9        105.72        118.66         2.41 o
  -1   9   9        392.34        341.38         3.91 o
   0   9   9        220.54        216.54         3.04 o
   1   9   9        389.93        340.07         3.90 o
   2   9   9        103.50        114.49         2.33 o
   3   9   9        357.19        349.62         4.47 o
   4   9   9        294.02        272.84         3.65 o
   5   9   9        635.29        625.65         6.61 o
   6   9   9        369.31        359.15         6.16 o
   7   9   9        102.79        113.73         3.11 o
   8   9   9        430.48        465.81         6.22 o
   9   9   9         14.32         14.67         1.35 o
  10   9   9        197.12        198.13         3.45 o
  11   9   9         29.88         27.51         1.79 o
 -11  10   9          9.39          7.22         1.15 o
 -10  10   9         86.59         80.37         2.13 o
  -9  10   9        327.70        323.36         5.36 o
  -8  10   9        149.18        158.97         3.26 o
  -7  10   9        226.26        264.29         4.43 o
  -6  10   9       1501.65       1477.63        12.86 o
  -5  10   9        157.93        131.92         2.55 o
  -4  10   9        601.27        540.73         5.50 o
  -3  10   9         24.02         18.52         1.50 o
  -2  10   9        228.31        248.26         3.41 o
  -1  10   9        398.55        383.86         4.20 o
   0  10   9        695.66        601.83         5.67 o
   1  10   9        400.74        378.72         4.12 o
   2  10   9        224.72        236.23         3.39 o
   3  10   9         24.53         18.44         1.35 o
   4  10   9        596.91        528.37         5.74 o
   5  10   9        157.22        129.28         2.75 o
   6  10   9       1500.98       1462.10        14.23 o
   7  10   9        224.63        255.68         4.33 o
   8  10   9        147.49        152.05         3.15 o
   9  10   9        327.78        329.04         6.28 o
  10  10   9         87.58         88.46         2.39 o
  11  10   9          9.31         10.85         1.47 o
 -10  11   9         88.79         85.68         2.45 o
  -9  11   9          4.44          1.92         1.13 o
  -8  11   9        114.00        121.54         2.98 o
  -7  11   9        100.21        103.98         2.85 o
  -6  11   9         64.87         64.50         2.22 o
  -5  11   9        460.39        463.42         5.28 o
  -4  11   9        111.23        100.70         2.33 o
  -3  11   9         66.52         63.03         2.00 o
  -2  11   9        811.29        770.65         7.05 o
  -1  11   9        282.37        267.79         3.69 o
   0  11   9         89.54        105.74         2.35 o
   1  11   9        281.97        278.24         3.69 o
   2  11   9        809.93        763.68         7.37 o
   3  11   9         67.33         66.28         2.32 o
   4  11   9        111.47         99.06         2.48 o
   5  11   9        461.87        452.42         5.56 o
   6  11   9         64.95         64.23         2.33 o
   7  11   9        100.83        106.75         3.00 o
   8  11   9        115.79        119.29         2.75 o
   9  11   9          4.34          2.14         0.98 o
  10  11   9         88.94         80.45         2.20 o
 -10  12   9         46.41         54.67         2.78 o
  -9  12   9         19.12         16.58         1.25 o
  -8  12   9         15.17         17.16         1.43 o
  -7  12   9          1.87          2.12         1.19 o
  -6  12   9        119.38        113.87         2.78 o
  -5  12   9        276.62        267.80         3.91 o
  -4  12   9         22.64         20.93         1.39 o
  -3  12   9       1192.79       1253.24        11.37 o
  -2  12   9        196.02        189.40         3.49 o
  -1  12   9         19.74         17.51         1.29 o
   0  12   9        488.87        457.55         5.24 o
   1  12   9         20.26         20.16         1.43 o
   2  12   9        194.70        187.85         3.64 o
   3  12   9       1190.08       1239.01        12.94 o
   4  12   9         22.48         20.04         1.48 o
   5  12   9        276.42        261.51         3.81 o
   6  12   9        119.44        112.32         2.72 o
   7  12   9          1.85          1.69         1.18 o
   8  12   9         15.40         18.94         1.20 o
   9  12   9         19.28         15.90         1.05 o
  -9  13   9         14.67         15.50         1.71 o
  -8  13   9         55.25         51.08         1.74 o
  -7  13   9         79.78         75.53         2.11 o
  -6  13   9         16.97         16.38         1.35 o
  -5  13   9         73.57         80.34         2.08 o
  -4  13   9         38.14         28.23         1.52 o
  -3  13   9        499.77        497.76         5.64 o
  -2  13   9        107.46        103.53         2.75 o
  -1  13   9        320.43        326.58         4.29 o
   0  13   9       1157.14       1021.62         9.01 o
   1  13   9        319.46        321.26         4.71 o
   2  13   9        108.44        104.00         2.83 o
   3  13   9        502.11        499.69         6.33 o
   4  13   9         38.19         30.97         1.69 o
   5  13   9         74.63         76.35         2.32 o
   6  13   9         16.47         17.12         1.48 o
   7  13   9         79.72         74.96         2.20 o
   8  13   9         54.32         50.15         1.54 o
   9  13   9         14.61         10.90         1.56 o
  -8  14   9         74.62         76.29         3.01 o
  -7  14   9         32.53         29.85         1.41 o
  -6  14   9         83.02         84.23         2.43 o
  -5  14   9         47.01         39.07         1.60 o
  -4  14   9        439.31        414.60         5.31 o
  -3  14   9        132.36        120.23         2.78 o
  -2  14   9        128.51        134.27         3.16 o
  -1  14   9         25.84         22.93         1.47 o
   0  14   9         64.71         55.94         2.01 o
   1  14   9         26.09         25.64         1.65 o
   2  14   9        129.02        135.40         2.99 o
   3  14   9        132.11        119.70         2.74 o
   4  14   9        440.75        415.23         6.06 o
   5  14   9         47.40         36.76         1.77 o
   6  14   9         82.30         83.09         2.89 o
   7  14   9         32.10         30.50         1.54 o
   8  14   9         74.35         78.64         2.25 o
  -7  15   9          9.46         11.79         1.53 o
  -6  15   9         73.02         78.09         2.10 o
  -5  15   9         55.86         61.73         2.00 o
  -4  15   9         23.83         15.02         1.30 o
  -3  15   9        102.65         90.30         2.57 o
  -2  15   9          8.05         17.18         1.45 o
  -1  15   9        284.29        254.72         3.77 o
   0  15   9          5.53          9.00         1.23 o
   1  15   9        283.36        255.73         4.05 o
   2  15   9          8.02         19.42         1.33 o
   3  15   9        103.19         94.11         2.47 o
   4  15   9         23.84         17.59         1.33 o
   5  15   9         56.08         59.49         2.03 o
   6  15   9         74.50         75.58         2.31 o
   7  15   9          9.45         12.36         1.20 o
  -6  16   9        235.99        241.17         8.46 o
  -5  16   9         44.10         46.69         1.91 o
  -4  16   9         98.59        113.34         2.63 o
  -3  16   9        218.98        202.92         3.43 o
  -2  16   9         12.38          9.64         1.29 o
  -1  16   9        103.93         92.53         2.35 o
   0  16   9         28.05         25.90         1.35 o
   1  16   9        104.66         93.13         2.18 o
   2  16   9         12.51         13.91         1.22 o
   3  16   9        216.56        201.82         3.09 o
   4  16   9         99.68        107.20         2.26 o
   5  16   9         44.85         49.05         1.78 o
   6  16   9        238.00        248.51         4.17 o
  -4  17   9         54.43         50.61         1.75 o
  -3  17   9         13.59         14.59         1.20 o
  -2  17   9         28.28         22.33         1.28 o
  -1  17   9         11.74          8.78         1.04 o
   0  17   9          1.57          3.47         0.80 o
   1  17   9         11.86          7.85         0.87 o
   2  17   9         29.13         24.63         1.19 o
   3  17   9         13.33         14.43         0.99 o
   4  17   9         54.19         51.65         1.89 o
  -2  18   9        100.76        115.44         2.99 o
  -1  18   9          3.27          2.66         0.87 o
   0  18   9         92.42         83.99         2.29 o
   1  18   9          3.12          3.77         1.57 o
   2  18   9        100.42        115.12         4.66 o
   0   0  10        849.25        999.02        16.92 o
   1   0  10        449.06        492.14         7.35 o
   2   0  10       7505.24       7981.70        56.31 o
   3   0  10        802.53       1001.03        11.96 o
   4   0  10        669.19        738.33        10.94 o
   5   0  10        867.37        671.39        13.01 o
   6   0  10       1188.30       1194.46         9.54 o
   7   0  10        286.29        274.00         3.68 o
   8   0  10         49.01         52.14         2.24 o
   9   0  10        559.56        577.41         8.31 o
  10   0  10        102.57         83.83         3.27 o
  11   0  10        111.07        107.56         3.09 o
  12   0  10         15.79         25.67         2.65 o
  13   0  10          8.99         16.79         1.46 o
 -13   1  10          8.51          9.97         1.56 o
 -12   1  10         35.97         37.86         2.00 o
 -11   1  10         70.60         80.22         3.34 o
 -10   1  10          6.93          7.95         1.50 o
  -9   1  10        589.38        552.67         7.59 o
  -8   1  10        111.58        110.74         2.65 o
  -7   1  10          1.78          0.45         0.94 o
  -6   1  10         13.21         20.81         1.33 o
  -5   1  10          6.53          6.84         2.43 o
  -4   1  10        569.80        476.23         9.06 o
  -3   1  10        345.83        398.78         6.75 o
  -2   1  10        430.09        469.10         7.29 o
  -1   1  10       1188.92       1133.52        11.49 o
   0   1  10         12.77          3.02         1.43 o
   1   1  10       1186.93       1088.75        11.66 o
   2   1  10        427.35        466.28         7.54 o
   3   1  10        346.87        399.66         7.12 o
   4   1  10        570.34        495.25         9.22 o
   5   1  10          6.81          9.14         2.14 o
   6   1  10         13.42         18.21         1.20 o
   7   1  10          1.68          0.05         0.96 o
   8   1  10        111.13        108.88         3.10 o
   9   1  10        587.02        560.49         7.73 o
  10   1  10          6.98          5.13         1.40 o
  11   1  10         70.92         83.82         2.72 o
  12   1  10         36.63         37.04         3.29 o
  13   1  10          8.45          9.40         1.53 o
 -13   2  10         11.05         11.14         1.74 o
 -12   2  10         23.62         30.77         1.68 o
 -11   2  10         55.87         61.41         2.24 o
 -10   2  10        207.26        186.19         3.79 o
  -9   2  10        334.71        327.91         5.13 o
  -8   2  10          4.33          5.87         1.03 o
  -7   2  10        264.63        248.89         3.49 o
  -6   2  10        173.78        149.18         2.50 o
  -5   2  10        440.73        449.83         9.47 o
  -4   2  10       1186.37       1247.66        15.86 o
  -3   2  10       5352.50       5503.11        44.09 o
  -2   2  10        751.62        782.94         9.60 o
  -1   2  10       3603.47       3965.03        29.87 o
   0   2  10         27.52         42.04         2.36 o
   1   2  10       3596.59       3939.57        28.73 o
   2   2  10        748.72        770.44        10.52 o
   3   2  10       5361.30       5571.59        40.91 o
   4   2  10       1186.29       1266.85        16.21 o
   5   2  10        443.39        456.78        11.27 o
   6   2  10        173.40        146.80         2.49 o
   7   2  10        264.46        251.65         3.29 o
   8   2  10          4.44          4.44         1.18 o
   9   2  10        333.16        322.82         6.04 o
  10   2  10        206.34        186.38         4.03 o
  11   2  10         56.42         62.97         3.38 o
  12   2  10         23.68         34.56         2.00 o
  13   2  10         11.14         16.33         1.95 o
 -12   3  10         35.64         31.31         2.24 o
 -11   3  10         31.64         39.05         3.08 o
 -10   3  10         33.31         26.13         1.61 o
  -9   3  10        225.28        222.41         3.98 o
  -8   3  10        419.00        426.11         5.41 o
  -7   3  10         57.43         77.88         2.04 o
  -6   3  10       2308.27       2388.72        15.16 o
  -5   3  10        339.45        390.09         9.73 o
  -4   3  10        650.40        605.91        10.75 o
  -3   3  10        139.65        139.71         4.80 o
  -2   3  10        135.80        111.66         3.99 o
  -1   3  10       6579.06       6854.31        43.43 o
   0   3  10        533.14        463.48         7.72 o
   1   3  10       6580.22       6811.77        44.49 o
   2   3  10        133.00        112.28         4.16 o
   3   3  10        141.38        142.78         4.95 o
   4   3  10        649.80        592.44        10.57 o
   5   3  10        339.56        372.94        10.43 o
   6   3  10       2311.56       2397.26        19.25 o
   7   3  10         56.90         76.43         1.93 o
   8   3  10        418.42        420.22         5.36 o
   9   3  10        227.25        224.88         4.10 o
  10   3  10         32.86         28.39         1.79 o
  11   3  10         32.07         42.19         2.51 o
  12   3  10         35.50         29.39         2.14 o
 -12   4  10          7.69         13.32         1.19 o
 -11   4  10         24.22         21.31         1.66 o
 -10   4  10          2.98          1.38         1.15 o
  -9   4  10         10.52         10.12         1.30 o
  -8   4  10         20.36         20.89         1.36 o
  -7   4  10        740.47        774.42         7.14 o
  -6   4  10        486.75        411.82         4.32 o
  -5   4  10        776.52        727.01         7.65 o
  -4   4  10        681.80        800.51        12.94 o
  -3   4  10       1087.09       1103.91        15.74 o
  -2   4  10        196.36        213.30         5.56 o
  -1   4  10        525.99        568.84         9.43 o
   0   4  10         16.04          8.47         1.93 o
   1   4  10        526.53        564.47         9.55 o
   2   4  10        196.86        214.87         6.24 o
   3   4  10       1087.50       1124.09        14.93 o
   4   4  10        684.84        804.03        12.82 o
   5   4  10        778.96        738.65         7.93 o
   6   4  10        489.33        411.00         4.51 o
   7   4  10        745.84        789.68         8.01 o
   8   4  10         20.00         18.78         1.50 o
   9   4  10         10.64          7.97         1.21 o
  10   4  10          2.88          1.51         1.29 o
  11   4  10         24.43         23.01         1.68 o
  12   4  10          7.54         15.01         1.16 o
 -12   5  10         97.79         93.06         2.27 o
 -11   5  10        122.88        110.49         2.57 o
 -10   5  10        294.47        307.94         5.76 o
  -9   5  10        353.18        314.91         4.79 o
  -8   5  10        473.27        424.70         5.99 o
  -7   5  10        146.98        137.51         3.20 o
  -6   5  10         94.84         94.76         2.10 o
  -5   5  10       2117.90       2280.23        16.87 o
  -4   5  10        293.69        276.66         8.42 o
  -3   5  10        941.30       1009.78        16.18 o
  -2   5  10        475.99        551.33         9.71 o
  -1   5  10        377.70        438.17         8.44 o
   0   5  10        139.97        182.49         5.49 o
   1   5  10        378.98        440.66         9.36 o
   2   5  10        475.61        565.63        10.75 o
   3   5  10        939.95       1037.38        15.59 o
   4   5  10        292.01        284.85         8.56 o
   5   5  10       2111.17       2255.25        19.27 o
   6   5  10         94.58         95.93         2.13 o
   7   5  10        146.31        139.00         2.71 o
   8   5  10        474.11        430.88         5.47 o
   9   5  10        351.61        313.05         5.35 o
  10   5  10        294.16        300.86         5.04 o
  11   5  10        122.95        116.95         5.12 o
  12   5  10         97.60         94.65         3.03 o
 -12   6  10          6.00          8.37         1.59 o
 -11   6  10         77.58         80.04         2.14 o
 -10   6  10        103.25        130.69         3.58 o
  -9   6  10         32.05         35.68         1.82 o
  -8   6  10          6.74          6.47         1.22 o
  -7   6  10        162.74        138.43         2.80 o
  -6   6  10        386.00        446.40         4.80 o
  -5   6  10        549.40        588.17         5.30 o
  -4   6  10        214.05        222.63         3.52 o
  -3   6  10       2116.07       2121.08        27.54 o
  -2   6  10        467.24        476.97         9.81 o
  -1   6  10       1086.02       1118.20        15.51 o
   0   6  10         14.37         17.46         2.84 o
   1   6  10       1091.87       1118.64        17.10 o
   2   6  10        469.19        484.97        10.28 o
   3   6  10       2119.90       2130.07        26.14 o
   4   6  10        211.29        219.80         3.31 o
   5   6  10        548.49        585.29         7.15 o
   6   6  10        386.68        447.68         4.73 o
   7   6  10        162.83        140.01         3.27 o
   8   6  10          6.54          8.23         1.39 o
   9   6  10         32.01         31.68         1.65 o
  10   6  10        103.36        125.26         3.17 o
  11   6  10         77.81         80.71         2.33 o
  12   6  10          5.79          2.38         1.34 o
 -12   7  10         71.78         62.37         3.26 o
 -11   7  10         20.15          9.89         1.18 o
 -10   7  10        106.51         90.79         2.51 o
  -9   7  10        106.04         89.29         2.60 o
  -8   7  10        185.46        173.06         3.67 o
  -7   7  10        690.93        653.14         7.20 o
  -6   7  10         25.54         24.23         1.29 o
  -5   7  10         36.13         26.96         1.25 o
  -4   7  10         30.73         35.84         1.29 o
  -3   7  10        594.31        704.70         6.84 o
  -2   7  10        544.54        572.19        13.16 o
  -1   7  10          2.89          1.50         2.18 o
   0   7  10          1.39          4.18         2.23 o
   1   7  10          3.07          4.13         2.45 o
   2   7  10        541.94        559.53        13.17 o
   3   7  10        594.51        705.97         6.54 o
   4   7  10         31.40         37.17         1.45 o
   5   7  10         35.31         23.60         1.22 o
   6   7  10         25.36         23.66         1.33 o
   7   7  10        689.69        641.13        10.49 o
   8   7  10        185.47        176.36         3.78 o
   9   7  10        106.29         93.09         2.55 o
  10   7  10        106.26         87.67         3.12 o
  11   7  10         20.30         13.75         1.37 o
  12   7  10         70.89         66.01         2.42 o
 -11   8  10         38.88         43.36         1.61 o
 -10   8  10          5.83         10.35         1.32 o
  -9   8  10        207.56        211.52         3.85 o
  -8   8  10         56.69         61.28         2.34 o
  -7   8  10        707.76        717.59         8.69 o
  -6   8  10          6.10          1.96         1.04 o
  -5   8  10        316.47        287.97         3.75 o
  -4   8  10        185.88        212.95         3.54 o
  -3   8  10        178.50        180.76         2.73 o
  -2   8  10        863.92        888.84         7.00 o
  -1   8  10          3.30          2.99         1.10 o
   0   8  10          6.47          7.42         1.15 o
   1   8  10          2.80          6.05         1.15 o
   2   8  10        868.12        898.17         7.80 o
   3   8  10        179.80        177.44         2.91 o
   4   8  10        186.10        213.31         3.22 o
   5   8  10        319.04        286.58         4.24 o
   6   8  10          6.05          6.47         1.38 o
   7   8  10        705.57        705.92         9.40 o
   8   8  10         56.84         64.25         2.30 o
   9   8  10        206.42        214.08         4.06 o
  10   8  10          5.92         12.51         1.52 o
  11   8  10         38.91         43.42         1.84 o
 -11   9  10         29.67         28.74         1.57 o
 -10   9  10        109.57        101.26         2.61 o
  -9   9  10         73.28         75.17         2.27 o
  -8   9  10        313.28        310.90         4.58 o
  -7   9  10         27.13         30.43         1.68 o
  -6   9  10        704.81        705.04         7.52 o
  -5   9  10         27.44         25.49         1.54 o
  -4   9  10       2024.27       2077.76        16.89 o
  -3   9  10        330.59        331.98         3.84 o
  -2   9  10         51.96         53.35         1.56 o
  -1   9  10        244.45        225.68         3.05 o
   0   9  10        217.96        194.30         2.67 o
   1   9  10        242.27        218.72         3.03 o
   2   9  10         53.85         55.71         1.66 o
   3   9  10        328.56        331.65         4.97 o
   4   9  10       2018.80       2044.58        13.47 o
   5   9  10         27.86         30.16         1.85 o
   6   9  10        706.12        703.39        11.76 o
   7   9  10         27.35         31.67         2.05 o
   8   9  10        312.78        311.48         5.23 o
   9   9  10         72.74         78.01         2.63 o
  10   9  10        110.54         99.02         3.27 o
  11   9  10         29.92         29.70         1.90 o
 -10  10  10        103.62        105.32         2.46 o
  -9  10  10         33.79         41.02         1.91 o
  -8  10  10         42.72         42.87         1.81 o
  -7  10  10        708.55        732.03         8.21 o
  -6  10  10         12.49         17.78         1.37 o
  -5  10  10         72.51         58.05         1.94 o
  -4  10  10         18.75         13.31         1.17 o
  -3  10  10        225.41        201.75         3.14 o
  -2  10  10        288.37        288.78         3.79 o
  -1  10  10         26.49         34.10         1.60 o
   0  10  10         15.80         19.53         1.15 o
   1  10  10         26.22         36.29         1.39 o
   2  10  10        287.86        285.09         3.82 o
   3  10  10        224.79        202.30         3.38 o
   4  10  10         18.84         15.68         1.33 o
   5  10  10         72.31         60.72         2.03 o
   6  10  10         12.40         14.67         1.48 o
   7  10  10        704.42        716.74        10.91 o
   8  10  10         43.47         45.35         1.86 o
   9  10  10         33.93         42.04         1.77 o
  10  10  10        103.99        103.03         2.61 o
 -10  11  10         13.53         12.53         1.34 o
  -9  11  10        195.74        212.59         4.14 o
  -8  11  10        152.77        142.93         3.12 o
  -7  11  10         97.45        108.93         2.98 o
  -6  11  10          2.94          4.27         1.19 o
  -5  11  10        149.36        156.01         2.92 o
  -4  11  10        297.77        273.74         3.95 o
  -3  11  10        132.55        140.21         2.72 o
  -2  11  10        246.80        231.46         3.38 o
  -1  11  10        556.67        537.03         5.68 o
   0  11  10          6.46         12.35         1.13 o
   1  11  10        555.25        545.88         5.38 o
   2  11  10        249.13        231.64         3.53 o
   3  11  10        131.88        131.06         2.91 o
   4  11  10        300.78        271.41         4.54 o
   5  11  10        151.10        154.14         3.49 o
   6  11  10          2.88          2.84         1.30 o
   7  11  10         96.90        111.07         2.97 o
   8  11  10        153.66        143.48         3.07 o
   9  11  10        196.01        208.06         4.18 o
  10  11  10         12.95         15.61         1.22 o
  -9  12  10         28.57         25.70         1.61 o
  -8  12  10        105.46        109.63         2.63 o
  -7  12  10         61.45         63.42         2.22 o
  -6  12  10        286.28        298.90         4.47 o
  -5  12  10        135.01        123.94         2.64 o
  -4  12  10          0.15          0.53         1.13 o
  -3  12  10         28.92         33.25         1.62 o
  -2  12  10         52.81         49.50         2.17 o
  -1  12  10        132.13        138.04         2.82 o
   0  12  10        436.16        399.30         4.78 o
   1  12  10        133.59        141.95         3.09 o
   2  12  10         52.95         48.88         2.03 o
   3  12  10         29.22         33.86         1.96 o
   4  12  10          0.14          0.82         1.18 o
   5  12  10        135.85        120.40         2.69 o
   6  12  10        287.36        283.02         5.70 o
   7  12  10         61.11         61.50         2.23 o
   8  12  10        103.94        100.57         2.44 o
   9  12  10         29.20         25.44         1.14 o
  -9  13  10         38.89         36.75         2.33 o
  -8  13  10         36.41         32.22         1.66 o
  -7  13  10         72.28         73.52         2.17 o
  -6  13  10         33.94         31.70         1.65 o
  -5  13  10         89.89         98.84         2.33 o
  -4  13  10        170.09        189.64         3.09 o
  -3  13  10        193.41        183.40         3.66 o
  -2  13  10        120.04        124.28         3.12 o
  -1  13  10        289.29        282.27         4.10 o
   0  13  10        412.06        368.45         4.77 o
   1  13  10        288.47        299.02         4.92 o
   2  13  10        119.49        119.23         3.00 o
   3  13  10        193.32        184.02         3.66 o
   4  13  10        171.35        191.57         3.63 o
   5  13  10         89.58         93.09         2.43 o
   6  13  10         33.36         25.96         1.74 o
   7  13  10         73.07         69.29         2.62 o
   8  13  10         36.71         33.19         1.47 o
   9  13  10         39.04         46.71         4.52 o
  -8  14  10         30.86         23.06         2.36 o
  -7  14  10         98.10         97.63         2.90 o
  -6  14  10         75.22         77.48         2.21 o
  -5  14  10         50.18         46.49         1.78 o
  -4  14  10         17.08         15.72         1.30 o
  -3  14  10        297.82        286.16         4.66 o
  -2  14  10        213.04        221.90         3.82 o
  -1  14  10        123.71        126.32         3.02 o
   0  14  10        155.03        155.98         3.06 o
   1  14  10        124.84        128.63         2.94 o
   2  14  10        213.07        216.67         3.59 o
   3  14  10        297.15        280.52         4.15 o
   4  14  10         17.07         16.87         1.41 o
   5  14  10         50.79         46.38         2.08 o
   6  14  10         76.08         80.16         2.65 o
   7  14  10         98.39         98.02         2.51 o
   8  14  10         30.70         23.85         1.85 o
  -7  15  10         43.69         41.67         4.94 o
  -6  15  10         25.52         23.36         1.21 o
  -5  15  10         47.80         45.19         1.82 o
  -4  15  10        177.52        193.97         3.84 o
  -3  15  10        257.19        249.82         5.11 o
  -2  15  10         65.45         66.66         2.31 o
  -1  15  10         43.64         37.57         1.68 o
   0  15  10        560.30        586.56         6.41 o
   1  15  10         43.80         41.83         1.78 o
   2  15  10         65.58         64.33         1.87 o
   3  15  10        257.68        248.74         3.61 o
   4  15  10        177.27        191.83         3.25 o
   5  15  10         47.29         40.73         1.78 o
   6  15  10         26.13         26.63         1.47 o
   7  15  10         43.84         37.22         1.74 o
  -6  16  10         17.25         21.18         3.44 o
  -5  16  10         53.40         50.90         2.20 o
  -4  16  10        152.16        154.28         2.95 o
  -3  16  10         25.71         30.10         1.43 o
  -2  16  10        374.66        415.78         5.18 o
  -1  16  10          0.57          0.78         1.05 o
   0  16  10         71.73         66.42         1.90 o
   1  16  10          0.62          1.21         0.96 o
   2  16  10        375.95        417.51         5.60 o
   3  16  10         26.56         33.46         1.41 o
   4  16  10        152.99        149.85         3.20 o
   5  16  10         53.20         55.94         1.97 o
   6  16  10         17.08         16.65         1.43 o
  -4  17  10        148.60        146.74         4.51 o
  -3  17  10         22.53         24.27         1.19 o
  -2  17  10         27.11         21.66         1.21 o
  -1  17  10         27.92         28.07         1.24 o
   0  17  10        127.10        123.72         2.13 o
   1  17  10         28.26         24.87         1.24 o
   2  17  10         27.56         21.74         1.06 o
   3  17  10         22.59         26.00         1.52 o
   4  17  10        148.14        147.97         3.29 o
   0  18  10         61.83         79.59         2.93 o
   1   0  11        314.61        327.87         6.21 o
   2   0  11        280.62        340.02         5.85 o
   3   0  11       3489.73       3466.66        28.69 o
   4   0  11        974.43       1108.28        15.04 o
   5   0  11         98.74        142.69         6.06 o
   6   0  11          4.66          6.66         1.00 o
   7   0  11        435.37        421.46         5.87 o
   8   0  11         15.58         19.53         1.95 o
   9   0  11        393.94        428.53         7.03 o
  10   0  11          2.57          2.17         1.84 o
  11   0  11        194.76        195.40         4.33 o
  12   0  11          5.12          4.41         1.92 o
 -12   1  11          4.11          4.17         1.29 o
 -11   1  11         69.57         76.72         3.29 o
 -10   1  11        195.83        188.25         4.68 o
  -9   1  11        170.73        168.05         3.99 o
  -8   1  11         86.28        100.35         2.50 o
  -7   1  11         38.74         41.59         1.58 o
  -6   1  11        392.90        352.71         3.98 o
  -5   1  11        142.41        123.78         5.85 o
  -4   1  11        342.09        365.98         7.64 o
  -3   1  11        955.90       1080.57        12.88 o
  -2   1  11        601.85        615.91         8.83 o
  -1   1  11         19.71         23.27         2.38 o
   0   1  11       3332.51       3695.10        26.74 o
   1   1  11         19.76         18.87         2.02 o
   2   1  11        600.35        623.25         9.04 o
   3   1  11        954.01       1076.22        13.94 o
   4   1  11        342.64        345.45         7.91 o
   5   1  11        142.28        123.99         5.92 o
   6   1  11        389.95        351.46         4.27 o
   7   1  11         39.45         43.12         1.54 o
   8   1  11         86.45         96.58         2.63 o
   9   1  11        171.10        170.33         4.31 o
  10   1  11        194.73        184.34         4.21 o
  11   1  11         70.77         80.05         2.79 o
  12   1  11          4.16          5.82         1.37 o
 -12   2  11          2.53          0.26         1.28 o
 -11   2  11         15.66         16.09         1.60 o
 -10   2  11         24.70         19.95         1.90 o
  -9   2  11          6.77          2.85         1.34 o
  -8   2  11         85.78         82.20         2.18 o
  -7   2  11        231.80        243.68         3.50 o
  -6   2  11        247.47        217.31         3.35 o
  -5   2  11        135.91        118.36         3.55 o
  -4   2  11         65.64         66.94         3.71 o
  -3   2  11        125.69        128.32         4.28 o
  -2   2  11       1737.16       1870.91        17.73 o
  -1   2  11       2100.74       2186.78        19.47 o
   0   2  11       4163.49       4791.61        36.61 o
   1   2  11       2102.90       2167.22        18.77 o
   2   2  11       1731.57       1861.34        18.80 o
   3   2  11        127.86        134.84         5.17 o
   4   2  11         65.77         70.61         3.75 o
   5   2  11        138.77        118.61         3.50 o
   6   2  11        246.06        216.06         3.44 o
   7   2  11        231.92        240.89         3.33 o
   8   2  11         86.65         83.00         2.79 o
   9   2  11          6.58          2.64         1.59 o
  10   2  11         24.88         21.92         1.75 o
  11   2  11         15.70         16.48         1.60 o
  12   2  11          2.40          0.62         1.08 o
 -12   3  11         13.22         12.89         1.21 o
 -11   3  11         47.46         56.17         2.57 o
 -10   3  11         21.55         12.48         1.51 o
  -9   3  11         68.22         67.84         2.37 o
  -8   3  11        960.32        953.63        12.10 o
  -7   3  11        658.24        646.87         6.22 o
  -6   3  11        682.93        672.69         6.08 o
  -5   3  11       2479.85       2480.08        16.21 o
  -4   3  11        350.75        280.70         7.42 o
  -3   3  11        492.50        567.92        10.62 o
  -2   3  11        174.61        149.57         5.08 o
  -1   3  11        194.51        206.51         5.15 o
   0   3  11        595.28        635.54        10.17 o
   1   3  11        192.90        203.23         5.53 o
   2   3  11        175.63        145.95         4.89 o
   3   3  11        490.57        551.58         9.84 o
   4   3  11        354.01        289.36         7.52 o
   5   3  11       2474.57       2461.68        18.74 o
   6   3  11        687.69        676.56         7.16 o
   7   3  11        655.18        653.17         6.85 o
   8   3  11        961.83        954.35        13.14 o
   9   3  11         67.92         74.19         2.62 o
  10   3  11         21.73         14.28         1.67 o
  11   3  11         47.96         51.18         2.36 o
  12   3  11         13.48         12.76         1.22 o
 -12   4  11          8.28          6.40         1.53 o
 -11   4  11         68.98         64.26         2.46 o
 -10   4  11         48.80         55.29         2.11 o
  -9   4  11         39.22         37.89         1.85 o
  -8   4  11        181.83        188.97         3.60 o
  -7   4  11        594.57        591.56         6.10 o
  -6   4  11        762.20        741.05         6.50 o
  -5   4  11        193.17        182.19         2.87 o
  -4   4  11        675.03        732.91        13.34 o
  -3   4  11         75.72        102.65         4.82 o
  -2   4  11        303.13        261.08         6.76 o
  -1   4  11       1147.50       1240.24        15.24 o
   0   4  11        763.49       1005.37        13.87 o
   1   4  11       1154.89       1259.63        16.98 o
   2   4  11        303.83        261.49         7.11 o
   3   4  11         75.33        106.58         4.92 o
   4   4  11        677.43        731.63        12.81 o
   5   4  11        195.89        186.41         2.75 o
   6   4  11        763.44        749.24         6.90 o
   7   4  11        594.05        582.10         6.33 o
   8   4  11        181.00        173.21         3.47 o
   9   4  11         39.71         37.23         1.95 o
  10   4  11         49.49         54.46         2.56 o
  11   4  11         68.66         63.57         2.55 o
  12   4  11          8.11          5.35         1.02 o
 -12   5  11         54.03         66.93         3.17 o
 -11   5  11        148.59        167.38         3.24 o
 -10   5  11         24.85         16.38         1.59 o
  -9   5  11        117.29        113.27         2.88 o
  -8   5  11        394.23        403.51         5.34 o
  -7   5  11        276.65        261.41         4.85 o
  -6   5  11        372.73        364.50         4.33 o
  -5   5  11         19.64         31.65         1.19 o
  -4   5  11        759.74        785.46         7.03 o
  -3   5  11         97.85         70.82         4.49 o
  -2   5  11        863.79       1026.00        14.40 o
  -1   5  11        141.04        236.51         6.76 o
   0   5  11         80.37        103.32         4.82 o
   1   5  11        140.41        222.30         6.89 o
   2   5  11        859.56       1038.74        16.72 o
   3   5  11         97.73         77.15         4.69 o
   4   5  11        764.85        790.44         7.06 o
   5   5  11         19.81         33.94         1.31 o
   6   5  11        371.19        364.38         4.59 o
   7   5  11        276.35        267.30         3.82 o
   8   5  11        394.64        397.50         5.11 o
   9   5  11        117.76        115.13         2.97 o
  10   5  11         25.01         18.32         1.64 o
  11   5  11        148.18        162.09         3.89 o
  12   5  11         53.78         68.04         2.73 o
 -12   6  11         55.84         61.14         3.31 o
 -11   6  11         79.52         75.66         2.47 o
 -10   6  11          2.14          3.45         1.31 o
  -9   6  11         68.07         65.49         2.21 o
  -8   6  11        234.47        246.76         4.86 o
  -7   6  11        573.04        567.60         5.84 o
  -6   6  11       1231.65       1201.26         9.92 o
  -5   6  11         42.29         39.74         1.35 o
  -4   6  11        548.01        547.67         5.16 o
  -3   6  11         44.62         59.63         1.87 o
  -2   6  11        169.29        173.93         6.79 o
  -1   6  11       1907.73       1923.23        23.01 o
   0   6  11          1.69         -0.44         2.40 o
   1   6  11       1902.96       1904.40        24.26 o
   2   6  11        169.31        185.45         7.59 o
   3   6  11         45.85         62.22         1.95 o
   4   6  11        544.96        552.80         5.78 o
   5   6  11         41.29         40.45         1.42 o
   6   6  11       1236.94       1219.28        12.34 o
   7   6  11        572.42        566.77         5.79 o
   8   6  11        233.97        243.69         4.15 o
   9   6  11         67.26         68.47         2.43 o
  10   6  11          2.13          2.09         1.26 o
  11   6  11         79.75         79.10         2.15 o
  12   6  11         55.60         63.73         2.43 o
 -11   7  11         18.04         19.47         1.27 o
 -10   7  11         20.26         21.10         1.51 o
  -9   7  11         74.72         86.87         3.00 o
  -8   7  11        302.91        318.12         4.87 o
  -7   7  11        447.38        445.89         6.05 o
  -6   7  11        323.51        352.28         5.33 o
  -5   7  11        868.95        844.19         7.17 o
  -4   7  11        112.13        100.31         2.11 o
  -3   7  11         90.04        113.81         2.17 o
  -2   7  11        842.16        804.91         7.60 o
  -1   7  11         10.00         14.91         1.58 o
   0   7  11       2046.67       2245.53        26.30 o
   1   7  11         10.49         17.17         1.88 o
   2   7  11        841.85        818.76         8.55 o
   3   7  11         91.28        112.96         2.29 o
   4   7  11        112.73        105.75         2.19 o
   5   7  11        870.05        838.63         7.56 o
   6   7  11        324.91        351.57         4.34 o
   7   7  11        449.36        433.95         7.86 o
   8   7  11        299.95        316.73         7.74 o
   9   7  11         75.08         81.40         2.82 o
  10   7  11         20.84         23.50         1.68 o
  11   7  11         18.10         19.10         1.37 o
 -11   8  11        104.59         99.73         2.15 o
 -10   8  11          1.17          5.79         1.12 o
  -9   8  11        485.68        482.89         6.99 o
  -8   8  11         14.90         20.73         1.86 o
  -7   8  11        369.58        335.00         5.08 o
  -6   8  11        180.86        180.69         3.30 o
  -5   8  11        421.62        429.62         5.00 o
  -4   8  11        136.08        140.20         2.66 o
  -3   8  11        224.45        257.33         3.37 o
  -2   8  11        320.29        267.58         3.37 o
  -1   8  11         60.18         52.37         1.57 o
   0   8  11        427.57        530.88         4.79 o
   1   8  11         59.96         51.21         1.62 o
   2   8  11        320.09        270.71         3.38 o
   3   8  11        224.52        252.38         3.59 o
   4   8  11        136.24        137.51         2.69 o
   5   8  11        424.89        427.71         4.81 o
   6   8  11        180.18        188.98         3.61 o
   7   8  11        367.94        337.54         5.78 o
   8   8  11         14.83         19.55         1.71 o
   9   8  11        486.51        478.50         7.10 o
  10   8  11          1.14          3.01         1.10 o
  11   8  11        104.62         96.04         2.39 o
 -11   9  11          7.44         11.05         1.99 o
 -10   9  11          2.66          1.77         1.03 o
  -9   9  11         51.94         67.95         2.46 o
  -8   9  11         83.24         92.37         2.96 o
  -7   9  11         35.76         40.97         2.01 o
  -6   9  11         91.59        114.24         2.62 o
  -5   9  11        280.69        277.87         4.04 o
  -4   9  11       1714.29       1667.23        11.25 o
  -3   9  11       1479.52       1431.85        13.12 o
  -2   9  11        500.97        517.06         5.56 o
  -1   9  11         67.16         73.86         1.86 o
   0   9  11        548.18        561.28         4.87 o
   1   9  11         67.13         74.95         1.79 o
   2   9  11        502.91        522.26         5.31 o
   3   9  11       1477.43       1442.86        10.96 o
   4   9  11       1715.26       1672.40        15.56 o
   5   9  11        280.15        276.44         4.09 o
   6   9  11         91.21        105.42         2.49 o
   7   9  11         34.67         38.48         2.00 o
   8   9  11         83.76         97.64         2.88 o
   9   9  11         50.87         68.49         2.21 o
  10   9  11          2.63         -0.26         1.01 o
  11   9  11          7.62         12.42         1.91 o
 -10  10  11         59.73         55.31         1.86 o
  -9  10  11          2.37          1.29         1.18 o
  -8  10  11         53.57         55.11         2.15 o
  -7  10  11        234.06        245.17         4.24 o
  -6  10  11        244.50        268.24         4.08 o
  -5  10  11         49.05         61.29         1.90 o
  -4  10  11       2093.15       2074.11        15.88 o
  -3  10  11         96.51         99.30         2.40 o
  -2  10  11        611.48        559.82         5.83 o
  -1  10  11       1052.63       1070.42         8.39 o
   0  10  11          2.49         10.48         1.03 o
   1  10  11       1048.55       1073.84         8.68 o
   2  10  11        609.05        549.58         5.81 o
   3  10  11         95.96         98.15         2.41 o
   4  10  11       2094.45       2045.76        22.54 o
   5  10  11         48.35         63.36         2.11 o
   6  10  11        244.91        267.12         5.24 o
   7  10  11        233.84        241.76         4.43 o
   8  10  11         53.66         52.25         1.96 o
   9  10  11          2.49          0.36         1.05 o
  10  10  11         60.01         51.88         1.70 o
 -10  11  11         54.84         46.06         2.58 o
  -9  11  11          0.10         -0.24         1.19 o
  -8  11  11         14.84         15.85         1.45 o
  -7  11  11        613.59        640.99         7.58 o
  -6  11  11        370.29        400.51         5.19 o
  -5  11  11        111.92        118.46         2.67 o
  -4  11  11        243.08        239.81         3.68 o
  -3  11  11         21.83         22.17         1.43 o
  -2  11  11         57.70         54.20         2.08 o
  -1  11  11        191.31        173.93         3.68 o
   0  11  11         21.86         33.86         1.55 o
   1  11  11        192.60        176.02         3.16 o
   2  11  11         57.88         52.67         1.80 o
   3  11  11         22.39         18.99         1.46 o
   4  11  11        242.05        230.62         4.16 o
   5  11  11        111.52        115.93         2.81 o
   6  11  11        371.42        401.84         5.85 o
   7  11  11        614.86        629.46         9.00 o
   8  11  11         14.76         17.63         1.37 o
   9  11  11          0.08          1.63         0.85 o
  10  11  11         54.69         47.41         4.30 o
  -9  12  11         37.11         28.30         1.66 o
  -8  12  11         39.14         46.78         1.98 o
  -7  12  11         40.79         44.35         1.96 o
  -6  12  11         24.55         30.05         1.60 o
  -5  12  11        232.22        224.62         3.45 o
  -4  12  11         61.52         46.80         1.73 o
  -3  12  11         36.50         44.50         1.86 o
  -2  12  11        107.90        112.85         2.82 o
  -1  12  11        904.56        858.12         8.68 o
   0  12  11        119.25        134.84         2.93 o
   1  12  11        903.38        865.00         8.56 o
   2  12  11        107.45        108.71         2.76 o
   3  12  11         36.59         47.03         2.14 o
   4  12  11         61.95         41.63         1.81 o
   5  12  11        228.67        219.43         3.55 o
   6  12  11         24.47         27.69         1.81 o
   7  12  11         40.49         46.97         2.09 o
   8  12  11         38.94         49.75         1.68 o
   9  12  11         36.48         30.34         1.54 o
  -8  13  11         38.12         41.17         1.76 o
  -7  13  11         24.31         24.05         1.50 o
  -6  13  11         20.42         23.01         1.42 o
  -5  13  11        319.19        328.92         5.52 o
  -4  13  11         17.60         22.26         1.31 o
  -3  13  11         41.33         65.19         2.23 o
  -2  13  11          8.84         10.83         1.52 o
  -1  13  11        572.60        543.25         6.74 o
   0  13  11        113.24         84.43         2.28 o
   1  13  11        573.10        551.29         6.45 o
   2  13  11          8.77         13.07         1.43 o
   3  13  11         41.66         64.22         2.29 o
   4  13  11         18.12         23.65         1.66 o
   5  13  11        319.52        327.62         5.76 o
   6  13  11         20.70         23.39         1.60 o
   7  13  11         24.91         22.58         1.45 o
   8  13  11         38.27         41.28         1.64 o
  -7  14  11         99.48        106.01         2.81 o
  -6  14  11        145.03        144.58         2.88 o
  -5  14  11          6.94          7.78         1.02 o
  -4  14  11         66.01         48.70         1.82 o
  -3  14  11         92.08        100.93         2.72 o
  -2  14  11         77.09         68.03         2.30 o
  -1  14  11        281.79        259.60         4.43 o
   0  14  11         70.83         90.56         2.43 o
   1  14  11        281.54        265.35         4.14 o
   2  14  11         76.78         70.01         2.10 o
   3  14  11         92.83         98.54         2.70 o
   4  14  11         65.25         49.70         1.79 o
   5  14  11          6.95          7.74         1.47 o
   6  14  11        144.60        144.01         3.60 o
   7  14  11         99.92        110.61         2.74 o
  -6  15  11         61.68         70.17         3.49 o
  -5  15  11         30.75         25.78         1.29 o
  -4  15  11        240.38        236.02         3.62 o
  -3  15  11        229.19        238.57         4.28 o
  -2  15  11         39.14         38.00         1.75 o
  -1  15  11         38.24         36.00         1.68 o
   0  15  11          0.02          0.83         1.07 o
   1  15  11         39.14         34.21         1.55 o
   2  15  11         38.07         36.26         1.56 o
   3  15  11        229.97        239.32         3.39 o
   4  15  11        238.77        231.16         3.46 o
   5  15  11         31.01         25.63         1.49 o
   6  15  11         62.00         72.48         2.21 o
  -5  16  11        129.72        137.34         5.06 o
  -4  16  11         53.35         52.22         1.68 o
  -3  16  11         61.88         59.26         1.91 o
  -2  16  11          9.97          8.87         1.12 o
  -1  16  11         92.68         92.35         2.22 o
   0  16  11         10.24          7.58         0.95 o
   1  16  11         92.92         97.79         2.03 o
   2  16  11         10.03          8.45         1.04 o
   3  16  11         61.39         59.50         1.89 o
   4  16  11         53.33         53.83         2.05 o
   5  16  11        127.76        143.03         3.37 o
  -3  17  11        225.17        214.65         4.23 o
  -2  17  11         80.86         64.01         1.65 o
  -1  17  11        159.42        172.77         2.72 o
   0  17  11         18.01         16.25         1.04 o
   1  17  11        158.52        168.29         3.07 o
   2  17  11         81.47         65.07         1.51 o
   3  17  11        225.11        213.82         4.19 o
   0   0  12        285.25        339.67         9.49 o
   1   0  12        180.32        163.35         4.62 o
   2   0  12        440.91        517.06         8.19 o
   3   0  12         60.38         74.92         3.56 o
   4   0  12         78.62        127.60         5.39 o
   5   0  12         77.03         76.81         1.99 o
   6   0  12        143.20        166.57         2.71 o
   7   0  12       3190.84       2997.08        22.67 o
   8   0  12          0.38          1.43         1.26 o
   9   0  12        132.94        103.40         3.55 o
  10   0  12         56.76         58.06         3.15 o
  11   0  12        105.80        104.97         3.24 o
  12   0  12          1.00         -0.25         1.20 o
 -12   1  12          5.52          9.61         1.41 o
 -11   1  12         39.36         44.44         2.21 o
 -10   1  12          6.68          8.94         2.13 o
  -9   1  12         46.48         38.49         2.19 o
  -8   1  12         98.29         85.51         2.39 o
  -7   1  12        113.35         97.46         2.28 o
  -6   1  12        180.31        166.93         2.67 o
  -5   1  12        173.39        194.47         2.93 o
  -4   1  12        470.94        534.81         9.93 o
  -3   1  12        277.41        274.66         6.58 o
  -2   1  12         88.60         96.18         3.67 o
  -1   1  12       1059.81       1082.29        13.37 o
   0   1  12        262.05        231.14         5.86 o
   1   1  12       1062.11       1071.17        13.24 o
   2   1  12         86.80         99.14         3.88 o
   3   1  12        278.44        282.74         7.45 o
   4   1  12        471.83        540.59        10.83 o
   5   1  12        176.04        194.81         3.08 o
   6   1  12        178.58        165.32         3.22 o
   7   1  12        113.53         99.30         2.26 o
   8   1  12         97.82         83.40         2.58 o
   9   1  12         46.77         44.49         2.35 o
  10   1  12          6.64          4.64         1.50 o
  11   1  12         39.66         40.96         1.96 o
  12   1  12          5.50          6.33         1.03 o
 -12   2  12         13.79         14.13         1.36 o
 -11   2  12         42.60         40.55         2.70 o
 -10   2  12         27.92         34.41         2.10 o
  -9   2  12         12.50         23.57         1.74 o
  -8   2  12        130.08        124.25         3.10 o
  -7   2  12         87.54         87.58         2.12 o
  -6   2  12         68.61         76.94         2.11 o
  -5   2  12        242.03        221.59         3.16 o
  -4   2  12        120.87        143.11         5.48 o
  -3   2  12        335.82        352.66         7.36 o
  -2   2  12        154.96        164.52         5.12 o
  -1   2  12        350.14        384.73         7.69 o
   0   2  12       3194.06       3175.67        27.73 o
   1   2  12        353.26        375.71         7.66 o
   2   2  12        153.08        164.72         5.50 o
   3   2  12        335.38        342.89         8.75 o
   4   2  12        120.24        135.56         5.26 o
   5   2  12        241.66        219.98         3.69 o
   6   2  12         68.40         76.17         1.95 o
   7   2  12         88.05         88.20         2.53 o
   8   2  12        129.97        115.52         2.77 o
   9   2  12         12.44         24.94         1.95 o
  10   2  12         28.57         36.18         1.99 o
  11   2  12         43.10         41.20         2.14 o
  12   2  12         13.58         17.90         1.39 o
 -12   3  12         34.87         37.55         2.16 o
 -11   3  12         58.83         57.56         2.41 o
 -10   3  12        193.20        173.78         5.61 o
  -9   3  12        308.97        291.40         4.72 o
  -8   3  12          8.11         13.77         1.46 o
  -7   3  12        958.64        972.42         8.19 o
  -6   3  12         70.29         57.45         1.66 o
  -5   3  12        970.85        930.29         6.86 o
  -4   3  12         47.49         36.81         3.37 o
  -3   3  12       1131.05       1129.28        15.31 o
  -2   3  12       1188.59       1105.68        14.32 o
  -1   3  12       2399.91       2636.15        23.76 o
   0   3  12          8.07         13.08         2.15 o
   1   3  12       2409.10       2592.15        23.87 o
   2   3  12       1189.18       1110.95        15.36 o
   3   3  12       1135.60       1127.31        16.13 o
   4   3  12         47.97         41.79         3.09 o
   5   3  12        969.32        928.13         6.90 o
   6   3  12         71.27         58.61         1.82 o
   7   3  12        959.85        973.86         8.44 o
   8   3  12          7.69         10.49         1.28 o
   9   3  12        308.48        296.30         5.59 o
  10   3  12        192.76        172.61         3.70 o
  11   3  12         59.37         55.07         1.86 o
  12   3  12         34.97         39.20         1.72 o
 -12   4  12         48.39         50.32         2.19 o
 -11   4  12         62.28         75.05         2.79 o
 -10   4  12         21.85         23.62         1.70 o
  -9   4  12         23.08         27.28         1.64 o
  -8   4  12        216.32        214.71         3.85 o
  -7   4  12         78.62         84.22         2.52 o
  -6   4  12        120.34        101.34         2.23 o
  -5   4  12        121.21        149.74         2.62 o
  -4   4  12        127.05        124.86         2.58 o
  -3   4  12        694.81        761.80        14.27 o
  -2   4  12         73.66         65.34         3.72 o
  -1   4  12        427.05        421.16         9.52 o
   0   4  12         23.42         25.20         2.51 o
   1   4  12        429.66        428.18         9.20 o
   2   4  12         73.35         73.62         4.56 o
   3   4  12        698.33        765.36        13.73 o
   4   4  12        127.17        121.31         2.48 o
   5   4  12        121.82        151.55         2.59 o
   6   4  12        119.36        101.02         2.43 o
   7   4  12         77.44         80.78         2.51 o
   8   4  12        217.13        215.94         3.72 o
   9   4  12         23.01         26.58         1.82 o
  10   4  12         21.73         21.56         1.58 o
  11   4  12         62.24         72.53         2.51 o
  12   4  12         48.15         52.61         2.08 o
 -12   5  12          4.83          4.45         1.50 o
 -11   5  12          4.61          4.54         1.06 o
 -10   5  12         98.52        103.23         2.72 o
  -9   5  12         27.46         27.58         1.66 o
  -8   5  12        502.27        496.00         6.99 o
  -7   5  12        375.50        335.44         4.45 o
  -6   5  12          5.58          3.45         1.14 o
  -5   5  12        934.42       1015.50         7.29 o
  -4   5  12        501.13        498.88         4.57 o
  -3   5  12        679.89        734.56         7.84 o
  -2   5  12         54.66         59.75         3.80 o
  -1   5  12        493.13        614.61        11.94 o
   0   5  12        169.30        101.62         4.86 o
   1   5  12        491.24        604.10        11.72 o
   2   5  12         53.85         60.99         4.72 o
   3   5  12        685.31        755.46         7.75 o
   4   5  12        501.20        493.83         4.69 o
   5   5  12        938.78       1003.60         8.97 o
   6   5  12          5.53          3.35         1.06 o
   7   5  12        374.09        337.74         5.53 o
   8   5  12        502.84        492.41         6.95 o
   9   5  12         27.25         28.74         1.77 o
  10   5  12         98.57        101.12         2.88 o
  11   5  12          4.62          7.32         1.19 o
  12   5  12          4.70          3.47         1.15 o
 -11   6  12          0.40         -0.14         0.84 o
 -10   6  12        140.64        152.61         3.17 o
  -9   6  12         74.16         74.41         2.20 o
  -8   6  12        343.16        369.42         5.00 o
  -7   6  12         84.25         75.76         2.27 o
  -6   6  12        793.03        706.20         6.69 o
  -5   6  12        754.03        761.96         6.19 o
  -4   6  12          6.32          9.17         1.31 o
  -3   6  12       1107.67       1037.58         8.06 o
  -2   6  12        179.91        207.15         3.20 o
  -1   6  12        448.04        474.40        11.40 o
   0   6  12        641.50        627.54        13.26 o
   1   6  12        449.04        459.75        11.87 o
   2   6  12        181.66        212.08         3.85 o
   3   6  12       1113.82       1063.20         8.32 o
   4   6  12          6.20          6.67         1.14 o
   5   6  12        757.23        742.46         8.12 o
   6   6  12        793.59        705.13         8.80 o
   7   6  12         83.74         77.53         2.23 o
   8   6  12        342.42        361.93         6.09 o
   9   6  12         74.09         75.55         2.49 o
  10   6  12        140.55        152.22         3.89 o
  11   6  12          0.40          1.34         1.00 o
 -11   7  12        147.11        149.87         3.13 o
 -10   7  12        101.08        112.79         2.94 o
  -9   7  12         70.97         64.44         2.57 o
  -8   7  12        447.88        448.20         7.50 o
  -7   7  12         26.47         37.62         1.96 o
  -6   7  12         66.55         88.56         2.33 o
  -5   7  12        331.92        322.95         4.11 o
  -4   7  12        155.72        154.72         3.01 o
  -3   7  12        259.23        283.38         4.15 o
  -2   7  12          2.14          4.87         0.83 o
  -1   7  12        115.48        120.69         2.39 o
   0   7  12         74.23         42.90         1.68 o
   1   7  12        114.25        117.99         2.32 o
   2   7  12          2.24          4.46         0.87 o
   3   7  12        258.72        288.40         3.47 o
   4   7  12        155.37        156.78         3.02 o
   5   7  12        333.43        314.61         4.05 o
   6   7  12         65.83         84.81         2.23 o
   7   7  12         26.37         33.31         1.73 o
   8   7  12        446.76        431.28         5.73 o
   9   7  12         71.95         64.56         2.51 o
  10   7  12        100.82        109.10         4.44 o
  11   7  12        147.78        151.72         4.92 o
 -11   8  12         32.58         38.40         1.80 o
 -10   8  12        109.43        113.03         2.93 o
  -9   8  12        279.84        279.03         5.35 o
  -8   8  12         71.18         65.15         2.60 o
  -7   8  12         21.04         20.47         1.60 o
  -6   8  12        403.00        376.63         5.71 o
  -5   8  12        336.24        342.39         4.49 o
  -4   8  12        171.08        173.81         2.81 o
  -3   8  12         42.51         43.49         1.50 o
  -2   8  12         77.78         74.38         1.87 o
  -1   8  12         50.64         69.61         1.99 o
   0   8  12        420.58        431.62         4.57 o
   1   8  12         50.36         70.96         1.86 o
   2   8  12         76.67         74.28         1.86 o
   3   8  12         43.59         43.75         1.88 o
   4   8  12        172.38        171.91         3.03 o
   5   8  12        335.17        346.35         4.94 o
   6   8  12        404.98        372.81         4.99 o
   7   8  12         20.95         20.79         1.54 o
   8   8  12         70.93         62.03         2.39 o
   9   8  12        279.64        272.93         4.67 o
  10   8  12        109.26        111.44         2.67 o
  11   8  12         33.18         38.36         2.65 o
 -10   9  12        255.17        263.68         3.78 o
  -9   9  12         84.20         76.60         2.51 o
  -8   9  12        140.46        168.83         3.81 o
  -7   9  12        285.29        262.60         4.76 o
  -6   9  12         15.40         16.67         1.37 o
  -5   9  12        163.64        166.38         3.16 o
  -4   9  12       1277.34       1211.11        11.07 o
  -3   9  12        933.31        910.14         7.48 o
  -2   9  12        746.45        811.93         7.26 o
  -1   9  12        634.88        570.13         5.60 o
   0   9  12         28.76         50.38         1.55 o
   1   9  12        633.40        568.94         5.30 o
   2   9  12        744.49        805.73         6.68 o
   3   9  12        936.98        896.21         7.77 o
   4   9  12       1273.16       1184.82        13.74 o
   5   9  12        160.80        151.97         3.14 o
   6   9  12         15.24         15.68         1.34 o
   7   9  12        287.25        251.60         4.20 o
   8   9  12        142.40        162.11         3.52 o
   9   9  12         83.59         73.61         2.18 o
  10   9  12        254.52        266.92         5.79 o
 -10  10  12        100.99        116.91         3.61 o
  -9  10  12         18.89         16.07         1.52 o
  -8  10  12        100.86         94.49         2.56 o
  -7  10  12         34.18         42.20         2.00 o
  -6  10  12          5.98          9.19         1.24 o
  -5  10  12        175.66        176.47         3.27 o
  -4  10  12        102.55        111.22         2.37 o
  -3  10  12         72.78         53.93         1.71 o
  -2  10  12        827.48        770.30         6.97 o
  -1  10  12        464.11        493.76         5.21 o
   0  10  12        467.43        535.68         5.37 o
   1  10  12        466.48        494.99         5.03 o
   2  10  12        828.89        754.57         6.28 o
   3  10  12         71.88         52.89         1.84 o
   4  10  12        101.74        110.22         2.80 o
   5  10  12        174.72        168.98         3.25 o
   6  10  12          6.13          5.48         1.35 o
   7  10  12         34.84         42.31         1.88 o
   8  10  12        101.34         96.86         2.40 o
   9  10  12         18.66         13.05         1.39 o
  10  10  12        101.53        119.37         2.81 o
  -9  11  12         19.58         21.56         1.92 o
  -8  11  12         63.92         49.47         2.23 o
  -7  11  12         48.41         45.15         2.09 o
  -6  11  12         74.91         71.37         2.29 o
  -5  11  12        416.83        430.40         5.13 o
  -4  11  12         24.69         33.48         1.59 o
  -3  11  12        151.24        157.67         3.09 o
  -2  11  12        223.38        187.01         3.45 o
  -1  11  12         46.06         48.78         2.00 o
   0  11  12         18.57         28.82         1.50 o
   1  11  12         46.55         51.79         2.41 o
   2  11  12        222.98        186.25         3.20 o
   3  11  12        151.66        153.72         3.04 o
   4  11  12         24.22         25.83         1.71 o
   5  11  12        417.96        427.97         6.17 o
   6  11  12         74.36         72.57         2.70 o
   7  11  12         48.74         43.84         2.03 o
   8  11  12         64.71         53.04         1.78 o
   9  11  12         19.99         20.32         1.76 o
  -9  12  12         24.35         23.22         1.58 o
  -8  12  12          6.34          7.92         1.36 o
  -7  12  12         35.84         41.18         1.89 o
  -6  12  12         69.66         59.96         2.03 o
  -5  12  12        137.94        141.19         2.91 o
  -4  12  12        109.52        122.06         2.52 o
  -3  12  12        143.85        115.34         2.61 o
  -2  12  12        154.95        171.05         3.43 o
  -1  12  12         33.26         40.49         2.01 o
   0  12  12        385.37        367.59         5.56 o
   1  12  12         32.77         39.01         1.76 o
   2  12  12        154.18        161.35         2.96 o
   3  12  12        143.16        113.59         2.82 o
   4  12  12        110.68        126.37         3.00 o
   5  12  12        140.04        137.76         3.00 o
   6  12  12         69.07         57.49         2.04 o
   7  12  12         34.82         38.95         1.86 o
   8  12  12          6.44          8.64         1.39 o
   9  12  12         25.20         25.47         2.51 o
  -8  13  12         34.47         26.20         1.36 o
  -7  13  12         30.95         29.18         1.44 o
  -6  13  12         43.82         49.33         1.72 o
  -5  13  12         99.45        101.31         2.47 o
  -4  13  12        207.06        185.18         3.00 o
  -3  13  12         90.67         96.73         2.41 o
  -2  13  12        215.03        181.67         3.86 o
  -1  13  12         40.58         38.20         1.95 o
   0  13  12        126.87        128.68         2.70 o
   1  13  12         40.38         39.40         1.71 o
   2  13  12        216.04        182.62         3.40 o
   3  13  12         89.96         93.73         2.61 o
   4  13  12        206.04        187.65         3.61 o
   5  13  12        100.10         97.41         2.82 o
   6  13  12         43.87         52.69         2.29 o
   7  13  12         31.03         27.39         1.63 o
   8  13  12         34.86         29.45         1.55 o
  -7  14  12         17.04         16.77         1.67 o
  -6  14  12         51.98         52.76         1.89 o
  -5  14  12         77.45         95.95         2.04 o
  -4  14  12         28.37         20.74         1.25 o
  -3  14  12         46.06         54.12         2.04 o
  -2  14  12         95.11         83.97         2.58 o
  -1  14  12        313.62        298.26         4.66 o
   0  14  12         58.23         54.12         1.91 o
   1  14  12        311.11        299.41         4.03 o
   2  14  12         95.92         88.95         2.33 o
   3  14  12         46.69         54.85         1.87 o
   4  14  12         28.79         22.42         1.34 o
   5  14  12         76.84         98.58         2.89 o
   6  14  12         52.35         52.85         2.22 o
   7  14  12         17.06         16.59         1.24 o
  -6  15  12         14.49         13.66         1.68 o
  -5  15  12         58.79         56.04         1.91 o
  -4  15  12        108.37        108.41         2.33 o
  -3  15  12         63.30         61.85         1.83 o
  -2  15  12          7.65         10.19         1.27 o
  -1  15  12         12.26         16.25         1.26 o
   0  15  12         76.26         81.47         2.43 o
   1  15  12         11.98         18.65         1.22 o
   2  15  12          7.99         10.31         1.09 o
   3  15  12         63.61         60.14         1.68 o
   4  15  12        109.50        111.72         2.39 o
   5  15  12         59.72         58.46         2.08 o
   6  15  12         14.34         16.49         1.18 o
  -5  16  12         91.92         92.02         5.89 o
  -4  16  12          2.99          4.62         0.99 o
  -3  16  12         53.13         51.06         1.82 o
  -2  16  12         15.80         15.12         1.12 o
  -1  16  12         67.08         51.87         1.80 o
   0  16  12         35.04         35.75         1.38 o
   1  16  12         67.41         50.95         1.50 o
   2  16  12         15.47         14.22         1.00 o
   3  16  12         52.99         51.41         1.52 o
   4  16  12          2.88          3.87         0.89 o
   5  16  12         92.20         97.96         4.18 o
  -2  17  12         14.82         18.66         1.22 o
  -1  17  12         12.58          9.59         0.90 o
   0  17  12         34.10         44.50         1.50 o
   1  17  12         12.51         10.55         1.10 o
   2  17  12         15.33         20.27         1.62 o
   1   0  13       2929.47       2981.21        26.90 o
   2   0  13       1236.72       1438.25        17.58 o
   3   0  13        428.79        503.72        10.33 o
   4   0  13         99.28         84.63         2.24 o
   5   0  13         50.76         63.37         1.85 o
   6   0  13        471.06        463.33         5.01 o
   7   0  13        228.54        264.06         3.81 o
   8   0  13        241.20        216.30         3.82 o
   9   0  13          1.76          0.88         1.52 o
  10   0  13         10.79          8.98         1.83 o
  11   0  13         29.32         25.92         1.70 o
  12   0  13         18.02         14.08         1.41 o
 -12   1  13          9.94          4.78         1.02 o
 -11   1  13         62.82         66.98         3.16 o
 -10   1  13         11.01          9.83         1.93 o
  -9   1  13         14.46         14.41         1.81 o
  -8   1  13        270.74        271.43         5.18 o
  -7   1  13        417.04        406.08         5.12 o
  -6   1  13         40.33         37.54         1.47 o
  -5   1  13       1197.43       1173.15         8.11 o
  -4   1  13        422.05        401.40         4.37 o
  -3   1  13       1034.80       1023.69        14.53 o
  -2   1  13         90.94        117.55         4.59 o
  -1   1  13        682.66        677.42        11.22 o
   0   1  13       2942.69       3199.09        28.02 o
   1   1  13        682.64        669.67        11.13 o
   2   1  13         90.82        117.52         4.44 o
   3   1  13       1038.81       1056.99        15.69 o
   4   1  13        420.71        388.61         4.39 o
   5   1  13       1198.97       1177.07         8.12 o
   6   1  13         40.59         41.90         1.60 o
   7   1  13        416.62        410.33         6.15 o
   8   1  13        269.60        270.39         4.28 o
   9   1  13         14.40         12.77         1.52 o
  10   1  13         11.33         10.93         1.44 o
  11   1  13         63.11         67.69         2.33 o
  12   1  13          9.89          5.27         0.94 o
 -12   2  13          1.33          3.30         1.34 o
 -11   2  13         34.73         34.38         2.17 o
 -10   2  13         16.26         10.91         1.61 o
  -9   2  13          5.72          9.19         1.33 o
  -8   2  13         72.30         81.65         2.45 o
  -7   2  13        501.86        474.75         5.53 o
  -6   2  13        684.74        716.84         6.06 o
  -5   2  13        144.14        123.99         2.21 o
  -4   2  13        465.95        481.89         4.46 o
  -3   2  13         52.73         72.92         4.20 o
  -2   2  13         58.57         61.89         3.47 o
  -1   2  13       2386.19       2429.73        23.30 o
   0   2  13          1.40          4.03         1.92 o
   1   2  13       2385.70       2426.25        24.15 o
   2   2  13         57.34         69.22         3.66 o
   3   2  13         54.26         77.47         4.13 o
   4   2  13        464.32        482.82         4.87 o
   5   2  13        144.46        121.93         2.14 o
   6   2  13        686.22        732.32         6.97 o
   7   2  13        504.75        470.60         5.13 o
   8   2  13         72.22         78.78         2.30 o
   9   2  13          5.66          8.54         1.39 o
  10   2  13         16.56         12.94         1.38 o
  11   2  13         35.10         34.33         1.78 o
  12   2  13          1.30          5.32         1.68 o
 -12   3  13         39.28         39.69         2.49 o
 -11   3  13         33.06         26.95         2.21 o
 -10   3  13         31.32         23.74         1.70 o
  -9   3  13        192.11        191.66         3.81 o
  -8   3  13        132.28        130.83         3.09 o
  -7   3  13        674.07        684.60         6.87 o
  -6   3  13         99.15         92.76         2.25 o
  -5   3  13        215.78        219.38         2.91 o
  -4   3  13        298.22        265.09         3.24 o
  -3   3  13        311.93        347.62         8.34 o
  -2   3  13        108.09         86.87         4.24 o
  -1   3  13        954.63        985.18        15.64 o
   0   3  13        787.98        825.31        12.74 o
   1   3  13        954.50        977.86        14.78 o
   2   3  13        109.60         84.10         4.48 o
   3   3  13        312.45        351.16         8.74 o
   4   3  13        299.43        270.83         3.27 o
   5   3  13        214.83        219.77         2.95 o
   6   3  13         98.97         95.50         2.24 o
   7   3  13        671.00        666.51         7.29 o
   8   3  13        131.00        121.64         2.79 o
   9   3  13        191.85        189.84         4.22 o
  10   3  13         31.31         23.35         1.48 o
  11   3  13         33.24         28.25         1.50 o
  12   3  13         39.57         43.98         2.09 o
 -12   4  13         29.93         27.47         1.81 o
 -11   4  13         36.14         30.52         2.26 o
 -10   4  13         60.90         66.97         2.33 o
  -9   4  13        530.46        485.35         8.27 o
  -8   4  13         52.82         54.91         2.11 o
  -7   4  13         90.39         92.86         2.44 o
  -6   4  13         21.84         18.50         1.28 o
  -5   4  13         65.55         76.36         1.82 o
  -4   4  13        468.88        468.57         4.45 o
  -3   4  13        787.20        822.40         7.27 o
  -2   4  13        215.30        221.01         7.02 o
  -1   4  13        724.28        849.48        15.30 o
   0   4  13        143.46        150.46         6.01 o
   1   4  13        719.71        851.04        14.40 o
   2   4  13        211.99        212.55         8.49 o
   3   4  13        787.01        821.07         7.29 o
   4   4  13        469.77        453.50         4.53 o
   5   4  13         65.07         78.71         1.91 o
   6   4  13         21.79         18.27         1.45 o
   7   4  13         90.44         88.53         2.21 o
   8   4  13         53.44         55.60         2.00 o
   9   4  13        532.63        490.27         6.20 o
  10   4  13         61.56         68.30         2.23 o
  11   4  13         36.46         32.41         1.65 o
  12   4  13         29.75         29.23         3.16 o
 -11   5  13         36.65         24.87         1.39 o
 -10   5  13          7.96          4.81         1.15 o
  -9   5  13        488.18        451.44         5.64 o
  -8   5  13        219.66        216.86         3.84 o
  -7   5  13        447.77        455.41         5.50 o
  -6   5  13        404.20        382.96         4.35 o
  -5   5  13        528.89        532.67         5.06 o
  -4   5  13        270.58        290.15         3.35 o
  -3   5  13        124.93        146.39         2.39 o
  -2   5  13       1181.02       1241.08         9.38 o
  -1   5  13         96.81        122.03         5.84 o
   0   5  13         75.02         67.80         4.32 o
   1   5  13         96.73        129.03         6.10 o
   2   5  13       1180.65       1255.69        10.50 o
   3   5  13        127.41        144.20         2.36 o
   4   5  13        274.15        292.34         3.55 o
   5   5  13        530.61        530.24         5.09 o
   6   5  13        405.01        382.61         4.61 o
   7   5  13        449.33        467.36         5.44 o
   8   5  13        220.25        212.73         3.51 o
   9   5  13        489.37        456.49         6.75 o
  10   5  13          7.76          7.73         1.36 o
  11   5  13         35.84         23.48         1.38 o
 -11   6  13         22.07         25.44         2.35 o
 -10   6  13        167.88        168.97         3.17 o
  -9   6  13          1.30          0.74         1.19 o
  -8   6  13        270.74        268.63         4.14 o
  -7   6  13        224.48        224.68         3.88 o
  -6   6  13        627.93        566.29         5.95 o
  -5   6  13        852.29        812.35         6.54 o
  -4   6  13        112.17         97.80         2.14 o
  -3   6  13         34.84         38.97         1.39 o
  -2   6  13         18.25         32.28         1.30 o
  -1   6  13        733.53        786.27         6.72 o
   0   6  13          5.06          6.54         1.07 o
   1   6  13        734.37        795.14         6.91 o
   2   6  13         18.17         31.98         1.22 o
   3   6  13         34.10         39.28         1.38 o
   4   6  13        113.56         97.28         2.16 o
   5   6  13        856.48        805.07         9.01 o
   6   6  13        624.46        560.47         6.75 o
   7   6  13        224.91        231.13         3.67 o
   8   6  13        270.45        277.69         5.02 o
   9   6  13          1.37          0.77         1.35 o
  10   6  13        168.05        173.81         3.96 o
  11   6  13         21.81         22.89         1.60 o
 -11   7  13         12.98         16.73         1.26 o
 -10   7  13          9.72         11.16         1.31 o
  -9   7  13        138.91        134.86         3.73 o
  -8   7  13          4.19          3.00         1.36 o
  -7   7  13        106.74        120.24         3.05 o
  -6   7  13        283.11        277.57         4.27 o
  -5   7  13        279.33        242.64         3.71 o
  -4   7  13        221.08        234.69         3.62 o
  -3   7  13        136.18        130.42         2.39 o
  -2   7  13       1229.11       1305.47         9.43 o
  -1   7  13         72.08         65.96         1.76 o
   0   7  13        186.22        179.88         2.63 o
   1   7  13         72.82         64.91         2.00 o
   2   7  13       1226.82       1322.51        10.80 o
   3   7  13        134.44        132.83         2.47 o
   4   7  13        224.38        231.74         4.28 o
   5   7  13        279.95        237.89         3.55 o
   6   7  13        279.98        272.11         4.08 o
   7   7  13        106.15        120.53         2.58 o
   8   7  13          4.20          3.02         1.28 o
   9   7  13        138.05        136.10         3.45 o
  10   7  13          9.83         11.38         1.29 o
  11   7  13         13.13         14.28         1.72 o
 -10   8  13         58.18         55.85         1.93 o
  -9   8  13         55.54         62.43         2.60 o
  -8   8  13        149.60        163.07         4.00 o
  -7   8  13        300.68        310.77         4.57 o
  -6   8  13        217.12        243.44         3.98 o
  -5   8  13        109.50        101.45         2.63 o
  -4   8  13        562.46        481.56         5.69 o
  -3   8  13        423.26        346.28         4.01 o
  -2   8  13        106.67        143.00         2.74 o
  -1   8  13        303.88        307.37         3.88 o
   0   8  13        100.77         66.82         1.98 o
   1   8  13        304.07        303.40         3.61 o
   2   8  13        106.21        141.13         2.49 o
   3   8  13        424.55        348.56         4.04 o
   4   8  13        562.97        472.22         6.67 o
   5   8  13        108.17         99.26         2.58 o
   6   8  13        216.61        240.18         3.96 o
   7   8  13        300.65        307.58         4.75 o
   8   8  13        150.48        153.01         3.49 o
   9   8  13         54.78         56.28         2.05 o
  10   8  13         58.46         58.30         1.85 o
 -10   9  13        150.27        160.81         3.92 o
  -9   9  13         73.83         77.23         2.26 o
  -8   9  13        106.22        119.65         3.07 o
  -7   9  13          8.00          7.94         1.33 o
  -6   9  13        287.90        261.55         4.30 o
  -5   9  13         95.10         79.84         2.34 o
  -4   9  13        471.21        451.45         5.46 o
  -3   9  13         96.27        100.13         2.33 o
  -2   9  13       2133.45       2209.73        14.85 o
  -1   9  13         73.17         56.38         1.80 o
   0   9  13        806.07        787.22         6.93 o
   1   9  13         74.36         58.10         1.78 o
   2   9  13       2132.01       2201.14        13.68 o
   3   9  13         96.98         93.64         2.16 o
   4   9  13        469.46        445.35         6.02 o
   5   9  13         93.52         79.27         2.56 o
   6   9  13        288.50        256.12         4.45 o
   7   9  13          7.91          7.48         1.19 o
   8   9  13        106.13        114.45         2.86 o
   9   9  13         73.29         76.77         2.14 o
  10   9  13        149.57        157.74         5.17 o
 -10  10  13         29.18         30.54         1.57 o
  -9  10  13         99.41        112.39         2.83 o
  -8  10  13         16.52         12.59         1.35 o
  -7  10  13         15.44         16.43         1.64 o
  -6  10  13        593.04        625.74         6.80 o
  -5  10  13        265.89        255.63         3.91 o
  -4  10  13         88.24         95.01         2.28 o
  -3  10  13         17.37         21.01         1.37 o
  -2  10  13        221.34        218.19         3.49 o
  -1  10  13       1928.92       1883.23        13.27 o
   0  10  13         35.77         53.66         1.80 o
   1  10  13       1926.43       1876.36        12.21 o
   2  10  13        222.24        221.06         3.20 o
   3  10  13         17.23         19.05         1.39 o
   4  10  13         87.78         86.24         2.59 o
   5  10  13        264.79        240.73         5.76 o
   6  10  13        596.26        616.62         6.83 o
   7  10  13         15.07         17.36         1.58 o
   8  10  13         16.04         13.79         1.24 o
   9  10  13        100.18        104.27         3.79 o
  10  10  13         29.23         32.50         1.94 o
  -9  11  13         71.65         71.69         2.69 o
  -8  11  13          0.01          0.56         1.67 o
  -7  11  13         35.09         33.51         2.19 o
  -6  11  13         27.88         25.22         1.58 o
  -5  11  13         23.65         22.84         1.61 o
  -4  11  13         34.45         34.28         1.61 o
  -3  11  13        109.21        122.68         2.73 o
  -2  11  13        166.38        195.25         3.54 o
  -1  11  13        109.76         92.37         2.57 o
   0  11  13         38.47         42.38         1.86 o
   1  11  13        109.12         95.08         2.40 o
   2  11  13        166.45        187.20         3.24 o
   3  11  13        109.49        121.95         2.63 o
   4  11  13         34.50         31.14         1.54 o
   5  11  13         24.49         23.83         1.65 o
   6  11  13         27.40         25.53         1.91 o
   7  11  13         34.39         30.76         1.89 o
   8  11  13          0.01          0.87         1.05 o
   9  11  13         71.58         64.25         1.94 o
  -8  12  13          4.82          3.11         1.20 o
  -7  12  13         96.01        101.31         3.17 o
  -6  12  13         98.15         97.93         2.52 o
  -5  12  13        134.30        143.99         2.83 o
  -4  12  13         53.36         45.46         1.72 o
  -3  12  13        316.40        311.18         4.25 o
  -2  12  13         61.30         57.36         2.07 o
  -1  12  13        349.06        350.00         4.80 o
   0  12  13         82.86         82.64         2.32 o
   1  12  13        347.21        349.90         4.58 o
   2  12  13         61.71         50.91         1.79 o
   3  12  13        314.29        295.60         4.45 o
   4  12  13         53.62         46.42         1.85 o
   5  12  13        133.13        144.12         3.68 o
   6  12  13         99.51         99.75         2.92 o
   7  12  13         96.38         94.91         2.77 o
   8  12  13          4.81          1.25         0.98 o
  -8  13  13         88.04         93.70         3.48 o
  -7  13  13         47.37         59.14         2.07 o
  -6  13  13         49.60         43.33         1.65 o
  -5  13  13         92.76         84.92         2.05 o
  -4  13  13        154.49        150.05         2.64 o
  -3  13  13        195.36        195.76         3.35 o
  -2  13  13         71.07         69.16         3.04 o
  -1  13  13         99.92         92.07         2.61 o
   0  13  13          0.70          0.70         1.10 o
   1  13  13        100.14         95.17         2.35 o
   2  13  13         71.06         70.24         2.26 o
   3  13  13        195.15        194.69         3.56 o
   4  13  13        153.23        150.04         3.13 o
   5  13  13         92.22         87.97         2.73 o
   6  13  13         50.86         44.70         1.86 o
   7  13  13         46.72         58.70         2.00 o
   8  13  13         89.44         89.12         2.84 o
  -7  14  13         34.68         35.49         2.72 o
  -6  14  13         67.15         56.28         2.34 o
  -5  14  13         19.63         20.12         1.14 o
  -4  14  13         54.12         49.73         1.72 o
  -3  14  13          2.61          2.04         1.02 o
  -2  14  13         72.03         64.82         2.06 o
  -1  14  13        259.53        242.63         3.74 o
   0  14  13        114.32        118.23         2.76 o
   1  14  13        256.81        237.59         3.43 o
   2  14  13         72.21         66.96         2.02 o
   3  14  13          2.50          3.94         1.08 o
   4  14  13         54.02         48.88         1.71 o
   5  14  13         19.63         21.74         1.55 o
   6  14  13         66.59         61.86         2.16 o
   7  14  13         35.14         30.49         1.41 o
  -5  15  13         38.20         43.08         2.52 o
  -4  15  13        129.62        117.86         2.49 o
  -3  15  13          4.70          6.97         0.95 o
  -2  15  13        148.67        161.13         2.82 o
  -1  15  13         46.28         44.74         1.79 o
   0  15  13          0.94          3.93         1.11 o
   1  15  13         45.22         41.49         1.45 o
   2  15  13        146.79        158.21         2.59 o
   3  15  13          4.71          6.01         0.88 o
   4  15  13        129.32        121.48         2.35 o
   5  15  13         38.64         43.30         1.67 o
   6  15  13         68.07         76.14         3.50 o
  -4  16  13        190.83        214.02         6.82 o
  -3  16  13        125.03        137.58         2.64 o
  -2  16  13          1.22          2.41         0.82 o
  -1  16  13         37.57         36.55         1.42 o
   0  16  13          0.13          1.07         0.76 o
   1  16  13         37.10         34.27         1.23 o
   2  16  13          1.20          1.28         0.68 o
   3  16  13        124.68        136.13         2.20 o
   4  16  13        188.99        214.48         4.23 o
  -1  17  13         19.87         22.04         1.81 o
   0  17  13        188.07        161.16         2.85 o
   1  17  13         19.93         22.42         1.34 o
   0   0  14        898.09        725.93        17.88 o
   1   0  14        603.17        669.87        12.06 o
   2   0  14        827.19        969.83        14.02 o
   3   0  14         22.92         16.85         1.37 o
   4   0  14        135.20        163.65         2.29 o
   5   0  14       2017.80       1947.98        12.60 o
   6   0  14        911.48        927.02         7.68 o
   7   0  14        122.67        148.21         2.77 o
   8   0  14        426.90        405.36         4.98 o
   9   0  14        284.33        288.06         4.88 o
  10   0  14          5.46          2.65         1.70 o
  11   0  14        121.28        152.66         3.80 o
  12   0  14          7.04          8.73         1.55 o
 -12   1  14         64.77         46.28         2.37 o
 -11   1  14          5.24          4.24         1.28 o
 -10   1  14          6.94         10.54         1.84 o
  -9   1  14        132.13        132.80         3.55 o
  -8   1  14         25.42         23.71         1.38 o
  -7   1  14         93.52         95.89         2.26 o
  -6   1  14         29.83         30.44         1.34 o
  -5   1  14        334.98        332.00         3.75 o
  -4   1  14        360.40        365.72         3.41 o
  -3   1  14        411.76        434.90         4.82 o
  -2   1  14         84.54         70.73         4.19 o
  -1   1  14       1204.64       1172.77        15.41 o
   0   1  14        218.56        185.25         5.84 o
   1   1  14       1199.41       1161.61        15.82 o
   2   1  14         83.55         80.38         4.34 o
   3   1  14        414.79        444.37         4.92 o
   4   1  14        360.87        364.37         3.83 o
   5   1  14        336.60        330.61         3.63 o
   6   1  14         30.39         30.74         1.38 o
   7   1  14         93.68         95.83         2.20 o
   8   1  14         25.41         24.98         1.56 o
   9   1  14        132.08        136.03         3.20 o
  10   1  14          6.84          7.07         1.44 o
  11   1  14          5.02          6.09         1.08 o
  12   1  14         65.35         48.55         2.61 o
 -12   2  14         49.87         67.04         2.49 o
 -11   2  14         27.14         38.98         2.25 o
 -10   2  14         48.41         44.39         2.72 o
  -9   2  14         44.35         43.49         2.05 o
  -8   2  14        140.54        146.18         3.20 o
  -7   2  14        105.09        118.30         2.71 o
  -6   2  14        120.87        127.84         2.54 o
  -5   2  14        383.02        433.73         4.50 o
  -4   2  14          1.85         -0.45         0.72 o
  -3   2  14        490.84        464.15         4.58 o
  -2   2  14        114.19        114.32         5.19 o
  -1   2  14        241.37        212.22         6.46 o
   0   2  14        373.44        365.36         8.51 o
   1   2  14        243.03        215.40         6.80 o
   2   2  14        114.03        108.10         5.28 o
   3   2  14        491.67        469.75         5.07 o
   4   2  14          1.67          0.75         0.77 o
   5   2  14        383.31        435.10         4.54 o
   6   2  14        119.64        126.31         2.66 o
   7   2  14        105.89        113.29         2.49 o
   8   2  14        140.53        140.82         2.89 o
   9   2  14         44.52         47.03         1.87 o
  10   2  14         48.62         44.46         2.18 o
  11   2  14         27.01         39.14         1.79 o
  12   2  14         49.91         64.07         3.09 o
 -12   3  14          4.36          6.86         1.58 o
 -11   3  14         76.02         82.58         3.35 o
 -10   3  14          1.75          1.53         1.14 o
  -9   3  14          6.88         12.28         1.32 o
  -8   3  14        142.19        137.48         3.07 o
  -7   3  14        418.14        413.92         5.39 o
  -6   3  14       1115.55       1078.94         8.44 o
  -5   3  14        330.20        339.43         3.88 o
  -4   3  14         77.58         80.67         1.79 o
  -3   3  14        512.28        504.31         4.43 o
  -2   3  14         44.95         55.36         1.86 o
  -1   3  14       1276.86       1246.24        18.54 o
   0   3  14        714.10        688.81        11.99 o
   1   3  14       1277.07       1240.03        18.24 o
   2   3  14         44.45         54.00         2.54 o
   3   3  14        512.18        500.53         4.57 o
   4   3  14         77.66         82.10         1.78 o
   5   3  14        331.14        332.48         4.07 o
   6   3  14       1115.82       1086.23         8.80 o
   7   3  14        419.79        407.20         5.01 o
   8   3  14        142.44        137.80         2.82 o
   9   3  14          6.39          8.13         1.36 o
  10   3  14          1.67          1.67         1.02 o
  11   3  14         76.38         82.10         2.91 o
  12   3  14          4.36          1.22         1.78 o
 -11   4  14         43.72         45.71         1.84 o
 -10   4  14        102.27        102.15         2.73 o
  -9   4  14         16.87         16.39         1.40 o
  -8   4  14        156.26        135.19         3.01 o
  -7   4  14        207.58        217.48         3.82 o
  -6   4  14       1089.77        976.95         8.18 o
  -5   4  14         73.07         62.32         1.68 o
  -4   4  14        792.96        740.39         6.23 o
  -3   4  14        105.80         95.16         1.96 o
  -2   4  14        115.86        119.07         2.38 o
  -1   4  14        485.35        461.22         5.89 o
   0   4  14        471.32        487.58         6.97 o
   1   4  14        486.10        464.78         6.42 o
   2   4  14        117.74        125.85         2.22 o
   3   4  14        104.98         91.91         1.76 o
   4   4  14        791.01        739.97         7.60 o
   5   4  14         72.25         63.23         1.73 o
   6   4  14       1090.24        980.19         8.99 o
   7   4  14        207.08        211.11         3.40 o
   8   4  14        156.59        138.36         2.94 o
   9   4  14         17.19         15.19         1.44 o
  10   4  14        101.78         99.88         2.74 o
  11   4  14         43.60         46.89         1.86 o
 -11   5  14          4.23          6.16         1.16 o
 -10   5  14         15.41         24.08         1.48 o
  -9   5  14         48.59         45.22         1.80 o
  -8   5  14         20.49         15.72         1.40 o
  -7   5  14        348.88        366.13         4.84 o
  -6   5  14          6.03          3.00         1.04 o
  -5   5  14        128.25        143.11         2.55 o
  -4   5  14        301.32        352.29         3.79 o
  -3   5  14        681.12        724.29         5.92 o
  -2   5  14         53.49         48.93         1.38 o
  -1   5  14         64.81         61.27         1.59 o
   0   5  14          8.10         16.38         1.05 o
   1   5  14         65.47         64.81         1.97 o
   2   5  14         52.71         49.36         1.30 o
   3   5  14        682.38        727.98         5.75 o
   4   5  14        302.07        351.21         4.47 o
   5   5  14        131.03        144.08         2.66 o
   6   5  14          6.17          3.73         1.19 o
   7   5  14        350.71        363.77         4.55 o
   8   5  14         20.40         16.20         1.43 o
   9   5  14         47.77         42.06         1.85 o
  10   5  14         14.89         23.17         1.54 o
  11   5  14          4.36          5.24         1.06 o
 -11   6  14         39.43         39.32         2.23 o
 -10   6  14         66.95         63.45         1.75 o
  -9   6  14        330.17        291.60         4.55 o
  -8   6  14         82.31         80.98         2.59 o
  -7   6  14        440.96        435.95         5.55 o
  -6   6  14         77.76         75.05         2.18 o
  -5   6  14       1332.13       1207.62         9.89 o
  -4   6  14        432.79        393.09         4.22 o
  -3   6  14         86.83        103.53         2.18 o
  -2   6  14        106.82        122.27         2.20 o
  -1   6  14        148.89        145.59         2.34 o
   0   6  14          1.12          1.72         0.77 o
   1   6  14        151.83        149.40         2.33 o
   2   6  14        107.36        124.43         2.47 o
   3   6  14         86.96        102.65         2.12 o
   4   6  14        429.21        387.01         5.67 o
   5   6  14       1333.69       1190.82        12.84 o
   6   6  14         78.93         80.75         2.30 o
   7   6  14        442.97        435.76         4.97 o
   8   6  14         82.67         84.06         2.22 o
   9   6  14        330.63        307.74         5.44 o
  10   6  14         67.91         65.62         2.37 o
  11   6  14         39.79         35.25         1.87 o
 -11   7  14        205.78        192.36         6.33 o
 -10   7  14         28.15         20.17         1.24 o
  -9   7  14        186.21        177.30         4.07 o
  -8   7  14         21.91         26.43         1.93 o
  -7   7  14        118.46        108.36         2.89 o
  -6   7  14        721.50        746.30         7.92 o
  -5   7  14        618.55        616.28         7.24 o
  -4   7  14        362.82        323.01         4.37 o
  -3   7  14        865.56        874.95         7.35 o
  -2   7  14        518.77        476.60         5.15 o
  -1   7  14        162.70        158.58         2.57 o
   0   7  14        129.49        143.49         2.37 o
   1   7  14        163.77        161.22         2.73 o
   2   7  14        518.12        465.82         4.68 o
   3   7  14        865.33        882.83         6.83 o
   4   7  14        361.17        327.38         4.26 o
   5   7  14        615.32        601.55         7.12 o
   6   7  14        722.96        741.76         9.92 o
   7   7  14        117.63        102.23         2.57 o
   8   7  14         21.72         27.40         1.62 o
   9   7  14        186.43        173.33         3.45 o
  10   7  14         27.93         20.80         1.32 o
  11   7  14        204.95        215.38         8.17 o
 -10   8  14        126.52        123.91         2.35 o
  -9   8  14        121.13        116.61         2.81 o
  -8   8  14         24.76         28.58         2.15 o
  -7   8  14        258.83        266.87         4.61 o
  -6   8  14        190.61        194.82         3.52 o
  -5   8  14        801.47        856.07         8.34 o
  -4   8  14         81.14         94.27         2.48 o
  -3   8  14         88.66         80.85         2.12 o
  -2   8  14         75.45         68.18         1.97 o
  -1   8  14        187.74        201.90         3.08 o
   0   8  14         13.85         23.37         1.21 o
   1   8  14        188.89        198.37         3.04 o
   2   8  14         75.13         69.64         1.84 o
   3   8  14         88.76         78.89         1.99 o
   4   8  14         82.87         95.74         2.69 o
   5   8  14        801.99        825.39        11.06 o
   6   8  14        189.96        193.36         4.35 o
   7   8  14        256.17        259.38         3.89 o
   8   8  14         24.86         23.98         1.57 o
   9   8  14        120.61        111.53         2.65 o
  10   8  14        126.61        126.14         2.80 o
 -10   9  14          5.80          3.90         0.96 o
  -9   9  14         75.35         83.68         2.18 o
  -8   9  14         55.55         65.26         2.69 o
  -7   9  14         18.21         23.25         1.50 o
  -6   9  14         75.08         67.97         2.38 o
  -5   9  14        249.64        269.20         4.56 o
  -4   9  14        227.49        226.55         3.80 o
  -3   9  14        334.73        300.70         4.10 o
  -2   9  14        404.95        349.32         4.58 o
  -1   9  14        936.14        879.29         7.46 o
   0   9  14       1274.21       1240.61         8.74 o
   1   9  14        938.75        892.04         7.02 o
   2   9  14        404.65        342.55         4.00 o
   3   9  14        339.04        300.03         3.98 o
   4   9  14        226.77        216.13         4.02 o
   5   9  14        252.42        261.66         4.44 o
   6   9  14         75.16         67.27         2.42 o
   7   9  14         18.53         21.53         1.58 o
   8   9  14         55.17         65.96         2.23 o
   9   9  14         75.40         82.56         2.22 o
  10   9  14          5.87          4.85         1.31 o
  -9  10  14         36.24         46.87         1.76 o
  -8  10  14         79.16         64.69         2.06 o
  -7  10  14         29.92         27.86         1.86 o
  -6  10  14        128.40        115.70         2.93 o
  -5  10  14         73.04         80.64         2.44 o
  -4  10  14       1185.16       1213.96         9.44 o
  -3  10  14        206.40        247.38         3.74 o
  -2  10  14        659.91        701.98         7.02 o
  -1  10  14        105.03        104.56         2.52 o
   0  10  14       1100.24       1188.91         9.55 o
   1  10  14        106.06        104.96         2.34 o
   2  10  14        661.66        695.84         6.17 o
   3  10  14        206.80        239.55         3.46 o
   4  10  14       1185.17       1194.46        12.58 o
   5  10  14         73.78         77.51         2.58 o
   6  10  14        130.08        114.21         2.87 o
   7  10  14         29.29         28.29         1.70 o
   8  10  14         79.58         67.68         2.18 o
   9  10  14         36.12         44.37         1.61 o
  -9  11  14         30.83         29.83         1.49 o
  -8  11  14          0.37          1.27         1.05 o
  -7  11  14          2.06         -0.19         1.36 o
  -6  11  14         59.75         68.05         2.49 o
  -5  11  14          9.44          6.97         1.11 o
  -4  11  14         81.51         83.55         2.37 o
  -3  11  14         11.15          8.68         1.17 o
  -2  11  14        463.96        442.98         5.26 o
  -1  11  14        317.62        303.60         4.45 o
   0  11  14          8.68          3.72         1.08 o
   1  11  14        318.29        309.50         3.99 o
   2  11  14        466.50        431.98         4.84 o
   3  11  14         11.48          8.86         1.13 o
   4  11  14         81.46         82.37         2.12 o
   5  11  14          9.28          6.96         1.21 o
   6  11  14         59.78         63.58         2.36 o
   7  11  14          1.85          0.94         1.24 o
   8  11  14          0.36          0.57         1.00 o
   9  11  14         30.61         33.75         2.03 o
  -8  12  14         18.18         16.38         1.36 o
  -7  12  14         34.66         32.09         1.72 o
  -6  12  14         12.55         16.63         1.47 o
  -5  12  14        122.77        131.71         2.60 o
  -4  12  14        261.39        269.55         3.78 o
  -3  12  14        262.78        235.63         3.45 o
  -2  12  14        185.38        180.85         3.22 o
  -1  12  14        176.36        181.41         3.38 o
   0  12  14         26.55         33.84         1.72 o
   1  12  14        176.99        177.83         3.14 o
   2  12  14        181.58        174.99         3.09 o
   3  12  14        265.73        234.76         3.64 o
   4  12  14        261.36        262.53         3.94 o
   5  12  14        122.40        128.34         3.08 o
   6  12  14         13.13         15.37         1.41 o
   7  12  14         34.95         30.39         1.55 o
   8  12  14         18.03         14.96         1.53 o
  -7  13  14          8.37          9.37         1.22 o
  -6  13  14          1.73         -0.10         1.09 o
  -5  13  14         51.43         45.10         1.93 o
  -4  13  14        205.58        187.18         2.89 o
  -3  13  14        132.76        126.07         2.44 o
  -2  13  14        166.89        151.22         4.41 o
  -1  13  14         67.00         60.20         2.10 o
   0  13  14          3.85          1.98         1.15 o
   1  13  14         66.97         60.66         1.82 o
   2  13  14        166.20        150.64         2.75 o
   3  13  14        133.20        130.88         2.92 o
   4  13  14        206.24        193.64         3.94 o
   5  13  14         51.70         45.70         1.99 o
   6  13  14          1.88          2.48         1.04 o
   7  13  14          8.53          9.61         1.16 o
  -6  14  14         22.09         15.63         2.01 o
  -5  14  14         35.91         28.86         2.00 o
  -4  14  14         35.56         36.00         1.71 o
  -3  14  14         49.12         61.31         1.81 o
  -2  14  14        268.59        280.17         3.89 o
  -1  14  14        100.91        103.33         2.66 o
   0  14  14        154.17        159.92         3.06 o
   1  14  14        100.59        108.22         2.32 o
   2  14  14        271.15        284.68         3.69 o
   3  14  14         48.53         58.82         1.80 o
   4  14  14         35.76         34.36         1.42 o
   5  14  14         36.51         28.73         1.47 o
   6  14  14         22.45         13.98         1.12 o
  -5  15  14         51.88         51.99         2.63 o
  -4  15  14         29.19         34.22         2.03 o
  -3  15  14          7.30          9.57         0.82 o
  -2  15  14         14.67         25.17         1.21 o
  -1  15  14         37.61         40.36         1.60 o
   0  15  14         83.86         66.80         1.89 o
   1  15  14         37.75         40.42         1.63 o
   2  15  14         14.62         22.50         1.06 o
   3  15  14          7.02          7.97         0.88 o
   4  15  14         29.42         35.21         1.54 o
   5  15  14         52.35         51.07         1.98 o
  -3  16  14         13.05         14.12         2.57 o
  -2  16  14          4.35          1.98         0.78 o
  -1  16  14        110.35        104.21         2.01 o
   0  16  14          0.77          3.46         0.78 o
   1  16  14        110.93        100.62         2.06 o
   2  16  14          4.42          1.39         0.84 o
   3  16  14         13.02         12.36         1.22 o
   1   0  15        721.05        743.51         7.63 o
   2   0  15        195.18        195.73         2.61 o
   3   0  15        129.42        129.25         2.06 o
   4   0  15         76.20        107.88         1.86 o
   5   0  15        166.64        179.18         2.76 o
   6   0  15         21.69         10.76         1.20 o
   7   0  15        106.24         89.34         2.22 o
   8   0  15         33.73         34.22         1.60 o
   9   0  15        330.81        362.43         7.10 o
  10   0  15         43.14         32.52         2.19 o
  11   0  15        191.30        177.58         4.14 o
 -11   1  15         24.09         18.37         1.40 o
 -10   1  15         41.56         43.04         2.60 o
  -9   1  15         94.16         90.35         2.82 o
  -8   1  15         52.72         43.18         1.75 o
  -7   1  15        268.39        267.89         4.45 o
  -6   1  15         38.41         28.57         1.39 o
  -5   1  15        450.30        479.09         4.64 o
  -4   1  15        148.52        133.30         2.09 o
  -3   1  15        745.98        764.09         5.64 o
  -2   1  15         99.46        113.42         2.13 o
  -1   1  15        491.96        509.94         5.62 o
   0   1  15        611.90        532.88         8.38 o
   1   1  15        492.01        504.64         5.54 o
   2   1  15         99.47        118.57         2.25 o
   3   1  15        742.18        753.18         5.42 o
   4   1  15        148.46        127.99         1.98 o
   5   1  15        451.63        484.63         4.64 o
   6   1  15         38.37         33.70         1.42 o
   7   1  15        268.60        270.38         3.82 o
   8   1  15         53.09         41.10         1.78 o
   9   1  15         94.03         88.14         2.66 o
  10   1  15         40.72         38.70         1.85 o
  11   1  15         24.22         20.24         1.61 o
 -11   2  15          0.48          0.24         1.04 o
 -10   2  15         94.42         94.54         3.84 o
  -9   2  15         21.55         13.73         1.50 o
  -8   2  15        275.19        241.60         4.05 o
  -7   2  15        692.55        684.96         8.58 o
  -6   2  15         92.91        103.04         2.76 o
  -5   2  15        282.72        276.74         3.38 o
  -4   2  15          4.93          3.95         0.83 o
  -3   2  15        334.94        308.15         3.15 o
  -2   2  15        542.61        570.96         4.80 o
  -1   2  15        125.64        141.06         2.44 o
   0   2  15        538.24        532.71         5.50 o
   1   2  15        125.40        135.85         2.33 o
   2   2  15        542.15        561.87         4.81 o
   3   2  15        334.51        307.01         3.13 o
   4   2  15          4.95          4.13         0.81 o
   5   2  15        286.24        277.87         3.41 o
   6   2  15         93.65        101.35         2.27 o
   7   2  15        690.86        680.26         6.68 o
   8   2  15        274.93        237.13         3.70 o
   9   2  15         21.41         18.67         1.36 o
  10   2  15         94.85         92.16         2.42 o
  11   2  15          0.48          0.36         0.97 o
 -11   3  15        194.72        228.37         4.69 o
 -10   3  15         14.87         11.96         1.36 o
  -9   3  15         48.29         49.42         2.20 o
  -8   3  15        148.12        130.18         2.93 o
  -7   3  15         89.91         84.76         2.54 o
  -6   3  15        224.59        230.66         3.73 o
  -5   3  15         64.08         67.15         1.79 o
  -4   3  15        511.61        510.25         4.83 o
  -3   3  15        175.75        184.46         2.51 o
  -2   3  15        367.03        367.81         4.24 o
  -1   3  15        272.36        313.60         3.99 o
   0   3  15        453.95        420.54         4.23 o
   1   3  15        273.72        310.95         3.64 o
   2   3  15        369.69        375.85         3.65 o
   3   3  15        176.87        183.80         2.48 o
   4   3  15        511.01        499.27         4.59 o
   5   3  15         63.21         65.88         1.72 o
   6   3  15        226.36        240.09         3.64 o
   7   3  15         88.29         81.30         2.22 o
   8   3  15        148.38        133.24         2.67 o
   9   3  15         48.15         49.89         1.79 o
  10   3  15         14.45         11.35         1.24 o
  11   3  15        195.72        229.98         4.83 o
 -11   4  15          5.72          7.83         1.14 o
 -10   4  15         46.48         46.33         1.87 o
  -9   4  15        171.79        177.50         3.79 o
  -8   4  15        100.26         81.26         2.35 o
  -7   4  15        323.15        316.13         4.82 o
  -6   4  15        205.55        217.41         3.75 o
  -5   4  15        436.90        426.95         4.73 o
  -4   4  15        476.87        474.71         4.76 o
  -3   4  15        192.63        181.42         2.75 o
  -2   4  15       1253.20       1153.64         7.73 o
  -1   4  15        202.06        195.12         2.73 o
   0   4  15         99.32        114.73         1.93 o
   1   4  15        201.72        191.23         2.51 o
   2   4  15       1249.71       1153.85         7.31 o
   3   4  15        192.92        184.00         2.41 o
   4   4  15        474.91        467.03         4.32 o
   5   4  15        439.47        428.53         4.75 o
   6   4  15        202.69        218.13         3.49 o
   7   4  15        323.94        313.74         4.28 o
   8   4  15        100.43         83.29         2.35 o
   9   4  15        173.12        185.01         3.43 o
  10   4  15         46.78         45.42         1.72 o
  11   4  15          5.73          4.55         1.16 o
 -11   5  15         42.21         42.05         2.32 o
 -10   5  15         34.61         26.05         1.34 o
  -9   5  15         16.29         11.16         1.13 o
  -8   5  15        408.06        379.74         4.97 o
  -7   5  15         72.33         65.21         2.21 o
  -6   5  15       1031.04       1056.49        10.04 o
  -5   5  15        170.05        169.27         2.96 o
  -4   5  15         15.28         17.47         1.15 o
  -3   5  15         85.31         76.88         2.08 o
  -2   5  15         44.05         37.96         1.25 o
  -1   5  15        533.06        467.98         4.26 o
   0   5  15        165.10        186.59         2.58 o
   1   5  15        533.30        469.14         4.35 o
   2   5  15         44.20         39.12         1.19 o
   3   5  15         85.13         76.29         1.89 o
   4   5  15         15.94         14.61         1.12 o
   5   5  15        170.90        166.55         3.00 o
   6   5  15       1035.14       1068.69         9.41 o
   7   5  15         71.99         66.63         2.10 o
   8   5  15        408.74        374.37         4.91 o
   9   5  15         16.24         11.46         1.19 o
  10   5  15         34.78         24.98         1.45 o
  11   5  15         42.43         41.12         2.09 o
 -11   6  15         40.90         38.48         5.35 o
 -10   6  15         97.93        108.89         2.93 o
  -9   6  15          9.75         11.91         1.19 o
  -8   6  15        122.06        118.38         2.83 o
  -7   6  15        127.75        141.01         3.02 o
  -6   6  15        544.72        585.33         5.96 o
  -5   6  15        910.59        883.27         7.60 o
  -4   6  15        797.90        786.60         6.69 o
  -3   6  15        760.99        710.44         6.35 o
  -2   6  15        276.56        274.45         3.44 o
  -1   6  15        839.50        938.06         6.86 o
   0   6  15       1364.24       1437.06         9.28 o
   1   6  15        837.52        938.21         7.31 o
   2   6  15        277.12        273.85         3.13 o
   3   6  15        760.42        721.62         5.91 o
   4   6  15        798.87        790.72         7.54 o
   5   6  15        908.53        870.61         8.85 o
   6   6  15        547.77        585.32         6.58 o
   7   6  15        129.52        150.98         3.04 o
   8   6  15        123.69        127.49         2.65 o
   9   6  15          9.71         11.12         1.18 o
  10   6  15         98.06        112.42         2.81 o
  11   6  15         41.31         40.90         3.35 o
 -10   7  15        151.07        156.72         3.37 o
  -9   7  15         80.38         88.83         2.59 o
  -8   7  15         49.05         41.34         2.08 o
  -7   7  15        279.06        264.13         4.36 o
  -6   7  15        150.39        152.09         3.10 o
  -5   7  15        273.11        301.42         4.47 o
  -4   7  15         16.93         20.75         1.52 o
  -3   7  15         28.85         28.27         1.48 o
  -2   7  15        612.08        618.59         6.23 o
  -1   7  15        398.46        430.08         4.72 o
   0   7  15          0.40          7.68         1.01 o
   1   7  15        395.39        434.17         4.39 o
   2   7  15        610.96        613.18         5.62 o
   3   7  15         29.00         27.06         1.21 o
   4   7  15         16.65         19.72         1.67 o
   5   7  15        272.54        287.54         5.19 o
   6   7  15        149.24        150.73         3.38 o
   7   7  15        277.63        268.33         4.96 o
   8   7  15         48.59         39.01         1.64 o
   9   7  15         80.52         87.40         2.35 o
  10   7  15        150.89        153.53         3.68 o
 -10   8  15          1.50          0.42         0.83 o
  -9   8  15          5.98         18.39         1.33 o
  -8   8  15        217.36        226.59         4.43 o
  -7   8  15         90.89         92.24         2.52 o
  -6   8  15        308.99        305.06         4.20 o
  -5   8  15        211.91        205.67         3.81 o
  -4   8  15        352.95        375.82         5.03 o
  -3   8  15        319.72        317.10         4.34 o
  -2   8  15         18.00         20.71         1.38 o
  -1   8  15        890.47        878.28         7.83 o
   0   8  15        210.59        192.03         3.31 o
   1   8  15        888.17        875.82         7.12 o
   2   8  15         17.58         19.78         1.25 o
   3   8  15        319.21        312.82         4.02 o
   4   8  15        349.51        355.92         5.87 o
   5   8  15        210.70        206.63         3.77 o
   6   8  15        310.00        311.43         4.99 o
   7   8  15         91.11         90.72         2.35 o
   8   8  15        217.93        221.11         4.06 o
   9   8  15          5.87         20.33         1.38 o
  10   8  15          1.64          1.87         1.35 o
  -9   9  15         48.24         44.19         1.71 o
  -8   9  15         35.24         52.42         2.07 o
  -7   9  15          8.60          8.07         1.19 o
  -6   9  15        166.87        171.82         3.48 o
  -5   9  15         63.34         69.35         2.42 o
  -4   9  15        140.99        119.43         2.90 o
  -3   9  15         21.96         13.70         1.32 o
  -2   9  15         76.18        101.58         2.48 o
  -1   9  15        238.65        230.91         3.43 o
   0   9  15         93.96        127.65         2.60 o
   1   9  15        238.31        226.59         3.35 o
   2   9  15         76.41         99.90         2.19 o
   3   9  15         21.80         13.81         1.23 o
   4   9  15        142.22        122.69         3.18 o
   5   9  15         63.73         66.57         2.47 o
   6   9  15        166.85        173.84         3.78 o
   7   9  15          8.81          9.89         1.43 o
   8   9  15         34.88         47.52         1.94 o
   9   9  15         48.41         42.73         1.90 o
  -9  10  15         70.55        105.34         2.67 o
  -8  10  15         45.65         54.57         2.06 o
  -7  10  15         75.44         85.18         2.49 o
  -6  10  15         54.51         53.27         2.07 o
  -5  10  15        253.14        243.72         4.19 o
  -4  10  15        456.20        462.65         5.38 o
  -3  10  15        814.57        812.97         7.24 o
  -2  10  15        200.45        178.73         3.15 o
  -1  10  15        156.39        141.03         2.81 o
   0  10  15        659.03        585.28         6.46 o
   1  10  15        156.11        140.59         2.79 o
   2  10  15        198.81        177.13         2.84 o
   3  10  15        812.83        801.61         6.69 o
   4  10  15        456.38        448.27         6.51 o
   5  10  15        252.06        226.54         3.95 o
   6  10  15         55.67         51.61         1.99 o
   7  10  15         76.86         82.51         2.82 o
   8  10  15         45.00         54.44         1.96 o
   9  10  15         71.03         94.11         3.08 o
  -8  11  15         24.39         23.92         1.49 o
  -7  11  15         57.69         54.03         2.00 o
  -6  11  15          2.37          0.03         1.14 o
  -5  11  15        126.16        143.62         3.15 o
  -4  11  15         17.07         19.14         1.29 o
  -3  11  15        553.85        623.17         6.12 o
  -2  11  15         91.39         96.04         2.24 o
  -1  11  15         61.97         75.27         2.15 o
   0  11  15        254.52        271.16         3.86 o
   1  11  15         61.54         74.43         2.05 o
   2  11  15         91.66         97.08         2.32 o
   3  11  15        553.60        598.11         5.75 o
   4  11  15         17.03         19.66         1.40 o
   5  11  15        125.09        136.16         2.66 o
   6  11  15          2.48          1.29         1.19 o
   7  11  15         57.81         57.12         1.94 o
   8  11  15         23.91         21.53         1.22 o
  -8  12  15         97.17        105.04         5.68 o
  -7  12  15         35.40         34.55         1.56 o
  -6  12  15         68.99         66.45         2.05 o
  -5  12  15        279.18        262.95         4.46 o
  -4  12  15        117.29        119.04         2.44 o
  -3  12  15         38.46         37.55         1.55 o
  -2  12  15        204.75        196.26         3.27 o
  -1  12  15         23.59         39.83         1.77 o
   0  12  15         26.26         15.80         1.35 o
   1  12  15         24.24         40.57         1.66 o
   2  12  15        207.28        196.81         3.09 o
   3  12  15         38.73         35.80         1.55 o
   4  12  15        116.61        120.20         2.66 o
   5  12  15        279.76        257.34         5.28 o
   6  12  15         68.85         61.32         2.18 o
   7  12  15         34.87         35.89         1.67 o
   8  12  15         97.74         99.39         2.96 o
  -7  13  15         33.69         34.45         3.86 o
  -6  13  15        212.28        218.32         4.77 o
  -5  13  15         94.61         95.25         2.61 o
  -4  13  15         69.49         57.36         1.62 o
  -3  13  15         40.30         36.46         1.52 o
  -2  13  15         50.12         54.66         1.79 o
  -1  13  15        114.99        147.36         2.98 o
   0  13  15          2.44          2.23         1.14 o
   1  13  15        114.62        145.74         2.57 o
   2  13  15         51.06         53.06         1.63 o
   3  13  15         39.11         34.32         1.53 o
   4  13  15         70.03         58.09         1.83 o
   5  13  15         93.70         98.83         2.54 o
   6  13  15        213.22        218.77         4.17 o
   7  13  15         33.84         38.75         1.71 o
  -6  14  15         66.55         83.49         4.02 o
  -5  14  15         21.90         28.43         1.81 o
  -4  14  15         34.62         30.59         1.24 o
  -3  14  15         38.33         30.78         1.49 o
  -2  14  15        121.51        117.25         2.33 o
  -1  14  15         29.99         24.56         1.45 o
   0  14  15          5.88         15.54         1.23 o
   1  14  15         30.56         23.55         1.19 o
   2  14  15        121.67        118.07         2.26 o
   3  14  15         38.43         32.60         1.48 o
   4  14  15         34.60         29.57         1.28 o
   5  14  15         21.91         28.36         1.30 o
   6  14  15         66.56         83.13         2.37 o
  -4  15  15         61.51         85.88         3.58 o
  -3  15  15         12.74         11.97         1.46 o
  -2  15  15         57.52         56.01         1.45 o
  -1  15  15         53.71         39.06         1.49 o
   0  15  15         90.90         85.68         2.01 o
   1  15  15         52.98         37.96         1.39 o
   2  15  15         57.19         52.37         1.51 o
   3  15  15         12.45          8.96         0.87 o
   4  15  15         61.30         80.22         2.37 o
  -2  16  15        101.50         93.91         5.00 o
  -1  16  15         23.81         19.37         1.22 o
   0  16  15         79.13         75.78         1.90 o
   1  16  15         23.92         20.40         1.33 o
   2  16  15        101.90         94.62         3.18 o
   0   0  16       9275.92       9703.91        58.85 o
   1   0  16        168.09        190.13         2.42 o
   2   0  16       3532.58       3503.97        17.76 o
   3   0  16       1438.36       1352.64         8.23 o
   4   0  16        916.01        942.84         6.50 o
   5   0  16         25.91         22.86         1.20 o
   6   0  16          3.20          3.90         1.13 o
   7   0  16        342.26        296.79         4.00 o
   8   0  16          7.84          3.41         1.19 o
   9   0  16         43.97         48.04         2.61 o
  10   0  16         69.03         70.58         2.38 o
  11   0  16         17.51         12.03         1.25 o
 -11   1  16         14.42         10.08         1.08 o
 -10   1  16         17.34         12.53         1.47 o
  -9   1  16        180.61        175.86         3.81 o
  -8   1  16          1.23          5.25         1.27 o
  -7   1  16        191.25        182.55         3.08 o
  -6   1  16        170.12        167.79         2.98 o
  -5   1  16         68.45         61.95         1.87 o
  -4   1  16         81.74         83.84         2.02 o
  -3   1  16        209.60        203.42         2.66 o
  -2   1  16        895.57        875.63         6.17 o
  -1   1  16        646.56        627.76         5.08 o
   0   1  16       1002.03       1026.78         6.83 o
   1   1  16        644.90        614.82         4.90 o
   2   1  16        902.32        895.47         6.50 o
   3   1  16        209.06        205.74         2.65 o
   4   1  16         80.99         85.54         1.68 o
   5   1  16         68.19         59.08         1.65 o
   6   1  16        169.41        166.35         2.87 o
   7   1  16        192.70        186.88         3.26 o
   8   1  16          1.27          1.84         1.17 o
   9   1  16        180.36        172.67         3.74 o
  10   1  16         17.75         13.96         1.32 o
  11   1  16         14.28          9.92         1.40 o
 -11   2  16          6.78          9.23         1.04 o
 -10   2  16         45.84         49.54         2.33 o
  -9   2  16        130.98        107.12         2.60 o
  -8   2  16        100.74        101.18         2.60 o
  -7   2  16        238.70        250.25         4.66 o
  -6   2  16         93.37        107.86         2.55 o
  -5   2  16         32.97         33.14         1.33 o
  -4   2  16        289.22        288.20         3.24 o
  -3   2  16        495.63        516.47         4.42 o
  -2   2  16        230.47        198.10         2.75 o
  -1   2  16        387.10        378.98         4.03 o
   0   2  16         39.52         34.51         1.21 o
   1   2  16        388.15        379.01         3.98 o
   2   2  16        229.87        196.99         2.61 o
   3   2  16        494.27        513.24         4.27 o
   4   2  16        285.42        282.10         3.13 o
   5   2  16         32.52         29.98         1.31 o
   6   2  16         94.50        109.93         2.51 o
   7   2  16        238.36        248.72         3.67 o
   8   2  16        101.30        102.58         2.30 o
   9   2  16        130.47        111.32         2.47 o
  10   2  16         45.70         44.76         1.89 o
  11   2  16          6.54          8.88         1.24 o
 -11   3  16         23.33         27.73         1.46 o
 -10   3  16         34.24         35.90         1.98 o
  -9   3  16         84.99         75.13         2.29 o
  -8   3  16        376.43        379.09         5.46 o
  -7   3  16        296.35        262.87         4.57 o
  -6   3  16        159.79        132.22         2.97 o
  -5   3  16         81.04         87.95         2.10 o
  -4   3  16        140.00        161.51         2.55 o
  -3   3  16        706.32        706.84         5.98 o
  -2   3  16         13.49         14.02         0.97 o
  -1   3  16       1275.84       1321.86         8.29 o
   0   3  16         37.62         33.16         1.25 o
   1   3  16       1285.08       1329.21         8.55 o
   2   3  16         14.11         16.30         0.98 o
   3   3  16        705.70        709.20         5.43 o
   4   3  16        140.31        157.61         2.40 o
   5   3  16         80.57         91.66         2.14 o
   6   3  16        158.61        132.54         2.83 o
   7   3  16        297.13        268.40         3.77 o
   8   3  16        377.05        373.84         4.90 o
   9   3  16         85.62         76.86         1.94 o
  10   3  16         34.31         36.21         1.95 o
  11   3  16         23.06         30.62         1.54 o
 -11   4  16          8.38          8.63         1.16 o
 -10   4  16         18.26         15.38         1.11 o
  -9   4  16          8.15         14.74         1.18 o
  -8   4  16        157.66        149.95         2.95 o
  -7   4  16          0.94          0.61         1.30 o
  -6   4  16        282.81        303.69         4.09 o
  -5   4  16        292.35        331.57         3.99 o
  -4   4  16        246.64        241.55         3.32 o
  -3   4  16        473.26        488.96         4.92 o
  -2   4  16        438.78        381.76         3.78 o
  -1   4  16        432.28        448.92         4.28 o
   0   4  16        570.92        602.89         4.90 o
   1   4  16        431.86        440.31         4.26 o
   2   4  16        437.52        392.46         3.79 o
   3   4  16        476.60        487.20         4.29 o
   4   4  16        247.46        232.84         2.95 o
   5   4  16        289.79        328.51         4.19 o
   6   4  16        283.91        299.38         4.26 o
   7   4  16          1.00          0.17         1.13 o
   8   4  16        158.01        151.35         2.84 o
   9   4  16          7.99         16.76         1.18 o
  10   4  16         18.02         18.97         1.36 o
  11   4  16          8.29         12.38         1.59 o
 -10   5  16         82.71         72.48         3.28 o
  -9   5  16         88.27         81.37         2.21 o
  -8   5  16         11.74         18.52         1.38 o
  -7   5  16         88.28         80.87         2.33 o
  -6   5  16         22.99         23.51         1.35 o
  -5   5  16        719.03        777.12         7.35 o
  -4   5  16        140.07        153.03         2.60 o
  -3   5  16        232.70        241.60         3.27 o
  -2   5  16         55.32         55.46         1.50 o
  -1   5  16         31.63         26.93         1.58 o
   0   5  16        204.52        263.78         3.07 o
   1   5  16         31.63         25.74         1.12 o
   2   5  16         54.76         53.88         1.51 o
   3   5  16        234.55        246.25         3.04 o
   4   5  16        140.73        158.06         2.58 o
   5   5  16        719.23        757.75         7.00 o
   6   5  16         22.84         23.67         1.56 o
   7   5  16         87.56         79.20         2.20 o
   8   5  16         11.89         21.16         1.31 o
   9   5  16         87.82         84.37         2.04 o
  10   5  16         82.84         75.08         2.08 o
 -10   6  16        145.96        159.26         3.19 o
  -9   6  16         14.87         15.27         1.20 o
  -8   6  16         53.27         55.65         1.88 o
  -7   6  16        281.02        271.19         4.20 o
  -6   6  16        229.96        263.41         3.64 o
  -5   6  16        143.73        151.08         2.90 o
  -4   6  16       1547.80       1511.40        10.77 o
  -3   6  16        788.82        704.02         7.26 o
  -2   6  16        163.49        179.44         2.82 o
  -1   6  16        422.52        413.07         4.21 o
   0   6  16         48.14         28.69         1.23 o
   1   6  16        421.87        402.83         4.15 o
   2   6  16        163.11        187.34         2.69 o
   3   6  16        787.00        695.79         5.87 o
   4   6  16       1545.58       1508.69        11.34 o
   5   6  16        142.22        145.80         3.02 o
   6   6  16        231.47        260.98         4.16 o
   7   6  16        281.85        269.83         3.82 o
   8   6  16         53.71         59.01         1.75 o
   9   6  16         14.73         13.94         1.02 o
  10   6  16        146.37        146.00         3.24 o
 -10   7  16         28.04         26.38         1.45 o
  -9   7  16          6.91          7.40         1.20 o
  -8   7  16          4.15         10.25         1.32 o
  -7   7  16         42.82         47.98         1.96 o
  -6   7  16         16.11         15.92         1.26 o
  -5   7  16          4.87          9.02         1.21 o
  -4   7  16         83.11         81.26         2.40 o
  -3   7  16        253.98        257.01         3.77 o
  -2   7  16        667.70        611.00         5.87 o
  -1   7  16        443.08        421.89         4.94 o
   0   7  16          2.95          3.43         0.96 o
   1   7  16        439.85        415.66         4.87 o
   2   7  16        668.19        601.32         5.47 o
   3   7  16        253.02        251.38         3.53 o
   4   7  16         82.97         79.60         2.44 o
   5   7  16          5.01         11.21         1.47 o
   6   7  16         16.55         15.23         1.57 o
   7   7  16         42.68         45.97         1.73 o
   8   7  16          3.97         11.41         1.73 o
   9   7  16          6.93          8.66         1.06 o
  10   7  16         27.91         26.46         2.30 o
  -9   8  16         43.73         52.11         2.03 o
  -8   8  16         81.32         94.06         2.73 o
  -7   8  16         52.49         40.99         1.84 o
  -6   8  16         28.55         39.98         1.72 o
  -5   8  16        155.74        159.99         3.32 o
  -4   8  16         32.17         40.74         1.91 o
  -3   8  16        191.67        167.11         3.26 o
  -2   8  16         87.54         82.40         2.29 o
  -1   8  16        474.25        435.77         4.97 o
   0   8  16        163.28        122.04         2.58 o
   1   8  16        477.54        442.19         5.16 o
   2   8  16         87.92         79.14         1.87 o
   3   8  16        190.82        165.12         3.01 o
   4   8  16         31.82         37.38         1.93 o
   5   8  16        156.11        158.58         3.43 o
   6   8  16         27.82         41.22         1.89 o
   7   8  16         53.01         42.74         1.87 o
   8   8  16         80.49         91.79         2.41 o
   9   8  16         43.95         53.58         2.01 o
  -9   9  16         31.33         38.67         1.57 o
  -8   9  16         50.11         55.62         2.16 o
  -7   9  16        180.40        163.03         3.99 o
  -6   9  16        116.50        132.40         2.82 o
  -5   9  16         18.17         16.26         1.48 o
  -4   9  16         53.44         56.14         2.13 o
  -3   9  16        215.71        252.53         4.04 o
  -2   9  16         86.20         86.69         2.43 o
  -1   9  16        542.45        492.95         5.79 o
   0   9  16         89.76         75.75         2.08 o
   1   9  16        543.54        495.64         5.29 o
   2   9  16         86.75         90.34         2.05 o
   3   9  16        217.83        244.30         3.43 o
   4   9  16         52.37         50.65         2.08 o
   5   9  16         19.07         16.25         1.61 o
   6   9  16        116.76        134.39         3.24 o
   7   9  16        181.78        168.35         3.55 o
   8   9  16         49.78         56.72         2.10 o
   9   9  16         31.07         41.38         1.69 o
  -9  10  16          0.24          6.44         2.46 o
  -8  10  16         55.18         42.84         1.79 o
  -7  10  16         10.29         12.84         1.12 o
  -6  10  16         63.80         75.28         2.10 o
  -5  10  16        131.99        122.66         2.91 o
  -4  10  16        332.96        331.37         4.76 o
  -3  10  16        467.55        461.87         5.21 o
  -2  10  16          1.01          0.22         1.11 o
  -1  10  16        992.22       1054.72         9.07 o
   0  10  16          8.29         22.08         1.46 o
   1  10  16        995.08       1049.26         8.76 o
   2  10  16          1.05          0.64         0.94 o
   3  10  16        465.46        451.96         4.63 o
   4  10  16        330.97        316.64         4.40 o
   5  10  16        129.79        116.06         2.67 o
   6  10  16         63.44         74.97         2.12 o
   7  10  16         10.22         14.81         1.45 o
   8  10  16         54.80         42.62         1.65 o
   9  10  16          0.25          5.87         2.70 o
  -8  11  16         12.58          9.51         1.24 o
  -7  11  16         36.79         39.82         1.64 o
  -6  11  16          3.40          1.42         0.94 o
  -5  11  16         60.57         59.12         2.26 o
  -4  11  16         92.59         89.52         2.30 o
  -3  11  16        146.05        145.94         2.65 o
  -2  11  16        451.92        468.92         5.11 o
  -1  11  16        364.20        339.38         4.60 o
   0  11  16        609.77        578.49         6.34 o
   1  11  16        362.77        330.96         4.16 o
   2  11  16        448.78        453.72         4.53 o
   3  11  16        146.73        142.23         2.54 o
   4  11  16         93.03         87.01         2.18 o
   5  11  16         59.89         55.91         1.74 o
   6  11  16          3.33          1.68         0.97 o
   7  11  16         36.71         37.93         1.92 o
   8  11  16         13.18         15.38         1.18 o
  -7  12  16         35.56         33.16         1.62 o
  -6  12  16         53.20         54.92         1.64 o
  -5  12  16        214.10        232.68         3.76 o
  -4  12  16        312.66        345.78         5.36 o
  -3  12  16        346.62        329.92         3.99 o
  -2  12  16        118.81        111.29         2.48 o
  -1  12  16         43.95         39.19         1.67 o
   0  12  16          0.19          3.49         1.18 o
   1  12  16         44.97         42.25         1.59 o
   2  12  16        117.59        111.33         2.31 o
   3  12  16        345.42        325.66         4.38 o
   4  12  16        311.10        331.16         5.95 o
   5  12  16        212.72        227.07         3.40 o
   6  12  16         53.45         54.77         1.77 o
   7  12  16         35.82         34.20         1.56 o
  -6  13  16         82.85         92.17         2.72 o
  -5  13  16         13.97         15.39         1.15 o
  -4  13  16         49.58         39.65         1.28 o
  -3  13  16         24.33         22.84         1.20 o
  -2  13  16         88.79         92.45         2.17 o
  -1  13  16         60.54         62.07         1.93 o
   0  13  16        107.97        104.06         2.39 o
   1  13  16         61.45         61.82         1.55 o
   2  13  16         87.80         92.45         2.04 o
   3  13  16         24.82         23.76         1.26 o
   4  13  16         49.34         40.13         1.51 o
   5  13  16         14.22         15.18         1.17 o
   6  13  16         83.48         93.32         2.30 o
  -5  14  16          3.89          5.87         1.17 o
  -4  14  16         34.95         40.69         1.74 o
  -3  14  16         28.25         29.08         1.21 o
  -2  14  16         98.25        102.58         2.10 o
  -1  14  16         90.75         88.50         2.08 o
   0  14  16        234.56        272.90         3.30 o
   1  14  16         91.78         82.83         1.97 o
   2  14  16         98.61         97.45         1.99 o
   3  14  16         27.61         30.36         1.23 o
   4  14  16         35.89         40.78         1.38 o
   5  14  16          3.98          3.18         1.60 o
  -3  15  16         52.74         52.82         2.10 o
  -2  15  16          0.26          0.54         0.82 o
  -1  15  16        174.19        165.72         2.93 o
   0  15  16        114.41         96.52         2.21 o
   1  15  16        173.15        160.96         3.05 o
   2  15  16          0.27          0.57         0.83 o
   3  15  16         52.99         54.19         2.08 o
   1   0  17        225.52        245.46         2.78 o
   2   0  17         23.15         18.99         1.07 o
   3   0  17        802.04        783.01         6.05 o
   4   0  17         42.01         41.14         1.32 o
   5   0  17          0.70          1.67         0.97 o
   6   0  17         63.12         84.22         2.21 o
   7   0  17         85.40         85.70         2.24 o
   8   0  17        158.12        171.33         3.29 o
   9   0  17         94.30        103.73         2.69 o
  10   0  17        253.30        233.52         5.46 o
  11   0  17          0.18          2.16         1.84 o
 -11   1  17         33.12         36.97         1.66 o
 -10   1  17         27.36         29.36         1.57 o
  -9   1  17         17.85         20.47         1.63 o
  -8   1  17         13.45         12.93         1.28 o
  -7   1  17        157.76        166.86         3.07 o
  -6   1  17         62.89         74.65         2.13 o
  -5   1  17        794.76        760.29         6.29 o
  -4   1  17         37.29         34.61         1.30 o
  -3   1  17        222.97        197.64         2.64 o
  -2   1  17         73.74         83.66         1.82 o
  -1   1  17        315.04        353.94         3.55 o
   0   1  17        150.28        170.09         2.41 o
   1   1  17        313.94        355.37         3.48 o
   2   1  17         73.64         81.01         1.77 o
   3   1  17        223.16        193.17         2.65 o
   4   1  17         38.93         33.50         1.33 o
   5   1  17        795.84        757.61         6.40 o
   6   1  17         62.83         73.17         2.01 o
   7   1  17        158.56        169.73         3.46 o
   8   1  17         13.13         14.45         1.27 o
   9   1  17         18.05         17.35         1.32 o
  10   1  17         26.75         28.62         1.49 o
  11   1  17         32.78         34.40         1.99 o
 -11   2  17         25.67         28.40         1.67 o
 -10   2  17          4.13          2.04         1.03 o
  -9   2  17         92.09         93.65         2.33 o
  -8   2  17          1.16          2.16         1.11 o
  -7   2  17        146.03        141.82         3.49 o
  -6   2  17        259.69        254.91         4.00 o
  -5   2  17       1196.76       1175.05         8.68 o
  -4   2  17        276.91        280.12         3.29 o
  -3   2  17        165.39        162.98         2.49 o
  -2   2  17       1115.56       1122.11         7.99 o
  -1   2  17         43.10         33.25         1.29 o
   0   2  17          2.82          2.54         0.90 o
   1   2  17         43.30         34.65         1.25 o
   2   2  17       1116.54       1119.06         8.10 o
   3   2  17        166.75        167.31         2.44 o
   4   2  17        277.54        285.10         3.20 o
   5   2  17       1194.22       1159.57        10.61 o
   6   2  17        260.70        256.13         3.80 o
   7   2  17        145.49        140.29         2.81 o
   8   2  17          1.16          3.11         1.08 o
   9   2  17         92.13         90.05         2.23 o
  10   2  17          4.07          5.82         1.32 o
  11   2  17         25.59         28.22         2.46 o
 -11   3  17         30.51         25.12         3.13 o
 -10   3  17         40.56         55.18         2.09 o
  -9   3  17         92.51         91.14         2.15 o
  -8   3  17         60.36         67.85         2.13 o
  -7   3  17         45.47         41.64         2.04 o
  -6   3  17        238.76        242.07         3.92 o
  -5   3  17        179.24        186.98         3.07 o
  -4   3  17        122.23         96.63         2.19 o
  -3   3  17        815.16        731.33         6.30 o
  -2   3  17       1125.99       1112.88         7.98 o
  -1   3  17        376.80        438.09         4.24 o
   0   3  17        187.81        202.80         2.76 o
   1   3  17        375.67        429.35         4.21 o
   2   3  17       1131.36       1094.35         7.53 o
   3   3  17        815.04        721.16         5.72 o
   4   3  17        122.94         94.05         1.85 o
   5   3  17        178.59        189.13         3.05 o
   6   3  17        239.59        243.07         3.81 o
   7   3  17         46.59         42.07         1.64 o
   8   3  17         61.24         72.56         1.96 o
   9   3  17         93.33         89.79         2.13 o
  10   3  17         40.74         54.74         2.16 o
 -10   4  17          7.95          6.51         1.39 o
  -9   4  17         80.25         74.88         1.97 o
  -8   4  17         13.07         14.19         1.29 o
  -7   4  17         13.33          7.75         1.20 o
  -6   4  17          4.22          3.53         1.04 o
  -5   4  17         20.03         15.41         1.21 o
  -4   4  17        885.40        956.90         7.70 o
  -3   4  17        135.56        141.97         2.93 o
  -2   4  17         93.92        101.44         2.14 o
  -1   4  17        868.18        877.61         6.48 o
   0   4  17       2049.74       2000.60        11.68 o
   1   4  17        866.50        870.74         6.42 o
   2   4  17         94.89        101.63         1.99 o
   3   4  17        136.13        138.15         2.25 o
   4   4  17        884.72        947.97         8.57 o
   5   4  17         19.52         16.34         1.33 o
   6   4  17          4.35          2.84         1.24 o
   7   4  17         13.04          9.22         1.18 o
   8   4  17         13.19         15.23         1.21 o
   9   4  17         80.77         77.56         1.71 o
  10   4  17          7.77          6.36         1.41 o
 -10   5  17         12.28          8.39         1.13 o
  -9   5  17        116.30        103.19         2.53 o
  -8   5  17         35.63         41.94         1.53 o
  -7   5  17         85.19         72.47         2.20 o
  -6   5  17         48.63         47.80         1.67 o
  -5   5  17        280.44        242.51         3.52 o
  -4   5  17        369.77        346.60         4.18 o
  -3   5  17          3.36          3.35         0.97 o
  -2   5  17         93.62         71.05         1.85 o
  -1   5  17        537.87        560.67         4.73 o
   0   5  17        734.62        638.08         5.09 o
   1   5  17        535.26        557.17         5.01 o
   2   5  17         94.36         73.18         1.87 o
   3   5  17          3.69          3.15         0.89 o
   4   5  17        370.11        352.97         4.15 o
   5   5  17        280.80        244.44         3.77 o
   6   5  17         50.51         56.27         2.02 o
   7   5  17         84.47         72.52         2.07 o
   8   5  17         35.77         39.30         1.56 o
   9   5  17        115.31        107.25         2.96 o
  10   5  17         12.29          8.44         1.42 o
 -10   6  17         38.93         37.60         2.15 o
  -9   6  17        489.88        501.14        10.10 o
  -8   6  17        137.23        126.06         2.58 o
  -7   6  17         73.86         74.41         2.19 o
  -6   6  17         91.80         94.72         2.26 o
  -5   6  17         43.60         55.39         1.88 o
  -4   6  17        665.34        702.84         6.68 o
  -3   6  17        936.72        888.82         7.77 o
  -2   6  17        152.00        162.77         2.75 o
  -1   6  17        240.91        240.58         3.10 o
   0   6  17        120.54        111.41         2.07 o
   1   6  17        243.56        244.29         3.15 o
   2   6  17        153.17        161.04         2.66 o
   3   6  17        937.21        877.66         7.05 o
   4   6  17        664.97        694.51         6.69 o
   5   6  17         43.74         52.58         2.06 o
   6   6  17         91.90         89.89         2.56 o
   7   6  17         74.30         72.28         2.07 o
   8   6  17        138.32        122.95         2.48 o
   9   6  17        490.54        493.56         8.42 o
  10   6  17         39.09         41.80         2.12 o
  -9   7  17        172.76        185.79         4.78 o
  -8   7  17         76.68         83.28         2.31 o
  -7   7  17          3.43          5.65         1.11 o
  -6   7  17         29.59         24.96         1.33 o
  -5   7  17        415.16        429.40         5.17 o
  -4   7  17        695.91        677.40         6.93 o
  -3   7  17       1417.84       1478.58        11.63 o
  -2   7  17       1002.94        951.27         8.06 o
  -1   7  17        582.57        558.45         5.47 o
   0   7  17       1784.33       1816.40        11.76 o
   1   7  17        583.57        558.17         5.13 o
   2   7  17       1005.12        961.54         7.76 o
   3   7  17       1420.54       1479.80        11.17 o
   4   7  17        698.39        670.80         7.06 o
   5   7  17        416.17        426.31         8.11 o
   6   7  17         28.63         26.52         1.89 o
   7   7  17          3.44         10.69         2.06 o
   8   7  17         76.71         86.16         2.55 o
   9   7  17        173.97        186.72         4.63 o
  -9   8  17          8.77          7.93         1.55 o
  -8   8  17          9.07          8.67         1.12 o
  -7   8  17         18.19         19.64         1.37 o
  -6   8  17        184.02        170.20         3.50 o
  -5   8  17        162.29        167.20         3.18 o
  -4   8  17         11.13         22.32         1.53 o
  -3   8  17        225.51        234.28         3.88 o
  -2   8  17        200.64        218.46         3.74 o
  -1   8  17        100.41         94.76         2.63 o
   0   8  17        164.46        167.44         2.86 o
   1   8  17        101.20         96.87         2.16 o
   2   8  17        198.78        219.98         3.40 o
   3   8  17        225.60        228.25         3.29 o
   4   8  17         11.50         24.45         1.61 o
   5   8  17        162.66        162.53         3.39 o
   6   8  17        183.57        175.73         3.36 o
   7   8  17         17.85         16.62         1.28 o
   8   8  17          8.96          9.10         1.28 o
   9   8  17          8.92          6.15         0.96 o
  -9   9  17         50.65         66.15         2.68 o
  -8   9  17         89.36         74.42         2.08 o
  -7   9  17         76.07         73.67         2.24 o
  -6   9  17        177.03        170.58         2.93 o
  -5   9  17         28.72         23.25         1.48 o
  -4   9  17         39.02         38.26         1.90 o
  -3   9  17        149.27        152.45         3.07 o
  -2   9  17        401.96        376.78         5.19 o
  -1   9  17        111.76         88.62         2.39 o
   0   9  17        408.21        471.70         5.32 o
   1   9  17        112.09         92.04         2.15 o
   2   9  17        404.38        369.51         4.34 o
   3   9  17        148.31        144.75         2.59 o
   4   9  17         38.35         39.54         1.75 o
   5   9  17         28.92         21.01         1.61 o
   6   9  17        177.35        170.97         3.50 o
   7   9  17         75.88         72.42         2.08 o
   8   9  17         89.78         80.16         2.35 o
   9   9  17         50.47         59.11         2.12 o
  -8  10  17         28.47         35.03         1.68 o
  -7  10  17         62.40         67.08         1.91 o
  -6  10  17          8.55         12.02         1.04 o
  -5  10  17          2.30          0.92         1.17 o
  -4  10  17        612.60        643.88         6.85 o
  -3  10  17         69.80         66.51         2.02 o
  -2  10  17        532.73        519.83         5.53 o
  -1  10  17          5.45          9.07         1.29 o
   0  10  17         18.01         22.75         1.51 o
   1  10  17          5.72          8.97         1.05 o
   2  10  17        531.28        515.45         5.13 o
   3  10  17         69.91         65.08         1.75 o
   4  10  17        612.03        620.36        10.02 o
   5  10  17          2.48          2.50         1.07 o
   6  10  17          8.05         12.40         1.12 o
   7  10  17         61.95         61.37         1.93 o
   8  10  17         28.10         35.36         1.38 o
  -7  11  17         51.46         59.48         1.82 o
  -6  11  17         11.08          6.17         0.98 o
  -5  11  17         65.28         49.74         1.80 o
  -4  11  17        179.92        171.01         3.03 o
  -3  11  17          8.21          9.45         1.12 o
  -2  11  17        153.75        146.07         2.63 o
  -1  11  17         82.58         97.22         2.39 o
   0  11  17        598.40        637.65         6.59 o
   1  11  17         82.20         90.96         1.97 o
   2  11  17        152.65        143.22         2.50 o
   3  11  17          8.24         10.24         1.11 o
   4  11  17        178.65        164.41         2.81 o
   5  11  17         64.67         47.24         1.57 o
   6  11  17         11.29          6.62         0.96 o
   7  11  17         50.85         59.07         1.78 o
  -7  12  17         50.08         55.45         4.84 o
  -6  12  17          4.18          3.82         0.83 o
  -5  12  17         16.39         13.60         1.08 o
  -4  12  17         40.18         42.52         1.56 o
  -3  12  17        167.45        166.88         2.84 o
  -2  12  17        116.57        122.08         2.55 o
  -1  12  17         29.14         26.00         1.51 o
   0  12  17         21.03         29.60         1.43 o
   1  12  17         28.64         24.40         1.37 o
   2  12  17        116.17        124.20         2.37 o
   3  12  17        167.13        173.15         3.07 o
   4  12  17         39.65         43.94         1.46 o
   5  12  17         15.99         16.88         1.27 o
   6  12  17          4.10          2.76         0.84 o
   7  12  17         49.94         51.15         3.91 o
  -5  13  17         34.13         42.00         1.41 o
  -4  13  17         30.89         38.99         1.43 o
  -3  13  17        346.33        356.25         4.64 o
  -2  13  17         52.23         51.59         1.45 o
  -1  13  17         38.67         22.52         1.25 o
   0  13  17         67.38         64.36         1.76 o
   1  13  17         38.12         25.72         1.30 o
   2  13  17         51.39         49.15         1.43 o
   3  13  17        345.83        359.73         4.70 o
   4  13  17         30.25         38.92         1.35 o
   5  13  17         34.83         41.63         1.44 o
   6  13  17         83.69         76.17         5.49 o
  -4  14  17         23.52         21.23         1.26 o
  -3  14  17         25.26         22.31         1.16 o
  -2  14  17          2.71          3.11         0.97 o
  -1  14  17         34.57         28.89         1.45 o
   0  14  17         59.05         38.17         1.34 o
   1  14  17         34.74         29.22         1.39 o
   2  14  17          2.66          1.70         0.94 o
   3  14  17         25.05         22.16         1.05 o
   4  14  17         23.74         25.95         1.55 o
  -2  15  17         13.69         11.51         1.33 o
  -1  15  17         25.56         30.51         1.44 o
   0  15  17         31.19         25.61         1.22 o
   1  15  17         25.14         29.90         1.39 o
   2  15  17         13.97         16.64         1.87 o
   0   0  18       1683.92       1697.23        13.90 o
   1   0  18       1045.36       1003.09         6.81 o
   2   0  18       2947.29       2918.88        16.82 o
   3   0  18          0.71          1.85         0.91 o
   4   0  18        407.34        397.05         3.87 o
   5   0  18        384.37        372.60         4.27 o
   6   0  18        130.48        124.14         2.56 o
   7   0  18          2.67          5.44         1.33 o
   8   0  18        717.53        707.05         6.90 o
   9   0  18         28.94         27.73         1.45 o
  10   0  18         39.17         45.01         1.71 o
 -10   1  18          0.54         -0.01         0.94 o
  -9   1  18         17.90         12.69         1.42 o
  -8   1  18         92.78        100.00         2.52 o
  -7   1  18        297.00        305.12         4.60 o
  -6   1  18        134.73        145.79         2.86 o
  -5   1  18        583.98        576.40         5.32 o
  -4   1  18        917.78        923.86         6.98 o
  -3   1  18        408.48        419.78         4.13 o
  -2   1  18        516.46        557.20         5.02 o
  -1   1  18        130.92        134.19         2.26 o
   0   1  18       1014.99        967.75         6.88 o
   1   1  18        130.95        133.94         2.30 o
   2   1  18        520.55        561.39         5.04 o
   3   1  18        406.99        416.82         4.20 o
   4   1  18        921.64        919.22         6.69 o
   5   1  18        582.14        574.57         5.49 o
   6   1  18        135.78        145.81         2.78 o
   7   1  18        297.99        306.05         4.07 o
   8   1  18         93.60         95.72         2.35 o
   9   1  18         17.76         13.18         1.14 o
  10   1  18          0.56          1.50         0.99 o
 -10   2  18         17.54         17.41         1.30 o
  -9   2  18         43.86         37.86         1.50 o
  -8   2  18         81.05         98.38         2.23 o
  -7   2  18         27.40         35.21         1.71 o
  -6   2  18        491.78        459.51         5.31 o
  -5   2  18       1208.13       1165.95         9.24 o
  -4   2  18        151.41        163.76         2.74 o
  -3   2  18        497.14        475.70         4.50 o
  -2   2  18        129.62        137.35         2.45 o
  -1   2  18        117.70        137.91         2.42 o
   0   2  18          2.17          5.54         0.92 o
   1   2  18        118.42        130.57         2.22 o
   2   2  18        130.72        139.46         2.49 o
   3   2  18        496.39        475.99         4.36 o
   4   2  18        153.16        166.33         2.54 o
   5   2  18       1211.43       1174.30        10.02 o
   6   2  18        489.59        458.44         5.38 o
   7   2  18         28.17         31.15         1.56 o
   8   2  18         80.14         98.55         2.28 o
   9   2  18         43.78         34.50         1.41 o
  10   2  18         17.46         20.05         1.48 o
 -10   3  18          5.44          5.60         1.13 o
  -9   3  18          9.02         14.12         0.95 o
  -8   3  18        146.72        155.55         2.96 o
  -7   3  18         87.05         83.42         2.37 o
  -6   3  18        566.30        575.21         6.05 o
  -5   3  18         62.88         58.89         1.81 o
  -4   3  18        310.27        285.79         4.34 o
  -3   3  18        142.97        140.38         2.52 o
  -2   3  18        763.43        763.25         6.43 o
  -1   3  18        701.86        726.50         6.27 o
   0   3  18        474.56        525.89         4.84 o
   1   3  18        704.52        742.21         6.03 o
   2   3  18        766.46        769.68         6.25 o
   3   3  18        142.47        137.04         2.29 o
   4   3  18        308.87        288.70         3.31 o
   5   3  18         62.96         60.42         2.01 o
   6   3  18        568.25        568.09         6.33 o
   7   3  18         87.26         84.48         2.27 o
   8   3  18        147.93        162.43         2.97 o
   9   3  18          9.07         14.32         1.06 o
  10   3  18          5.21          5.64         1.31 o
 -10   4  18         43.24         44.60         1.99 o
  -9   4  18         27.74         28.64         1.28 o
  -8   4  18         15.76         13.49         1.11 o
  -7   4  18          6.04          4.35         1.16 o
  -6   4  18         31.22         24.99         1.41 o
  -5   4  18         61.22         53.80         1.77 o
  -4   4  18        394.36        408.73         4.71 o
  -3   4  18        697.18        706.75         6.39 o
  -2   4  18        286.46        255.70         3.44 o
  -1   4  18        193.68        195.43         2.82 o
   0   4  18         47.79         51.52         1.56 o
   1   4  18        194.07        196.03         2.79 o
   2   4  18        284.54        259.97         3.58 o
   3   4  18        695.60        697.27         5.61 o
   4   4  18        396.53        407.95         4.28 o
   5   4  18         61.19         50.26         1.86 o
   6   4  18         31.65         24.53         1.54 o
   7   4  18          6.37          5.74         1.13 o
   8   4  18         15.21         13.72         1.19 o
   9   4  18         27.75         28.03         1.35 o
  10   4  18         43.89         44.15         2.22 o
 -10   5  18         23.43         23.86         1.75 o
  -9   5  18         78.65         73.11         1.92 o
  -8   5  18         26.84         31.99         1.38 o
  -7   5  18         48.99         53.30         1.94 o
  -6   5  18         11.98         11.13         1.11 o
  -5   5  18        277.83        231.83         3.42 o
  -4   5  18        116.72        108.44         2.39 o
  -3   5  18        261.31        277.16         3.79 o
  -2   5  18        675.84        643.62         6.11 o
  -1   5  18         50.97         56.99         1.63 o
   0   5  18       1092.28       1165.27         8.03 o
   1   5  18         51.20         53.19         1.58 o
   2   5  18        676.61        632.83         5.96 o
   3   5  18        261.34        279.05         3.50 o
   4   5  18        116.91        108.64         2.19 o
   5   5  18        277.02        233.14         3.93 o
   6   5  18         12.29         13.20         1.42 o
   7   5  18         49.04         50.11         1.83 o
   8   5  18         26.46         30.28         1.52 o
   9   5  18         79.08         76.00         2.13 o
  10   5  18         23.18         22.01         2.49 o
  -9   6  18         36.38         37.04         2.07 o
  -8   6  18        113.44        108.21         3.18 o
  -7   6  18         39.72         43.00         1.70 o
  -6   6  18         57.67         61.28         1.88 o
  -5   6  18        117.29        125.34         2.72 o
  -4   6  18        349.61        346.93         4.56 o
  -3   6  18        376.78        377.99         4.65 o
  -2   6  18        324.17        334.23         4.06 o
  -1   6  18       1981.28       1829.81        11.96 o
   0   6  18          5.11          5.12         1.30 o
   1   6  18       1981.70       1816.67        11.18 o
   2   6  18        323.76        338.96         3.89 o
   3   6  18        375.00        374.70         4.21 o
   4   6  18        348.72        342.92         4.27 o
   5   6  18        117.43        120.42         2.84 o
   6   6  18         58.04         64.57         2.29 o
   7   6  18         40.00         42.11         1.64 o
   8   6  18        113.11        110.54         2.28 o
   9   6  18         35.93         36.16         1.74 o
  -9   7  18         14.69         13.40         1.19 o
  -8   7  18         17.90         16.58         1.17 o
  -7   7  18          4.68          4.28         1.10 o
  -6   7  18         62.20         72.92         1.89 o
  -5   7  18         36.51         38.90         1.64 o
  -4   7  18        177.02        180.27         3.18 o
  -3   7  18         46.60         47.20         1.78 o
  -2   7  18       1076.80       1058.66         8.39 o
  -1   7  18         25.88         26.37         1.42 o
   0   7  18        441.96        403.00         4.45 o
   1   7  18         25.64         29.02         1.40 o
   2   7  18       1079.77       1054.22         8.31 o
   3   7  18         47.32         47.07         1.70 o
   4   7  18        176.27        175.40         3.30 o
   5   7  18         36.25         37.50         1.89 o
   6   7  18         63.04         75.46         2.32 o
   7   7  18          4.66          3.09         1.06 o
   8   7  18         18.37         18.21         1.37 o
   9   7  18         14.69         15.22         1.14 o
  -9   8  18         20.39         27.18         1.94 o
  -8   8  18          4.71          3.81         0.98 o
  -7   8  18         33.25         31.30         1.68 o
  -6   8  18        108.46         93.31         2.23 o
  -5   8  18         83.15         76.46         2.07 o
  -4   8  18        163.84        175.23         3.28 o
  -3   8  18        169.44        170.09         3.32 o
  -2   8  18         80.04         87.06         2.35 o
  -1   8  18         86.56         87.68         2.27 o
   0   8  18         69.23         44.48         1.69 o
   1   8  18         85.07         84.63         2.06 o
   2   8  18         80.65         84.65         2.15 o
   3   8  18        171.08        170.07         2.77 o
   4   8  18        163.24        162.91         3.13 o
   5   8  18         82.37         75.39         2.32 o
   6   8  18        108.39         93.99         2.39 o
   7   8  18         33.26         34.54         1.70 o
   8   8  18          4.57          4.07         0.88 o
   9   8  18         20.48         28.59         1.46 o
  -8   9  18         25.67         26.29         1.29 o
  -7   9  18         37.55         32.46         1.48 o
  -6   9  18         19.95         19.76         1.24 o
  -5   9  18         67.17         73.31         1.97 o
  -4   9  18         59.97         72.50         2.23 o
  -3   9  18         38.02         44.89         1.80 o
  -2   9  18         90.86        104.07         2.56 o
  -1   9  18         92.26        107.97         2.59 o
   0   9  18         13.08         11.79         1.23 o
   1   9  18         92.72        108.38         2.35 o
   2   9  18         88.99        102.84         2.29 o
   3   9  18         38.01         43.11         1.51 o
   4   9  18         60.94         68.64         1.99 o
   5   9  18         66.88         75.18         2.09 o
   6   9  18         19.86         20.17         1.26 o
   7   9  18         37.51         34.07         1.47 o
   8   9  18         25.83         23.81         1.71 o
  -7  10  18         73.65         68.75         2.04 o
  -6  10  18        178.63        183.09         3.33 o
  -5  10  18         14.33         18.01         1.23 o
  -4  10  18         39.29         55.17         2.07 o
  -3  10  18        267.18        256.13         3.70 o
  -2  10  18         78.62         65.63         2.00 o
  -1  10  18        651.06        652.35         6.75 o
   0  10  18          0.48          5.56         1.14 o
   1  10  18        652.46        646.59         6.02 o
   2  10  18         77.28         61.97         1.75 o
   3  10  18        268.82        252.74         3.54 o
   4  10  18         39.35         49.85         1.73 o
   5  10  18         14.79         18.14         1.23 o
   6  10  18        177.07        177.46         3.25 o
   7  10  18         72.55         62.76         1.92 o
  -7  11  18         68.18         76.76         3.27 o
  -6  11  18        105.52         92.87         2.07 o
  -5  11  18         48.82         44.22         1.45 o
  -4  11  18         15.58         19.37         1.23 o
  -3  11  18          0.25         -0.32         1.08 o
  -2  11  18         94.82         78.49         2.09 o
  -1  11  18        129.28        131.82         2.57 o
   0  11  18        157.97        174.43         2.97 o
   1  11  18        129.41        133.91         2.48 o
   2  11  18         94.49         75.50         1.77 o
   3  11  18          0.30          1.12         0.94 o
   4  11  18         15.30         17.31         1.10 o
   5  11  18         48.70         43.89         1.40 o
   6  11  18        104.76         93.76         2.40 o
   7  11  18         68.85         77.57         2.36 o
  -6  12  18        265.85        288.87         5.49 o
  -5  12  18         15.49         17.51         1.05 o
  -4  12  18         71.75         71.82         1.80 o
  -3  12  18         21.49         33.53         1.46 o
  -2  12  18         20.59         24.19         1.37 o
  -1  12  18         74.35         85.93         2.11 o
   0  12  18        110.83        103.88         2.15 o
   1  12  18         74.85         84.35         2.17 o
   2  12  18         20.67         24.51         1.18 o
   3  12  18         21.36         30.03         1.41 o
   4  12  18         71.64         70.91         1.62 o
   5  12  18         14.97         17.09         1.09 o
   6  12  18        265.46        285.74         4.72 o
  -5  13  18        109.90        108.36         4.48 o
  -4  13  18         11.89         11.15         1.23 o
  -3  13  18         53.57         60.20         1.69 o
  -2  13  18         23.86         21.56         1.30 o
  -1  13  18         20.85         20.64         1.18 o
   0  13  18         11.66          4.31         0.91 o
   1  13  18         20.53         18.96         1.12 o
   2  13  18         23.94         20.09         1.09 o
   3  13  18         54.09         59.73         1.47 o
   4  13  18         11.44         11.62         0.96 o
   5  13  18        110.05        111.61         4.72 o
  -3  14  18          4.78          2.03         0.98 o
  -2  14  18        171.86        178.38         3.44 o
  -1  14  18        135.89        147.11         2.60 o
   0  14  18          4.94          3.85         0.95 o
   1  14  18        134.54        149.29         2.69 o
   2  14  18        171.30        176.31         3.67 o
   3  14  18          4.69          2.28         1.40 o
   1   0  19          6.53          5.94         0.90 o
   2   0  19         84.75        110.34         2.16 o
   3   0  19        222.02        221.26         3.01 o
   4   0  19        503.88        512.68         4.85 o
   5   0  19        106.87         99.47         2.40 o
   6   0  19        269.44        293.46         4.02 o
   7   0  19          1.56          0.82         1.09 o
   8   0  19        205.04        225.61         4.02 o
   9   0  19          0.26          0.97         0.88 o
  10   0  19          9.58          4.97         1.07 o
 -10   1  19         26.63         29.52         1.50 o
  -9   1  19         21.92         27.06         1.29 o
  -8   1  19         24.54         28.75         1.47 o
  -7   1  19         88.12         74.41         2.12 o
  -6   1  19         69.53         62.94         1.96 o
  -5   1  19         22.53         18.14         1.23 o
  -4   1  19        119.64        117.95         2.32 o
  -3   1  19        762.27        791.66         6.19 o
  -2   1  19         17.50         22.75         1.38 o
  -1   1  19         39.51         42.67         1.41 o
   0   1  19        540.22        496.55         4.62 o
   1   1  19         39.02         42.04         1.41 o
   2   1  19         17.52         23.20         1.21 o
   3   1  19        761.95        782.57         6.38 o
   4   1  19        120.05        115.24         2.24 o
   5   1  19         22.25         20.13         1.34 o
   6   1  19         69.83         62.59         1.90 o
   7   1  19         87.88         74.64         2.08 o
   8   1  19         24.36         29.46         1.48 o
   9   1  19         21.47         25.85         1.29 o
  10   1  19         26.67         24.84         1.53 o
 -10   2  19          9.94          5.29         0.98 o
  -9   2  19         24.41         18.70         1.10 o
  -8   2  19         20.65         17.48         1.23 o
  -7   2  19         41.82         49.07         1.81 o
  -6   2  19         38.81         25.95         1.43 o
  -5   2  19        412.66        373.35         4.31 o
  -4   2  19       1170.79       1142.12         8.70 o
  -3   2  19        180.52        168.83         2.67 o
  -2   2  19         34.10         38.88         1.52 o
  -1   2  19        635.47        677.63         5.71 o
   0   2  19        144.96        141.23         2.37 o
   1   2  19        634.30        671.39         5.58 o
   2   2  19         33.79         36.37         1.38 o
   3   2  19        180.83        168.66         2.64 o
   4   2  19       1173.43       1140.23         7.88 o
   5   2  19        413.33        388.43         4.37 o
   6   2  19         38.74         22.07         1.40 o
   7   2  19         41.96         47.33         1.72 o
   8   2  19         20.53         19.05         1.24 o
   9   2  19         25.08         17.43         1.22 o
  10   2  19          9.82          6.82         1.80 o
 -10   3  19         18.81         19.95         1.97 o
  -9   3  19         82.27         76.83         2.03 o
  -8   3  19        124.53        128.86         2.45 o
  -7   3  19         87.87         80.19         2.22 o
  -6   3  19         63.94         62.25         2.09 o
  -5   3  19         67.69         66.13         1.93 o
  -4   3  19         66.47         75.88         2.09 o
  -3   3  19        512.00        510.02         5.40 o
  -2   3  19        581.44        572.72         5.57 o
  -1   3  19       1132.27       1178.72         8.54 o
   0   3  19        164.58        115.42         2.28 o
   1   3  19       1133.20       1182.97         8.92 o
   2   3  19        579.66        568.38         5.23 o
   3   3  19        516.08        504.08         4.89 o
   4   3  19         67.02         73.84         1.76 o
   5   3  19         68.59         62.68         2.11 o
   6   3  19         64.51         61.85         2.16 o
   7   3  19         88.47         83.11         2.61 o
   8   3  19        124.53        132.70         2.69 o
   9   3  19         82.46         73.29         1.83 o
  10   3  19         18.79         19.28         1.86 o
 -10   4  19         37.27         30.17         3.32 o
  -9   4  19          1.35          2.70         0.79 o
  -8   4  19         74.78         67.88         1.82 o
  -7   4  19         60.03         58.95         2.01 o
  -6   4  19          8.04          7.54         1.10 o
  -5   4  19         92.36        115.92         2.50 o
  -4   4  19        201.28        230.30         3.58 o
  -3   4  19        157.94        161.46         2.81 o
  -2   4  19        277.32        244.60         3.57 o
  -1   4  19        706.42        703.64         6.17 o
   0   4  19          6.31         14.95         1.17 o
   1   4  19        710.00        700.17         5.95 o
   2   4  19        278.49        242.31         3.31 o
   3   4  19        157.27        154.99         2.60 o
   4   4  19        201.56        226.69         3.08 o
   5   4  19         92.74        116.98         2.67 o
   6   4  19          8.51          8.61         1.30 o
   7   4  19         60.21         59.07         1.86 o
   8   4  19         74.48         69.04         1.83 o
   9   4  19          1.32          4.05         1.30 o
  -9   5  19         41.88         48.98         2.04 o
  -8   5  19         85.12         78.29         2.01 o
  -7   5  19         70.64         96.67         2.50 o
  -6   5  19         24.91         21.74         1.26 o
  -5   5  19        103.13         96.32         2.25 o
  -4   5  19          0.02         -0.05         1.12 o
  -3   5  19        131.92        141.16         2.88 o
  -2   5  19        215.47        222.15         3.50 o
  -1   5  19        243.52        228.69         3.26 o
   0   5  19         73.05         47.78         1.52 o
   1   5  19        241.56        227.01         3.17 o
   2   5  19        216.93        213.60         2.99 o
   3   5  19        131.22        140.36         2.50 o
   4   5  19          0.04          0.14         0.91 o
   5   5  19        103.71         93.39         2.60 o
   6   5  19         24.92         20.93         1.50 o
   7   5  19         69.96         91.54         2.21 o
   8   5  19         84.99         81.17         1.98 o
   9   5  19         41.48         52.01         1.81 o
  -9   6  19         33.95         40.74         1.74 o
  -8   6  19         17.17         19.34         1.04 o
  -7   6  19        121.89        145.58         2.62 o
  -6   6  19         19.69         27.16         1.33 o
  -5   6  19         12.89         18.52         1.27 o
  -4   6  19        169.45        178.28         3.39 o
  -3   6  19         70.90         70.42         2.03 o
  -2   6  19        829.67        871.16         7.48 o
  -1   6  19         96.23        113.43         2.43 o
   0   6  19       1208.51       1226.85         8.63 o
   1   6  19         96.29        110.86         2.20 o
   2   6  19        826.02        860.97         7.24 o
   3   6  19         71.94         68.00         1.78 o
   4   6  19        168.97        172.97         2.92 o
   5   6  19         12.64         20.45         1.48 o
   6   6  19         19.90         28.60         1.66 o
   7   6  19        122.59        149.72         2.82 o
   8   6  19         16.86         18.21         1.08 o
   9   6  19         33.98         45.51         3.14 o
  -9   7  19         28.73         33.93         4.04 o
  -8   7  19         32.65         34.83         1.59 o
  -7   7  19         14.14         10.18         1.03 o
  -6   7  19         47.89         48.52         1.68 o
  -5   7  19         91.80         95.51         2.27 o
  -4   7  19        103.14         84.51         2.17 o
  -3   7  19        169.02        157.45         2.86 o
  -2   7  19        660.70        679.28         6.25 o
  -1   7  19        353.26        323.41         4.20 o
   0   7  19       1671.59       1652.96        11.57 o
   1   7  19        352.23        324.63         3.99 o
   2   7  19        661.83        669.74         6.30 o
   3   7  19        169.32        153.34         2.69 o
   4   7  19        105.18         84.12         2.23 o
   5   7  19         91.35         94.37         2.69 o
   6   7  19         47.58         48.11         1.87 o
   7   7  19         13.77         13.28         1.16 o
   8   7  19         32.43         31.97         1.43 o
   9   7  19         28.62         31.29         3.43 o
  -8   8  19         17.43         16.57         1.42 o
  -7   8  19          0.86          1.24         0.85 o
  -6   8  19         44.30         39.57         1.38 o
  -5   8  19        176.67        141.48         2.71 o
  -4   8  19          7.63         12.47         1.28 o
  -3   8  19         47.21         50.01         1.83 o
  -2   8  19        260.51        306.73         4.26 o
  -1   8  19         39.18         26.29         1.50 o
   0   8  19          0.33         -0.11         1.13 o
   1   8  19         38.74         23.40         1.36 o
   2   8  19        262.38        306.07         3.91 o
   3   8  19         46.89         48.12         1.71 o
   4   8  19          7.78         10.81         1.19 o
   5   8  19        176.18        140.58         2.81 o
   6   8  19         44.00         38.34         1.45 o
   7   8  19          0.96          2.46         0.95 o
   8   8  19         17.64         17.10         1.10 o
  -8   9  19         21.85         24.30         1.79 o
  -7   9  19         84.84         87.86         2.50 o
  -6   9  19         59.57         72.77         1.81 o
  -5   9  19         64.21         62.05         1.73 o
  -4   9  19        141.47        157.94         2.82 o
  -3   9  19        111.69        123.74         2.68 o
  -2   9  19        149.86        155.79         2.87 o
  -1   9  19        116.72        122.45         2.67 o
   0   9  19         62.97         54.87         1.89 o
   1   9  19        116.53        115.29         2.56 o
   2   9  19        149.07        158.62         2.76 o
   3   9  19        111.37        126.23         2.43 o
   4   9  19        142.67        157.16         2.73 o
   5   9  19         64.55         59.79         1.82 o
   6   9  19         59.87         72.56         1.81 o
   7   9  19         83.88         83.03         1.89 o
   8   9  19         22.19         23.46         1.86 o
  -7  10  19         31.46         26.71         1.65 o
  -6  10  19        176.79        172.56         3.38 o
  -5  10  19        182.98        208.15         3.46 o
  -4  10  19         37.22         35.86         1.53 o
  -3  10  19         21.73         24.56         1.38 o
  -2  10  19         31.43         18.17         1.25 o
  -1  10  19         91.30         83.41         2.32 o
   0  10  19        118.92        136.44         2.92 o
   1  10  19         92.66         81.59         2.04 o
   2  10  19         32.06         18.77         1.09 o
   3  10  19         21.80         25.70         1.21 o
   4  10  19         36.74         33.31         1.38 o
   5  10  19        183.16        200.01         3.79 o
   6  10  19        176.17        173.82         3.26 o
   7  10  19         30.42         21.67         1.17 o
  -6  11  19         34.11         39.14         1.91 o
  -5  11  19          7.50         11.79         0.88 o
  -4  11  19         37.47         44.90         1.47 o
  -3  11  19         23.55         27.40         1.28 o
  -2  11  19          5.90          5.47         1.04 o
  -1  11  19         39.30         38.54         1.62 o
   0  11  19         21.11         19.04         1.27 o
   1  11  19         39.25         36.10         1.43 o
   2  11  19          5.98          4.68         0.85 o
   3  11  19         23.76         27.44         1.20 o
   4  11  19         37.48         41.57         1.54 o
   5  11  19          7.46         12.87         0.88 o
   6  11  19         33.92         38.48         1.52 o
  -5  12  19        110.09         95.42         2.69 o
  -4  12  19        259.76        272.74         3.58 o
  -3  12  19         59.90         59.20         1.61 o
  -2  12  19         60.46         72.26         1.89 o
  -1  12  19         66.87         79.34         2.04 o
   0  12  19          2.60          0.24         0.95 o
   1  12  19         67.38         75.22         2.02 o
   2  12  19         59.76         73.07         1.77 o
   3  12  19         59.78         62.59         1.64 o
   4  12  19        257.67        274.28         4.47 o
   5  12  19        109.17         99.95         2.46 o
  -4  13  19          9.12          7.06         2.41 o
  -3  13  19          6.73          6.69         0.97 o
  -2  13  19         28.53         21.87         1.21 o
  -1  13  19         56.73         59.11         1.58 o
   0  13  19          7.80         12.45         1.03 o
   1  13  19         56.39         60.91         1.52 o
   2  13  19         28.62         21.95         1.36 o
   3  13  19          6.50          7.20         1.49 o
   4  13  19          8.98          4.02         1.29 o
  -1  14  19         26.30         42.25         1.97 o
   0  14  19        133.74         91.50         2.19 o
   1  14  19         26.13         36.30         1.59 o
   0   0  20       2819.53       2774.53        21.98 o
   1   0  20         22.55         30.00         1.30 o
   2   0  20       1619.61       1558.90        10.63 o
   3   0  20        354.69        312.30         3.67 o
   4   0  20         77.51         67.09         1.80 o
   5   0  20         12.12          9.59         1.06 o
   6   0  20         60.10         67.05         2.35 o
   7   0  20        155.19        146.61         2.91 o
   8   0  20         12.60         12.05         1.10 o
   9   0  20         23.02         22.60         1.13 o
  -9   1  20         14.72         20.48         1.02 o
  -8   1  20          1.77          2.26         0.91 o
  -7   1  20         94.65         99.10         2.32 o
  -6   1  20        135.56        130.88         2.64 o
  -5   1  20        158.96        154.50         2.66 o
  -4   1  20         80.02         88.95         2.14 o
  -3   1  20       1618.61       1567.43        11.13 o
  -2   1  20        167.30        164.05         2.83 o
  -1   1  20         70.39         69.10         1.81 o
   0   1  20        199.93        206.22         2.91 o
   1   1  20         70.13         69.84         1.78 o
   2   1  20        166.84        160.84         2.72 o
   3   1  20       1620.62       1565.85        10.42 o
   4   1  20         81.18         85.73         2.01 o
   5   1  20        159.11        154.95         2.82 o
   6   1  20        134.46        130.23         2.56 o
   7   1  20         95.02         98.85         2.31 o
   8   1  20          1.65          1.91         0.91 o
   9   1  20         14.58         20.39         1.24 o
  -9   2  20         18.55         18.85         1.12 o
  -8   2  20         10.05         11.34         0.97 o
  -7   2  20         33.66         30.67         1.47 o
  -6   2  20        121.75        140.86         2.69 o
  -5   2  20        183.72        158.63         2.68 o
  -4   2  20        335.28        314.35         4.06 o
  -3   2  20         99.32         86.54         2.15 o
  -2   2  20        136.31        146.81         2.70 o
  -1   2  20        472.06        441.79         4.93 o
   0   2  20        130.61        135.72         2.45 o
   1   2  20        471.56        430.50         4.52 o
   2   2  20        136.13        145.45         2.60 o
   3   2  20        100.96         86.75         1.98 o
   4   2  20        333.99        311.47         3.51 o
   5   2  20        183.89        153.01         2.63 o
   6   2  20        121.63        144.47         2.68 o
   7   2  20         33.68         30.08         1.45 o
   8   2  20         10.16          9.49         1.11 o
   9   2  20         18.93         20.25         1.24 o
  -9   3  20          0.47          1.43         0.77 o
  -8   3  20         15.96         14.37         0.98 o
  -7   3  20        112.98        105.28         2.35 o
  -6   3  20        198.73        218.07         3.59 o
  -5   3  20        249.41        246.46         3.36 o
  -4   3  20       1238.78       1255.94         9.54 o
  -3   3  20        149.55        148.82         2.99 o
  -2   3  20       1625.79       1670.55        12.60 o
  -1   3  20        272.00        286.31         3.64 o
   0   3  20          0.81          1.24         1.11 o
   1   3  20        272.25        283.84         3.73 o
   2   3  20       1625.25       1637.50        12.92 o
   3   3  20        149.19        145.54         2.47 o
   4   3  20       1237.66       1249.22         8.51 o
   5   3  20        251.49        256.50         3.91 o
   6   3  20        196.62        213.62         3.48 o
   7   3  20        113.08        109.02         2.41 o
   8   3  20         16.11         15.94         1.16 o
   9   3  20          0.50          4.48         0.95 o
  -9   4  20         18.44         18.67         1.33 o
  -8   4  20         15.54         20.49         1.10 o
  -7   4  20          4.18          2.01         1.07 o
  -6   4  20         22.50         24.91         1.30 o
  -5   4  20          4.70          4.87         1.05 o
  -4   4  20         19.42         22.81         1.37 o
  -3   4  20        145.36        140.75         2.80 o
  -2   4  20       1859.96       1858.75        13.19 o
  -1   4  20         75.62         83.47         2.08 o
   0   4  20        195.05        215.73         3.00 o
   1   4  20         75.01         82.11         2.03 o
   2   4  20       1855.08       1821.94        12.18 o
   3   4  20        145.26        136.88         2.36 o
   4   4  20         19.30         23.41         1.19 o
   5   4  20          4.70          4.58         1.15 o
   6   4  20         22.54         26.23         1.46 o
   7   4  20          4.33          4.18         1.08 o
   8   4  20         15.69         19.04         1.11 o
   9   4  20         18.27         17.60         1.28 o
  -9   5  20         15.70          9.87         1.48 o
  -8   5  20         72.94         63.19         1.64 o
  -7   5  20         93.26         95.57         2.28 o
  -6   5  20         35.01         36.58         1.50 o
  -5   5  20          0.41          1.36         1.08 o
  -4   5  20         78.48         94.52         2.26 o
  -3   5  20        357.34        338.43         4.48 o
  -2   5  20          8.93          6.85         1.20 o
  -1   5  20         50.57         47.32         1.69 o
   0   5  20         90.14         72.68         1.84 o
   1   5  20         50.10         46.46         1.57 o
   2   5  20          8.33          4.76         1.00 o
   3   5  20        356.05        329.64         3.76 o
   4   5  20         79.55         89.13         1.88 o
   5   5  20          0.42          1.55         1.24 o
   6   5  20         34.58         35.01         1.59 o
   7   5  20         93.01        100.78         2.25 o
   8   5  20         72.14         67.02         1.89 o
   9   5  20         15.42          8.66         1.57 o
  -8   6  20          5.65          7.36         1.05 o
  -7   6  20        130.89        138.88         2.77 o
  -6   6  20         75.56         68.27         1.90 o
  -5   6  20         95.16         92.20         2.28 o
  -4   6  20        189.79        189.98         3.40 o
  -3   6  20        163.55        162.69         2.97 o
  -2   6  20        256.32        284.62         4.03 o
  -1   6  20        146.46        162.69         2.84 o
   0   6  20        728.29        631.38         5.67 o
   1   6  20        146.32        157.38         2.59 o
   2   6  20        257.94        270.57         3.61 o
   3   6  20        163.20        161.34         2.58 o
   4   6  20        188.51        181.20         2.83 o
   5   6  20         94.90         90.53         2.50 o
   6   6  20         75.25         67.94         1.99 o
   7   6  20        132.60        141.99         3.01 o
   8   6  20          5.76          7.82         0.89 o
  -8   7  20         29.27         21.91         1.39 o
  -7   7  20         42.67         51.19         1.62 o
  -6   7  20         24.80         32.77         1.59 o
  -5   7  20         50.04         53.13         1.79 o
  -4   7  20         51.44         47.66         1.80 o
  -3   7  20         96.30         94.15         2.24 o
  -2   7  20         64.97         68.19         1.95 o
  -1   7  20        517.74        503.55         5.31 o
   0   7  20        113.53        135.75         2.64 o
   1   7  20        517.64        510.56         5.15 o
   2   7  20         63.87         63.28         1.78 o
   3   7  20         95.17         96.88         2.17 o
   4   7  20         51.36         44.52         1.59 o
   5   7  20         49.95         53.93         1.83 o
   6   7  20         24.13         34.00         1.41 o
   7   7  20         42.31         51.52         1.52 o
   8   7  20         29.63         19.01         1.12 o
  -7   8  20         12.88         20.19         1.09 o
  -6   8  20         21.92         30.69         1.20 o
  -5   8  20          5.64          5.13         1.07 o
  -4   8  20         24.97         20.28         1.29 o
  -3   8  20         32.72         35.38         1.53 o
  -2   8  20        326.76        301.20         3.94 o
  -1   8  20         58.33         60.97         1.86 o
   0   8  20          9.74         21.74         1.34 o
   1   8  20         59.38         65.21         1.92 o
   2   8  20        326.27        298.86         3.86 o
   3   8  20         32.61         38.83         1.44 o
   4   8  20         25.28         21.18         1.22 o
   5   8  20          5.46          4.04         0.97 o
   6   8  20         22.28         32.06         1.27 o
   7   8  20         13.01         21.13         1.24 o
[truncated: 47,874 more chars]
