# Supplementary material for: Use of intensity quotients and differences in absolute structure refinement
Source: Acta Crystallogr B Struct Sci Cryst Eng Mater. 2013 May 17;69(Pt 3):249–59. doi: 10.1107/S2052519213010014 (PMC3661305; doi:10.1107/S2052519213010014)
Supplement: Supplementary file 3 [file b-69-00249-sup3.zip › S-CYCLO_A.fcf]

#
# h,k,l, Fc-squared, Fo-squared, sigma(Fo-squared), status flag
#
data_S-CYCLO_A
_shelx_title ' global'
_shelx_refln_list_code          4
_shelx_F_calc_maximum      203.57
_exptl_crystal_F_000      1520.00
_reflns_d_resolution_high  0.7920

loop_
 _space_group_symop_operation_xyz
 'x, y, z'
 'x+1/2, -y+1/2, -z'
 '-x, y+1/2, -z+1/2'
 '-x+1/2, -y, z+1/2'

_cell_length_a    11.2575
_cell_length_b    15.4344
_cell_length_c    22.5252
_cell_angle_alpha  90.000
_cell_angle_beta   90.000
_cell_angle_gamma  90.000

_shelx_F_squared_multiplier     1.000

loop_
 _refln_index_h
 _refln_index_k
 _refln_index_l
 _refln_F_squared_calc
 _refln_F_squared_meas
 _refln_F_squared_sigma
 _refln_observed_status
   4   0   0        159.89        105.26         3.33 o
   6   0   0        111.32        133.03         4.32 o
   8   0   0        134.72        120.19         5.57 o
  10   0   0         84.58         84.26         2.05 o
  12   0   0        139.68        137.98         3.00 o
  14   0   0          1.05          0.25         0.39 o
   1   1   0        851.35        862.09         8.51 o
   2   1   0      14534.20      13061.21        92.35 o
   3   1   0       5746.80       5792.94        36.55 o
   4   1   0          6.87         17.76         0.81 o
   5   1   0         77.26         45.48         1.62 o
   6   1   0         83.62         87.43         2.36 o
   7   1   0         11.40          8.52         1.07 o
   8   1   0         97.26         95.19         1.58 o
   9   1   0        382.85        399.47         3.30 o
  10   1   0         36.41         42.77         1.08 o
  11   1   0         28.66         32.05         0.91 o
  12   1   0         67.09         69.24         1.09 o
  13   1   0        195.11        245.64         2.21 o
  14   1   0         35.72         45.75         0.82 o
   0   2   0       2472.07       2254.25        19.20 o
   1   2   0        844.34        939.51         6.79 o
   2   2   0      11784.14      10689.39        66.21 o
   3   2   0      14054.59      12722.40        71.27 o
   4   2   0        145.43         65.11         1.64 o
   5   2   0         91.40         92.89         2.80 o
   6   2   0         15.81         28.50         1.56 o
   7   2   0        633.89        560.63         8.00 o
   8   2   0        903.82        883.09         7.17 o
   9   2   0        193.95        201.82         1.94 o
  10   2   0         10.62         11.13         0.62 o
  11   2   0          0.88          0.79         0.54 o
  12   2   0        138.04        134.62         1.57 o
  13   2   0         18.37         23.92         0.64 o
  14   2   0          3.98          4.00         0.38 o
   1   3   0      41441.27      36122.21       649.12 o
   2   3   0       6460.12       5687.96        33.78 o
   3   3   0         57.15        108.17         1.78 o
   4   3   0       3949.79       3886.73        33.16 o
   5   3   0       2946.55       2977.19        25.42 o
   6   3   0          0.38          5.20         1.07 o
   7   3   0        113.55        101.22         3.25 o
   8   3   0        293.93        283.56         2.52 o
   9   3   0          1.32          6.43         1.19 o
  10   3   0         93.70         99.61         1.45 o
  11   3   0         55.90         62.01         1.15 o
  12   3   0          1.32          0.31         0.48 o
  13   3   0          2.23          0.08         0.36 o
  14   3   0          6.79          6.24         0.69 o
   0   4   0      10038.52       9938.50        97.54 o
   1   4   0      40806.06      37198.02       248.71 o
   2   4   0          0.73          1.93         0.45 o
   3   4   0        837.70        718.40         5.63 o
   4   4   0          5.43          3.81         0.86 o
   5   4   0        631.10        693.38         7.63 o
   6   4   0          0.54          1.19         1.03 o
   7   4   0        674.77        816.17         9.68 o
   8   4   0        483.42        425.70         3.02 o
   9   4   0        626.33        647.02         4.88 o
  10   4   0        102.87        107.68         1.46 o
  11   4   0        116.22        118.71         1.43 o
  12   4   0        232.18        231.49         2.12 o
  13   4   0         31.03         23.32         0.57 o
   1   5   0         47.07         22.07         0.87 o
   2   5   0        123.31        133.51         1.79 o
   3   5   0        307.59        375.55         3.91 o
   4   5   0         72.06         87.28         2.11 o
   5   5   0        112.96         83.63         2.25 o
   6   5   0         38.46         22.18         1.45 o
   7   5   0       1176.82       1184.93        12.91 o
   8   5   0        806.98        828.45         4.66 o
   9   5   0          1.21         -0.09         0.46 o
  10   5   0         10.05          8.59         0.55 o
  11   5   0          8.91         13.50         0.53 o
  12   5   0          0.01          0.10         0.42 o
  13   5   0         63.21         62.69         0.92 o
   0   6   0       6197.25       6464.39       107.26 o
   1   6   0       6004.68       6201.26        34.68 o
   2   6   0       1315.52       1260.24         8.64 o
   3   6   0        534.23        507.32         6.79 o
   4   6   0       1829.43       1762.58        13.51 o
   5   6   0          0.26          6.41         0.90 o
   6   6   0        661.48        677.62         9.28 o
   7   6   0          9.64          1.25         0.42 o
   8   6   0        219.12        274.44         2.27 o
   9   6   0        247.69        273.40         2.45 o
  10   6   0        389.39        438.50         3.26 o
  11   6   0          4.71          3.25         0.43 o
  12   6   0         50.97         72.17         1.17 o
  13   6   0          0.00         -0.37         0.37 o
   1   7   0        340.17        465.43         5.48 o
   2   7   0       1075.92       1239.83         9.98 o
   3   7   0       1539.61       1532.80        12.62 o
   4   7   0        161.06        197.71         4.12 o
   5   7   0        661.26        615.80         8.17 o
   6   7   0         97.03        115.21         4.27 o
   7   7   0        199.95        177.17         1.70 o
   8   7   0          0.07          0.94         0.45 o
   9   7   0         12.76         23.02         0.81 o
  10   7   0          1.72          1.15         0.50 o
  11   7   0         45.16         54.06         0.97 o
  12   7   0          0.52         -0.06         0.39 o
  13   7   0         11.29         14.41         0.63 o
   0   8   0       1205.02       1090.92        19.95 o
   1   8   0        177.42        224.69         3.97 o
   2   8   0       1496.51       1730.71        14.14 o
   3   8   0        218.97        252.03         5.02 o
   4   8   0        900.91        942.30        11.89 o
   5   8   0         61.34         94.21         3.61 o
   6   8   0        160.86        174.27         1.76 o
   7   8   0         24.11         44.14         0.88 o
   8   8   0          1.62          0.88         0.49 o
   9   8   0         15.86         22.95         0.73 o
  10   8   0         22.12         17.32         0.65 o
  11   8   0         76.52         65.20         1.18 o
  12   8   0         20.84         18.46         0.59 o
   1   9   0        114.83        104.75         2.87 o
   2   9   0        265.03        318.22         5.94 o
   3   9   0        231.16        264.45         5.80 o
   4   9   0        315.62        257.52         5.58 o
   5   9   0         77.19         75.74         1.21 o
   6   9   0        128.26        113.52         1.34 o
   7   9   0        396.44        368.28         2.82 o
   8   9   0         25.21         25.04         0.77 o
   9   9   0        304.88        226.77         2.27 o
  10   9   0         38.08         45.04         1.05 o
  11   9   0         58.70         47.45         0.96 o
  12   9   0          0.00          0.17         0.36 o
   0  10   0         92.25        117.74         5.46 o
   1  10   0       3699.92       4027.13        35.06 o
   2  10   0        146.50        180.11         4.64 o
   3  10   0        724.28        833.86        11.08 o
   4  10   0          0.14          0.51         0.42 o
   5  10   0        179.09        171.11         1.73 o
   6  10   0         53.89         39.35         0.89 o
   7  10   0         12.28         13.50         0.65 o
   8  10   0        288.31        238.97         2.35 o
   9  10   0         35.70         38.12         0.96 o
  10  10   0          1.36          4.79         0.53 o
  11  10   0          2.12          2.02         0.52 o
  12  10   0        100.32        103.70         2.47 o
   1  11   0          9.06         12.02         0.68 o
   2  11   0        357.79        399.52         3.26 o
   3  11   0        354.22        370.15         2.62 o
   4  11   0        788.37        836.79         4.71 o
   5  11   0        110.60        115.14         1.53 o
   6  11   0         96.07        117.66         1.65 o
   7  11   0         50.31         53.21         1.11 o
   8  11   0        254.88        239.46         2.51 o
   9  11   0         17.37         10.28         0.57 o
  10  11   0        125.66        141.47         1.62 o
  11  11   0         58.65         48.51         0.97 o
   0  12   0          0.53          2.68         0.68 o
   1  12   0        280.52        243.36         2.34 o
   2  12   0        281.83        245.53         2.34 o
   3  12   0        207.28        202.43         1.90 o
   4  12   0        796.47        780.44         4.91 o
   5  12   0       1027.29        948.91         7.82 o
   6  12   0        136.65        135.15         1.77 o
   7  12   0         73.01         70.93         1.23 o
   8  12   0          0.02          1.14         0.53 o
   9  12   0         26.76         28.71         0.79 o
  10  12   0         44.24         42.99         0.92 o
  11  12   0        101.47        102.49         1.60 o
   1  13   0        101.28        110.94         1.55 o
   2  13   0       1745.40       1695.13        10.63 o
   3  13   0        746.33        745.90         4.90 o
   4  13   0        472.10        404.77         3.34 o
   5  13   0        788.21        802.12         5.42 o
   6  13   0        121.85        118.51         1.69 o
   7  13   0          0.45          0.92         0.52 o
   8  13   0          1.66          0.51         0.47 o
   9  13   0          4.12          3.38         0.39 o
  10  13   0         19.49         16.86         0.59 o
   0  14   0       1560.50       1595.64        13.60 o
   1  14   0         61.95         67.70         1.33 o
   2  14   0        139.48        125.25         1.69 o
   3  14   0          2.14          2.16         0.56 o
   4  14   0         18.51         18.76         0.74 o
   5  14   0         16.29         22.18         0.82 o
   6  14   0        146.64        132.90         1.83 o
   7  14   0          0.12          0.12         0.51 o
   8  14   0        397.60        391.81         3.86 o
   9  14   0         41.44         38.23         0.87 o
   1  15   0          0.48          2.86         0.54 o
   2  15   0        172.19        168.84         2.16 o
   3  15   0        386.73        402.37         3.75 o
   4  15   0        159.16        135.95         1.65 o
   5  15   0        152.39        166.27         1.92 o
   6  15   0         52.26         60.22         1.35 o
   7  15   0        160.04        143.91         1.74 o
   8  15   0        186.18        166.45         1.86 o
   9  15   0          7.13         10.91         0.93 o
   0  16   0        127.04         84.45         2.06 o
   1  16   0         51.92         58.62         1.27 o
   2  16   0          0.06          3.43         0.56 o
   3  16   0         75.40         78.86         1.44 o
   4  16   0          1.50          0.64         0.57 o
   5  16   0         51.99         68.50         1.33 o
   6  16   0        201.85        176.14         2.80 o
   7  16   0        352.96        361.55         4.04 o
   8  16   0        104.32        127.09         3.01 o
   1  17   0         26.45         34.43         0.96 o
   2  17   0          0.94          1.46         0.45 o
   3  17   0         69.76         58.32         1.15 o
   4  17   0         34.30         32.07         0.87 o
   5  17   0         60.22         72.64         1.21 o
   6  17   0        271.54        262.31         3.54 o
   0  18   0         26.78         24.13         1.04 o
   1  18   0         87.97         73.38         1.54 o
   2  18   0         33.92         24.63         0.62 o
   3  18   0         71.34         84.87         1.13 o
   4  18   0          1.49          3.52         0.34 o
   5  18   0         57.48         49.53         2.02 o
   1  19   0          1.50          0.50         0.38 o
   2  19   0          0.44          2.54         0.46 o
   3  19   0          3.19          4.74         1.01 o
   2   0   1       3957.99       4337.39        41.00 o
   3   0   1       2165.33       1657.15        16.15 o
   4   0   1       5638.07       5564.83        31.63 o
   5   0   1       2753.90       2339.00        16.98 o
   6   0   1        691.61        611.87         6.83 o
   7   0   1        236.28        232.88         4.53 o
   8   0   1        256.12        268.38         3.42 o
   9   0   1        514.43        490.55         3.18 o
  10   0   1        516.52        482.97         3.64 o
  11   0   1         17.56         16.85         0.75 o
  12   0   1        205.61        183.14         2.06 o
  13   0   1         13.50         14.61         0.61 o
  14   0   1        273.72        253.09         2.73 o
 -14   1   1         86.56         74.07         0.95 o
 -13   1   1         60.29         61.75         1.04 o
 -12   1   1        145.12        162.15         1.91 o
 -11   1   1        157.71        156.39         1.99 o
 -10   1   1        493.92        464.72         3.48 o
  -9   1   1         38.16         29.84         0.75 o
  -8   1   1       1189.82       1100.84         7.57 o
  -7   1   1        124.36         98.04         2.82 o
  -6   1   1       1209.20       1253.37        10.87 o
  -5   1   1        810.03        807.22         7.61 o
  -4   1   1       4476.08       4199.77        31.44 o
  -3   1   1       3489.28       3225.53        25.92 o
  -2   1   1       1054.47       1166.99        12.73 o
  -1   1   1        331.09        317.29         3.65 o
   0   1   1         44.06         42.50        11.10 o
   1   1   1        327.28        317.32         3.08 o
   2   1   1       1053.75       1151.76         8.94 o
   3   1   1       3488.89       3229.96        21.32 o
   4   1   1       4481.68       4182.44        39.45 o
   5   1   1        809.99        811.78         7.31 o
   6   1   1       1205.47       1251.34        14.20 o
   7   1   1        125.43         96.82         3.15 o
   8   1   1       1190.77       1107.73         9.38 o
   9   1   1         36.68         28.99         0.74 o
  10   1   1        494.11        466.43         3.62 o
  11   1   1        158.82        155.19         1.79 o
  12   1   1        145.00        160.76         1.84 o
  13   1   1         60.80         61.60         1.03 o
  14   1   1         87.14         73.68         0.94 o
 -14   2   1         29.64         22.80         0.66 o
 -13   2   1          3.58          1.57         0.40 o
 -12   2   1         32.97         27.61         0.79 o
 -11   2   1        141.33        155.20         1.90 o
 -10   2   1        247.46        251.39         2.42 o
  -9   2   1         19.11         16.70         0.62 o
  -8   2   1        117.87        108.42         1.49 o
  -7   2   1         85.01         94.91         3.10 o
  -6   2   1       1979.91       1836.53        17.75 o
  -5   2   1        388.32        388.15         4.86 o
  -4   2   1       5934.74       5833.68        38.83 o
  -3   2   1        420.43        442.68         4.31 o
  -2   2   1       3045.60       3208.37        21.46 o
  -1   2   1       7482.75       7234.41        59.35 o
   0   2   1         13.20         13.81         0.49 o
   1   2   1       7487.00       7182.41        39.85 o
   2   2   1       3048.62       3235.87        31.89 o
   3   2   1        422.64        448.52         3.64 o
   4   2   1       5913.29       5801.81        40.53 o
   5   2   1        390.80        395.63         4.32 o
   6   2   1       1983.57       1830.54        15.70 o
   7   2   1         85.31        101.61         3.46 o
   8   2   1        119.07        108.41         1.46 o
   9   2   1         18.61         17.18         0.65 o
  10   2   1        247.29        248.28         2.54 o
  11   2   1        140.69        154.61         1.83 o
  12   2   1         33.03         27.41         0.75 o
  13   2   1          3.52          1.49         0.39 o
  14   2   1         29.54         22.48         0.70 o
 -14   3   1         41.00         50.03         1.03 o
 -13   3   1          7.28          9.46         0.47 o
 -12   3   1         57.38         51.49         0.98 o
 -11   3   1         43.17         46.19         1.02 o
 -10   3   1        308.53        322.37         2.83 o
  -9   3   1        194.86        202.25         1.81 o
  -8   3   1        515.07        509.15         3.45 o
  -7   3   1        159.08        159.05         4.17 o
  -6   3   1       1150.11       1043.13        10.27 o
  -5   3   1        615.29        578.13         5.85 o
  -4   3   1       1819.17       1655.19        11.71 o
  -3   3   1       2147.44       2000.96        11.99 o
  -2   3   1       6560.85       6255.66        37.80 o
  -1   3   1      19189.23      18124.18       149.16 o
   0   3   1       1761.68       1850.37        12.42 o
   1   3   1      19204.61      18323.62       139.55 o
   2   3   1       6571.21       6165.38        42.79 o
   3   3   1       2138.61       1978.74        13.11 o
   4   3   1       1812.72       1660.09        11.41 o
   5   3   1        615.55        587.41         7.34 o
   6   3   1       1149.76       1036.91        11.30 o
   7   3   1        157.54        162.02         4.13 o
   8   3   1        518.65        518.72         3.45 o
   9   3   1        193.40        196.72         2.00 o
  10   3   1        306.29        320.22         2.84 o
  11   3   1         43.06         44.38         1.04 o
  12   3   1         56.91         51.86         0.94 o
  13   3   1          7.40         10.67         0.45 o
  14   3   1         41.13         49.66         1.12 o
 -13   4   1         46.94         42.27         0.90 o
 -12   4   1         37.69         47.32         0.90 o
 -11   4   1         20.50         16.28         0.69 o
 -10   4   1         57.37         53.34         1.01 o
  -9   4   1        487.89        456.68         3.21 o
  -8   4   1        885.62        925.51         5.46 o
  -7   4   1       1006.40       1028.74        11.50 o
  -6   4   1        250.08        290.99         5.46 o
  -5   4   1        579.49        672.38         8.11 o
  -4   4   1       4037.20       3974.01        25.66 o
  -3   4   1       1677.56       1470.77         9.31 o
  -2   4   1        732.28        798.99         6.50 o
  -1   4   1        933.29        842.00         7.46 o
   0   4   1       8271.73       7839.47        67.06 o
   1   4   1        929.62        837.02         6.08 o
   2   4   1        728.68        796.16         5.81 o
   3   4   1       1680.11       1476.77        10.62 o
   4   4   1       4030.94       3989.70        24.83 o
   5   4   1        579.92        671.99         7.50 o
   6   4   1        248.98        295.53         5.32 o
   7   4   1       1008.57       1011.12        11.63 o
   8   4   1        890.14        940.77         5.63 o
   9   4   1        491.36        453.53         3.20 o
  10   4   1         57.58         52.44         1.08 o
  11   4   1         21.20         17.55         0.65 o
  12   4   1         38.32         49.98         0.85 o
  13   4   1         46.77         42.98         0.73 o
 -13   5   1         86.48         82.22         1.17 o
 -12   5   1          4.30          2.34         0.42 o
 -11   5   1         46.81         41.94         0.85 o
 -10   5   1         28.30         33.95         0.81 o
  -9   5   1         75.73         72.63         1.20 o
  -8   5   1        151.86        182.84         1.84 o
  -7   5   1         34.19         29.64         1.78 o
  -6   5   1        518.80        597.57         7.96 o
  -5   5   1        375.40        367.03         5.36 o
  -4   5   1       3310.14       3456.98        26.96 o
  -3   5   1       1665.09       1674.43        13.87 o
  -2   5   1       2914.74       2816.97        15.90 o
  -1   5   1       1575.71       1507.47         9.87 o
   0   5   1       6236.42       6205.97        33.94 o
   1   5   1       1575.94       1515.29        10.34 o
   2   5   1       2917.39       2837.11        15.67 o
   3   5   1       1657.28       1665.33        11.48 o
   4   5   1       3304.61       3484.00        22.50 o
   5   5   1        377.94        362.61         4.85 o
   6   5   1        523.01        604.24         8.08 o
   7   5   1         34.13         29.14         2.07 o
   8   5   1        151.66        183.29         1.75 o
   9   5   1         75.32         71.98         1.21 o
  10   5   1         29.53         36.80         0.87 o
  11   5   1         47.91         41.66         0.81 o
  12   5   1          4.32          2.77         0.38 o
  13   5   1         86.67         81.87         1.23 o
 -13   6   1         47.78         45.04         0.89 o
 -12   6   1         63.87         56.73         1.13 o
 -11   6   1         11.93         11.00         0.58 o
 -10   6   1         30.21         27.74         0.81 o
  -9   6   1        110.78        107.12         1.46 o
  -8   6   1        868.96        845.51         5.66 o
  -7   6   1        326.32        317.60         2.52 o
  -6   6   1        745.94        755.64         9.84 o
  -5   6   1        577.16        624.46         7.52 o
  -4   6   1        285.69        320.96         4.25 o
  -3   6   1        301.24        269.18         3.33 o
  -2   6   1        755.81        751.14         6.59 o
  -1   6   1        912.53       1022.67         8.14 o
   0   6   1        794.79        761.21         6.44 o
   1   6   1        911.96       1040.19         8.24 o
   2   6   1        749.12        744.16         5.90 o
   3   6   1        297.78        262.68         3.75 o
   4   6   1        287.24        333.78         4.67 o
   5   6   1        575.24        620.21         7.17 o
   6   6   1        744.15        750.60         9.95 o
   7   6   1        327.21        321.44         2.48 o
   8   6   1        861.78        840.85         4.82 o
   9   6   1        111.41        104.24         1.40 o
  10   6   1         29.98         25.99         0.73 o
  11   6   1         12.03         11.21         0.54 o
  12   6   1         63.51         55.79         0.91 o
  13   6   1         47.63         44.90         0.86 o
 -13   7   1         59.60         62.91         1.55 o
 -12   7   1         30.74         32.98         0.73 o
 -11   7   1         22.84         24.38         0.76 o
 -10   7   1        415.59        433.57         3.47 o
  -9   7   1         31.89         30.79         0.95 o
  -8   7   1        132.09        130.65         1.65 o
  -7   7   1         13.05         15.67         0.57 o
  -6   7   1         77.31         66.78         3.04 o
  -5   7   1       1154.02       1200.16        13.09 o
  -4   7   1        632.59        802.17         9.10 o
  -3   7   1       1393.09       1466.09        12.45 o
  -2   7   1       4811.92       4928.56        31.18 o
  -1   7   1       1616.23       1835.32        16.23 o
   0   7   1       3211.92       3611.62        27.06 o
   1   7   1       1611.44       1849.68        13.86 o
   2   7   1       4808.67       4944.62        30.04 o
   3   7   1       1398.21       1474.63        12.36 o
   4   7   1        633.79        804.14         8.68 o
   5   7   1       1151.46       1191.91        13.05 o
   6   7   1         76.78         66.54         3.15 o
   7   7   1         13.75         17.09         0.56 o
   8   7   1        132.91        130.67         1.57 o
   9   7   1         32.60         30.16         0.82 o
  10   7   1        418.26        429.33         3.16 o
  11   7   1         22.49         24.56         0.73 o
  12   7   1         30.45         32.31         0.73 o
  13   7   1         60.33         64.91         1.65 o
 -12   8   1         47.38         44.14         0.93 o
 -11   8   1        115.95        131.09         1.48 o
 -10   8   1         50.03         43.80         1.00 o
  -9   8   1        103.98        124.85         1.64 o
  -8   8   1        252.39        241.27         2.40 o
  -7   8   1         84.95         82.63         1.21 o
  -6   8   1        810.57        795.59         4.56 o
  -5   8   1          1.30          0.62         1.37 o
  -4   8   1        621.61        695.95         9.27 o
  -3   8   1       3460.49       3763.72        39.99 o
  -2   8   1        348.37        381.07         5.37 o
  -1   8   1        253.81        232.64         4.24 o
   0   8   1        943.25        951.88         9.67 o
   1   8   1        253.41        228.81         3.86 o
   2   8   1        354.16        386.42         5.48 o
   3   8   1       3456.74       3734.61        30.76 o
   4   8   1        626.73        693.22         9.28 o
   5   8   1          1.32          0.12         1.20 o
   6   8   1        811.54        789.41         5.26 o
   7   8   1         85.03         82.75         1.17 o
   8   8   1        253.30        240.54         2.31 o
   9   8   1        104.33        126.07         1.60 o
  10   8   1         49.59         43.73         0.91 o
  11   8   1        115.99        127.46         1.43 o
  12   8   1         47.62         43.73         0.89 o
 -12   9   1         34.48         29.99         0.91 o
 -11   9   1         30.86         40.67         0.92 o
 -10   9   1        177.82        175.03         2.04 o
  -9   9   1          4.35          6.01         0.60 o
  -8   9   1          4.99          6.31         0.57 o
  -7   9   1        220.11        191.84         2.22 o
  -6   9   1        456.94        460.57         3.07 o
  -5   9   1        987.98        977.35         6.24 o
  -4   9   1        373.47        318.46         6.96 o
  -3   9   1       1142.65       1126.52        12.75 o
  -2   9   1        592.90        613.61         8.55 o
  -1   9   1         69.43         79.54         2.48 o
   0   9   1         88.16        109.36         3.11 o
   1   9   1         70.76         80.54         2.70 o
   2   9   1        592.43        614.36         9.04 o
   3   9   1       1145.33       1114.25        12.75 o
   4   9   1        378.49        319.61         6.25 o
   5   9   1        990.55        973.05         5.86 o
   6   9   1        455.18        460.07         3.56 o
   7   9   1        218.90        187.07         1.81 o
   8   9   1          4.87          5.77         0.54 o
   9   9   1          4.52          4.78         0.54 o
  10   9   1        178.16        173.50         2.01 o
  11   9   1         31.49         41.05         0.85 o
  12   9   1         34.15         29.90         0.70 o
 -12  10   1         24.13         23.60         0.85 o
 -11  10   1         90.03         86.54         1.38 o
 -10  10   1         26.65         42.52         1.01 o
  -9  10   1         33.45         33.17         0.93 o
  -8  10   1        348.31        369.39         3.16 o
  -7  10   1        321.53        335.43         2.81 o
  -6  10   1        312.09        300.49         2.69 o
  -5  10   1         13.05         13.89         0.67 o
  -4  10   1        950.76        932.68         5.60 o
  -3  10   1         13.78         14.71         1.72 o
  -2  10   1        180.32        206.97         5.32 o
  -1  10   1        148.03        125.86         4.00 o
   0  10   1       1549.56       1739.79        16.81 o
   1  10   1        149.74        122.98         3.69 o
   2  10   1        178.38        204.60         5.01 o
   3  10   1         13.79         10.91         1.45 o
   4  10   1        950.48        941.80         5.68 o
   5  10   1         13.41         12.77         0.53 o
   6  10   1        313.06        300.99         2.48 o
   7  10   1        324.11        338.53         2.92 o
   8  10   1        349.01        369.58         3.05 o
   9  10   1         34.01         31.98         0.90 o
  10  10   1         26.71         40.56         0.93 o
  11  10   1         90.22         88.11         1.26 o
  12  10   1         24.04         24.26         0.72 o
 -11  11   1        142.45        160.95         2.55 o
 -10  11   1         21.91         27.62         0.79 o
  -9  11   1        160.17        132.74         1.63 o
  -8  11   1         35.37         42.50         1.02 o
  -7  11   1         58.37         67.52         1.24 o
  -6  11   1         12.62          8.18         0.61 o
  -5  11   1         62.64         55.07         1.10 o
  -4  11   1        271.04        287.00         2.32 o
  -3  11   1         80.99         88.08         1.15 o
  -2  11   1        540.94        520.33         3.67 o
  -1  11   1         57.97         58.54         1.32 o
   0  11   1         71.51         70.91         1.34 o
   1  11   1         58.15         56.82         1.21 o
   2  11   1        542.76        525.97         3.80 o
   3  11   1         80.44         88.61         1.19 o
   4  11   1        271.40        287.41         2.76 o
   5  11   1         63.61         54.90         1.05 o
   6  11   1         12.52          7.74         0.55 o
   7  11   1         58.49         68.02         1.28 o
   8  11   1         35.73         42.54         1.05 o
   9  11   1        159.94        131.57         1.61 o
  10  11   1         21.76         25.67         0.69 o
  11  11   1        141.98        159.42         1.79 o
 -11  12   1         22.86         23.46         0.82 o
 -10  12   1        181.23        159.93         2.09 o
  -9  12   1         56.66         59.62         1.08 o
  -8  12   1         89.57         76.34         1.31 o
  -7  12   1        258.88        240.78         2.36 o
  -6  12   1        132.44        122.31         1.71 o
  -5  12   1        209.23        219.60         2.30 o
  -4  12   1        338.58        314.32         2.59 o
  -3  12   1        833.68        818.26         4.60 o
  -2  12   1        118.80        108.44         1.51 o
  -1  12   1         34.53         33.57         0.85 o
   0  12   1          1.85          5.22         0.62 o
   1  12   1         35.03         35.39         0.89 o
   2  12   1        117.44        106.07         1.43 o
   3  12   1        837.29        824.36         4.77 o
   4  12   1        337.92        315.50         2.60 o
   5  12   1        209.33        225.62         2.34 o
   6  12   1        133.83        123.88         1.76 o
   7  12   1        260.14        240.53         2.53 o
   8  12   1         89.39         76.52         1.40 o
   9  12   1         56.16         60.22         1.11 o
  10  12   1        182.32        156.37         1.70 o
  11  12   1         23.24         23.47         1.01 o
 -10  13   1         73.25         79.10         1.14 o
  -9  13   1         48.21         47.34         0.97 o
  -8  13   1         85.26         87.97         1.36 o
  -7  13   1        137.16        133.65         1.72 o
  -6  13   1        223.24        245.39         2.46 o
  -5  13   1        316.77        327.67         3.03 o
  -4  13   1        446.09        439.06         3.53 o
  -3  13   1        357.11        337.53         2.93 o
  -2  13   1         34.04         28.87         0.81 o
  -1  13   1        547.99        573.27         4.35 o
   0  13   1        396.43        387.46         3.36 o
   1  13   1        547.69        573.99         4.23 o
   2  13   1         34.41         29.03         0.88 o
   3  13   1        356.88        341.42         2.85 o
   4  13   1        446.85        440.57         3.64 o
   5  13   1        316.06        322.62         2.91 o
   6  13   1        222.75        246.77         2.61 o
   7  13   1        136.32        130.85         1.72 o
   8  13   1         84.61         85.90         1.35 o
   9  13   1         48.10         46.24         0.84 o
  10  13   1         73.53         78.30         1.29 o
  -9  14   1         57.18         62.69         0.99 o
  -8  14   1         11.54          9.13         0.55 o
  -7  14   1        211.75        216.69         2.26 o
  -6  14   1         77.09         80.91         1.41 o
  -5  14   1        212.94        228.40         2.30 o
  -4  14   1         73.26         68.44         1.20 o
  -3  14   1         32.82         34.38         0.99 o
  -2  14   1         39.65         40.83         1.03 o
  -1  14   1        282.43        282.08         2.86 o
   0  14   1        174.75        184.79         2.32 o
   1  14   1        281.16        282.89         2.88 o
   2  14   1         38.88         39.79         1.06 o
   3  14   1         33.50         36.67         0.98 o
   4  14   1         72.31         67.10         1.23 o
   5  14   1        213.78        231.13         2.37 o
   6  14   1         76.87         78.07         1.39 o
   7  14   1        210.95        217.40         2.39 o
   8  14   1         11.32          9.36         0.56 o
   9  14   1         57.31         59.73         1.04 o
  -9  15   1         63.09         63.41         1.95 o
  -8  15   1         49.16         51.04         0.93 o
  -7  15   1         22.42         22.39         0.71 o
  -6  15   1         68.69         66.03         1.27 o
  -5  15   1         34.29         33.26         0.99 o
  -4  15   1         27.33         28.60         0.84 o
  -3  15   1        346.42        381.45         3.48 o
  -2  15   1        548.11        542.84         4.31 o
  -1  15   1        377.19        413.40         3.63 o
   0  15   1        260.52        224.21         2.46 o
   1  15   1        377.82        412.06         3.59 o
   2  15   1        544.99        546.31         4.49 o
   3  15   1        347.01        387.82         3.49 o
   4  15   1         27.56         30.02         0.90 o
   5  15   1         33.90         32.21         0.88 o
   6  15   1         69.01         67.60         1.21 o
   7  15   1         22.34         23.37         0.77 o
   8  15   1         49.82         52.53         0.91 o
   9  15   1         62.93         64.21         1.95 o
  -8  16   1        121.88        129.77         3.65 o
  -7  16   1        349.77        325.66         4.47 o
  -6  16   1        293.08        315.27         4.43 o
  -5  16   1         27.96         33.58         1.07 o
  -4  16   1         20.98         20.94         0.82 o
  -3  16   1        193.79        188.11         2.13 o
  -2  16   1         34.33         32.79         0.98 o
  -1  16   1         10.01          8.90         0.60 o
   0  16   1         59.01         46.17         1.01 o
   1  16   1         10.08          9.95         0.70 o
   2  16   1         34.06         32.37         1.00 o
   3  16   1        193.14        184.47         2.15 o
   4  16   1         21.59         21.14         0.81 o
   5  16   1         29.03         32.00         0.93 o
   6  16   1        291.29        309.29         2.95 o
   7  16   1        348.36        321.65         3.21 o
   8  16   1        121.43        124.39         3.44 o
  -6  17   1        254.44        251.38         3.61 o
  -5  17   1         40.66         44.67         0.96 o
  -4  17   1         17.50         19.90         0.67 o
  -3  17   1         63.56         72.27         1.23 o
  -2  17   1         38.92         37.71         0.95 o
  -1  17   1         12.07         13.62         0.59 o
   0  17   1        102.65        102.42         1.59 o
   1  17   1         11.77         13.86         0.70 o
   2  17   1         39.67         38.39         0.99 o
   3  17   1         63.63         72.34         1.30 o
   4  17   1         17.53         20.04         0.69 o
   5  17   1         41.10         44.37         0.97 o
   6  17   1        255.55        247.34         5.48 o
  -5  18   1         10.27          9.15         0.62 o
  -4  18   1         56.44         57.01         0.93 o
  -3  18   1          4.94          2.69         0.36 o
  -2  18   1        146.41        134.56         1.47 o
  -1  18   1         22.00         17.04         0.75 o
   0  18   1         16.47         12.69         0.64 o
   1  18   1         22.39         14.60         0.57 o
   2  18   1        145.76        135.72         1.63 o
   3  18   1          4.83          3.23         0.47 o
   4  18   1         56.73         56.67         1.00 o
   5  18   1         10.48          7.96         0.47 o
  -3  19   1         15.56         16.98         1.55 o
  -2  19   1          8.94          6.50         0.42 o
  -1  19   1          3.71          2.84         0.42 o
   0  19   1          0.06          0.16         0.36 o
   1  19   1          4.13          4.76         0.43 o
   2  19   1          8.90          6.29         0.52 o
   3  19   1         15.87         16.20         1.48 o
   0   0   2       3919.24       3467.59        44.39 o
   1   0   2      10499.47       9729.01        90.22 o
   3   0   2      19166.84      17964.54       141.96 o
   4   0   2      12024.98      11286.63        71.59 o
   5   0   2        140.62        175.74         3.03 o
   6   0   2       2380.75       2509.52        18.90 o
   7   0   2        119.95         95.47         2.89 o
   8   0   2        564.05        542.83         4.61 o
   9   0   2        259.17        265.32         2.12 o
  10   0   2        155.41        137.68         1.58 o
  11   0   2         31.09         37.58         1.00 o
  12   0   2          0.73          0.68         0.57 o
  13   0   2        246.51        292.41         2.40 o
  14   0   2         30.42         37.57         0.68 o
 -14   1   2        111.78        107.98         1.30 o
 -13   1   2         14.00         15.07         0.54 o
 -12   1   2         27.80         31.99         0.90 o
 -11   1   2          0.42          0.87         0.56 o
 -10   1   2        105.60        104.41         1.46 o
  -9   1   2        126.17        124.26         1.41 o
  -8   1   2        497.73        437.21         3.77 o
  -7   1   2        251.72        260.23         5.39 o
  -6   1   2        583.53        473.03         5.84 o
  -5   1   2        160.96        178.81         3.21 o
  -4   1   2        616.96        464.19         4.68 o
  -3   1   2       5955.08       5675.26        38.87 o
  -2   1   2      11139.32      10259.28        70.48 o
  -1   1   2        321.13        351.27         3.20 o
   0   1   2       1462.75       1306.97         9.54 o
   1   1   2        323.22        349.98         3.34 o
   2   1   2      11125.86      10174.09       112.00 o
   3   1   2       5953.91       5538.82        53.03 o
   4   1   2        614.81        470.54         4.43 o
   5   1   2        161.19        177.68         2.80 o
   6   1   2        583.11        483.99         6.29 o
   7   1   2        250.20        257.49         5.15 o
   8   1   2        498.94        436.88         3.90 o
   9   1   2        125.84        121.76         1.40 o
  10   1   2        105.67        103.35         1.40 o
  11   1   2          0.38          0.94         0.52 o
  12   1   2         27.62         34.28         0.85 o
  13   1   2         14.27         15.40         0.53 o
  14   1   2        111.12        104.76         1.21 o
 -14   2   2          4.28          4.28         0.36 o
 -13   2   2         81.10         97.51         1.15 o
 -12   2   2          4.94         10.59         0.60 o
 -11   2   2        143.12        154.02         1.85 o
 -10   2   2        335.99        339.52         3.03 o
  -9   2   2        489.15        496.75         3.41 o
  -8   2   2        770.93        790.25         5.21 o
  -7   2   2         85.27         77.04         2.94 o
  -6   2   2       1540.35       1403.06        12.00 o
  -5   2   2       1360.03       1400.71        11.85 o
  -4   2   2       7401.16       7056.66        38.51 o
  -3   2   2      19671.93      18554.06       118.91 o
  -2   2   2       2881.88       2837.33        20.66 o
  -1   2   2       2317.24       2118.88        23.78 o
   0   2   2         17.34         13.65         1.36 o
   1   2   2       2320.05       2185.48        13.59 o
   2   2   2       2878.85       2840.88        20.73 o
   3   2   2      19648.57      18577.85       106.09 o
   4   2   2       7383.98       6925.60        52.25 o
   5   2   2       1365.19       1413.10        14.28 o
   6   2   2       1539.61       1426.62        14.56 o
   7   2   2         85.42         90.36         3.32 o
   8   2   2        770.34        798.62         4.97 o
   9   2   2        487.84        485.47         3.17 o
  10   2   2        334.91        333.81         2.84 o
  11   2   2        144.09        154.13         1.78 o
  12   2   2          5.09          9.90         0.58 o
  13   2   2         80.86         96.73         1.07 o
  14   2   2          4.13          3.75         0.40 o
 -14   3   2         30.38         29.28         1.87 o
 -13   3   2         25.45         22.52         0.60 o
 -12   3   2         86.52         81.18         1.14 o
 -11   3   2         39.22         39.81         0.96 o
 -10   3   2        224.20        265.99         2.54 o
  -9   3   2         24.30         18.23         0.65 o
  -8   3   2        124.65        116.19         1.39 o
  -7   3   2        597.03        578.04         7.96 o
  -6   3   2       6611.62       6531.52        54.74 o
  -5   3   2       2688.49       2739.26        18.33 o
  -4   3   2        291.54        374.50         3.90 o
  -3   3   2       2198.01       2421.07        14.19 o
  -2   3   2       3882.83       3551.15        23.36 o
  -1   3   2       6071.09       5690.85        40.44 o
   0   3   2       3232.57       2575.85        17.98 o
   1   3   2       6055.79       5789.06        31.87 o
   2   3   2       3893.81       3595.76        21.95 o
   3   3   2       2198.58       2411.42        19.62 o
   4   3   2        288.69        370.75         4.49 o
   5   3   2       2678.83       2768.40        20.66 o
   6   3   2       6623.54       6539.12        43.47 o
   7   3   2        597.83        574.64         8.21 o
   8   3   2        123.31        114.85         1.38 o
   9   3   2         24.38         18.87         0.66 o
  10   3   2        225.66        264.25         2.40 o
  11   3   2         39.82         39.29         0.97 o
  12   3   2         86.05         79.23         1.21 o
  13   3   2         25.52         22.85         0.58 o
 -13   4   2         73.46         59.41         0.84 o
 -12   4   2         89.92        100.68         1.30 o
 -11   4   2         51.04         44.96         1.01 o
 -10   4   2          5.29          1.05         0.51 o
  -9   4   2        154.90        128.94         1.57 o
  -8   4   2        135.23        139.39         1.47 o
  -7   4   2        137.33        129.06         3.75 o
  -6   4   2       1682.49       1760.35        16.44 o
  -5   4   2        938.57        843.44         9.06 o
  -4   4   2         67.29         75.84         1.73 o
  -3   4   2        216.11        179.02         2.56 o
  -2   4   2        122.45         93.23         1.81 o
  -1   4   2       2153.11       2158.47        13.86 o
   0   4   2       9003.92       8635.27        48.86 o
   1   4   2       2153.56       2170.26        12.93 o
   2   4   2        121.78         90.26         1.57 o
   3   4   2        216.05        172.99         2.58 o
   4   4   2         67.14         76.53         1.93 o
   5   4   2        943.64        846.16         8.22 o
   6   4   2       1687.32       1752.96        15.76 o
   7   4   2        138.99        133.24         3.84 o
   8   4   2        133.98        137.22         1.41 o
   9   4   2        154.86        125.69         1.50 o
  10   4   2          4.83          1.36         0.47 o
  11   4   2         51.19         45.29         0.97 o
  12   4   2         89.86        101.48         1.22 o
  13   4   2         72.95         60.84         0.89 o
 -13   5   2          2.78          1.37         0.33 o
 -12   5   2         16.35         17.42         0.63 o
 -11   5   2         22.85         26.35         0.74 o
 -10   5   2         75.68         65.42         1.10 o
  -9   5   2         70.73         82.48         1.27 o
  -8   5   2         71.75         81.00         1.55 o
  -7   5   2        325.39        349.72         7.49 o
  -6   5   2        493.81        562.31         7.24 o
  -5   5   2        762.97        936.78         9.73 o
  -4   5   2        698.45        842.82         7.37 o
  -3   5   2        758.14        848.74         6.29 o
  -2   5   2       2133.56       1981.47        11.65 o
  -1   5   2      10198.05       9869.23        54.45 o
   0   5   2        354.67        489.11         4.39 o
   1   5   2      10215.54       9992.20        53.84 o
   2   5   2       2130.93       1996.58        12.29 o
   3   5   2        756.21        842.38         7.18 o
   4   5   2        701.90        834.67         7.48 o
   5   5   2        765.63        941.23         8.64 o
   6   5   2        492.92        557.43         8.27 o
   7   5   2        324.04        345.42         6.82 o
   8   5   2         71.16         79.97         1.10 o
   9   5   2         72.16         83.70         1.28 o
  10   5   2         75.26         67.31         1.11 o
  11   5   2         23.04         24.17         0.68 o
  12   5   2         15.96         16.03         0.55 o
  13   5   2          2.82          3.23         0.34 o
 -13   6   2          4.05          3.15         0.38 o
 -12   6   2         43.66         48.85         0.93 o
 -11   6   2         11.55         13.15         0.62 o
 -10   6   2        250.48        325.68         3.02 o
  -9   6   2        150.58        147.54         1.89 o
  -8   6   2        120.13        107.66         1.47 o
  -7   6   2         40.74         35.55         0.82 o
  -6   6   2        844.00        813.79        10.33 o
  -5   6   2        525.13        609.75         7.41 o
  -4   6   2        284.00        343.88         4.41 o
  -3   6   2       2073.07       2405.37        15.07 o
  -2   6   2        432.87        545.72         5.34 o
  -1   6   2       1496.25       1369.38        10.40 o
   0   6   2       1576.99       1533.32        10.70 o
   1   6   2       1498.41       1392.31         9.95 o
   2   6   2        429.26        535.69         4.74 o
   3   6   2       2069.62       2439.84        17.25 o
   4   6   2        281.85        333.79         4.71 o
   5   6   2        526.01        606.78         7.54 o
   6   6   2        838.66        811.49        10.07 o
   7   6   2         40.44         37.76         0.87 o
   8   6   2        122.68        109.80         1.32 o
   9   6   2        149.76        149.10         1.64 o
  10   6   2        251.89        321.78         2.93 o
  11   6   2         11.88         14.43         0.56 o
  12   6   2         43.52         47.93         0.80 o
  13   6   2          3.98          2.29         0.38 o
 -13   7   2         30.65         31.29         0.94 o
 -12   7   2         20.89         21.55         0.64 o
 -11   7   2         28.68         27.18         0.78 o
 -10   7   2         46.24         34.76         1.01 o
  -9   7   2        201.46        198.73         2.35 o
  -8   7   2        112.94        104.61         1.56 o
  -7   7   2        279.98        274.64         2.28 o
  -6   7   2        482.63        537.97         9.28 o
  -5   7   2        327.51        343.52         6.53 o
  -4   7   2        419.53        398.49         6.00 o
  -3   7   2         66.07         79.76         2.25 o
  -2   7   2        992.39        984.57         8.81 o
  -1   7   2       3081.47       3122.39        21.28 o
   0   7   2       4809.30       5225.91        36.56 o
   1   7   2       3089.19       3147.66        20.50 o
   2   7   2        996.00        995.45         7.81 o
   3   7   2         66.38         83.17         2.39 o
   4   7   2        421.98        413.44         5.90 o
   5   7   2        326.91        346.80         6.02 o
   6   7   2        488.38        542.90         9.21 o
   7   7   2        277.62        267.72         2.17 o
   8   7   2        113.45        105.80         1.31 o
   9   7   2        200.78        196.71         1.90 o
  10   7   2         46.70         34.88         0.85 o
  11   7   2         28.71         26.85         0.71 o
  12   7   2         21.04         21.44         0.59 o
  13   7   2         30.92         31.70         0.85 o
 -12   8   2          9.21          8.26         0.46 o
 -11   8   2         34.48         25.88         0.75 o
 -10   8   2         88.56        110.84         1.54 o
  -9   8   2        166.09        180.68         2.14 o
  -8   8   2         62.46         71.27         1.25 o
  -7   8   2          9.82         12.71         0.58 o
  -6   8   2          7.95         14.01         0.52 o
  -5   8   2        587.85        676.31        10.10 o
  -4   8   2        545.49        597.61         8.44 o
  -3   8   2        313.65        292.35         5.30 o
  -2   8   2       1238.26       1318.41        12.36 o
  -1   8   2        292.54        320.57         4.82 o
   0   8   2        815.57        935.56         9.78 o
   1   8   2        289.71        320.38         4.40 o
   2   8   2       1240.93       1356.84        12.50 o
   3   8   2        317.46        300.47         5.31 o
   4   8   2        544.33        605.65         8.57 o
   5   8   2        585.43        680.20        10.29 o
   6   8   2          7.60         13.47         0.66 o
   7   8   2          9.87         11.60         0.70 o
   8   8   2         63.02         72.91         1.18 o
   9   8   2        166.67        183.26         1.89 o
  10   8   2         88.16        108.65         1.39 o
  11   8   2         34.32         25.13         0.68 o
  12   8   2          9.00          7.52         0.47 o
 -12   9   2         11.31         13.23         0.51 o
 -11   9   2        194.90        196.27         2.06 o
 -10   9   2         46.23         61.26         1.21 o
  -9   9   2        195.97        201.51         2.27 o
  -8   9   2         41.08         41.88         1.03 o
  -7   9   2        296.04        266.65         2.34 o
  -6   9   2        279.41        282.96         2.38 o
  -5   9   2        217.38        258.73         2.24 o
  -4   9   2        206.17        188.49         5.35 o
  -3   9   2        379.11        429.48         7.17 o
  -2   9   2        863.39        928.36        10.92 o
  -1   9   2        352.65        327.27         5.79 o
   0   9   2          0.15          4.48         1.05 o
   1   9   2        353.24        339.13         6.12 o
   2   9   2        863.57        941.81        10.51 o
   3   9   2        383.03        435.00         7.34 o
   4   9   2        207.30        193.65         5.31 o
   5   9   2        213.01        258.63         2.31 o
   6   9   2        281.81        284.51         2.37 o
   7   9   2        295.60        269.80         2.51 o
   8   9   2         41.06         40.61         0.93 o
   9   9   2        196.05        196.15         2.06 o
  10   9   2         46.22         60.60         1.16 o
  11   9   2        195.86        194.40         2.22 o
  12   9   2         10.90         13.31         0.51 o
 -12  10   2         41.40         42.24         1.23 o
 -11  10   2         27.34         33.65         0.79 o
 -10  10   2        222.72        229.85         2.37 o
  -9  10   2         43.66         47.67         1.12 o
  -8  10   2         32.17         30.90         0.90 o
  -7  10   2        395.21        425.60         3.27 o
  -6  10   2        228.17        243.78         2.32 o
  -5  10   2        285.24        291.21         2.67 o
  -4  10   2        467.04        467.00         4.28 o
  -3  10   2       1729.83       1808.08        23.84 o
  -2  10   2         40.52         35.09         2.25 o
  -1  10   2        380.26        407.29         6.97 o
   0  10   2        100.53         86.89         3.12 o
   1  10   2        378.47        405.87         7.01 o
   2  10   2         40.58         35.64         2.36 o
   3  10   2       1724.02       1780.59        18.77 o
   4  10   2        467.99        459.95         3.39 o
   5  10   2        287.09        293.49         2.37 o
   6  10   2        228.93        242.73         2.26 o
   7  10   2        394.59        422.94         3.47 o
   8  10   2         31.70         30.31         0.88 o
   9  10   2         43.92         47.01         1.03 o
  10  10   2        222.18        226.88         2.38 o
  11  10   2         27.44         31.53         0.81 o
  12  10   2         42.10         46.52         1.09 o
 -11  11   2        219.00        224.98         2.80 o
 -10  11   2         14.76         19.25         0.70 o
  -9  11   2         42.53         38.58         0.94 o
  -8  11   2         22.45         22.20         0.79 o
  -7  11   2         35.25         35.36         0.95 o
  -6  11   2        254.49        240.31         2.42 o
  -5  11   2         47.83         55.64         1.05 o
  -4  11   2        896.64        913.08         5.12 o
  -3  11   2        104.44         98.59         1.27 o
  -2  11   2        604.99        589.10         4.00 o
  -1  11   2        236.47        244.37         2.27 o
   0  11   2         21.35         22.28         0.78 o
   1  11   2        234.39        244.74         2.45 o
   2  11   2        603.83        590.04         4.11 o
   3  11   2        102.91         95.37         1.24 o
   4  11   2        899.67        922.93         5.52 o
   5  11   2         48.49         57.88         1.08 o
   6  11   2        254.36        235.52         2.30 o
   7  11   2         35.38         34.15         0.92 o
   8  11   2         21.88         22.82         0.82 o
   9  11   2         42.73         37.95         0.91 o
  10  11   2         15.00         19.40         0.69 o
  11  11   2        219.87        223.16         2.59 o
 -11  12   2         63.78         67.02         1.34 o
 -10  12   2         10.62         10.43         0.49 o
  -9  12   2        276.43        311.45         3.59 o
  -8  12   2        215.28        209.73         2.22 o
  -7  12   2        148.48        159.45         1.93 o
  -6  12   2        509.85        481.55         3.85 o
  -5  12   2         15.07         15.06         0.73 o
  -4  12   2        402.68        395.50         2.96 o
  -3  12   2        535.13        481.96         3.37 o
  -2  12   2        137.50        133.66         1.59 o
  -1  12   2         26.90         23.51         0.80 o
   0  12   2        305.14        346.55         2.94 o
   1  12   2         28.06         24.04         0.73 o
   2  12   2        135.92        129.83         1.64 o
   3  12   2        532.28        482.53         3.35 o
   4  12   2        403.98        401.84         3.13 o
   5  12   2         15.34         14.69         0.72 o
   6  12   2        509.38        476.61         3.76 o
   7  12   2        147.91        157.14         1.98 o
   8  12   2        215.41        206.21         2.21 o
   9  12   2        278.89        312.32         2.71 o
  10  12   2         10.50         10.55         0.46 o
  11  12   2         64.11         66.27         1.63 o
 -10  13   2         57.72         54.19         0.93 o
  -9  13   2         65.33         77.04         1.48 o
  -8  13   2         29.93         33.12         0.93 o
  -7  13   2         72.79         76.48         1.31 o
  -6  13   2         15.13         20.84         0.82 o
  -5  13   2        488.01        460.06         3.66 o
  -4  13   2         45.65         49.03         1.06 o
  -3  13   2        320.48        298.33         2.60 o
  -2  13   2       1085.18       1072.51         6.40 o
  -1  13   2        712.21        697.52         5.15 o
   0  13   2       1677.85       1628.23         9.43 o
   1  13   2        710.01        700.61         4.80 o
   2  13   2       1087.44       1079.97         6.51 o
   3  13   2        321.33        297.73         3.03 o
   4  13   2         45.91         47.85         1.03 o
   5  13   2        487.97        460.36         3.75 o
   6  13   2         15.07         18.28         0.75 o
   7  13   2         74.42         78.93         1.44 o
   8  13   2         30.74         35.09         0.86 o
   9  13   2         64.93         78.89         1.07 o
  10  13   2         57.92         55.56         1.04 o
  -9  14   2         12.03         14.09         0.51 o
  -8  14   2         24.94         31.33         0.99 o
  -7  14   2        104.00         90.41         1.32 o
  -6  14   2        109.75        103.46         1.60 o
  -5  14   2        100.67         92.59         1.44 o
  -4  14   2         13.31         15.92         0.64 o
  -3  14   2         26.53         26.71         0.87 o
  -2  14   2        162.45        164.05         2.09 o
  -1  14   2        197.90        190.96         2.32 o
   0  14   2          5.99         10.34         0.70 o
   1  14   2        195.34        188.13         2.25 o
   2  14   2        162.14        166.18         1.96 o
   3  14   2         26.34         26.71         0.85 o
   4  14   2         13.26         17.19         0.67 o
   5  14   2        102.96         96.72         1.46 o
   6  14   2        110.20        102.98         1.65 o
   7  14   2        104.96         95.62         1.51 o
   8  14   2         24.92         32.66         0.83 o
   9  14   2         11.52         11.56         0.46 o
  -8  15   2         43.53         37.05         0.79 o
  -7  15   2          9.90          8.50         0.52 o
  -6  15   2         14.80         11.33         0.64 o
  -5  15   2        407.19        415.57         3.37 o
  -4  15   2       1004.71       1038.99         7.02 o
  -3  15   2        230.81        228.27         2.53 o
  -2  15   2        387.60        403.64         3.72 o
  -1  15   2        305.87        293.92         3.03 o
   0  15   2        375.43        336.33         3.20 o
   1  15   2        307.26        299.69         3.14 o
   2  15   2        385.33        401.17         3.62 o
   3  15   2        229.78        229.83         2.63 o
   4  15   2       1006.30       1034.93         7.04 o
   5  15   2        405.26        410.34         3.44 o
   6  15   2         14.85         10.71         0.57 o
   7  15   2          9.92          9.69         0.58 o
   8  15   2         42.91         34.40         0.70 o
  -7  16   2         50.65         50.58         0.92 o
  -6  16   2         30.61         27.49         0.81 o
  -5  16   2        220.39        233.87         2.72 o
  -4  16   2        471.63        459.87         3.64 o
  -3  16   2         66.19         64.96         1.21 o
  -2  16   2         86.85         77.69         1.27 o
  -1  16   2         47.51         46.94         1.06 o
   0  16   2          0.17          0.88         0.51 o
   1  16   2         46.96         44.28         1.05 o
   2  16   2         86.89         77.29         1.45 o
   3  16   2         66.39         65.37         1.37 o
   4  16   2        471.75        457.47         3.75 o
   5  16   2        220.50        231.02         2.50 o
   6  16   2         30.59         26.10         0.70 o
   7  16   2         50.59         47.52         0.95 o
   8  16   2         85.28         98.78         3.13 o
  -6  17   2         27.04         31.56         0.80 o
  -5  17   2         12.65         13.24         0.61 o
  -4  17   2          8.06          7.97         0.64 o
  -3  17   2        154.55        178.03         1.94 o
  -2  17   2         40.00         36.37         0.98 o
  -1  17   2         25.53         30.68         0.85 o
   0  17   2          3.91          6.99         0.56 o
   1  17   2         25.95         29.91         0.87 o
   2  17   2         40.55         35.67         0.89 o
   3  17   2        153.81        173.47         2.26 o
   4  17   2          7.76          6.99         0.49 o
   5  17   2         12.85         15.07         0.59 o
   6  17   2         26.43         32.22         0.96 o
  -5  18   2        127.60        143.77         2.07 o
  -4  18   2          6.86          4.14         0.37 o
  -3  18   2         21.04         22.40         0.56 o
  -2  18   2         18.04         20.55         0.63 o
  -1  18   2          1.16          2.87         0.45 o
   0  18   2          0.20          0.01         0.44 o
   1  18   2          1.33          4.00         0.56 o
   2  18   2         18.01         21.13         0.70 o
   3  18   2         20.36         22.31         0.62 o
   4  18   2          7.05          3.31         0.38 o
   5  18   2        126.47        138.55         2.72 o
  -2  19   2         11.94         13.28         0.70 o
  -1  19   2         15.49         17.25         0.69 o
   0  19   2          6.29          3.55         0.40 o
   1  19   2         14.64         17.01         0.67 o
   2  19   2         11.54         14.19         0.63 o
   1   0   3       5224.77       5188.73        30.52 o
   3   0   3       8883.06       9001.90       124.37 o
   4   0   3        676.86        628.61         5.58 o
   5   0   3         19.76          2.76         0.73 o
   6   0   3        293.97        286.93         4.51 o
   7   0   3          0.09          6.82         1.19 o
   8   0   3       1239.18       1184.77         8.08 o
   9   0   3         25.91         27.43         0.69 o
  10   0   3         56.35         54.67         1.00 o
  11   0   3         51.81         46.67         1.09 o
  12   0   3          5.94          5.54         0.54 o
  13   0   3         74.17         59.06         0.96 o
  14   0   3        114.69        110.81         1.30 o
 -14   1   3         58.30         52.96         0.96 o
 -13   1   3          8.39         11.18         0.51 o
 -12   1   3        110.43         88.52         1.32 o
 -11   1   3        124.05        110.36         1.69 o
 -10   1   3        325.78        336.31         2.93 o
  -9   1   3         19.65         16.82         0.59 o
  -8   1   3       1280.12       1160.52         7.10 o
  -7   1   3        586.45        578.77         8.93 o
  -6   1   3        465.77        483.78         6.15 o
  -5   1   3       1222.53       1308.30        10.45 o
  -4   1   3       1873.77       1772.12        13.02 o
  -3   1   3      17972.69      16318.95        93.59 o
  -2   1   3      18961.76      17758.07       129.45 o
  -1   1   3        317.84        291.19         3.04 o
   0   1   3       2541.31       2394.02        17.77 o
   1   1   3        319.08        288.74         3.11 o
   2   1   3      18955.52      17658.00       105.24 o
   3   1   3      17982.74      16394.55       175.56 o
   4   1   3       1859.48       1776.32        12.50 o
   5   1   3       1223.17       1316.92        10.47 o
   6   1   3        467.34        478.13         6.66 o
   7   1   3        584.90        587.63         9.27 o
   8   1   3       1285.92       1164.23         7.10 o
   9   1   3         20.49         18.44         0.64 o
  10   1   3        326.63        333.06         3.26 o
  11   1   3        123.57        110.52         1.55 o
  12   1   3        111.16         90.41         1.33 o
  13   1   3          8.32         11.61         0.53 o
  14   1   3         58.48         52.79         1.02 o
 -14   2   3          1.89          1.29         0.37 o
 -13   2   3        112.18        117.70         1.24 o
 -12   2   3         73.56         77.06         1.18 o
 -11   2   3         18.19         20.56         0.80 o
 -10   2   3        125.75        119.54         1.56 o
  -9   2   3         95.02         89.38         1.31 o
  -8   2   3        204.82        164.88         1.64 o
  -7   2   3        153.10        110.30         4.03 o
  -6   2   3       4106.42       4103.05        31.45 o
  -5   2   3       2389.47       2454.55        16.45 o
  -4   2   3        791.84        817.46         7.00 o
  -3   2   3        726.62        758.70         5.95 o
  -2   2   3       3556.17       3382.43        29.25 o
  -1   2   3       9945.47       9181.14        81.05 o
   0   2   3       3006.10       2639.19        21.25 o
   1   2   3       9961.34       9391.05        73.68 o
   2   2   3       3566.15       3352.16        20.79 o
   3   2   3        734.49        779.82         6.25 o
   4   2   3        793.74        810.70         7.38 o
   5   2   3       2388.63       2441.99        20.83 o
   6   2   3       4109.90       4114.90        40.57 o
   7   2   3        155.62        115.81         3.63 o
   8   2   3        205.18        164.99         1.72 o
   9   2   3         94.23         88.64         1.14 o
  10   2   3        125.87        119.07         1.59 o
  11   2   3         18.42         21.66         0.75 o
  12   2   3         73.95         79.58         1.26 o
  13   2   3        111.41        115.37         1.26 o
  14   2   3          1.89          1.01         0.47 o
 -13   3   3         13.13         13.09         0.45 o
 -12   3   3         13.43          9.68         0.55 o
 -11   3   3         14.48         15.23         0.69 o
 -10   3   3        405.16        409.23         3.16 o
  -9   3   3         76.47         78.18         1.17 o
  -8   3   3        472.96        468.24         3.46 o
  -7   3   3       2144.69       2129.57        21.52 o
  -6   3   3        581.45        596.72         6.96 o
  -5   3   3       1872.04       1870.50        13.49 o
  -4   3   3        268.83        256.27         3.01 o
  -3   3   3       3584.82       3562.02        26.84 o
  -2   3   3       4030.99       3909.65        28.31 o
  -1   3   3      31245.70      27845.63       321.15 o
   0   3   3         41.82         81.91         1.45 o
   1   3   3      31251.59      28701.65       180.09 o
   2   3   3       4021.38       3953.13        34.77 o
   3   3   3       3580.55       3498.10        24.09 o
   4   3   3        264.21        247.70         3.85 o
   5   3   3       1867.04       1867.77        16.19 o
   6   3   3        582.28        596.35         7.86 o
   7   3   3       2139.83       2148.25        19.85 o
   8   3   3        472.13        456.70         3.12 o
   9   3   3         75.82         76.15         1.15 o
  10   3   3        407.06        412.95         3.71 o
  11   3   3         14.24         15.10         0.66 o
  12   3   3         13.40          9.08         0.55 o
  13   3   3         13.33         14.42         0.45 o
 -13   4   3          5.30          7.97         0.41 o
 -12   4   3         11.14         13.04         0.57 o
 -11   4   3        354.94        364.13         2.99 o
 -10   4   3        384.34        387.47         2.94 o
  -9   4   3        219.15        199.48         1.86 o
  -8   4   3         85.55         90.76         1.19 o
  -7   4   3        377.80        354.72         7.23 o
  -6   4   3        638.83        670.79        10.14 o
  -5   4   3       1710.88       1538.76        11.81 o
  -4   4   3        537.32        468.32         4.66 o
  -3   4   3        269.68        326.22         3.61 o
  -2   4   3       3775.46       3425.42        25.96 o
  -1   4   3       4656.04       4770.83        43.52 o
   0   4   3       6620.78       6828.17        39.20 o
   1   4   3       4665.97       4831.08        25.22 o
   2   4   3       3779.61       3502.58        22.33 o
   3   4   3        275.57        324.93         3.62 o
   4   4   3        537.50        458.58         5.34 o
   5   4   3       1718.12       1565.31        13.23 o
   6   4   3        638.95        689.88         8.72 o
   7   4   3        373.81        347.33         6.36 o
   8   4   3         86.13         90.54         1.16 o
   9   4   3        218.52        198.46         1.81 o
  10   4   3        384.86        387.60         2.82 o
  11   4   3        356.40        359.37         2.75 o
  12   4   3         10.87         12.31         0.51 o
  13   4   3          5.29          6.80         0.39 o
 -13   5   3          2.14          0.99         0.33 o
 -12   5   3         10.16          8.42         0.51 o
 -11   5   3         84.40        104.82         1.35 o
 -10   5   3        163.05        191.10         1.96 o
  -9   5   3         13.71         10.11         0.54 o
  -8   5   3         35.78         35.71         0.79 o
  -7   5   3        346.57        336.90         4.78 o
  -6   5   3        154.33        156.51         4.17 o
  -5   5   3        667.92        633.63         6.99 o
  -4   5   3       4920.12       5044.92        27.33 o
  -3   5   3        669.96        769.72         7.13 o
  -2   5   3         29.99         31.75         1.26 o
  -1   5   3        507.52        413.17         4.03 o
   0   5   3      13295.08      12648.92        64.58 o
   1   5   3        509.41        413.74         3.83 o
   2   5   3         30.20         32.61         1.15 o
   3   5   3        670.26        766.66         7.52 o
   4   5   3       4923.23       5069.74        39.04 o
   5   5   3        670.25        646.25         7.70 o
   6   5   3        156.09        157.19         4.02 o
   7   5   3        346.12        340.50         4.58 o
   8   5   3         36.13         36.45         0.81 o
   9   5   3         13.88         10.48         0.52 o
  10   5   3        164.04        191.99         1.89 o
  11   5   3         84.86        102.96         1.28 o
  12   5   3         10.37          9.20         0.45 o
  13   5   3          2.07          2.05         0.43 o
 -13   6   3          1.94          3.70         0.38 o
 -12   6   3          5.83          5.16         0.45 o
 -11   6   3        132.29        123.41         1.58 o
 -10   6   3         75.96         78.13         1.35 o
  -9   6   3         93.21         97.65         1.58 o
  -8   6   3        237.19        265.83         2.43 o
  -7   6   3        101.38         80.37         1.16 o
  -6   6   3        230.39        197.40         4.98 o
  -5   6   3        907.22       1033.40        11.13 o
  -4   6   3        593.91        519.56         6.19 o
  -3   6   3        420.27        465.27         4.53 o
  -2   6   3       3292.54       3229.81        28.41 o
  -1   6   3        138.53        128.14         2.15 o
   0   6   3       5021.55       4937.73        27.66 o
   1   6   3        138.71        127.22         2.15 o
   2   6   3       3292.75       3268.76        27.74 o
   3   6   3        421.33        462.71         5.53 o
   4   6   3        595.63        534.62         6.25 o
   5   6   3        901.33       1045.93        10.68 o
   6   6   3        228.52        204.16         4.71 o
   7   6   3        102.31         83.31         1.19 o
   8   6   3        236.64        266.18         2.11 o
   9   6   3         92.18         96.51         1.31 o
  10   6   3         75.77         77.08         1.14 o
  11   6   3        132.73        120.74         1.33 o
  12   6   3          6.02          5.23         0.39 o
  13   6   3          1.90          3.28         0.37 o
 -13   7   3          9.23          6.10         0.99 o
 -12   7   3         36.35         29.78         0.79 o
 -11   7   3        108.03        100.83         1.39 o
 -10   7   3         79.75         87.13         1.57 o
  -9   7   3         54.33         50.35         1.15 o
  -8   7   3        394.32        385.60         3.28 o
  -7   7   3        191.05        199.22         2.00 o
  -6   7   3         30.27         26.22         1.23 o
  -5   7   3        148.21        156.96         4.27 o
  -4   7   3        499.02        488.21         7.15 o
  -3   7   3        992.28        996.32         8.67 o
  -2   7   3         11.70          3.72         0.77 o
  -1   7   3        459.59        569.61         6.36 o
   0   7   3      18665.19      19321.81       105.17 o
   1   7   3        462.41        598.08         5.93 o
   2   7   3         11.02          3.86         0.74 o
   3   7   3        996.37        985.78         9.89 o
   4   7   3        500.66        497.39         7.03 o
   5   7   3        149.58        157.19         4.03 o
   6   7   3         30.47         29.51         1.27 o
   7   7   3        193.44        198.72         1.76 o
   8   7   3        397.50        381.30         2.61 o
   9   7   3         54.09         50.20         0.91 o
  10   7   3         80.23         85.70         1.25 o
  11   7   3        108.77        100.65         1.21 o
  12   7   3         36.34         27.60         0.64 o
  13   7   3          9.26          6.16         0.48 o
 -12   8   3          2.50          2.27         0.37 o
 -11   8   3         24.24         21.16         0.66 o
 -10   8   3         44.38         38.41         0.97 o
  -9   8   3        165.51        177.05         2.22 o
  -8   8   3        232.79        237.00         2.46 o
  -7   8   3        487.31        523.95         4.25 o
  -6   8   3        251.64        218.64         1.99 o
  -5   8   3       1203.70       1200.75        16.75 o
  -4   8   3        344.59        315.01         6.31 o
  -3   8   3        217.00        234.50         4.48 o
  -2   8   3       1642.24       1648.82        17.64 o
  -1   8   3       4799.52       4932.98        33.55 o
   0   8   3        856.89        944.83        11.25 o
   1   8   3       4803.40       4938.68        30.83 o
   2   8   3       1637.76       1658.14        15.31 o
   3   8   3        216.93        230.39         4.36 o
   4   8   3        342.35        315.76         6.43 o
   5   8   3       1208.97       1231.43        14.84 o
   6   8   3        251.37        212.53         2.04 o
   7   8   3        488.20        515.76         3.97 o
   8   8   3        233.12        234.58         2.43 o
   9   8   3        163.98        171.83         1.69 o
  10   8   3         43.79         37.12         0.80 o
  11   8   3         24.09         20.89         0.62 o
  12   8   3          2.35          3.67         0.40 o
 -12   9   3         59.76         62.77         1.17 o
 -11   9   3         25.71         23.37         0.69 o
 -10   9   3        101.81        119.97         1.66 o
  -9   9   3        264.69        300.75         3.47 o
  -8   9   3         18.26         20.57         0.82 o
  -7   9   3        230.94        222.76         2.27 o
  -6   9   3          4.77         10.26         0.52 o
  -5   9   3        260.70        234.29         2.09 o
  -4   9   3        273.22        311.17         6.92 o
  -3   9   3        234.13        226.55         5.67 o
  -2   9   3        812.90       1015.26        11.06 o
  -1   9   3       1418.58       1547.04        14.27 o
   0   9   3          6.28         15.05         1.38 o
   1   9   3       1421.86       1565.62        15.01 o
   2   9   3        810.79       1031.05        12.41 o
   3   9   3        236.64        227.78         5.21 o
   4   9   3        275.21        320.15         6.94 o
   5   9   3        260.26        236.66         2.21 o
   6   9   3          5.03          9.53         0.55 o
   7   9   3        231.34        221.75         2.11 o
   8   9   3         18.24         21.62         0.75 o
   9   9   3        267.25        300.85         2.71 o
  10   9   3        102.96        119.92         1.70 o
  11   9   3         26.21         22.81         0.70 o
  12   9   3         59.27         64.43         1.13 o
 -12  10   3          7.48          4.88         0.57 o
 -11  10   3        119.63        126.18         1.48 o
 -10  10   3          2.48          4.96         0.56 o
  -9  10   3         48.42         58.68         1.21 o
  -8  10   3        143.84        143.98         1.81 o
  -7  10   3        219.49        204.35         2.20 o
  -6  10   3        538.87        472.31         3.70 o
  -5  10   3        644.36        644.04         4.44 o
  -4  10   3          8.63          8.72         0.47 o
  -3  10   3       1162.00       1225.15        12.28 o
  -2  10   3        440.07        475.32         8.25 o
  -1  10   3       1789.31       1839.97        18.61 o
   0  10   3         14.99         10.87         1.47 o
   1  10   3       1796.14       1822.88        17.63 o
   2  10   3        436.12        469.62         8.47 o
   3  10   3       1167.02       1228.08        12.33 o
   4  10   3          8.47          9.99         0.69 o
   5  10   3        647.91        643.38         4.13 o
   6  10   3        537.09        467.74         3.33 o
   7  10   3        221.29        202.33         2.21 o
   8  10   3        143.43        143.81         1.76 o
   9  10   3         49.29         58.41         1.11 o
  10  10   3          2.38          4.45         0.53 o
  11  10   3        119.83        126.36         1.39 o
  12  10   3          7.48          5.72         0.47 o
 -11  11   3        105.54        110.66         2.13 o
 -10  11   3          1.76          0.81         0.47 o
  -9  11   3        125.93        127.64         1.59 o
  -8  11   3         24.60         26.72         0.83 o
  -7  11   3         49.54         51.33         1.08 o
  -6  11   3         49.98         50.91         1.06 o
  -5  11   3        981.16        964.02         6.25 o
  -4  11   3        839.76        816.03         5.49 o
  -3  11   3        229.24        229.39         2.06 o
  -2  11   3         81.76         73.54         1.13 o
  -1  11   3        389.47        382.66         3.56 o
   0  11   3         87.09         95.93         1.60 o
   1  11   3        389.28        385.39         3.12 o
   2  11   3         83.14         76.37         1.18 o
   3  11   3        229.86        234.62         2.00 o
   4  11   3        835.63        811.65         5.19 o
   5  11   3        980.62        962.52         5.74 o
   6  11   3         50.56         50.57         1.06 o
   7  11   3         49.44         50.74         1.12 o
   8  11   3         24.32         26.03         0.86 o
   9  11   3        124.78        123.24         1.47 o
  10  11   3          2.01          0.70         0.48 o
  11  11   3        106.24        118.62         1.52 o
 -11  12   3         35.64         38.49         1.30 o
 -10  12   3         61.21         74.47         1.14 o
  -9  12   3         46.61         52.99         0.98 o
  -8  12   3        258.70        252.77         2.47 o
  -7  12   3        432.31        440.42         3.54 o
  -6  12   3        288.58        269.92         2.73 o
  -5  12   3        355.54        373.24         3.02 o
  -4  12   3        423.75        390.20         2.93 o
  -3  12   3        533.44        542.98         3.69 o
  -2  12   3        334.70        302.12         2.44 o
  -1  12   3         45.84         48.64         1.05 o
   0  12   3         19.39         10.98         0.59 o
   1  12   3         46.34         48.90         0.98 o
   2  12   3        334.13        300.76         2.68 o
   3  12   3        534.34        535.79         3.70 o
   4  12   3        426.09        391.08         3.03 o
   5  12   3        352.97        373.72         3.18 o
   6  12   3        290.22        264.55         2.50 o
   7  12   3        431.12        425.75         3.46 o
   8  12   3        261.44        254.34         2.39 o
   9  12   3         46.51         52.62         0.95 o
  10  12   3         60.49         72.45         1.28 o
  11  12   3         35.84         41.65         1.02 o
 -10  13   3         99.50         94.92         1.53 o
  -9  13   3         28.04         30.18         0.66 o
  -8  13   3        301.02        318.09         3.70 o
  -7  13   3         99.92         93.67         1.48 o
  -6  13   3        184.50        183.65         2.21 o
  -5  13   3        154.38        148.25         1.89 o
  -4  13   3        196.47        203.09         2.07 o
  -3  13   3       1045.96       1029.10         7.48 o
  -2  13   3       1255.74       1220.80         8.95 o
  -1  13   3        649.54        617.22         4.59 o
   0  13   3       2450.74       2448.56        12.80 o
   1  13   3        651.64        612.89         4.16 o
   2  13   3       1247.25       1194.96         6.82 o
   3  13   3       1049.58       1023.53         5.85 o
   4  13   3        197.69        206.17         2.12 o
   5  13   3        153.87        145.86         1.79 o
   6  13   3        184.66        184.36         2.23 o
   7  13   3         99.21         90.20         1.50 o
   8  13   3        302.62        317.62         2.73 o
   9  13   3         28.04         30.44         0.73 o
  10  13   3        100.28         92.12         1.87 o
  -9  14   3          2.52          1.84         0.35 o
  -8  14   3         19.22         16.39         0.59 o
  -7  14   3         30.62         38.18         0.99 o
  -6  14   3         48.83         53.27         1.19 o
  -5  14   3         23.41         23.83         0.80 o
  -4  14   3         83.72         82.47         1.38 o
  -3  14   3          3.41          3.69         0.54 o
  -2  14   3        428.66        425.15         3.61 o
  -1  14   3         11.39         10.22         0.73 o
   0  14   3        138.30        161.51         2.13 o
   1  14   3         11.93         11.43         0.67 o
   2  14   3        429.43        434.07         3.62 o
   3  14   3          3.54          3.09         0.56 o
   4  14   3         83.52         82.51         1.31 o
   5  14   3         23.04         23.66         0.79 o
   6  14   3         48.93         53.49         1.31 o
   7  14   3         30.14         36.49         1.00 o
   8  14   3         19.54         15.30         0.61 o
   9  14   3          2.53          2.31         0.40 o
  -8  15   3          1.57          1.69         0.40 o
  -7  15   3         12.78          8.73         0.47 o
  -6  15   3         80.93         79.87         1.28 o
  -5  15   3         86.33         81.33         1.26 o
  -4  15   3        770.47        726.11         5.00 o
  -3  15   3         69.72         69.22         1.35 o
  -2  15   3         68.09         77.16         1.46 o
  -1  15   3          1.53          1.71         0.59 o
   0  15   3         95.34        123.44         1.80 o
   1  15   3          1.63          1.85         0.59 o
   2  15   3         69.42         78.22         1.42 o
   3  15   3         68.63         65.74         1.30 o
   4  15   3        766.87        719.24         4.93 o
   5  15   3         85.79         78.62         1.19 o
   6  15   3         81.16         79.23         1.24 o
   7  15   3         13.07          8.97         0.53 o
   8  15   3          1.57          0.68         0.37 o
  -7  16   3         23.06         21.78         0.65 o
  -6  16   3         83.52         90.60         1.38 o
  -5  16   3        379.69        395.46         4.36 o
  -4  16   3        119.31        124.27         1.63 o
  -3  16   3         42.97         49.05         1.04 o
  -2  16   3          9.38         10.32         0.61 o
  -1  16   3         58.86         50.50         1.02 o
   0  16   3        163.67        137.95         1.72 o
   1  16   3         59.01         48.55         1.09 o
   2  16   3          9.32         10.26         0.73 o
   3  16   3         42.05         46.50         1.04 o
   4  16   3        119.03        120.13         1.53 o
   5  16   3        378.87        382.32         3.51 o
   6  16   3         82.66         85.86         1.34 o
   7  16   3         24.12         22.04         0.69 o
  -6  17   3         41.52         44.97         0.97 o
  -5  17   3        104.59        110.80         1.74 o
  -4  17   3         81.68         68.99         1.12 o
  -3  17   3         53.32         49.43         0.93 o
  -2  17   3         16.78         12.39         0.57 o
  -1  17   3         26.06         24.89         0.74 o
   0  17   3         81.61         88.33         1.47 o
   1  17   3         26.35         26.89         0.78 o
   2  17   3         16.77         12.26         0.72 o
   3  17   3         53.37         45.85         1.14 o
   4  17   3         81.62         67.42         1.10 o
   5  17   3        103.63        106.42         1.71 o
   6  17   3         41.14         44.74         1.38 o
  -5  18   3         14.46         15.99         0.63 o
  -4  18   3          6.58          5.66         0.42 o
  -3  18   3          5.66          7.73         0.42 o
  -2  18   3         57.14         59.25         0.96 o
  -1  18   3          6.70          8.45         0.57 o
   0  18   3         12.25         24.82         0.83 o
   1  18   3          7.12          8.10         0.56 o
   2  18   3         57.55         58.66         1.18 o
   3  18   3          5.80          7.43         0.41 o
   4  18   3          6.65          6.27         0.50 o
   5  18   3         14.68         15.29         0.61 o
  -2  19   3        117.48        115.64         2.70 o
  -1  19   3          5.31          5.77         0.47 o
   0  19   3          5.87         10.74         0.59 o
   1  19   3          5.02          4.97         0.50 o
   2  19   3        115.31        109.96         2.88 o
   0   0   4       4908.77       4371.46        36.72 o
   1   0   4        433.22        485.58         4.03 o
   2   0   4       4419.21       4271.54        25.03 o
   3   0   4       2109.79       2178.50        18.42 o
   4   0   4        682.74        673.08         6.17 o
   5   0   4       1210.52       1241.67        10.43 o
   6   0   4       1176.59       1402.07        13.83 o
   7   0   4         19.82         29.30         2.35 o
   8   0   4          0.04          1.02         0.40 o
   9   0   4          0.18          2.31         0.40 o
  10   0   4        673.55        674.40         5.02 o
  11   0   4         52.50         53.34         1.08 o
  12   0   4          6.04          6.26         0.58 o
  13   0   4         65.10         83.46         1.12 o
  14   0   4         42.56         44.19         0.97 o
 -14   1   4         37.58         36.17         0.88 o
 -13   1   4         45.26         52.93         0.89 o
 -12   1   4        105.41        117.03         1.60 o
 -11   1   4         85.90        116.22         1.67 o
 -10   1   4        322.60        314.40         2.74 o
  -9   1   4        155.40        162.41         1.60 o
  -8   1   4        272.52        269.24         2.20 o
  -7   1   4        935.55        911.95        12.02 o
  -6   1   4        118.89         79.80         2.43 o
  -5   1   4       1696.67       1753.42        12.94 o
  -4   1   4        203.72        281.18         3.32 o
  -3   1   4       3516.00       3110.00        22.02 o
  -2   1   4       3547.64       3134.03        19.75 o
  -1   1   4       4722.68       4467.45        29.30 o
   0   1   4        758.29        739.32         6.07 o
   1   1   4       4719.70       4479.22        29.41 o
   2   1   4       3534.72       3093.45        25.56 o
   3   1   4       3516.67       3075.34        20.36 o
   4   1   4        204.25        276.36         4.60 o
   5   1   4       1701.69       1796.32        16.84 o
   6   1   4        119.34         81.02         2.86 o
   7   1   4        936.58        902.83        11.64 o
   8   1   4        273.90        269.66         2.31 o
   9   1   4        154.75        160.48         1.63 o
  10   1   4        321.21        310.57         2.73 o
  11   1   4         86.09        115.92         1.58 o
  12   1   4        104.75        114.08         1.43 o
  13   1   4         45.20         52.73         0.90 o
  14   1   4         37.69         36.42         0.99 o
 -13   2   4         22.62         22.32         0.56 o
 -12   2   4         77.15         78.99         1.30 o
 -11   2   4        166.56        196.10         2.13 o
 -10   2   4         52.50         49.08         1.00 o
  -9   2   4        356.67        417.90         3.06 o
  -8   2   4         29.17         23.30         0.66 o
  -7   2   4        360.56        360.39         6.48 o
  -6   2   4         88.67        129.77         3.11 o
  -5   2   4       2645.22       2706.89        23.01 o
  -4   2   4        688.77        822.68         6.73 o
  -3   2   4        803.55        806.95         5.78 o
  -2   2   4       4389.65       4339.88        31.94 o
  -1   2   4       4923.23       4427.61        36.21 o
   0   2   4        705.27        675.16         7.38 o
   1   2   4       4927.48       4463.68        28.39 o
   2   2   4       4391.46       4442.91        27.39 o
   3   2   4        810.43        827.29         6.40 o
   4   2   4        695.25        819.34        12.17 o
   5   2   4       2648.38       2730.69        29.59 o
   6   2   4         88.86        133.21         3.62 o
   7   2   4        361.02        366.85         6.63 o
   8   2   4         28.94         23.04         0.67 o
   9   2   4        357.74        413.31         2.95 o
  10   2   4         52.51         47.90         0.94 o
  11   2   4        167.83        196.21         2.03 o
  12   2   4         76.78         79.21         1.30 o
  13   2   4         23.09         22.91         0.62 o
 -13   3   4         55.53         58.59         0.88 o
 -12   3   4        130.17        121.80         1.52 o
 -11   3   4        298.87        290.05         2.75 o
 -10   3   4         26.95         27.94         0.77 o
  -9   3   4        314.83        322.17         2.45 o
  -8   3   4        775.44        721.05         4.61 o
  -7   3   4        801.79        917.15        13.19 o
  -6   3   4       1523.48       1740.47        15.71 o
  -5   3   4       1321.52       1343.96        10.52 o
  -4   3   4       5964.91       5679.71        43.34 o
  -3   3   4        177.78        214.53         3.14 o
  -2   3   4       1042.62       1028.33         7.82 o
  -1   3   4       2277.57       2049.67        25.07 o
   0   3   4      21539.25      21285.89       169.45 o
   1   3   4       2279.29       2063.74        14.62 o
   2   3   4       1051.84       1075.95         7.54 o
   3   3   4        178.57        215.34         2.53 o
   4   3   4       5982.21       5695.71        50.30 o
   5   3   4       1318.37       1361.28        11.32 o
   6   3   4       1519.44       1735.79        16.76 o
   7   3   4        802.52        911.30        11.44 o
   8   3   4        779.30        721.92         4.48 o
   9   3   4        313.98        320.38         2.44 o
  10   3   4         27.34         28.62         0.77 o
  11   3   4        299.44        289.77         3.07 o
  12   3   4        129.64        121.55         1.50 o
  13   3   4         55.61         57.76         0.76 o
 -13   4   4         30.63         23.11         0.56 o
 -12   4   4         98.08         85.02         1.18 o
 -11   4   4          5.75          3.74         0.50 o
 -10   4   4        417.38        422.38         3.11 o
  -9   4   4       1282.58       1332.75         7.86 o
  -8   4   4        395.86        392.95         2.56 o
  -7   4   4        287.05        292.91         7.65 o
  -6   4   4        621.74        563.17         8.71 o
  -5   4   4        723.97        668.77         6.65 o
  -4   4   4        771.52        830.42         7.06 o
  -3   4   4        160.77        206.96         2.63 o
  -2   4   4        415.00        335.62         4.14 o
  -1   4   4        286.86        216.67         2.86 o
   0   4   4       3111.95       2690.33        15.36 o
   1   4   4        289.65        220.37         2.42 o
   2   4   4        415.41        359.06         3.92 o
   3   4   4        159.64        204.43         2.91 o
   4   4   4        769.30        827.58         9.37 o
   5   4   4        725.95        686.88         7.79 o
   6   4   4        622.06        559.23         7.78 o
   7   4   4        288.11        302.39         6.32 o
   8   4   4        397.94        400.65         2.76 o
   9   4   4       1284.14       1334.89         7.29 o
  10   4   4        416.84        420.44         2.97 o
  11   4   4          5.91          3.47         0.48 o
  12   4   4         97.45         84.39         1.16 o
  13   4   4         30.76         23.95         0.51 o
 -13   5   4         25.54         25.65         0.60 o
 -12   5   4         18.95         28.15         0.74 o
 -11   5   4        358.96        346.94         3.10 o
 -10   5   4         16.40         12.64         0.62 o
  -9   5   4         35.33         37.64         0.81 o
  -8   5   4         83.71         77.60         1.21 o
  -7   5   4         46.71         59.73         1.17 o
  -6   5   4        204.38        183.54         5.11 o
  -5   5   4         60.14         74.75         2.27 o
  -4   5   4         14.12          6.16         0.69 o
  -3   5   4       1446.15       1557.51        12.72 o
  -2   5   4         35.18         31.23         1.20 o
  -1   5   4       1658.41       1786.82        15.86 o
   0   5   4          0.17          4.86         1.09 o
   1   5   4       1657.63       1784.47        11.65 o
   2   5   4         36.38         34.55         1.35 o
   3   5   4       1440.88       1568.69        11.66 o
   4   5   4         13.42          4.16         1.01 o
   5   5   4         58.88         70.18         2.45 o
   6   5   4        205.73        188.12         4.21 o
   7   5   4         46.74         62.77         1.14 o
   8   5   4         84.50         79.82         1.08 o
   9   5   4         34.95         37.56         0.80 o
  10   5   4         16.59         13.45         0.61 o
  11   5   4        361.28        342.58         2.53 o
  12   5   4         18.71         27.37         0.61 o
  13   5   4         25.48         25.09         0.53 o
 -13   6   4         32.48         34.15         0.82 o
 -12   6   4         63.27         56.84         0.96 o
 -11   6   4         37.25         30.75         0.83 o
 -10   6   4         53.09         37.03         0.94 o
  -9   6   4         28.16         35.11         0.90 o
  -8   6   4         19.77         17.99         0.63 o
  -7   6   4        471.20        494.49         3.31 o
  -6   6   4        104.39        115.39         4.54 o
  -5   6   4        691.38        829.17         9.92 o
  -4   6   4        684.22        686.17         8.40 o
  -3   6   4        371.78        422.47         4.68 o
  -2   6   4        103.31         83.47         1.96 o
  -1   6   4       2068.93       2172.82        14.14 o
   0   6   4        251.61        233.96         3.41 o
   1   6   4       2069.49       2177.78        13.48 o
   2   6   4        104.05         84.08         1.87 o
   3   6   4        366.05        414.10         4.89 o
   4   6   4        681.14        675.37         8.03 o
   5   6   4        698.91        840.74         9.43 o
   6   6   4        105.00        120.60         3.69 o
   7   6   4        469.55        500.80         3.41 o
   8   6   4         20.13         19.19         0.65 o
   9   6   4         28.13         33.74         0.80 o
  10   6   4         53.64         37.08         0.82 o
  11   6   4         37.34         30.77         0.71 o
  12   6   4         63.54         56.04         0.85 o
  13   6   4         32.65         35.92         0.82 o
 -13   7   4         17.55          9.06         0.70 o
 -12   7   4         56.15         63.31         1.29 o
 -11   7   4        172.02        184.99         2.52 o
 -10   7   4        246.69        262.74         2.80 o
  -9   7   4         62.46         72.57         1.37 o
  -8   7   4        546.78        490.70         3.88 o
  -7   7   4        739.52        724.51         5.59 o
  -6   7   4         47.86         53.13         1.06 o
  -5   7   4         73.08         73.68         3.28 o
  -4   7   4        628.61        709.05         8.01 o
  -3   7   4       1227.95       1204.42        11.62 o
  -2   7   4        124.99        138.61         3.21 o
  -1   7   4       3406.17       3393.76        23.42 o
   0   7   4        422.69        466.26         5.89 o
   1   7   4       3379.27       3419.64        21.57 o
   2   7   4        123.90        136.43         2.83 o
   3   7   4       1229.24       1198.70        11.35 o
   4   7   4        628.08        726.66         8.93 o
   5   7   4         71.56         78.00         2.91 o
   6   7   4         46.90         49.80         1.36 o
   7   7   4        737.79        717.71         4.05 o
   8   7   4        550.19        485.80         3.24 o
   9   7   4         62.81         73.17         1.18 o
  10   7   4        248.28        258.99         2.33 o
  11   7   4        172.66        179.36         1.65 o
  12   7   4         56.56         63.65         1.20 o
  13   7   4         17.46          9.74         0.53 o
 -12   8   4         60.33         45.80         0.91 o
 -11   8   4         90.46         83.12         1.33 o
 -10   8   4         35.52         34.55         0.98 o
  -9   8   4          7.77          7.11         0.62 o
  -8   8   4         35.08         38.37         1.03 o
  -7   8   4        106.78        104.61         1.34 o
  -6   8   4        116.61        114.47         1.31 o
  -5   8   4        111.72        125.51         5.10 o
  -4   8   4        273.02        278.78         6.22 o
  -3   8   4        110.27        107.41         3.03 o
  -2   8   4        664.42        733.11         9.19 o
  -1   8   4       4150.88       4111.34        41.24 o
   0   8   4       1253.86       1350.76        11.98 o
   1   8   4       4176.37       4187.54        26.10 o
   2   8   4        667.76        736.62         9.11 o
   3   8   4        109.59        110.62         3.62 o
   4   8   4        270.65        280.41         5.49 o
   5   8   4        110.80        138.28         4.44 o
   6   8   4        115.94        114.96         1.37 o
   7   8   4        105.46        103.60         1.34 o
   8   8   4         35.72         38.98         0.85 o
   9   8   4          7.79          5.90         0.48 o
  10   8   4         35.35         32.94         0.81 o
  11   8   4         90.64         80.21         1.06 o
  12   8   4         60.49         48.35         0.98 o
 -12   9   4         12.70         11.84         0.57 o
 -11   9   4        106.96        102.39         1.69 o
 -10   9   4         80.18         63.51         1.20 o
  -9   9   4        111.78        110.59         1.66 o
  -8   9   4        476.47        501.28         3.75 o
  -7   9   4        243.71        239.16         2.19 o
  -6   9   4        556.06        508.37         3.88 o
  -5   9   4         87.21         80.03         1.13 o
  -4   9   4        489.08        458.13         9.23 o
  -3   9   4        450.23        494.27         8.63 o
  -2   9   4        587.32        621.21         8.26 o
  -1   9   4       1228.99       1269.54        13.34 o
   0   9   4         51.50         36.56         1.90 o
   1   9   4       1228.49       1261.06        12.52 o
   2   9   4        581.87        603.14         8.44 o
   3   9   4        448.73        471.25         8.32 o
   4   9   4        487.07        458.87         8.51 o
   5   9   4         86.57         76.29         1.19 o
   6   9   4        561.85        515.84         3.66 o
   7   9   4        243.80        235.05         2.16 o
   8   9   4        479.11        498.52         3.61 o
   9   9   4        110.62        110.35         1.47 o
  10   9   4         81.23         64.00         1.19 o
  11   9   4        107.10        103.42         1.40 o
  12   9   4         12.50         11.45         0.50 o
 -12  10   4         19.29         17.28         1.59 o
 -11  10   4         30.41         22.82         0.70 o
 -10  10   4         13.61         13.73         0.69 o
  -9  10   4         91.42         89.25         1.44 o
  -8  10   4         45.00         45.73         1.04 o
  -7  10   4        121.70        115.92         1.57 o
  -6  10   4         98.33        102.09         1.36 o
  -5  10   4       1668.84       1726.34        10.86 o
  -4  10   4        238.25        228.72         2.01 o
  -3  10   4        177.40        174.08         2.20 o
  -2  10   4        402.59        384.88         6.95 o
  -1  10   4        515.23        563.56         9.05 o
   0  10   4         40.75         34.50         2.02 o
   1  10   4        515.35        555.04         8.86 o
   2  10   4        405.08        382.71         7.31 o
   3  10   4        179.23        171.41         2.70 o
   4  10   4        237.05        224.14         2.09 o
   5  10   4       1667.25       1722.61         8.55 o
   6  10   4         98.63         99.26         1.39 o
   7  10   4        121.13        112.99         1.63 o
   8  10   4         44.42         45.33         1.00 o
   9  10   4         90.42         84.60         1.24 o
  10  10   4         13.53         12.66         0.61 o
  11  10   4         30.37         22.49         0.62 o
  12  10   4         19.48         21.61         1.24 o
 -11  11   4         26.48         26.25         0.72 o
 -10  11   4         93.43         88.28         1.30 o
  -9  11   4        364.80        346.24         3.21 o
  -8  11   4          9.12          4.13         0.55 o
  -7  11   4        317.62        317.23         2.82 o
  -6  11   4        123.59        109.92         1.56 o
  -5  11   4         48.26         44.15         0.94 o
  -4  11   4       1419.65       1418.82         8.63 o
  -3  11   4        363.05        335.53         2.48 o
  -2  11   4        421.14        395.41         3.09 o
  -1  11   4        259.86        269.86         2.46 o
   0  11   4        426.22        375.22         3.08 o
   1  11   4        259.41        268.78         2.35 o
   2  11   4        416.47        392.03         3.04 o
   3  11   4        363.04        334.08         2.61 o
   4  11   4       1422.52       1415.90         7.46 o
   5  11   4         48.67         43.21         1.23 o
   6  11   4        122.05        107.92         1.52 o
   7  11   4        319.72        309.56         2.87 o
   8  11   4          9.42          5.67         0.52 o
   9  11   4        368.08        340.82         3.19 o
  10  11   4         92.64         84.92         1.31 o
  11  11   4         26.72         26.11         0.69 o
 -11  12   4         62.35         76.51         2.10 o
 -10  12   4          6.21          5.63         0.43 o
  -9  12   4         62.16         62.78         1.12 o
  -8  12   4        109.76        110.38         1.54 o
  -7  12   4         37.67         40.87         0.98 o
  -6  12   4        166.92        172.46         2.12 o
  -5  12   4        197.52        177.54         2.00 o
  -4  12   4        268.28        227.66         2.13 o
  -3  12   4       2045.27       1936.52         9.86 o
  -2  12   4        307.73        312.11         2.51 o
  -1  12   4        356.99        396.20         3.21 o
   0  12   4          1.08          5.21         0.44 o
   1  12   4        357.26        399.97         2.88 o
   2  12   4        310.99        313.76         2.75 o
   3  12   4       2041.74       1919.20         9.67 o
   4  12   4        266.40        229.46         2.38 o
   5  12   4        197.69        177.77         1.99 o
   6  12   4        166.83        169.75         2.05 o
   7  12   4         37.68         39.56         0.97 o
   8  12   4        110.15        105.28         1.43 o
   9  12   4         62.99         62.56         1.05 o
  10  12   4          6.33          5.97         0.44 o
  11  12   4         63.44         81.20         1.87 o
 -10  13   4         41.15         43.69         1.05 o
  -9  13   4         33.13         28.11         0.99 o
  -8  13   4          7.49         10.01         0.57 o
  -7  13   4        125.74        124.26         1.71 o
  -6  13   4         99.60         88.37         1.56 o
  -5  13   4        110.36        110.60         1.61 o
  -4  13   4         79.20        104.16         1.52 o
  -3  13   4         67.40         72.57         1.30 o
  -2  13   4        700.16        679.02         4.74 o
  -1  13   4        578.37        540.28         4.76 o
   0  13   4        348.74        321.04         3.42 o
   1  13   4        578.19        536.03         4.42 o
   2  13   4        702.04        678.28         5.00 o
   3  13   4         66.68         73.16         1.29 o
   4  13   4         78.87        103.61         1.44 o
   5  13   4        109.84        108.15         1.56 o
   6  13   4         99.69         87.59         1.57 o
   7  13   4        125.53        123.92         1.83 o
   8  13   4          7.63          9.06         0.50 o
   9  13   4         33.59         30.31         0.72 o
  10  13   4         41.03         41.21         1.19 o
  -9  14   4         13.75         14.10         0.71 o
  -8  14   4         95.93         91.14         1.34 o
  -7  14   4         24.83         29.76         0.82 o
  -6  14   4         54.29         52.72         1.16 o
  -5  14   4        102.12         97.14         1.48 o
  -4  14   4         67.06         76.78         1.33 o
  -3  14   4         79.16         72.92         1.33 o
  -2  14   4         19.02         18.10         0.79 o
  -1  14   4        189.43        188.89         2.28 o
   0  14   4          0.48          0.94         0.50 o
   1  14   4        190.22        190.18         2.23 o
   2  14   4         19.27         18.78         0.74 o
   3  14   4         79.92         73.85         1.31 o
   4  14   4         66.68         75.80         1.29 o
   5  14   4        103.41         98.02         1.46 o
   6  14   4         54.84         49.34         1.16 o
   7  14   4         24.29         27.97         0.83 o
   8  14   4         95.36         90.82         1.28 o
   9  14   4         13.46         15.45         0.60 o
  -8  15   4         78.39         67.63         1.13 o
  -7  15   4         40.81         41.99         0.80 o
  -6  15   4         26.68         28.50         0.78 o
  -5  15   4        101.73        104.76         1.49 o
  -4  15   4         35.95         27.48         0.82 o
  -3  15   4        271.32        298.12         2.98 o
  -2  15   4        595.15        570.56         4.33 o
  -1  15   4        737.88        721.78         5.12 o
   0  15   4        977.19       1013.22         6.53 o
   1  15   4        735.14        722.50         5.44 o
   2  15   4        597.73        586.77         5.07 o
   3  15   4        271.43        294.72         3.30 o
   4  15   4         36.62         27.84         0.76 o
   5  15   4        102.10        103.78         1.31 o
   6  15   4         26.28         27.89         0.74 o
   7  15   4         41.59         40.31         0.82 o
   8  15   4         78.30         66.09         1.04 o
  -7  16   4         32.52         36.34         0.86 o
  -6  16   4         25.25         25.22         0.67 o
  -5  16   4        203.75        204.89         2.46 o
  -4  16   4         66.91         68.06         1.13 o
  -3  16   4        141.15        148.30         1.79 o
  -2  16   4         14.11         16.60         0.73 o
  -1  16   4         56.11         58.56         1.11 o
   0  16   4          3.56          0.91         0.51 o
   1  16   4         56.21         58.89         1.20 o
   2  16   4         14.30         17.15         0.77 o
   3  16   4        141.79        145.68         1.83 o
   4  16   4         67.17         69.76         1.12 o
   5  16   4        203.99        198.88         2.68 o
   6  16   4         25.49         24.70         0.86 o
   7  16   4         32.15         34.15         0.81 o
  -6  17   4          1.38          2.51         0.39 o
  -5  17   4         19.40         21.37         0.66 o
  -4  17   4         88.42         93.69         1.29 o
  -3  17   4         12.46         19.21         0.58 o
  -2  17   4         45.73         49.85         0.94 o
  -1  17   4         65.50         63.68         1.15 o
   0  17   4         36.20         32.34         0.97 o
   1  17   4         65.94         63.81         1.27 o
   2  17   4         46.58         51.14         1.01 o
   3  17   4         12.80         19.90         0.71 o
   4  17   4         87.62         91.32         1.20 o
   5  17   4         19.62         21.40         0.86 o
   6  17   4          1.52          3.33         0.51 o
  -5  18   4          1.84          1.28         1.00 o
  -4  18   4         69.87         80.84         1.21 o
  -3  18   4         89.60        101.26         1.23 o
  -2  18   4         57.23         53.31         0.89 o
  -1  18   4         46.62         47.84         0.93 o
   0  18   4          2.63          0.40         0.40 o
   1  18   4         46.55         48.56         1.10 o
   2  18   4         56.71         50.85         0.86 o
   3  18   4         88.52         96.05         1.55 o
   4  18   4         70.64         80.35         1.41 o
   5  18   4          1.79         -0.01         0.47 o
  -2  19   4         14.36         12.29         0.86 o
  -1  19   4         15.20         15.79         0.76 o
   0  19   4         71.00         58.24         1.73 o
   1  19   4         15.24         16.89         0.70 o
   2  19   4         14.48         12.29         1.31 o
   1   0   5        144.17        123.69         1.61 o
   2   0   5       8806.17       8617.26        51.19 o
   3   0   5       2356.69       2535.23        15.91 o
   4   0   5         90.73        141.53         2.83 o
   5   0   5        734.11        734.22         7.82 o
   6   0   5         48.58         72.99         3.13 o
   7   0   5        130.61        142.37         4.55 o
   8   0   5        112.92        126.03         1.32 o
   9   0   5         22.00         34.26         0.88 o
  10   0   5        376.32        382.02         3.41 o
  11   0   5        349.15        353.70         3.41 o
  12   0   5        125.07        121.24         1.69 o
  13   0   5          1.96          2.27         0.39 o
 -13   1   5         83.87         84.40         1.05 o
 -12   1   5         36.76         32.77         0.88 o
 -11   1   5        118.24        114.45         1.63 o
 -10   1   5        225.68        238.06         2.30 o
  -9   1   5        147.07        131.47         1.46 o
  -8   1   5        225.50        221.75         1.83 o
  -7   1   5        233.30        209.40         5.38 o
  -6   1   5        181.44        173.16         4.90 o
  -5   1   5       1073.41       1099.65        10.17 o
  -4   1   5       4802.37       4649.87        34.78 o
  -3   1   5       1230.99       1310.00        10.64 o
  -2   1   5       1023.43        929.79         6.58 o
  -1   1   5       1506.79       1382.62         8.91 o
   0   1   5      13528.14      12446.16        87.90 o
   1   1   5       1517.67       1407.38        10.29 o
   2   1   5       1029.47        937.21         7.64 o
   3   1   5       1224.32       1324.19         9.07 o
   4   1   5       4804.55       4780.20        38.92 o
   5   1   5       1072.82       1097.35        10.78 o
   6   1   5        179.85        171.51         3.75 o
   7   1   5        233.42        196.06         5.04 o
   8   1   5        225.97        225.70         1.96 o
   9   1   5        145.10        127.43         1.44 o
  10   1   5        225.83        237.70         2.21 o
  11   1   5        116.90        114.22         1.49 o
  12   1   5         37.20         33.28         0.79 o
  13   1   5         83.82         83.59         1.09 o
 -13   2   5         33.13         28.03         0.58 o
 -12   2   5         22.42         17.20         0.69 o
 -11   2   5        103.87        105.75         1.53 o
 -10   2   5        490.79        497.83         3.49 o
  -9   2   5         35.49         35.24         0.80 o
  -8   2   5        541.25        545.81         3.42 o
  -7   2   5        471.11        456.70         8.06 o
  -6   2   5       1182.94       1344.16        13.90 o
  -5   2   5       1114.89       1270.76        11.80 o
  -4   2   5        732.70        752.14         6.39 o
  -3   2   5       3002.02       2794.90        17.66 o
  -2   2   5       7710.34       7203.44        38.70 o
  -1   2   5      13338.74      12700.10        91.53 o
   0   2   5        433.70        532.32         5.08 o
   1   2   5      13342.09      12600.16        84.99 o
   2   2   5       7702.04       7223.36        43.44 o
   3   2   5       3007.33       2849.94        17.15 o
   4   2   5        726.96        746.84         8.01 o
   5   2   5       1104.32       1249.55        10.47 o
   6   2   5       1187.02       1360.71        13.79 o
   7   2   5        470.52        463.39         8.15 o
   8   2   5        544.15        539.28         3.71 o
   9   2   5         35.74         36.40         0.79 o
  10   2   5        492.56        500.48         4.03 o
  11   2   5        103.89        107.15         1.45 o
  12   2   5         22.56         17.88         0.66 o
  13   2   5         33.40         28.70         0.66 o
 -13   3   5         40.21         45.48         0.72 o
 -12   3   5         66.39         65.64         1.04 o
 -11   3   5        147.67        148.04         1.81 o
 -10   3   5        230.27        237.89         2.15 o
  -9   3   5        436.78        463.64         3.31 o
  -8   3   5       1251.92       1231.99         6.62 o
  -7   3   5       1030.79       1013.19        13.28 o
  -6   3   5        777.34        765.00         9.24 o
  -5   3   5       1613.57       1804.13        13.91 o
  -4   3   5       3394.40       3371.66        24.49 o
  -3   3   5        895.26        938.42         7.78 o
  -2   3   5       3085.99       2856.59        23.38 o
  -1   3   5       1962.72       1683.96        14.07 o
   0   3   5       2702.96       2449.97        22.91 o
   1   3   5       1954.83       1690.49        11.51 o
   2   3   5       3089.28       2913.87        18.05 o
   3   3   5        892.82        944.78         7.72 o
   4   3   5       3396.28       3397.28        28.65 o
   5   3   5       1614.01       1799.96        15.85 o
   6   3   5        777.11        755.60         9.25 o
   7   3   5       1032.57       1007.66        12.29 o
   8   3   5       1254.08       1230.78         6.07 o
   9   3   5        435.79        456.06         3.19 o
  10   3   5        230.80        239.74         2.27 o
  11   3   5        147.14        148.43         1.71 o
  12   3   5         66.45         65.62         1.06 o
  13   3   5         40.56         48.06         0.70 o
 -13   4   5          6.70          7.16         0.37 o
 -12   4   5          8.61          4.18         0.45 o
 -11   4   5        110.49        126.01         1.57 o
 -10   4   5        235.80        230.59         2.10 o
  -9   4   5        944.56        952.04         5.80 o
  -8   4   5        762.84        715.61         4.40 o
  -7   4   5         32.40         46.27         3.50 o
  -6   4   5        580.79        631.41         9.48 o
  -5   4   5        497.18        527.37         6.18 o
  -4   4   5        466.55        466.61         4.76 o
  -3   4   5       1459.07       1515.08        11.02 o
  -2   4   5       1585.66       1557.58        18.85 o
  -1   4   5        167.93        161.15         2.39 o
   0   4   5        348.13        383.53         3.85 o
   1   4   5        168.73        168.85         2.72 o
   2   4   5       1577.12       1583.99        11.60 o
   3   4   5       1452.89       1495.73        12.04 o
   4   4   5        468.01        457.71         5.40 o
   5   4   5        496.94        525.34         6.42 o
   6   4   5        575.50        642.89         8.05 o
   7   4   5         32.33         42.18         2.61 o
   8   4   5        762.78        716.11         4.10 o
   9   4   5        939.76        951.55         5.30 o
  10   4   5        234.69        229.59         2.09 o
  11   4   5        109.82        124.29         1.46 o
  12   4   5          8.55          4.47         0.41 o
  13   4   5          6.58          6.21         0.33 o
 -13   5   5         18.04         20.77         0.65 o
 -12   5   5         49.32         42.94         0.85 o
 -11   5   5         22.36         25.25         0.74 o
 -10   5   5          4.35          6.58         0.50 o
  -9   5   5        262.92        273.35         2.16 o
  -8   5   5        741.94        756.40         5.88 o
  -7   5   5        107.39        111.12         1.35 o
  -6   5   5        637.44        657.63        11.44 o
  -5   5   5        131.66        158.02         3.58 o
  -4   5   5        868.52        907.01         8.76 o
  -3   5   5        327.02        341.86         3.95 o
  -2   5   5        928.14        866.71        12.89 o
  -1   5   5        314.28        323.45         3.77 o
   0   5   5        318.29        276.44         3.37 o
   1   5   5        311.40        327.74         3.39 o
   2   5   5        928.03        872.69         7.13 o
   3   5   5        328.03        342.26         4.37 o
   4   5   5        873.96        928.55        11.11 o
   5   5   5        130.28        160.32         3.73 o
   6   5   5        636.63        665.72         8.48 o
   7   5   5        105.41        112.07         1.34 o
   8   5   5        742.12        774.78         4.58 o
   9   5   5        263.40        275.66         2.27 o
  10   5   5          4.17          6.47         0.51 o
  11   5   5         22.17         25.46         0.71 o
  12   5   5         49.20         42.93         0.70 o
  13   5   5         18.52         20.27         0.48 o
 -13   6   5          1.04          0.79         0.42 o
 -12   6   5         13.45         11.10         0.50 o
 -11   6   5        132.16        135.27         1.62 o
 -10   6   5        113.24        119.14         1.60 o
  -9   6   5        152.68        147.68         1.72 o
  -8   6   5         69.59         73.08         1.11 o
  -7   6   5         13.48         14.84         0.52 o
  -6   6   5        413.21        426.64         9.33 o
  -5   6   5        129.08        133.24         3.60 o
  -4   6   5        335.53        349.06         4.70 o
  -3   6   5       1649.56       1824.22        16.63 o
  -2   6   5       3388.72       3504.10        39.28 o
  -1   6   5        114.36        110.47         2.01 o
   0   6   5       5439.27       5835.24        33.84 o
   1   6   5        112.15        110.97         2.04 o
   2   6   5       3386.62       3578.95        22.19 o
   3   6   5       1644.50       1818.68        20.75 o
   4   6   5        335.51        359.95         5.68 o
   5   6   5        131.66        138.52         3.56 o
   6   6   5        413.07        423.41         6.74 o
   7   6   5         13.40         16.01         0.56 o
   8   6   5         70.13         75.19         1.16 o
   9   6   5        153.86        147.65         1.68 o
  10   6   5        112.67        117.52         1.50 o
  11   6   5        131.47        131.80         1.36 o
  12   6   5         13.45         11.73         0.46 o
  13   6   5          1.06          1.30         0.43 o
 -13   7   5         76.96         83.07         7.69 o
 -12   7   5          8.26          1.51         0.38 o
 -11   7   5         27.74         27.80         0.80 o
 -10   7   5         32.22         26.75         0.90 o
  -9   7   5         37.84         35.65         0.98 o
  -8   7   5        114.04        118.38         1.53 o
  -7   7   5        143.84        120.25         1.35 o
  -6   7   5        498.88        525.12         3.46 o
  -5   7   5        409.52        410.90         8.29 o
  -4   7   5        171.20        167.22         3.93 o
  -3   7   5        225.24        231.00         3.69 o
  -2   7   5         92.74         81.09         2.47 o
  -1   7   5        801.56        847.72         8.57 o
   0   7   5        944.38        970.85         8.53 o
   1   7   5        812.64        860.76         8.06 o
   2   7   5         92.87         83.66         2.25 o
   3   7   5        223.49        235.49         4.50 o
   4   7   5        170.02        168.08         4.23 o
   5   7   5        409.63        406.57         6.88 o
   6   7   5        500.71        526.92         3.74 o
   7   7   5        143.34        121.12         1.47 o
   8   7   5        113.66        117.99         1.56 o
   9   7   5         37.26         33.02         0.86 o
  10   7   5         31.73         27.38         0.77 o
  11   7   5         27.83         25.68         0.65 o
  12   7   5          8.09          2.12         0.38 o
  13   7   5         77.37         87.68         6.50 o
 -12   8   5          3.67          2.78         0.49 o
 -11   8   5         13.99          4.56         0.43 o
 -10   8   5         11.80         13.16         0.69 o
  -9   8   5        301.16        278.23         2.74 o
  -8   8   5         44.63         55.32         1.08 o
  -7   8   5         14.38         12.01         0.55 o
  -6   8   5        416.25        422.39         2.92 o
  -5   8   5         69.64         67.68         1.45 o
  -4   8   5        100.12        104.04         4.17 o
  -3   8   5       1230.44       1315.93        20.55 o
  -2   8   5       1577.01       1558.95        14.41 o
  -1   8   5        967.89        940.10         9.60 o
   0   8   5       1157.12       1171.43        10.74 o
   1   8   5        964.06        955.62         9.32 o
   2   8   5       1580.75       1579.70        14.50 o
   3   8   5       1234.66       1329.19        14.74 o
   4   8   5         99.93        101.19         3.47 o
   5   8   5         69.66         66.22         1.53 o
   6   8   5        418.02        424.28         3.25 o
   7   8   5         14.45         13.80         0.60 o
   8   8   5         45.32         56.86         1.05 o
   9   8   5        300.35        268.45         2.29 o
  10   8   5         11.91         11.54         0.56 o
  11   8   5         13.95          5.39         0.52 o
  12   8   5          3.59          3.51         0.41 o
 -12   9   5         33.96         38.49         0.86 o
 -11   9   5         56.47         46.68         0.94 o
 -10   9   5         45.91         42.45         1.03 o
  -9   9   5         14.20         16.63         0.78 o
  -8   9   5        230.49        233.33         2.25 o
  -7   9   5        219.06        191.24         1.98 o
  -6   9   5         13.79         14.50         0.59 o
  -5   9   5         31.24         33.04         0.74 o
  -4   9   5        349.82        356.47         3.70 o
  -3   9   5         21.92         31.85         2.09 o
  -2   9   5        398.19        417.82         6.64 o
  -1   9   5        219.66        207.06         4.71 o
   0   9   5       1850.30       1798.25        16.78 o
   1   9   5        219.90        208.01         4.06 o
   2   9   5        394.89        429.37         7.55 o
   3   9   5         21.77         28.79         2.09 o
   4   9   5        354.68        355.13         4.16 o
   5   9   5         31.95         33.66         0.84 o
   6   9   5         14.07         15.18         0.61 o
   7   9   5        218.89        183.29         2.08 o
   8   9   5        230.28        229.59         2.27 o
   9   9   5         14.47         15.73         0.68 o
  10   9   5         46.14         42.55         0.91 o
  11   9   5         56.99         48.70         0.94 o
  12   9   5         33.88         41.54         0.95 o
 -11  10   5         18.81         14.57         0.64 o
 -10  10   5         65.57         71.84         1.26 o
  -9  10   5        271.15        300.29         3.19 o
  -8  10   5        206.60        212.27         2.16 o
  -7  10   5        336.37        352.77         2.82 o
  -6  10   5        111.28         91.57         1.30 o
  -5  10   5        497.27        494.51         3.47 o
  -4  10   5       1405.15       1468.80         7.54 o
  -3  10   5        335.05        314.14         2.71 o
  -2  10   5        580.68        579.45         8.35 o
  -1  10   5        601.43        627.68        10.32 o
   0  10   5       2791.42       2897.58        25.91 o
   1  10   5        606.02        634.64         9.63 o
   2  10   5        579.30        581.81        10.01 o
   3  10   5        336.76        312.31         2.90 o
   4  10   5       1405.34       1456.78         7.53 o
   5  10   5        496.21        485.24         3.45 o
   6  10   5        112.73         91.18         1.34 o
   7  10   5        339.69        344.75         3.40 o
   8  10   5        206.22        209.36         2.25 o
   9  10   5        272.10        300.63         2.84 o
  10  10   5         65.90         70.89         1.17 o
  11  10   5         18.74         14.30         0.54 o
 -11  11   5          4.48          4.24         0.45 o
 -10  11   5        164.38        153.05         1.75 o
  -9  11   5         29.50         29.12         0.85 o
  -8  11   5        480.57        511.16         4.37 o
  -7  11   5        304.51        290.05         2.52 o
  -6  11   5        619.71        628.53         4.11 o
  -5  11   5        677.15        717.13         5.78 o
  -4  11   5        157.69        150.45         1.62 o
  -3  11   5         90.95        100.94         1.24 o
  -2  11   5        253.40        226.56         1.99 o
  -1  11   5        599.17        650.63         4.23 o
   0  11   5          0.54          0.86         0.42 o
   1  11   5        601.19        661.67         4.19 o
   2  11   5        254.85        228.50         2.02 o
   3  11   5         93.03        103.95         1.37 o
   4  11   5        158.13        152.15         1.73 o
   5  11   5        676.76        712.59         4.57 o
   6  11   5        616.56        612.75         4.34 o
   7  11   5        304.48        292.09         2.76 o
   8  11   5        481.15        506.49         3.85 o
   9  11   5         29.31         28.15         0.82 o
  10  11   5        164.54        150.49         1.98 o
  11  11   5          4.28          4.05         0.34 o
 -10  12   5         54.54         51.01         1.05 o
  -9  12   5        121.60        148.76         1.80 o
  -8  12   5         31.60         28.54         0.80 o
  -7  12   5        171.66        179.29         1.95 o
  -6  12   5         47.34         51.86         1.16 o
  -5  12   5        215.27        198.56         2.20 o
  -4  12   5         50.88         40.93         0.93 o
  -3  12   5        698.86        668.24         5.31 o
  -2  12   5        403.05        398.42         2.99 o
  -1  12   5          9.24         13.31         0.69 o
   0  12   5        165.41        184.91         1.87 o
   1  12   5          9.41         11.67         0.65 o
   2  12   5        405.22        400.35         3.32 o
   3  12   5        695.49        668.04         4.40 o
   4  12   5         50.82         41.06         1.13 o
   5  12   5        215.05        192.40         2.49 o
   6  12   5         48.03         50.29         1.06 o
   7  12   5        170.59        174.51         2.04 o
   8  12   5         31.50         28.73         0.81 o
   9  12   5        122.36        149.40         1.64 o
  10  12   5         54.18         50.56         0.88 o
 -10  13   5          2.42          2.82         0.45 o
  -9  13   5         39.96         40.32         0.96 o
  -8  13   5         31.42         39.13         0.94 o
  -7  13   5         46.45         35.86         0.94 o
  -6  13   5        166.94        159.10         2.02 o
  -5  13   5        547.86        517.42         4.20 o
  -4  13   5        336.95        341.27         2.85 o
  -3  13   5        550.98        526.69         3.94 o
  -2  13   5         42.58         40.99         1.02 o
  -1  13   5       2013.58       1950.15        17.28 o
   0  13   5         58.93         72.05         1.29 o
   1  13   5       2011.93       1950.21        10.05 o
   2  13   5         41.64         41.07         0.99 o
   3  13   5        555.81        532.32         4.26 o
   4  13   5        335.15        336.55         2.91 o
   5  13   5        547.38        513.11         4.35 o
   6  13   5        166.83        157.60         2.21 o
   7  13   5         46.15         35.06         1.03 o
   8  13   5         30.51         37.91         0.83 o
   9  13   5         40.29         40.29         1.02 o
  10  13   5          2.50          3.20         0.42 o
  -9  14   5         38.07         42.35         1.00 o
  -8  14   5         19.82         21.06         0.68 o
  -7  14   5         67.00         77.01         1.22 o
  -6  14   5         14.23         17.00         0.74 o
  -5  14   5        133.06        131.91         1.79 o
  -4  14   5         16.53         16.36         0.72 o
  -3  14   5        114.23         97.56         1.57 o
  -2  14   5        153.28        170.35         2.15 o
  -1  14   5          9.40          5.02         0.55 o
   0  14   5        699.44        720.93         5.07 o
   1  14   5          9.32          4.60         0.52 o
   2  14   5        151.07        165.90         2.16 o
   3  14   5        114.67         97.44         1.48 o
   4  14   5         17.13         16.23         0.62 o
   5  14   5        132.74        128.49         1.63 o
   6  14   5         13.77         15.80         0.84 o
   7  14   5         66.76         74.04         1.29 o
   8  14   5         20.24         20.26         0.57 o
   9  14   5         37.58         38.08         0.81 o
  -8  15   5         31.24         31.58         0.75 o
  -7  15   5        102.97         99.97         1.39 o
  -6  15   5          7.23          8.91         0.56 o
  -5  15   5         16.15         16.44         0.63 o
  -4  15   5         66.76         76.38         1.23 o
  -3  15   5        492.96        455.02         3.64 o
  -2  15   5        295.25        292.16         2.87 o
  -1  15   5       1160.07       1087.58         6.95 o
   0  15   5        228.99        190.32         2.11 o
   1  15   5       1161.70       1084.32         8.27 o
   2  15   5        293.87        290.92         2.90 o
   3  15   5        492.80        455.52         3.72 o
   4  15   5         67.28         79.36         1.23 o
   5  15   5         15.56         15.29         0.58 o
   6  15   5          7.49          7.65         0.49 o
   7  15   5        103.76         98.95         1.37 o
   8  15   5         31.43         31.90         0.76 o
  -7  16   5         42.20         41.96         0.94 o
  -6  16   5        127.14        133.71         1.61 o
  -5  16   5          4.05          3.86         0.41 o
  -4  16   5         23.95         21.25         0.64 o
  -3  16   5        156.42        162.71         1.87 o
  -2  16   5         44.62         51.52         1.11 o
  -1  16   5          5.26          6.80         0.59 o
   0  16   5        139.26        124.21         1.79 o
   1  16   5          5.40          6.63         0.58 o
   2  16   5         44.50         50.93         1.17 o
   3  16   5        153.99        157.72         1.90 o
   4  16   5         23.80         20.84         0.68 o
   5  16   5          4.14          4.31         0.57 o
   6  16   5        126.29        127.74         1.76 o
   7  16   5         42.32         39.53         0.92 o
  -6  17   5         10.06          8.95         0.65 o
  -5  17   5         24.54         24.61         0.70 o
  -4  17   5         33.39         30.84         0.66 o
  -3  17   5        149.63        161.12         1.64 o
  -2  17   5         11.52         14.69         0.59 o
  -1  17   5         10.87         16.24         0.63 o
   0  17   5         21.10         12.89         0.68 o
   1  17   5         10.62         15.38         0.67 o
   2  17   5         11.69         13.83         0.56 o
   3  17   5        149.02        158.24         1.85 o
   4  17   5         33.77         31.38         0.88 o
   5  17   5         24.40         23.42         0.86 o
   6  17   5          9.85          8.51         0.53 o
  -4  18   5         28.58         35.12         0.89 o
  -3  18   5         12.19          9.05         0.41 o
  -2  18   5         20.42         27.17         0.62 o
  -1  18   5         22.96         22.34         0.66 o
   0  18   5          5.70          5.25         0.44 o
   1  18   5         22.85         23.50         0.71 o
   2  18   5         20.06         27.57         0.77 o
   3  18   5         12.47          8.60         0.52 o
   4  18   5         28.60         34.59         0.90 o
  -1  19   5          9.77          6.58         0.44 o
   0  19   5         16.59         13.05         0.52 o
   1  19   5         10.15          7.18         0.57 o
   0   0   6       3043.79       2888.48        39.88 o
   1   0   6       1802.72       1681.90        14.59 o
   2   0   6       2541.74       2567.74        15.82 o
   3   0   6         42.98         41.57         1.28 o
   4   0   6        159.47        114.77         2.39 o
   5   0   6        376.21        439.95         5.65 o
   6   0   6        906.23        938.09        11.93 o
   7   0   6        565.90        531.36         9.34 o
   8   0   6       2566.45       2509.05        13.73 o
   9   0   6        525.77        529.49         4.00 o
  10   0   6        253.51        287.17         2.49 o
  11   0   6         43.17         46.07         0.99 o
  12   0   6         20.59         20.16         0.79 o
  13   0   6          9.45          7.22         0.40 o
 -13   1   6         14.99         11.21         0.46 o
 -12   1   6         11.58          9.92         0.59 o
 -11   1   6         67.22         65.79         1.17 o
 -10   1   6        110.91        104.57         1.51 o
  -9   1   6        791.01        791.86         4.62 o
  -8   1   6        379.57        363.65         3.06 o
  -7   1   6        385.84        414.81         8.04 o
  -6   1   6       1199.27       1178.36        13.68 o
  -5   1   6       1074.32       1165.73        11.11 o
  -4   1   6        429.89        393.30         4.47 o
  -3   1   6        485.11        562.37         4.94 o
  -2   1   6       2861.26       2545.89        14.75 o
  -1   1   6        411.47        461.12         4.20 o
   0   1   6         52.34         42.10         1.16 o
   1   1   6        410.75        467.36         4.49 o
   2   1   6       2868.89       2556.30        17.05 o
   3   1   6        486.10        567.92         5.33 o
   4   1   6        426.80        401.96         4.79 o
   5   1   6       1080.15       1183.60        11.52 o
   6   1   6       1202.81       1184.81        11.76 o
   7   1   6        382.29        412.88         7.61 o
   8   1   6        377.22        362.54         2.52 o
   9   1   6        791.33        787.08         5.32 o
  10   1   6        109.81        101.95         1.33 o
  11   1   6         66.87         66.01         1.14 o
  12   1   6         11.82         10.21         0.56 o
  13   1   6         14.69         12.58         0.48 o
 -13   2   6         72.77         81.82         1.01 o
 -12   2   6         21.55         17.02         0.66 o
 -11   2   6        266.64        271.61         2.50 o
 -10   2   6        661.53        622.75         4.30 o
  -9   2   6        148.97        136.98         1.50 o
  -8   2   6         44.84         51.22         0.86 o
  -7   2   6        332.24        333.24         6.90 o
  -6   2   6        460.61        558.32         8.13 o
  -5   2   6        973.83       1020.02        10.38 o
  -4   2   6       2039.57       1629.65        12.12 o
  -3   2   6        261.91        227.01         2.69 o
  -2   2   6       6173.03       5919.75        33.69 o
  -1   2   6       4398.83       4399.41        26.46 o
   0   2   6       1149.34       1301.41        11.12 o
   1   2   6       4392.27       4363.43        25.14 o
   2   2   6       6182.75       6039.31        36.23 o
   3   2   6        261.43        234.19         3.97 o
   4   2   6       2033.85       1632.15        14.15 o
   5   2   6        977.98       1021.93        12.65 o
   6   2   6        462.06        568.01         7.60 o
   7   2   6        331.66        346.49         7.07 o
   8   2   6         45.15         50.84         0.92 o
   9   2   6        149.04        136.33         1.56 o
  10   2   6        661.04        623.49         5.04 o
  11   2   6        266.07        274.95         2.50 o
  12   2   6         20.93         16.30         0.61 o
  13   2   6         73.10         83.66         1.03 o
 -13   3   6         36.05         25.46         0.57 o
 -12   3   6        130.21        138.32         1.60 o
 -11   3   6         44.55         45.44         1.01 o
 -10   3   6        229.68        235.50         2.35 o
  -9   3   6       1246.01       1231.91         7.13 o
  -8   3   6         83.50         90.89         1.17 o
  -7   3   6        564.36        509.25         9.74 o
  -6   3   6         45.94         62.57         2.64 o
  -5   3   6        163.58        129.75         4.70 o
  -4   3   6       2315.69       2299.84        19.33 o
  -3   3   6       1790.93       1949.36        15.05 o
  -2   3   6        786.27        794.46         9.64 o
  -1   3   6       4382.04       4149.11        27.83 o
   0   3   6       2395.95       2466.25        16.80 o
   1   3   6       4394.27       4164.17        23.65 o
   2   3   6        782.98        806.95         7.16 o
   3   3   6       1794.76       1959.23        13.60 o
   4   3   6       2317.07       2319.28        15.42 o
   5   3   6        163.36        122.03         2.85 o
   6   3   6         46.09         64.59         2.54 o
   7   3   6        564.34        520.68         8.45 o
   8   3   6         82.01         88.10         1.15 o
   9   3   6       1249.68       1220.48         6.49 o
  10   3   6        229.60        236.87         2.28 o
  11   3   6         45.07         45.04         0.93 o
  12   3   6        129.63        139.76         1.53 o
  13   3   6         35.81         24.77         0.51 o
 -13   4   6         54.39         50.85         0.97 o
 -12   4   6         43.71         48.52         0.97 o
 -11   4   6        220.42        208.73         2.16 o
 -10   4   6        180.10        182.12         1.82 o
  -9   4   6         80.58         78.39         1.12 o
  -8   4   6        560.00        521.31         4.00 o
  -7   4   6         56.13         71.82         1.41 o
  -6   4   6        102.44        133.47         3.89 o
  -5   4   6        499.42        482.68         6.41 o
  -4   4   6       2157.11       2052.53        15.20 o
  -3   4   6        758.13        851.76         7.88 o
  -2   4   6       1079.06       1200.73        10.93 o
  -1   4   6       1174.07       1028.40         8.72 o
   0   4   6       2461.57       2215.79        15.61 o
   1   4   6       1184.60       1060.10         7.99 o
   2   4   6       1087.67       1219.59         9.16 o
   3   4   6        754.74        856.59         7.65 o
   4   4   6       2150.45       2076.94        17.04 o
   5   4   6        500.32        491.14         6.85 o
   6   4   6        101.58        132.04         3.67 o
   7   4   6         57.05         74.95         1.51 o
   8   4   6        559.45        523.04         3.38 o
   9   4   6         81.12         78.54         1.16 o
  10   4   6        180.65        182.71         1.92 o
  11   4   6        219.39        204.10         1.87 o
  12   4   6         43.20         47.68         0.80 o
  13   4   6         54.22         51.58         0.83 o
 -13   5   6         24.55         24.80         0.73 o
 -12   5   6         60.91         57.26         0.99 o
 -11   5   6          7.01          6.93         0.49 o
 -10   5   6          9.33         12.96         0.57 o
  -9   5   6        160.50        148.82         1.59 o
  -8   5   6        179.55        181.81         1.82 o
  -7   5   6        235.01        203.54         1.73 o
  -6   5   6         33.67         20.79         2.17 o
  -5   5   6        311.01        334.14         5.50 o
  -4   5   6        682.10        711.15         8.73 o
  -3   5   6       1468.30       1357.08        11.94 o
  -2   5   6       1938.98       2240.97        16.30 o
  -1   5   6        625.63        709.32         6.36 o
   0   5   6       2231.45       2184.72        13.85 o
   1   5   6        622.56        712.27         5.85 o
   2   5   6       1929.31       2261.07        14.44 o
   3   5   6       1466.08       1378.68        11.47 o
   4   5   6        682.72        708.62         9.34 o
   5   5   6        308.49        333.84         6.02 o
   6   5   6         32.57         27.57         1.73 o
   7   5   6        234.02        206.71         1.87 o
   8   5   6        177.83        179.46         1.77 o
   9   5   6        159.79        146.13         1.67 o
  10   5   6          9.47         12.52         0.57 o
  11   5   6          6.78          6.07         0.48 o
  12   5   6         60.82         57.54         0.77 o
  13   5   6         24.53         25.08         0.64 o
 -13   6   6         27.39         24.24         0.86 o
 -12   6   6         26.30         22.28         0.65 o
 -11   6   6        256.16        245.56         2.37 o
 -10   6   6         78.68         75.96         1.23 o
  -9   6   6        149.09        130.28         1.52 o
  -8   6   6         32.28         29.49         0.73 o
  -7   6   6          5.07          3.45         0.39 o
  -6   6   6         82.93         91.25         2.16 o
  -5   6   6        580.42        587.75         8.26 o
  -4   6   6        322.14        289.25         5.25 o
  -3   6   6       1295.52       1506.48        13.42 o
  -2   6   6       4193.78       4223.28        47.97 o
  -1   6   6        868.53        850.54        10.39 o
   0   6   6        908.00        709.81         6.76 o
   1   6   6        876.39        873.55         7.46 o
   2   6   6       4185.68       4272.19        25.95 o
   3   6   6       1306.95       1503.26        11.85 o
   4   6   6        323.93        296.55         5.23 o
   5   6   6        584.24        588.58         8.13 o
   6   6   6         82.73         95.92         2.30 o
   7   6   6          4.91          3.17         0.40 o
   8   6   6         32.42         30.27         0.77 o
   9   6   6        149.63        131.30         1.54 o
  10   6   6         79.74         74.82         1.15 o
  11   6   6        257.75        247.32         2.17 o
  12   6   6         26.02         22.07         0.64 o
  13   6   6         27.56         24.61         0.79 o
 -12   7   6         88.04         82.21         1.38 o
 -11   7   6          9.95          9.88         0.58 o
 -10   7   6         23.47         21.42         0.76 o
  -9   7   6        160.23        163.14         1.85 o
  -8   7   6        790.17        773.86         5.36 o
  -7   7   6        189.85        171.96         1.65 o
  -6   7   6        115.36        117.92         1.32 o
  -5   7   6         99.30        138.49         4.23 o
  -4   7   6        108.93        107.13         3.33 o
  -3   7   6        291.39        294.59         4.63 o
  -2   7   6        697.25        697.86         9.09 o
  -1   7   6        616.43        551.83         6.94 o
   0   7   6        693.17        842.53         7.90 o
   1   7   6        616.09        565.74         6.34 o
   2   7   6        696.82        704.39         8.03 o
   3   7   6        292.55        305.44         5.38 o
   4   7   6        109.86        108.58         3.32 o
   5   7   6        100.10        140.55         4.01 o
   6   7   6        115.99        119.55         1.48 o
   7   7   6        190.65        173.40         1.75 o
   8   7   6        793.18        778.69         4.74 o
   9   7   6        159.18        161.75         1.75 o
  10   7   6         23.52         19.98         0.67 o
  11   7   6         10.00          9.27         0.49 o
  12   7   6         88.76         85.30         1.35 o
 -12   8   6         13.25         13.68         0.58 o
 -11   8   6         49.91         60.92         1.23 o
 -10   8   6        154.33        155.26         2.04 o
  -9   8   6          3.13          7.33         0.56 o
  -8   8   6        103.94         97.83         1.37 o
  -7   8   6         14.21         11.03         0.53 o
  -6   8   6        212.09        196.07         1.78 o
  -5   8   6        576.88        572.65         3.92 o
  -4   8   6         50.02         43.38         3.24 o
  -3   8   6        208.46        230.81         5.24 o
  -2   8   6        129.92        154.17         3.98 o
  -1   8   6       2749.52       2909.16        23.62 o
   0   8   6         65.99        140.26         3.30 o
   1   8   6       2742.47       2918.61        21.81 o
   2   8   6        131.13        155.99         4.59 o
   3   8   6        208.03        232.85         5.44 o
   4   8   6         49.70         43.07         2.57 o
   5   8   6        573.58        560.91         4.36 o
   6   8   6        212.17        196.19         2.11 o
   7   8   6         13.90          9.97         0.58 o
   8   8   6        104.32         97.76         1.39 o
   9   8   6          3.18          7.65         0.52 o
  10   8   6        154.14        147.19         1.65 o
  11   8   6         50.13         56.84         0.88 o
  12   8   6         13.33         14.05         0.58 o
 -12   9   6          6.67          6.55         0.46 o
 -11   9   6         17.89         17.34         0.68 o
 -10   9   6        156.82        169.90         2.29 o
  -9   9   6        168.19        167.35         1.92 o
  -8   9   6        391.11        365.29         2.86 o
  -7   9   6        109.59         91.15         1.29 o
  -6   9   6        670.90        650.40         4.42 o
  -5   9   6        420.39        426.67         3.02 o
  -4   9   6        318.91        290.74         2.55 o
  -3   9   6        112.73        148.64         4.78 o
  -2   9   6         41.32         49.76         2.36 o
  -1   9   6         89.67         80.93         3.24 o
   0   9   6          8.16          0.22         0.98 o
   1   9   6         89.69         75.67         2.50 o
   2   9   6         42.77         50.88         2.52 o
   3   9   6        113.84        158.01         4.69 o
   4   9   6        316.70        291.77         3.17 o
   5   9   6        423.61        429.61         3.32 o
   6   9   6        668.10        646.29         4.43 o
   7   9   6        110.94         92.29         1.55 o
   8   9   6        393.16        362.34         3.02 o
   9   9   6        168.11        171.40         1.87 o
  10   9   6        156.73        166.86         1.81 o
  11   9   6         18.09         16.00         0.52 o
  12   9   6          6.94          6.78         0.49 o
 -11  10   6        101.04        104.09         1.46 o
 -10  10   6        126.11        133.04         1.89 o
  -9  10   6        182.02        181.49         2.04 o
  -8  10   6         19.02         23.42         0.72 o
  -7  10   6       1489.54       1516.60        10.55 o
  -6  10   6        134.17        129.42         1.46 o
  -5  10   6        511.06        502.96         3.54 o
  -4  10   6        134.26        119.20         1.43 o
  -3  10   6         14.44         17.07         0.56 o
  -2  10   6         56.70         57.05         1.20 o
  -1  10   6        109.79         84.20         3.41 o
   0  10   6        792.93        877.95        11.86 o
   1  10   6        108.40         82.88         3.61 o
   2  10   6         56.60         60.18         1.64 o
   3  10   6         14.51         15.98         0.68 o
   4  10   6        135.63        117.89         1.51 o
   5  10   6        513.29        503.83         3.70 o
   6  10   6        136.09        134.15         1.70 o
   7  10   6       1491.62       1512.28         9.01 o
   8  10   6         18.91         23.24         0.80 o
   9  10   6        181.95        176.13         1.84 o
  10  10   6        126.12        126.63         1.61 o
  11  10   6        101.91        102.91         1.27 o
 -11  11   6          7.25          7.82         0.46 o
 -10  11   6         74.63         71.14         1.31 o
  -9  11   6         55.31         50.63         0.98 o
  -8  11   6        223.43        235.23         2.10 o
  -7  11   6        101.41        132.85         1.57 o
  -6  11   6        864.96        841.09         5.63 o
  -5  11   6        915.31        892.60         7.92 o
  -4  11   6        228.53        231.70         2.25 o
  -3  11   6       1108.26       1071.57         5.85 o
  -2  11   6        127.11        119.20         1.46 o
  -1  11   6        160.70        171.95         1.66 o
   0  11   6        344.94        378.86         2.78 o
   1  11   6        158.07        171.39         1.82 o
   2  11   6        127.36        120.71         1.55 o
   3  11   6       1106.38       1075.40         7.18 o
   4  11   6        228.48        229.05         2.36 o
   5  11   6        914.18        904.82         6.24 o
   6  11   6        864.63        835.48         6.00 o
   7  11   6        100.82        130.06         1.88 o
   8  11   6        222.69        232.95         2.31 o
   9  11   6         55.04         51.17         0.99 o
  10  11   6         74.47         69.21         1.10 o
  11  11   6          7.56          6.89         0.41 o
 -10  12   6         12.44         10.51         0.58 o
  -9  12   6         60.60         56.30         1.05 o
  -8  12   6        164.51        168.82         1.82 o
  -7  12   6        265.33        263.82         2.66 o
  -6  12   6        298.30        289.19         2.68 o
  -5  12   6        540.61        522.01         3.90 o
  -4  12   6        259.47        265.98         2.39 o
  -3  12   6        161.74        166.33         1.92 o
  -2  12   6        787.27        764.37         4.58 o
  -1  12   6         96.94        102.28         1.43 o
   0  12   6         32.75         28.34         0.73 o
   1  12   6         97.77        104.41         1.37 o
   2  12   6        784.30        761.72         5.07 o
   3  12   6        160.47        165.70         2.11 o
   4  12   6        260.36        265.32         2.67 o
   5  12   6        540.71        527.26         4.77 o
   6  12   6        297.78        284.47         3.25 o
   7  12   6        266.92        262.12         2.56 o
   8  12   6        164.50        167.18         1.84 o
   9  12   6         61.18         57.04         0.95 o
  10  12   6         12.95         10.92         0.47 o
 -10  13   6         47.33         35.20         1.14 o
  -9  13   6         30.53         21.38         0.72 o
  -8  13   6         80.96         81.16         1.43 o
  -7  13   6         17.84         18.17         0.68 o
  -6  13   6        396.13        385.27         3.17 o
  -5  13   6        664.04        658.76         4.94 o
  -4  13   6         30.80         23.22         0.76 o
  -3  13   6        261.73        261.94         2.50 o
  -2  13   6       1326.12       1333.69         8.65 o
  -1  13   6         17.01         20.82         0.76 o
   0  13   6       1100.31       1086.19         6.22 o
   1  13   6         17.45         20.95         0.74 o
   2  13   6       1325.06       1332.66        11.47 o
   3  13   6        261.53        263.66         2.69 o
   4  13   6         30.35         22.59         0.84 o
   5  13   6        665.56        657.00         5.51 o
   6  13   6        396.58        381.55         4.14 o
   7  13   6         17.53         18.61         0.80 o
   8  13   6         81.48         77.74         1.08 o
   9  13   6         30.45         21.37         0.58 o
  10  13   6         47.36         34.27         1.02 o
  -9  14   6         19.26         23.02         0.79 o
  -8  14   6         16.86         22.77         0.79 o
  -7  14   6          5.85          9.06         0.57 o
  -6  14   6         55.00         47.03         0.96 o
  -5  14   6         28.68         30.11         0.85 o
  -4  14   6        157.09        142.34         1.78 o
  -3  14   6        162.30        162.64         2.06 o
  -2  14   6         71.84         81.73         1.41 o
  -1  14   6         44.71         51.53         1.10 o
   0  14   6        390.25        386.27         3.38 o
   1  14   6         44.86         52.08         1.15 o
   2  14   6         69.92         77.32         1.45 o
   3  14   6        161.64        160.61         1.92 o
   4  14   6        156.79        140.33         1.77 o
   5  14   6         28.20         30.65         0.86 o
   6  14   6         54.65         46.57         1.29 o
   7  14   6          5.93         10.16         0.64 o
   8  14   6         17.16         21.88         0.65 o
   9  14   6         19.43         23.28         0.74 o
  -8  15   6         42.20         47.53         1.29 o
  -7  15   6         13.26         16.79         0.70 o
  -6  15   6         37.62         35.72         0.91 o
  -5  15   6        117.69        130.86         1.53 o
  -4  15   6        102.69         79.73         1.25 o
  -3  15   6        154.72        155.80         1.77 o
  -2  15   6        440.76        428.88         3.53 o
  -1  15   6        371.26        382.74         3.38 o
   0  15   6        725.10        737.89         5.25 o
   1  15   6        371.03        372.98         4.02 o
   2  15   6        443.14        431.16         3.71 o
   3  15   6        154.30        153.60         1.88 o
   4  15   6        104.51         81.67         1.34 o
   5  15   6        119.20        129.43         1.70 o
   6  15   6         37.87         35.93         0.92 o
   7  15   6         13.36         17.97         0.62 o
   8  15   6         42.00         45.99         0.91 o
  -7  16   6         18.73         22.24         0.92 o
  -6  16   6         41.08         35.37         0.77 o
  -5  16   6         20.56         22.32         0.66 o
  -4  16   6          0.23          0.38         0.38 o
  -3  16   6        422.48        423.07         3.37 o
  -2  16   6          4.30          3.53         0.52 o
  -1  16   6        104.89        107.80         1.55 o
   0  16   6        222.00        195.45         2.31 o
   1  16   6        106.53        108.70         1.57 o
   2  16   6          4.36          4.12         0.54 o
   3  16   6        419.77        416.57         3.58 o
   4  16   6          0.22          0.35         0.42 o
   5  16   6         20.93         23.49         0.87 o
   6  16   6         40.94         33.51         0.79 o
   7  16   6         19.04         21.36         0.71 o
  -6  17   6         29.59         34.18         1.12 o
  -5  17   6         32.36         36.42         0.86 o
  -4  17   6         98.81         96.88         1.28 o
  -3  17   6        146.79        158.19         1.59 o
  -2  17   6        110.37         99.79         1.32 o
  -1  17   6         21.96         17.74         0.68 o
   0  17   6          1.94          0.62         0.48 o
   1  17   6         21.95         18.28         0.69 o
   2  17   6        110.72         99.54         1.48 o
   3  17   6        148.82        161.86         2.00 o
   4  17   6         99.55         95.36         1.43 o
   5  17   6         32.62         34.75         0.92 o
   6  17   6         30.14         33.46         1.78 o
  -4  18   6        129.52        155.01         2.53 o
  -3  18   6         34.25         36.31         0.75 o
  -2  18   6        153.55        163.14         2.08 o
  -1  18   6         28.18         25.00         0.77 o
   0  18   6        104.79         82.61         1.28 o
   1  18   6         28.07         23.62         0.70 o
   2  18   6        152.52        161.06         2.18 o
   3  18   6         33.85         32.93         0.76 o
   4  18   6        128.86        147.50         2.17 o
   0  19   6         16.84         15.24         0.79 o
   1   0   7        500.45        450.26         4.70 o
   2   0   7        442.97        468.37         4.72 o
   3   0   7       2799.52       3035.51        28.20 o
   4   0   7        606.35        604.82         5.99 o
   5   0   7        624.21        741.87         7.80 o
   6   0   7        963.74        918.79        12.02 o
   7   0   7        238.11        197.02         5.61 o
   8   0   7         37.21         34.60         0.79 o
   9   0   7         49.18         53.08         1.00 o
  10   0   7        168.07        178.78         1.89 o
  11   0   7          4.67          5.12         0.52 o
  12   0   7          0.17         -0.11         0.51 o
  13   0   7         20.77         20.50         0.57 o
 -13   1   7         16.45         21.18         0.55 o
 -12   1   7         85.84         92.38         1.37 o
 -11   1   7        113.09        109.12         1.54 o
 -10   1   7        303.39        296.89         3.13 o
  -9   1   7        235.47        216.89         1.99 o
  -8   1   7        149.17        161.56         1.56 o
  -7   1   7         40.90         56.81         2.64 o
  -6   1   7         77.98         96.51         3.86 o
  -5   1   7       3974.36       4099.04        35.85 o
  -4   1   7        630.29        619.90         6.16 o
  -3   1   7       2041.37       1883.37        11.96 o
  -2   1   7        615.74        536.45         5.31 o
  -1   1   7       1854.14       1651.53        11.56 o
   0   1   7       1007.51       1129.26         8.09 o
   1   1   7       1849.62       1676.10        11.33 o
   2   1   7        611.71        532.38         4.90 o
   3   1   7       2035.01       1902.80        14.26 o
   4   1   7        625.08        619.31         6.66 o
   5   1   7       3960.83       4082.80        39.16 o
   6   1   7         78.20         98.38         3.07 o
   7   1   7         41.34         60.22         3.21 o
   8   1   7        149.20        162.57         1.58 o
   9   1   7        233.21        214.97         2.21 o
  10   1   7        305.33        304.59         2.61 o
  11   1   7        112.71        109.49         1.42 o
  12   1   7         86.11         92.54         1.33 o
  13   1   7         16.61         21.70         0.56 o
 -13   2   7          3.69          3.05         0.34 o
 -12   2   7         82.28         77.61         1.24 o
 -11   2   7        105.26        101.96         1.41 o
 -10   2   7        300.88        301.17         2.63 o
  -9   2   7        464.86        432.64         3.05 o
  -8   2   7        688.80        620.69         5.60 o
  -7   2   7         53.43         55.56         2.96 o
  -6   2   7          3.38          6.67         1.45 o
  -5   2   7        151.48        182.27         3.79 o
  -4   2   7       2988.62       3063.93        23.27 o
  -3   2   7        984.14       1043.07         8.15 o
  -2   2   7        472.94        440.22         4.19 o
  -1   2   7        752.94        763.50         6.10 o
   0   2   7       2646.98       2362.47        24.09 o
   1   2   7        751.57        777.18         6.30 o
   2   2   7        473.39        439.97         4.46 o
   3   2   7        982.62       1055.67         8.51 o
   4   2   7       2983.68       3067.11        20.77 o
   5   2   7        151.44        175.76         3.70 o
   6   2   7          3.50          7.14         1.11 o
   7   2   7         53.88         54.04         2.87 o
   8   2   7        692.06        616.05         4.00 o
   9   2   7        465.22        427.35         3.15 o
  10   2   7        302.33        305.03         2.50 o
  11   2   7        104.42        105.07         1.50 o
  12   2   7         81.31         76.45         1.06 o
  13   2   7          3.63          3.56         0.33 o
 -13   3   7         16.49         13.70         0.41 o
 -12   3   7         24.04         25.83         0.78 o
 -11   3   7        104.74        105.78         1.38 o
 -10   3   7         71.37         74.89         1.23 o
  -9   3   7        371.93        328.13         2.51 o
  -8   3   7        254.84        251.20         2.32 o
  -7   3   7        314.92        325.71         3.22 o
  -6   3   7       1190.20       1162.68        12.83 o
  -5   3   7       1536.08       1626.44        14.24 o
  -4   3   7       5324.14       5568.49        39.78 o
  -3   3   7       2873.07       3100.55        23.10 o
  -2   3   7       1668.84       1927.86        18.31 o
  -1   3   7        173.14        192.56         2.79 o
   0   3   7       1264.18       1093.60         9.08 o
   1   3   7        171.54        188.59         2.65 o
   2   3   7       1668.25       1912.44        12.75 o
   3   3   7       2870.51       3121.99        22.28 o
   4   3   7       5315.43       5617.80        33.76 o
   5   3   7       1533.58       1629.39        14.99 o
   6   3   7       1184.63       1190.04        13.16 o
   7   3   7        314.61        332.13         3.47 o
   8   3   7        254.66        246.05         2.10 o
   9   3   7        372.03        329.20         2.71 o
  10   3   7         70.53         74.52         1.18 o
  11   3   7        105.47        109.29         1.39 o
  12   3   7         23.84         25.14         0.64 o
  13   3   7         16.79         14.56         0.49 o
 -13   4   7          9.66          7.52         0.41 o
 -12   4   7        172.82        169.22         1.97 o
 -11   4   7         63.08         61.65         1.08 o
 -10   4   7        250.68        244.89         2.29 o
  -9   4   7        487.63        490.21         3.36 o
  -8   4   7         77.30         91.12         1.17 o
  -7   4   7        185.23        183.21         1.72 o
  -6   4   7       1260.51       1194.79        13.15 o
  -5   4   7        665.14        706.36         8.78 o
  -4   4   7        308.61        294.71         4.38 o
  -3   4   7        127.14        153.61         3.44 o
  -2   4   7        546.50        559.70         6.26 o
  -1   4   7       4080.43       4436.12        29.09 o
   0   4   7        170.27        140.97         2.26 o
   1   4   7       4095.24       4485.61        27.02 o
   2   4   7        548.49        549.15         5.68 o
   3   4   7        126.85        156.17         2.91 o
   4   4   7        307.90        300.52         4.40 o
   5   4   7        662.85        710.28         8.19 o
   6   4   7       1265.42       1217.48        13.67 o
   7   4   7        186.18        184.23         1.78 o
   8   4   7         77.32         92.63         1.19 o
   9   4   7        487.70        489.98         3.34 o
  10   4   7        251.71        249.00         2.68 o
  11   4   7         62.70         60.41         1.00 o
  12   4   7        172.87        172.35         1.57 o
  13   4   7          9.68          7.37         0.36 o
 -13   5   7        179.17        168.31         2.31 o
 -12   5   7        132.99        127.62         2.09 o
 -11   5   7        581.59        556.77         4.75 o
 -10   5   7         44.75         44.75         0.85 o
  -9   5   7         75.44         84.80         1.17 o
  -8   5   7         20.93         21.48         0.69 o
  -7   5   7         77.00         71.43         1.12 o
  -6   5   7         56.20         40.62         2.91 o
  -5   5   7          6.86          7.19         1.21 o
  -4   5   7         62.01         74.13         2.28 o
  -3   5   7       1288.77       1281.55        14.60 o
  -2   5   7        143.40        144.76         2.77 o
  -1   5   7        209.99        199.70         3.00 o
   0   5   7         66.76         24.03         1.16 o
   1   5   7        210.92        204.40         3.28 o
   2   5   7        145.38        148.96         2.78 o
   3   5   7       1284.86       1333.57        10.81 o
   4   5   7         62.08         75.00         2.34 o
   5   5   7          6.73          7.81         1.41 o
   6   5   7         55.60         43.87         2.30 o
   7   5   7         77.45         71.13         1.01 o
   8   5   7         20.76         20.25         0.63 o
   9   5   7         73.99         81.15         1.23 o
  10   5   7         44.88         44.42         0.88 o
  11   5   7        581.80        547.85         3.93 o
  12   5   7        133.42        127.63         1.28 o
  13   5   7        179.41        168.87         1.81 o
 -13   6   7         40.91         38.20         1.69 o
 -12   6   7         65.01         62.15         1.01 o
 -11   6   7         29.94         37.23         0.89 o
 -10   6   7        186.77        190.61         1.96 o
  -9   6   7        238.20        198.81         1.98 o
  -8   6   7         16.54         13.74         0.60 o
  -7   6   7         36.13         39.88         0.78 o
  -6   6   7        107.79        105.27         1.42 o
  -5   6   7        113.50        110.21         3.82 o
  -4   6   7        684.92        758.62         9.05 o
  -3   6   7       2971.07       3002.33        26.30 o
  -2   6   7        124.09        106.63         2.94 o
  -1   6   7        164.25        178.20         3.53 o
   0   6   7        241.06        244.15         3.79 o
   1   6   7        164.91        175.08         3.05 o
   2   6   7        126.46        108.34         2.67 o
   3   6   7       2966.22       3062.07        23.87 o
   4   6   7        690.76        775.72         9.05 o
   5   6   7        113.54        117.44         3.37 o
   6   6   7        108.71        105.86         1.70 o
   7   6   7         35.56         38.69         0.76 o
   8   6   7         16.24         12.53         0.57 o
   9   6   7        238.50        198.51         1.96 o
  10   6   7        185.83        186.93         1.72 o
  11   6   7         29.73         36.83         0.72 o
  12   6   7         64.68         62.86         0.86 o
  13   6   7         40.79         34.61         2.20 o
 -12   7   7          4.30          4.37         0.39 o
 -11   7   7         41.36         38.02         1.05 o
 -10   7   7        402.36        386.50         3.22 o
  -9   7   7        503.73        495.78         4.66 o
  -8   7   7         21.48         26.87         0.81 o
  -7   7   7         20.79         25.70         0.80 o
  -6   7   7          1.21          0.55         0.36 o
  -5   7   7         87.40         79.52         3.10 o
  -4   7   7         45.15         32.58         2.01 o
  -3   7   7        671.87        665.87         9.52 o
  -2   7   7        345.94        303.10         6.48 o
  -1   7   7       2645.61       2905.83        23.99 o
   0   7   7       2000.48       2321.48        16.25 o
   1   7   7       2654.88       2938.38        21.54 o
   2   7   7        344.38        307.15         5.09 o
   3   7   7        673.13        689.96         8.70 o
   4   7   7         45.30         34.31         1.95 o
   5   7   7         87.25         88.92         3.42 o
   6   7   7          1.32          2.52         0.50 o
   7   7   7         21.04         25.49         0.73 o
   8   7   7         21.42         26.92         0.73 o
   9   7   7        501.91        486.68         3.32 o
  10   7   7        402.65        378.92         2.76 o
  11   7   7         42.28         37.49         0.75 o
  12   7   7          4.18          4.33         0.33 o
 -12   8   7         12.26         13.78         0.65 o
 -11   8   7         29.85         29.25         0.88 o
 -10   8   7         54.00         47.24         1.07 o
  -9   8   7         34.14         38.28         0.93 o
  -8   8   7        347.08        347.21         3.57 o
  -7   8   7         42.39         42.67         0.90 o
  -6   8   7         23.51         20.45         0.61 o
  -5   8   7        204.46        203.05         1.93 o
  -4   8   7        521.41        572.09        10.94 o
  -3   8   7        226.71        243.32         5.80 o
  -2   8   7        134.37        129.53         3.73 o
  -1   8   7       1076.08       1103.48        13.07 o
   0   8   7       2390.26       2477.26        21.47 o
   1   8   7       1077.64       1111.02        10.60 o
   2   8   7        135.44        134.88         3.90 o
   3   8   7        225.26        249.99         5.53 o
   4   8   7        524.40        600.82         9.61 o
   5   8   7        206.21        205.32         2.32 o
   6   8   7         22.66         19.90         0.83 o
   7   8   7         41.87         42.05         0.95 o
   8   8   7        349.11        346.64         2.76 o
   9   8   7         33.19         36.60         0.90 o
  10   8   7         54.09         46.31         0.89 o
  11   8   7         30.07         29.36         0.67 o
  12   8   7         12.20         14.89         0.55 o
 -12   9   7         36.86         45.84         1.26 o
 -11   9   7         33.56         31.90         0.87 o
 -10   9   7        106.19        125.61         1.73 o
  -9   9   7        152.08        154.71         1.81 o
  -8   9   7         76.50         86.19         1.28 o
  -7   9   7        139.62        130.68         1.57 o
  -6   9   7        139.92        120.21         1.40 o
  -5   9   7         60.06         61.47         1.01 o
  -4   9   7        214.49        229.12         1.95 o
  -3   9   7        506.38        490.10         6.99 o
  -2   9   7        295.43        309.53         5.83 o
  -1   9   7        657.57        792.43        12.97 o
   0   9   7          3.74          3.60         1.00 o
   1   9   7        659.37        784.57         9.69 o
   2   9   7        295.50        309.57         6.28 o
   3   9   7        509.25        492.88         6.16 o
   4   9   7        213.66        227.58         2.23 o
   5   9   7         60.45         62.08         1.20 o
   6   9   7        139.44        122.69         1.69 o
   7   9   7        138.48        130.74         1.72 o
   8   9   7         76.07         84.05         1.29 o
   9   9   7        153.50        151.97         1.72 o
  10   9   7        105.05        121.00         1.48 o
  11   9   7         33.36         33.53         0.68 o
  12   9   7         36.81         48.54         1.17 o
 -11  10   7         46.61         46.77         0.91 o
 -10  10   7        138.83        132.51         1.82 o
  -9  10   7        225.59        217.73         2.32 o
  -8  10   7        352.96        341.04         2.76 o
  -7  10   7        181.96        195.67         1.95 o
  -6  10   7       1272.15       1268.89         8.95 o
  -5  10   7        194.65        182.71         2.06 o
  -4  10   7       1684.76       1739.80         9.30 o
  -3  10   7        491.57        516.20         3.46 o
  -2  10   7       1161.45       1128.32         6.35 o
  -1  10   7        282.56        281.89         2.87 o
   0  10   7        246.24        239.54         3.10 o
   1  10   7        282.85        283.10         3.09 o
   2  10   7       1155.50       1109.84         7.20 o
   3  10   7        491.67        510.89         3.82 o
   4  10   7       1678.56       1730.48         9.58 o
   5  10   7        193.05        176.93         2.10 o
   6  10   7       1278.42       1261.81         7.55 o
   7  10   7        181.74        197.88         2.15 o
   8  10   7        354.36        337.71         2.90 o
   9  10   7        226.71        215.03         2.01 o
  10  10   7        139.29        132.38         1.59 o
  11  10   7         46.72         48.09         0.86 o
 -11  11   7         35.78         35.47         1.17 o
 -10  11   7         25.98         24.30         0.79 o
  -9  11   7         52.00         54.02         1.02 o
  -8  11   7        108.42        120.23         1.48 o
  -7  11   7        193.07        175.41         2.01 o
  -6  11   7         20.48         22.19         0.73 o
  -5  11   7        240.97        235.81         2.27 o
  -4  11   7        408.43        358.53         3.33 o
  -3  11   7         33.07         28.16         0.95 o
  -2  11   7        798.25        799.21         5.10 o
  -1  11   7        427.52        422.92         2.85 o
   0  11   7         37.53         40.92         0.83 o
   1  11   7        430.31        433.38         3.07 o
   2  11   7        795.66        789.65         5.32 o
   3  11   7         32.73         26.51         0.83 o
   4  11   7        409.53        355.67         3.11 o
   5  11   7        239.08        231.11         2.58 o
   6  11   7         19.81         20.84         0.80 o
   7  11   7        192.96        178.34         2.02 o
   8  11   7        107.45        117.05         1.54 o
   9  11   7         51.82         53.21         0.96 o
  10  11   7         26.17         23.34         0.63 o
  11  11   7         35.75         35.06         0.84 o
 -10  12   7          3.31          4.37         0.42 o
  -9  12   7         14.74         17.98         0.64 o
  -8  12   7        185.47        183.42         1.90 o
  -7  12   7         13.35         19.69         0.69 o
  -6  12   7        251.36        260.84         2.90 o
  -5  12   7        295.36        277.64         2.68 o
  -4  12   7        363.11        361.15         2.97 o
  -3  12   7         87.67         95.02         1.42 o
  -2  12   7        246.14        213.14         2.05 o
  -1  12   7       1639.79       1563.56        10.53 o
   0  12   7        624.06        566.15         4.30 o
   1  12   7       1640.21       1557.05         9.38 o
   2  12   7        247.46        213.07         2.12 o
   3  12   7         87.30         97.80         1.65 o
   4  12   7        364.71        360.34         3.96 o
   5  12   7        295.84        277.56         3.32 o
   6  12   7        250.60        262.00         2.91 o
   7  12   7         12.79         19.83         0.72 o
   8  12   7        184.01        180.05         1.88 o
   9  12   7         14.83         18.88         0.64 o
  10  12   7          3.29          4.91         0.37 o
  -9  13   7         41.37         40.30         0.88 o
  -8  13   7        150.09        153.60         2.08 o
  -7  13   7        177.37        160.41         1.89 o
  -6  13   7        132.15        141.19         1.73 o
  -5  13   7         75.43         78.71         1.19 o
  -4  13   7        100.73         88.11         1.29 o
  -3  13   7        865.13        818.78         5.58 o
  -2  13   7        174.30        158.36         1.88 o
  -1  13   7        810.32        744.94         6.88 o
   0  13   7        148.91        170.30         1.88 o
   1  13   7        812.30        748.28         7.37 o
   2  13   7        174.66        157.28         2.18 o
   3  13   7        864.14        828.40         5.88 o
   4  13   7         99.47         90.80         1.67 o
   5  13   7         76.23         78.03         1.45 o
   6  13   7        131.71        140.27         2.27 o
   7  13   7        178.52        166.85         2.04 o
   8  13   7        149.85        149.69         1.60 o
   9  13   7         41.40         41.48         0.82 o
  -9  14   7         16.33         12.21         0.65 o
  -8  14   7         21.50         21.33         0.69 o
  -7  14   7         62.15         64.11         1.21 o
  -6  14   7         74.05         80.91         1.36 o
  -5  14   7         38.80         39.45         0.90 o
  -4  14   7         15.15         18.65         0.68 o
  -3  14   7        223.17        191.53         2.05 o
  -2  14   7          8.29         12.16         0.67 o
  -1  14   7         54.02         41.11         1.02 o
   0  14   7        241.83        218.64         2.40 o
   1  14   7         55.05         42.31         1.14 o
   2  14   7          8.15         11.75         0.70 o
   3  14   7        224.46        190.83         2.19 o
   4  14   7         15.83         20.06         0.76 o
   5  14   7         38.42         37.25         0.98 o
   6  14   7         74.49         79.01         1.46 o
   7  14   7         61.06         62.59         1.19 o
   8  14   7         21.44         20.95         0.65 o
   9  14   7         16.54         12.70         0.62 o
  -8  15   7         38.64         41.19         1.13 o
  -7  15   7         36.85         36.41         0.86 o
  -6  15   7        114.79        102.78         1.43 o
  -5  15   7         10.20          8.96         0.53 o
  -4  15   7         81.69         91.45         1.30 o
  -3  15   7        170.96        143.10         1.67 o
  -2  15   7        226.08        236.35         2.40 o
  -1  15   7        147.86        125.93         1.72 o
   0  15   7          4.78         12.11         0.65 o
   1  15   7        146.03        125.15         1.99 o
   2  15   7        226.01        241.36         2.76 o
   3  15   7        169.93        144.68         2.12 o
   4  15   7         82.28         92.83         1.47 o
   5  15   7         10.27          7.89         0.57 o
   6  15   7        116.06        102.84         1.56 o
   7  15   7         37.75         36.87         0.77 o
   8  15   7         39.52         42.99         1.00 o
  -7  16   7         37.69         41.14         1.07 o
  -6  16   7         33.94         32.32         0.73 o
  -5  16   7        167.24        155.08         1.65 o
  -4  16   7        228.12        219.16         2.00 o
  -3  16   7        251.23        237.66         2.43 o
  -2  16   7        330.13        330.46         2.85 o
  -1  16   7        226.09        242.25         2.54 o
   0  16   7        160.26        165.67         2.05 o
   1  16   7        223.02        237.93         2.42 o
   2  16   7        331.85        329.16         2.94 o
   3  16   7        249.98        237.90         2.61 o
   4  16   7        228.76        212.20         2.20 o
   5  16   7        167.21        150.45         1.98 o
   6  16   7         33.30         31.01         0.73 o
   7  16   7         37.27         38.34         1.11 o
  -5  17   7         53.43         58.84         1.45 o
  -4  17   7         57.90         52.08         0.80 o
  -3  17   7         30.51         30.28         0.67 o
  -2  17   7        105.95         90.82         1.28 o
  -1  17   7         41.38         43.72         0.98 o
   0  17   7         10.93         18.01         0.73 o
   1  17   7         41.70         41.98         0.84 o
   2  17   7        107.20         90.52         1.30 o
   3  17   7         29.84         29.71         0.73 o
   4  17   7         58.01         51.80         0.98 o
   5  17   7         53.05         54.18         1.00 o
   6  17   7         97.19         83.63         3.27 o
  -4  18   7         40.59         55.34         1.28 o
  -3  18   7         72.93         80.92         1.39 o
  -2  18   7         72.74         75.13         1.03 o
  -1  18   7         62.65         71.74         1.20 o
   0  18   7         41.19         45.81         0.98 o
   1  18   7         62.00         70.33         1.29 o
   2  18   7         71.56         69.71         1.30 o
   3  18   7         72.79         79.88         1.37 o
   4  18   7         40.97         50.44         1.68 o
   0   0   8         21.86         61.47         2.28 o
   1   0   8        298.39        279.20         3.41 o
   2   0   8         33.18         28.74         1.34 o
   3   0   8       1043.78       1113.39         9.82 o
   4   0   8        425.87        331.19         4.70 o
   5   0   8       2296.89       2326.50        19.39 o
   6   0   8       2794.97       3188.22        31.64 o
   7   0   8       2610.61       2553.85        20.85 o
   8   0   8         24.68         19.23         0.64 o
   9   0   8        830.79        789.69         5.00 o
  10   0   8         38.13         50.03         1.06 o
  11   0   8         42.94         51.17         1.05 o
  12   0   8          0.01          0.05         0.45 o
  13   0   8          0.50         -0.23         0.34 o
 -13   1   8         82.40         87.79         1.09 o
 -12   1   8         37.73         37.33         0.96 o
 -11   1   8        113.61        105.68         1.52 o
 -10   1   8         68.51         72.82         1.30 o
  -9   1   8        638.28        671.32         4.23 o
  -8   1   8         40.42         40.42         0.84 o
  -7   1   8        438.38        403.40         3.68 o
  -6   1   8         79.06         68.81         2.94 o
  -5   1   8        362.93        335.65         5.33 o
  -4   1   8        395.31        414.68         4.70 o
  -3   1   8        701.25        702.21         6.04 o
  -2   1   8       3730.58       3587.98        37.08 o
  -1   1   8       3685.93       3761.64        26.43 o
   0   1   8       1088.91        973.37         7.48 o
   1   1   8       3671.12       3802.65        31.48 o
   2   1   8       3726.50       3612.30        23.98 o
   3   1   8        705.73        722.40         6.94 o
   4   1   8        392.32        414.16         5.49 o
   5   1   8        369.13        351.15         5.79 o
   6   1   8         80.54         70.52         3.04 o
   7   1   8        438.92        405.67         4.38 o
   8   1   8         39.83         39.74         0.83 o
   9   1   8        638.25        676.16         4.71 o
  10   1   8         68.82         71.94         1.16 o
  11   1   8        115.36        109.63         1.40 o
  12   1   8         37.79         36.38         0.87 o
  13   1   8         82.52         87.56         1.09 o
 -13   2   8         38.15         45.11         0.71 o
 -12   2   8         13.57         17.06         0.69 o
 -11   2   8         63.30         71.07         1.21 o
 -10   2   8         14.27         19.27         0.76 o
  -9   2   8         89.53         90.72         1.32 o
  -8   2   8        419.17        421.13         2.82 o
  -7   2   8        374.89        367.47         3.04 o
  -6   2   8        547.61        505.40         7.61 o
  -5   2   8        913.04        988.06        10.23 o
  -4   2   8       6336.85       6650.89        46.41 o
  -3   2   8        754.92        875.31         8.39 o
  -2   2   8       3914.48       3776.32        33.74 o
  -1   2   8        934.82        984.04         9.65 o
   0   2   8       1977.23       1996.26        13.48 o
   1   2   8        933.59        990.19         7.94 o
   2   2   8       3905.86       3822.14        23.91 o
   3   2   8        757.99        883.05         9.44 o
   4   2   8       6348.30       6621.22        48.87 o
   5   2   8        913.96        978.16        10.75 o
   6   2   8        548.45        517.00         7.90 o
   7   2   8        378.74        370.19         3.43 o
   8   2   8        419.19        424.74         3.83 o
   9   2   8         89.52         92.16         1.34 o
  10   2   8         14.02         18.39         0.71 o
  11   2   8         62.73         70.17         1.14 o
  12   2   8         13.70         18.41         0.60 o
  13   2   8         37.42         44.27         0.71 o
 -13   3   8         24.80         29.17         0.61 o
 -12   3   8         62.39         63.75         1.07 o
 -11   3   8         20.32         20.84         0.70 o
 -10   3   8        214.68        228.64         2.28 o
  -9   3   8         29.97         24.74         0.79 o
  -8   3   8         10.61         14.50         0.54 o
  -7   3   8        205.71        187.43         1.77 o
  -6   3   8        163.75        137.03         4.00 o
  -5   3   8       2340.66       2355.07        20.98 o
  -4   3   8       4137.30       3888.50        26.92 o
  -3   3   8       1933.50       2098.37        19.57 o
  -2   3   8        311.29        364.14         4.34 o
  -1   3   8       3330.99       3434.66        23.43 o
   0   3   8         64.95         55.02         1.54 o
   1   3   8       3321.62       3412.58        19.78 o
   2   3   8        307.47        368.43         4.16 o
   3   3   8       1935.46       2133.21        14.66 o
   4   3   8       4128.55       3944.18        27.44 o
   5   3   8       2344.42       2403.65        21.60 o
   6   3   8        164.27        137.34         4.05 o
   7   3   8        204.89        183.39         1.87 o
   8   3   8         10.99         14.08         0.55 o
   9   3   8         30.24         25.82         0.76 o
  10   3   8        214.23        229.55         2.25 o
  11   3   8         19.94         22.30         0.71 o
  12   3   8         62.35         63.15         0.96 o
  13   3   8         24.45         28.65         0.65 o
 -13   4   8         26.49         27.10         0.56 o
 -12   4   8         49.32         37.49         0.79 o
 -11   4   8         91.14         88.61         1.33 o
 -10   4   8         23.24         21.51         0.74 o
  -9   4   8         42.96         55.83         1.04 o
  -8   4   8        768.38        790.43         4.92 o
  -7   4   8        876.47        827.26         5.32 o
  -6   4   8        882.40        756.51        10.48 o
  -5   4   8        553.05        588.52         8.07 o
  -4   4   8        605.75        665.36         8.16 o
  -3   4   8        665.28        537.46         7.15 o
  -2   4   8       1110.58       1121.21         9.93 o
  -1   4   8       1163.92       1226.04        14.59 o
   0   4   8        190.71        136.35         2.45 o
   1   4   8       1161.02       1229.25         9.80 o
   2   4   8       1107.71       1108.08         9.24 o
   3   4   8        668.97        549.27         5.66 o
   4   4   8        604.91        670.46         7.74 o
   5   4   8        552.72        599.43         7.95 o
   6   4   8        882.05        771.14        10.53 o
   7   4   8        880.62        818.12         5.92 o
   8   4   8        770.18        790.70         5.17 o
   9   4   8         43.69         56.69         1.03 o
  10   4   8         23.50         20.81         0.69 o
  11   4   8         91.82         87.37         1.20 o
  12   4   8         49.09         39.04         0.74 o
  13   4   8         26.13         28.30         0.67 o
 -13   5   8         99.38        105.48         1.82 o
 -12   5   8        204.19        214.32         3.26 o
 -11   5   8        311.17        319.00         2.80 o
 -10   5   8        244.86        254.14         2.33 o
  -9   5   8         15.89         13.26         0.56 o
  -8   5   8         18.39         19.90         0.61 o
  -7   5   8        127.69        133.60         1.60 o
  -6   5   8        129.19        148.30         1.99 o
  -5   5   8         61.84         35.66         2.06 o
  -4   5   8        369.20        480.39         7.14 o
  -3   5   8        595.54        656.08         8.57 o
  -2   5   8       1448.86       1586.95        14.12 o
  -1   5   8       2292.86       2382.66        19.24 o
   0   5   8        149.43        217.90         3.54 o
   1   5   8       2304.46       2397.59        16.66 o
   2   5   8       1440.42       1602.36        12.43 o
   3   5   8        593.63        659.05         7.19 o
   4   5   8        367.66        481.88         5.90 o
   5   5   8         62.77         40.61         2.24 o
   6   5   8        129.30        149.78         2.43 o
   7   5   8        127.04        129.61         1.40 o
   8   5   8         18.14         17.61         0.59 o
   9   5   8         15.63         12.21         0.57 o
  10   5   8        245.04        253.08         2.11 o
  11   5   8        310.35        322.27         2.46 o
  12   5   8        205.05        219.68         1.81 o
  13   5   8         99.54        102.46         2.82 o
 -12   6   8         89.85         68.83         1.48 o
 -11   6   8         15.45         17.82         0.66 o
 -10   6   8        249.23        241.73         2.28 o
  -9   6   8        218.17        218.06         2.02 o
  -8   6   8        110.27        112.60         1.44 o
  -7   6   8        434.68        430.49         3.15 o
  -6   6   8         40.13         44.73         0.81 o
  -5   6   8        721.28        729.56        11.06 o
  -4   6   8        819.19        799.67        10.11 o
  -3   6   8        601.42        577.19         7.59 o
  -2   6   8        414.03        523.03         8.33 o
  -1   6   8       2470.27       2653.42        30.96 o
   0   6   8       1418.98       1481.62        12.11 o
   1   6   8       2463.92       2653.49        18.73 o
   2   6   8        409.57        519.76         6.28 o
   3   6   8        601.68        581.48         6.96 o
   4   6   8        820.58        809.90         9.39 o
   5   6   8        720.19        746.97         9.65 o
   6   6   8         39.45         44.49         0.93 o
   7   6   8        434.95        423.55         2.79 o
   8   6   8        108.72        111.15         1.35 o
   9   6   8        218.05        214.00         1.94 o
  10   6   8        250.29        239.92         2.01 o
  11   6   8         15.03         18.21         0.59 o
  12   6   8         88.94         71.89         0.94 o
 -12   7   8         49.24         46.00         1.47 o
 -11   7   8        164.76        159.18         2.02 o
 -10   7   8         67.55         59.04         1.12 o
  -9   7   8        251.89        262.84         2.79 o
  -8   7   8         58.55         58.91         1.14 o
  -7   7   8          8.17          7.23         0.51 o
  -6   7   8          8.04          7.07         0.42 o
  -5   7   8        170.70        118.47         1.60 o
  -4   7   8        140.75        141.04         4.18 o
  -3   7   8       1287.31       1413.33        14.83 o
  -2   7   8        105.69        103.40         3.42 o
  -1   7   8         30.42         33.41         1.88 o
   0   7   8        430.85        479.37         6.40 o
   1   7   8         29.94         35.51         1.80 o
   2   7   8        105.06        104.61         2.99 o
   3   7   8       1287.09       1428.98        14.10 o
   4   7   8        140.92        144.26         4.38 o
   5   7   8        171.28        117.44         1.72 o
   6   7   8          8.44          7.38         0.53 o
   7   7   8          8.32          7.56         0.62 o
   8   7   8         58.25         59.37         1.01 o
   9   7   8        254.59        260.97         2.26 o
  10   7   8         67.78         60.65         1.02 o
  11   7   8        164.45        162.07         1.68 o
  12   7   8         49.51         46.58         0.96 o
 -12   8   8         49.91         44.85         1.40 o
 -11   8   8          1.26          0.96         0.44 o
 -10   8   8         98.24        108.77         1.58 o
  -9   8   8          2.19          2.36         0.49 o
  -8   8   8         57.66         66.65         1.25 o
  -7   8   8         45.17         48.40         0.96 o
  -6   8   8         95.96         77.64         1.28 o
  -5   8   8        110.98        122.84         1.40 o
  -4   8   8         11.05          9.32         0.71 o
  -3   8   8        163.28        146.85         4.28 o
  -2   8   8         19.57         18.09         1.66 o
  -1   8   8       1238.25       1364.93        17.37 o
   0   8   8          1.38         10.88         1.22 o
   1   8   8       1239.15       1370.87        13.03 o
   2   8   8         19.95         19.44         1.50 o
   3   8   8        165.16        153.49         4.71 o
   4   8   8         11.22          7.46         0.66 o
   5   8   8        111.48        123.54         1.66 o
   6   8   8         96.83         77.22         1.36 o
   7   8   8         45.32         47.76         1.01 o
   8   8   8         56.89         63.61         1.14 o
   9   8   8          2.03          0.97         0.46 o
  10   8   8         99.09        109.01         1.45 o
  11   8   8          1.38          1.72         0.40 o
  12   8   8         49.67         44.67         1.02 o
 -11   9   8         23.22         17.94         0.67 o
 -10   9   8         88.83         94.95         1.60 o
  -9   9   8         92.97        103.05         1.40 o
  -8   9   8         38.83         39.30         0.95 o
  -7   9   8        151.25        149.39         1.65 o
  -6   9   8        186.96        177.07         1.82 o
  -5   9   8         54.12         52.71         0.95 o
  -4   9   8         16.88         19.61         0.60 o
  -3   9   8        706.35        629.87         4.47 o
  -2   9   8       1016.07        965.90        12.61 o
  -1   9   8        434.57        438.69         7.60 o
   0   9   8          1.44          0.75         1.08 o
   1   9   8        435.73        444.80         7.83 o
   2   9   8       1016.28        983.65        12.24 o
   3   9   8        705.91        624.13         4.76 o
   4   9   8         16.95         19.68         0.69 o
   5   9   8         55.74         54.54         1.16 o
   6   9   8        188.22        176.66         2.19 o
   7   9   8        151.29        147.91         1.88 o
   8   9   8         38.99         38.00         0.96 o
   9   9   8         92.54        100.76         1.31 o
  10   9   8         89.57         93.87         1.30 o
  11   9   8         23.05         19.72         0.54 o
 -11  10   8         26.25         23.96         0.83 o
 -10  10   8        111.54        119.39         1.71 o
  -9  10   8        139.80        140.37         1.57 o
  -8  10   8        193.04        209.24         2.22 o
  -7  10   8        111.66        141.90         1.68 o
  -6  10   8        746.06        762.48         4.75 o
  -5  10   8        339.75        323.85         3.28 o
  -4  10   8        455.56        475.89         3.19 o
  -3  10   8       1123.30       1101.75         8.23 o
  -2  10   8        140.30        133.24         1.58 o
  -1  10   8        201.17        181.11         1.77 o
   0  10   8          1.30          1.65         0.40 o
   1  10   8        201.30        179.07         2.09 o
   2  10   8        139.44        129.49         1.73 o
   3  10   8       1121.23       1095.36         6.76 o
   4  10   8        459.00        487.68         3.79 o
   5  10   8        338.05        329.81         3.00 o
   6  10   8        748.12        764.98         5.90 o
   7  10   8        110.09        134.25         1.94 o
   8  10   8        195.32        210.94         2.14 o
   9  10   8        139.23        137.87         1.55 o
  10  10   8        111.86        115.79         1.43 o
  11  10   8         26.55         26.97         0.66 o
 -11  11   8          7.57          2.50         0.56 o
 -10  11   8         86.68         87.28         1.32 o
  -9  11   8         31.29         34.61         0.76 o
  -8  11   8        279.34        281.17         2.81 o
  -7  11   8        385.83        421.50         3.41 o
  -6  11   8        426.64        417.20         3.12 o
  -5  11   8        244.92        266.09         2.44 o
  -4  11   8        124.92        116.44         1.48 o
  -3  11   8        180.47        190.90         1.92 o
  -2  11   8        260.12        247.51         2.35 o
  -1  11   8        749.27        728.76         4.86 o
   0  11   8         22.31         14.50         0.59 o
   1  11   8        752.19        726.25         4.56 o
   2  11   8        259.75        242.70         2.42 o
   3  11   8        178.50        184.76         2.30 o
   4  11   8        124.84        117.35         1.66 o
   5  11   8        247.54        269.66         2.87 o
   6  11   8        425.10        417.43         3.81 o
   7  11   8        387.37        426.65         3.69 o
   8  11   8        281.27        279.25         2.69 o
   9  11   8         30.58         33.19         0.79 o
  10  11   8         85.54         89.86         1.21 o
  11  11   8          7.81          4.57         1.19 o
 -10  12   8         19.73         17.86         0.69 o
  -9  12   8         45.05         46.85         1.13 o
  -8  12   8         29.77         31.90         0.80 o
  -7  12   8        204.53        224.52         2.10 o
  -6  12   8         54.84         53.75         1.02 o
  -5  12   8        130.72        110.43         1.51 o
  -4  12   8        560.86        556.34         3.80 o
  -3  12   8        308.79        333.44         3.31 o
  -2  12   8         38.78         39.81         0.92 o
  -1  12   8         36.19         40.51         0.90 o
   0  12   8        164.77        144.27         1.69 o
   1  12   8         35.10         40.96         0.97 o
   2  12   8         38.00         38.70         1.09 o
   3  12   8        307.66        334.89         3.54 o
   4  12   8        558.92        551.11         4.50 o
   5  12   8        130.88        113.32         1.81 o
   6  12   8         55.97         54.53         1.20 o
   7  12   8        202.81        224.87         2.35 o
   8  12   8         29.23         31.00         0.85 o
   9  12   8         44.50         46.51         0.94 o
  10  12   8         19.84         16.70         0.58 o
  -9  13   8          6.30          6.58         0.56 o
  -8  13   8         19.76         24.23         0.83 o
  -7  13   8        161.14        167.45         1.89 o
  -6  13   8        118.39        120.13         1.49 o
  -5  13   8        232.23        244.55         2.18 o
  -4  13   8        289.49        274.08         2.37 o
  -3  13   8        951.94       1003.61         6.45 o
  -2  13   8        455.96        442.41         3.50 o
  -1  13   8         22.80         27.10         0.84 o
   0  13   8        187.07        166.97         1.97 o
   1  13   8         22.49         29.39         0.89 o
   2  13   8        454.31        432.79         3.84 o
   3  13   8        954.38       1021.27         8.07 o
   4  13   8        291.08        278.54         3.03 o
   5  13   8        230.73        237.75         2.46 o
   6  13   8        118.60        119.50         1.88 o
   7  13   8        160.61        166.35         1.94 o
   8  13   8         20.07         22.18         0.64 o
   9  13   8          6.17          5.14         0.41 o
  -9  14   8         15.35         12.93         1.06 o
  -8  14   8         69.98         56.89         1.20 o
  -7  14   8          5.82          5.37         0.50 o
  -6  14   8        104.44        101.65         1.37 o
  -5  14   8         84.26        105.86         1.36 o
  -4  14   8         27.16         28.63         0.78 o
  -3  14   8          7.51         10.30         0.59 o
  -2  14   8         49.32         55.25         1.08 o
  -1  14   8        245.35        248.64         2.54 o
   0  14   8          5.67          5.99         0.63 o
   1  14   8        246.02        245.38         2.87 o
   2  14   8         49.40         56.78         1.27 o
   3  14   8          7.55         10.75         0.66 o
   4  14   8         27.32         28.43         0.89 o
   5  14   8         83.80        105.84         1.63 o
   6  14   8        102.96        102.75         1.62 o
   7  14   8          6.12          6.16         0.51 o
   8  14   8         69.30         57.35         0.95 o
   9  14   8         15.07         13.40         0.95 o
  -8  15   8          2.37          2.94         0.46 o
  -7  15   8         17.82         20.56         0.77 o
  -6  15   8        111.95        112.02         1.43 o
  -5  15   8        109.96        135.31         1.67 o
  -4  15   8         28.25         27.55         0.74 o
  -3  15   8        126.74        114.65         1.46 o
  -2  15   8       1594.88       1627.35        10.22 o
  -1  15   8         10.83         12.36         0.76 o
   0  15   8       1084.03        997.99         7.82 o
   1  15   8         11.22         11.51         0.70 o
   2  15   8       1596.01       1635.66        11.99 o
   3  15   8        126.66        117.17         1.72 o
   4  15   8         28.20         26.72         0.83 o
   5  15   8        109.24        130.80         2.13 o
   6  15   8        112.01        112.97         1.58 o
   7  15   8         18.49         20.93         0.60 o
   8  15   8          2.30          2.19         0.71 o
  -6  16   8         62.89         62.49         1.24 o
  -5  16   8         40.80         32.98         0.86 o
  -4  16   8         89.96         88.61         1.22 o
  -3  16   8         29.91         33.01         0.87 o
  -2  16   8        404.38        430.83         3.49 o
  -1  16   8        156.24        159.99         2.06 o
   0  16   8        382.26        377.88         3.09 o
   1  16   8        156.68        158.58         1.87 o
   2  16   8        403.01        420.90         3.70 o
   3  16   8         29.73         30.76         0.85 o
   4  16   8         89.98         84.99         1.33 o
   5  16   8         41.36         32.78         0.86 o
   6  16   8         62.71         58.97         1.04 o
  -5  17   8         20.68         19.25         0.80 o
  -4  17   8         42.45         61.47         1.10 o
  -3  17   8          8.70          7.24         0.42 o
  -2  17   8        110.30        105.51         1.43 o
  -1  17   8        157.19        140.61         1.71 o
   0  17   8          0.04          0.86         0.47 o
   1  17   8        158.83        140.80         1.60 o
   2  17   8        110.08        104.63         1.46 o
   3  17   8          8.60          6.98         0.46 o
   4  17   8         41.76         59.03         1.28 o
   5  17   8         21.06         17.69         0.64 o
  -3  18   8        101.09        104.15         1.70 o
  -2  18   8         36.49         37.30         0.73 o
  -1  18   8          7.82          4.56         0.42 o
   0  18   8          7.45         10.52         0.52 o
   1  18   8          7.88          3.68         0.38 o
   2  18   8         37.05         35.23         0.80 o
   3  18   8        101.99         98.99         2.18 o
   1   0   9       2956.27       3049.53        25.55 o
   2   0   9         15.24         32.13         1.53 o
   3   0   9        594.63        736.66         8.98 o
   4   0   9        743.63        781.62         8.25 o
   5   0   9       1384.72       1212.89        12.50 o
   6   0   9       1914.42       1948.97        21.42 o
   7   0   9        644.47        667.09         4.58 o
   8   0   9         50.52         46.14         0.90 o
   9   0   9          2.86          4.92         0.53 o
  10   0   9        255.15        212.30         2.20 o
  11   0   9          3.24          4.32         0.51 o
  12   0   9          9.06          9.02         0.54 o
  13   0   9          8.31         11.97         0.48 o
 -13   1   9         14.48         17.00         0.52 o
 -12   1   9         21.76         20.35         0.66 o
 -11   1   9         24.88         21.11         0.75 o
 -10   1   9        135.25        153.39         1.95 o
  -9   1   9        386.83        387.54         3.20 o
  -8   1   9        430.91        421.34         3.10 o
  -7   1   9        233.85        224.39         2.53 o
  -6   1   9        130.08        138.14         4.04 o
  -5   1   9        593.67        622.41         8.35 o
  -4   1   9         63.49         55.86         1.97 o
  -3   1   9        139.17        136.30         2.69 o
  -2   1   9       1402.58       1419.41        13.30 o
  -1   1   9       2447.84       2512.61        16.31 o
   0   1   9        101.22        111.28         2.33 o
   1   1   9       2445.38       2514.57        17.28 o
   2   1   9       1412.91       1415.20        15.12 o
   3   1   9        136.15        130.94         2.99 o
   4   1   9         63.40         59.00         2.09 o
   5   1   9        596.37        633.21        10.63 o
   6   1   9        130.93        135.72         4.67 o
   7   1   9        234.19        216.27         2.08 o
   8   1   9        429.10        420.14         2.96 o
   9   1   9        385.17        385.11         3.00 o
  10   1   9        134.15        152.71         1.74 o
  11   1   9         25.17         20.14         0.68 o
  12   1   9         21.94         20.63         0.70 o
  13   1   9         14.37         17.03         0.52 o
 -13   2   9         18.56         18.32         0.53 o
 -12   2   9         34.40         33.50         0.78 o
 -11   2   9         23.56         24.77         0.81 o
 -10   2   9         82.39         75.88         1.41 o
  -9   2   9        119.25        127.18         1.66 o
  -8   2   9        137.00        143.33         1.67 o
  -7   2   9          8.79          9.31         0.48 o
  -6   2   9        392.86        356.05         7.79 o
  -5   2   9        475.22        427.09         6.76 o
  -4   2   9        233.05        298.41         4.56 o
  -3   2   9       3210.50       3319.69        26.37 o
  -2   2   9       2205.71       2593.01        24.76 o
  -1   2   9       2358.68       2360.16        15.67 o
   0   2   9        836.95        807.14         6.98 o
   1   2   9       2364.81       2353.61        15.67 o
   2   2   9       2202.41       2601.78        21.17 o
   3   2   9       3210.75       3334.39        33.97 o
   4   2   9        236.77        297.07         4.87 o
   5   2   9        480.49        429.40         6.77 o
   6   2   9        393.90        360.17         6.89 o
   7   2   9          8.64          8.81         0.56 o
   8   2   9        137.76        143.22         1.68 o
   9   2   9        117.23        126.09         1.68 o
  10   2   9         81.96         73.56         1.31 o
  11   2   9         23.50         24.73         0.75 o
  12   2   9         34.38         34.02         0.78 o
  13   2   9         18.47         18.51         0.53 o
 -13   3   9         27.40         30.26         0.79 o
 -12   3   9         22.09         18.82         0.62 o
 -11   3   9         28.29         17.20         0.66 o
 -10   3   9        129.01        138.83         1.81 o
  -9   3   9        406.26        395.50         3.02 o
  -8   3   9         56.95         63.81         1.08 o
  -7   3   9        580.57        532.60         3.41 o
  -6   3   9        785.44        753.87        10.63 o
  -5   3   9        227.93        232.83         4.93 o
  -4   3   9        775.33        845.27         9.83 o
  -3   3   9       1109.64       1017.82         9.61 o
  -2   3   9         53.81         59.94         1.68 o
  -1   3   9        638.03        726.24         7.06 o
   0   3   9        192.39        220.15         3.20 o
   1   3   9        635.93        733.26         6.65 o
   2   3   9         54.38         58.12         1.84 o
   3   3   9       1109.72       1038.40        10.09 o
   4   3   9        779.27        845.85        10.43 o
   5   3   9        226.79        229.40         5.40 o
   6   3   9        784.93        766.09        10.46 o
   7   3   9        578.77        523.49         3.67 o
   8   3   9         57.61         62.80         1.05 o
   9   3   9        404.84        392.14         3.09 o
  10   3   9        129.70        141.07         1.75 o
  11   3   9         27.72         17.52         0.66 o
  12   3   9         21.92         18.84         0.58 o
  13   3   9         26.69         29.16         0.73 o
 -13   4   9         36.81         32.47         0.88 o
 -12   4   9         13.22         14.28         0.54 o
 -11   4   9         92.88        107.36         1.43 o
 -10   4   9         35.30         42.56         0.98 o
  -9   4   9         57.75         54.91         1.01 o
  -8   4   9        336.99        311.15         2.46 o
  -7   4   9        193.61        222.74         1.87 o
  -6   4   9        582.62        554.95         4.84 o
  -5   4   9        645.34        633.36         8.29 o
  -4   4   9         20.02         14.66         1.41 o
  -3   4   9        129.97        122.92         3.31 o
  -2   4   9        254.11        308.34         4.16 o
  -1   4   9        201.24        193.01         3.24 o
   0   4   9        466.46        395.29         4.48 o
   1   4   9        206.86        204.46         3.60 o
   2   4   9        252.15        302.01         4.37 o
   3   4   9        130.24        122.28         2.78 o
   4   4   9         20.32         11.13         1.14 o
   5   4   9        642.35        635.34         9.05 o
   6   4   9        582.58        559.85         6.24 o
   7   4   9        190.80        218.40         2.12 o
   8   4   9        340.37        314.47         2.45 o
   9   4   9         57.69         53.86         1.00 o
  10   4   9         35.40         41.81         0.92 o
  11   4   9         93.26        109.36         1.44 o
  12   4   9         13.00         14.19         0.51 o
  13   4   9         36.38         32.08         1.05 o
 -12   5   9         33.90         28.34         0.72 o
 -11   5   9         32.31         46.34         0.94 o
 -10   5   9        202.60        200.00         2.09 o
  -9   5   9        449.66        459.61         3.49 o
  -8   5   9        262.37        243.92         2.10 o
  -7   5   9        466.83        450.47         3.79 o
  -6   5   9        889.41        843.31         6.69 o
  -5   5   9        663.07        730.92        11.99 o
  -4   5   9        447.04        539.89         7.66 o
  -3   5   9        333.51        381.51         6.08 o
  -2   5   9        887.23        891.64         8.92 o
  -1   5   9       2498.35       2548.35        21.56 o
   0   5   9          2.35          4.86         0.85 o
   1   5   9       2504.75       2541.75        17.73 o
   2   5   9        884.08        899.45         9.04 o
   3   5   9        334.44        400.15         5.77 o
   4   5   9        446.64        556.20         7.15 o
   5   5   9        658.97        743.04        10.80 o
   6   5   9        892.12        843.92         5.83 o
   7   5   9        468.59        459.26         3.08 o
   8   5   9        260.95        235.87         2.05 o
   9   5   9        448.61        458.55         3.20 o
  10   5   9        201.43        196.14         2.06 o
  11   5   9         32.36         46.22         0.87 o
  12   5   9         34.16         30.85         0.64 o
 -12   6   9          1.29          1.70         0.42 o
 -11   6   9         87.20         68.94         1.41 o
 -10   6   9          6.26          6.16         0.51 o
  -9   6   9        303.01        319.22         2.68 o
  -8   6   9        239.34        210.77         2.07 o
  -7   6   9         52.57         55.15         1.09 o
  -6   6   9         18.21         24.04         0.63 o
  -5   6   9         50.15         73.10         1.61 o
  -4   6   9        130.29        115.10         3.23 o
  -3   6   9        380.28        354.92         6.08 o
  -2   6   9       2333.81       2619.69        46.28 o
  -1   6   9       1075.09       1037.28        11.58 o
   0   6   9       7530.39       8057.75        49.31 o
   1   6   9       1071.11       1033.77         9.75 o
   2   6   9       2326.71       2566.73        19.55 o
   3   6   9        378.89        356.15         5.68 o
   4   6   9        130.38        116.99         3.57 o
   5   6   9         49.07         74.14         2.18 o
   6   6   9         18.57         24.74         0.72 o
   7   6   9         52.51         55.01         1.02 o
   8   6   9        239.08        208.02         1.95 o
   9   6   9        303.29        318.64         3.02 o
  10   6   9          6.41          5.50         0.45 o
  11   6   9         88.01         71.36         1.00 o
  12   6   9          1.38          2.80         0.34 o
 -12   7   9         19.24         18.32         1.22 o
 -11   7   9        119.83        149.33         1.94 o
 -10   7   9        233.89        215.97         2.29 o
  -9   7   9         87.12         90.81         1.34 o
  -8   7   9        406.93        430.50         4.65 o
  -7   7   9        828.89        827.83         4.96 o
  -6   7   9        136.40        155.76         1.55 o
  -5   7   9        172.23        169.36         1.68 o
  -4   7   9        215.99        235.40         5.46 o
  -3   7   9         77.80         86.63         3.03 o
  -2   7   9        431.86        428.29         8.00 o
  -1   7   9        820.68        806.18        10.03 o
   0   7   9        426.13        482.74         6.82 o
   1   7   9        825.02        795.93         9.01 o
   2   7   9        433.90        414.73         6.66 o
   3   7   9         77.71         88.96         3.31 o
   4   7   9        215.47        237.32         5.52 o
   5   7   9        170.73        168.62         2.05 o
   6   7   9        136.16        158.68         1.91 o
   7   7   9        829.98        821.19         5.17 o
   8   7   9        404.96        422.03         3.13 o
   9   7   9         87.10         88.57         1.30 o
  10   7   9        234.11        219.22         2.21 o
  11   7   9        120.45        151.18         1.56 o
  12   7   9         19.42         18.74         0.54 o
 -12   8   9         10.29          7.65         0.56 o
 -11   8   9         58.95         70.86         2.32 o
 -10   8   9        166.20        161.18         1.83 o
  -9   8   9         46.30         48.43         1.02 o
  -8   8   9        334.46        324.54         2.90 o
  -7   8   9        318.71        306.60         2.60 o
  -6   8   9        570.25        568.96         4.35 o
  -5   8   9        491.17        562.14         3.90 o
  -4   8   9        160.82        149.80         1.54 o
  -3   8   9          2.24          6.68         1.19 o
  -2   8   9        680.56        759.31        13.54 o
  -1   8   9        522.87        514.37         8.06 o
   0   8   9        763.27        748.50         9.78 o
   1   8   9        523.03        515.29         7.29 o
   2   8   9        682.26        766.51         9.85 o
   3   8   9          2.43          7.31         1.88 o
   4   8   9        163.01        152.65         2.49 o
   5   8   9        488.90        561.07         4.36 o
   6   8   9        571.01        573.82         4.27 o
   7   8   9        319.22        304.24         3.12 o
   8   8   9        334.06        314.76         3.18 o
   9   8   9         47.05         47.55         1.01 o
  10   8   9        166.69        164.13         1.72 o
  11   8   9         58.91         73.66         1.01 o
  12   8   9         10.17          8.17         0.61 o
 -11   9   9         32.43         30.73         0.80 o
 -10   9   9        218.63        216.13         2.22 o
  -9   9   9         16.05         19.97         0.73 o
  -8   9   9        451.40        485.32         4.22 o
  -7   9   9        104.49        116.58         1.52 o
  -6   9   9        380.12        371.17         2.95 o
  -5   9   9        642.12        637.90         4.54 o
  -4   9   9        289.18        273.56         2.16 o
  -3   9   9        362.56        349.60         2.50 o
  -2   9   9        102.88        114.82         1.64 o
  -1   9   9        386.68        343.23         4.48 o
   0   9   9        217.24        215.29         5.48 o
   1   9   9        389.09        350.75         6.16 o
   2   9   9        105.09        119.34         1.99 o
   3   9   9        362.71        348.59         2.97 o
   4   9   9        290.33        275.09         2.58 o
   5   9   9        640.60        638.74         4.66 o
   6   9   9        378.99        373.61         3.58 o
   7   9   9        102.50        116.38         1.79 o
   8   9   9        453.21        483.06         4.06 o
   9   9   9         15.61         18.91         0.70 o
  10   9   9        218.35        220.31         2.09 o
  11   9   9         32.60         32.27         0.68 o
 -11  10   9         10.36         12.85         0.70 o
 -10  10   9         94.22         94.31         1.41 o
  -9  10   9        348.25        349.18         2.96 o
  -8  10   9        158.56        160.95         1.94 o
  -7  10   9        236.07        272.72         2.52 o
  -6  10   9       1541.49       1500.41         8.16 o
  -5  10   9        160.41        132.61         1.82 o
  -4  10   9        607.23        546.87         3.97 o
  -3  10   9         23.38         20.71         0.80 o
  -2  10   9        221.31        237.75         2.29 o
  -1  10   9        392.92        391.70         2.76 o
   0  10   9        691.85        608.06         3.69 o
   1  10   9        390.73        386.02         2.82 o
   2  10   9        224.85        243.37         2.42 o
   3  10   9         22.87         18.28         0.78 o
   4  10   9        611.63        555.07         4.23 o
   5  10   9        161.16        137.09         1.89 o
   6  10   9       1542.14       1499.28         9.89 o
   7  10   9        237.75        272.45         2.85 o
   8  10   9        160.36        161.64         1.99 o
   9  10   9        348.16        343.30         2.96 o
  10  10   9         93.13         91.32         1.24 o
  11  10   9         10.45         11.55         0.46 o
 -10  11   9         95.82         87.05         1.29 o
  -9  11   9          4.95          2.99         0.43 o
  -8  11   9        120.73        125.78         1.64 o
  -7  11   9        103.55        104.11         1.48 o
  -6  11   9         65.84         64.73         1.08 o
  -5  11   9        475.35        463.02         3.35 o
  -4  11   9        113.79        104.22         1.34 o
  -3  11   9         67.97         63.65         1.15 o
  -2  11   9        814.58        773.58         6.50 o
  -1  11   9        278.72        278.22         2.90 o
   0  11   9         89.22        103.64         1.36 o
   1  11   9        279.11        276.66         2.62 o
   2  11   9        815.93        781.71         5.19 o
   3  11   9         67.15         64.36         1.28 o
   4  11   9        113.56        104.09         1.66 o
   5  11   9        473.83        461.23         4.03 o
   6  11   9         65.75         66.56         1.37 o
   7  11   9        102.91        101.49         1.58 o
   8  11   9        118.85        124.81         1.65 o
   9  11   9          5.06          2.39         0.46 o
  10  11   9         95.68         92.23         1.23 o
 -10  12   9         53.09         67.21         1.63 o
  -9  12   9         20.23         15.15         0.51 o
  -8  12   9         15.73         17.27         0.61 o
  -7  12   9          1.47          1.80         0.47 o
  -6  12   9        121.41        115.38         1.46 o
  -5  12   9        276.87        267.52         2.31 o
  -4  12   9         22.59         21.31         0.73 o
  -3  12   9       1186.57       1268.02         7.21 o
  -2  12   9        191.65        192.42         2.01 o
  -1  12   9         19.06         19.74         0.71 o
   0  12   9        484.51        461.74         3.36 o
   1  12   9         18.55         19.94         0.72 o
   2  12   9        192.96        189.71         2.13 o
   3  12   9       1189.29       1267.46         9.73 o
   4  12   9         22.76         20.66         0.80 o
   5  12   9        277.09        266.91         2.82 o
   6  12   9        121.34        114.47         1.67 o
   7  12   9          1.48          1.05         0.47 o
   8  12   9         15.49         18.14         0.61 o
   9  12   9         20.06         16.89         0.57 o
  10  12   9         52.98         64.04         1.06 o
  -9  13   9         15.32         13.32         0.64 o
  -8  13   9         56.62         52.22         1.10 o
  -7  13   9         82.43         75.76         1.19 o
  -6  13   9         16.54         16.80         0.64 o
  -5  13   9         73.10         81.51         1.24 o
  -4  13   9         39.77         28.85         0.83 o
  -3  13   9        498.34        500.41         3.71 o
  -2  13   9        109.71        105.50         1.55 o
  -1  13   9        314.52        318.73         3.27 o
   0  13   9       1144.93       1033.11         8.01 o
   1  13   9        315.47        321.41         2.96 o
   2  13   9        108.72        106.12         1.63 o
   3  13   9        496.01        505.13         4.53 o
   4  13   9         39.73         28.94         0.88 o
   5  13   9         72.03         80.97         1.29 o
   6  13   9         17.06         18.38         0.89 o
   7  13   9         82.49         76.33         1.22 o
   8  13   9         57.59         53.30         0.90 o
   9  13   9         15.39         13.68         0.60 o
  -8  14   9         76.60         79.88         1.69 o
  -7  14   9         31.97         32.26         0.94 o
  -6  14   9         84.64         87.17         1.22 o
  -5  14   9         47.84         36.43         0.81 o
  -4  14   9        446.93        419.67         3.31 o
  -3  14   9        130.94        119.96         1.58 o
  -2  14   9        128.64        135.60         1.79 o
  -1  14   9         24.88         23.74         0.85 o
   0  14   9         65.04         51.60         1.09 o
   1  14   9         24.65         23.20         0.80 o
   2  14   9        128.13        130.95         2.00 o
   3  14   9        131.18        120.81         1.72 o
   4  14   9        445.52        413.51         4.16 o
   5  14   9         47.45         36.53         0.95 o
   6  14   9         85.39         86.86         1.42 o
   7  14   9         32.41         31.31         0.77 o
   8  14   9         76.89         80.46         1.24 o
  -7  15   9          9.99         11.04         0.59 o
  -6  15   9         77.94         79.24         1.27 o
  -5  15   9         55.60         60.98         1.07 o
  -4  15   9         24.22         17.23         0.59 o
  -3  15   9        102.84         90.43         1.29 o
  -2  15   9          8.26         17.64         0.71 o
  -1  15   9        278.95        254.86         3.14 o
   0  15   9          5.97         10.45         0.63 o
   1  15   9        279.90        253.99         2.68 o
   2  15   9          8.29         17.87         0.81 o
   3  15   9        102.32         90.51         1.47 o
   4  15   9         24.21         16.62         0.64 o
   5  15   9         55.36         59.59         1.17 o
   6  15   9         76.41         75.00         1.20 o
   7  15   9         10.01         10.90         0.53 o
  -6  16   9        244.22        249.58         2.98 o
  -5  16   9         45.83         46.23         1.01 o
  -4  16   9         99.24        114.67         1.54 o
  -3  16   9        220.66        198.81         1.99 o
  -2  16   9         12.26         11.61         0.61 o
  -1  16   9        102.36         91.99         1.57 o
   0  16   9         27.65         24.58         0.71 o
   1  16   9        101.62         90.79         1.34 o
   2  16   9         12.12         11.00         0.59 o
   3  16   9        223.10        201.85         2.17 o
   4  16   9         98.14        108.45         1.61 o
   5  16   9         45.06         43.82         1.05 o
   6  16   9        242.17        237.37         2.56 o
  -5  17   9         47.34         37.68         1.35 o
  -4  17   9         54.49         50.39         0.89 o
  -3  17   9         12.86         15.07         0.52 o
  -2  17   9         28.14         24.20         0.73 o
  -1  17   9         12.55          8.89         0.50 o
   0  17   9          1.57          2.58         0.45 o
   1  17   9         12.43          9.38         0.53 o
   2  17   9         27.29         22.39         0.62 o
   3  17   9         13.10         14.77         0.59 o
   4  17   9         54.72         47.47         1.27 o
   5  17   9         47.31         35.06         1.40 o
  -2  18   9         97.97        111.71         1.48 o
  -1  18   9          3.52          2.78         0.45 o
   0  18   9         91.65         83.44         1.97 o
   1  18   9          3.68          4.78         0.46 o
   2  18   9         98.30        112.82         1.95 o
   3  18   9        178.12        178.35         3.89 o
   0   0  10        803.05        953.71        12.41 o
   1   0  10        455.08        489.64         6.33 o
   2   0  10       7523.08       8008.90        59.46 o
   3   0  10        792.79       1014.61         9.87 o
   4   0  10        673.69        734.77         7.96 o
   5   0  10        890.22        688.11         9.16 o
   6   0  10       1238.07       1249.21        14.56 o
   7   0  10        300.46        290.16         2.50 o
   8   0  10         52.77         57.60         1.07 o
   9   0  10        603.59        621.52         4.25 o
  10   0  10        113.19         94.37         1.38 o
  11   0  10        132.62        125.31         1.54 o
  12   0  10         18.97         28.86         0.82 o
  13   0  10         11.09         19.85         0.53 o
 -13   1  10         10.64         10.93         0.42 o
 -12   1  10         40.54         42.19         0.86 o
 -11   1  10         79.02         91.22         1.40 o
 -10   1  10          7.94          6.12         0.61 o
  -9   1  10        653.80        611.01         4.46 o
  -8   1  10        119.93        117.46         1.63 o
  -7   1  10          1.77          1.07         0.45 o
  -6   1  10         15.43         18.34         2.01 o
  -5   1  10          6.50          9.79         1.21 o
  -4   1  10        581.16        493.50         6.91 o
  -3   1  10        346.92        400.45         5.46 o
  -2   1  10        428.31        466.20         6.16 o
  -1   1  10       1200.97       1106.96        10.39 o
   0   1  10         12.37          3.21         0.73 o
   1   1  10       1203.02       1131.19        10.17 o
   2   1  10        431.06        468.02         5.81 o
   3   1  10        345.87        402.54         5.92 o
   4   1  10        580.63        498.23         6.64 o
   5   1  10          6.22         10.53         1.39 o
   6   1  10         15.21         20.21         2.10 o
   7   1  10          1.87          1.94         0.43 o
   8   1  10        120.42        118.19         1.51 o
   9   1  10        656.39        609.80         4.26 o
  10   1  10          7.88          6.08         0.56 o
  11   1  10         78.66         93.24         1.33 o
  12   1  10         39.78         40.97         0.83 o
  13   1  10         10.71         10.80         0.45 o
 -13   2  10         13.64         17.67         0.52 o
 -12   2  10         27.64         36.93         0.80 o
 -11   2  10         64.20         75.67         1.28 o
 -10   2  10        227.16        208.38         2.46 o
  -9   2  10        358.89        354.49         3.11 o
  -8   2  10          4.43          5.79         0.54 o
  -7   2  10        279.58        262.22         2.33 o
  -6   2  10        178.06        148.11         4.68 o
  -5   2  10        451.10        467.35         7.82 o
  -4   2  10       1211.28       1268.12        17.30 o
  -3   2  10       5385.41       5437.22        50.59 o
  -2   2  10        753.59        763.54         7.97 o
  -1   2  10       3623.88       3901.78        25.60 o
   0   2  10         25.34         36.31         1.48 o
   1   2  10       3630.78       3937.94        34.40 o
   2   2  10        756.49        771.85         8.20 o
   3   2  10       5376.61       5516.99        42.82 o
   4   2  10       1211.33       1278.88        12.25 o
   5   2  10        448.35        477.10         9.74 o
   6   2  10        178.46        149.14         4.79 o
   7   2  10        279.74        259.87         2.89 o
   8   2  10          4.32          5.35         0.52 o
   9   2  10        360.56        359.46         3.14 o
  10   2  10        228.16        213.02         2.23 o
  11   2  10         63.57         74.78         1.20 o
  12   2  10         27.56         36.01         0.79 o
  13   2  10         13.53         17.52         0.57 o
 -13   3  10         30.33         33.22         0.89 o
 -12   3  10         42.84         36.85         0.77 o
 -11   3  10         36.63         45.40         1.02 o
 -10   3  10         36.44         31.85         1.00 o
  -9   3  10        243.69        246.47         2.56 o
  -8   3  10        440.19        448.38         3.54 o
  -7   3  10         59.91         77.07         1.20 o
  -6   3  10       2382.84       2466.86        13.91 o
  -5   3  10        343.24        367.44         6.52 o
  -4   3  10        659.04        602.12         8.65 o
  -3   3  10        145.22        149.68         3.23 o
  -2   3  10        133.16        111.96         2.43 o
  -1   3  10       6572.11       6860.14        45.94 o
   0   3  10        518.83        441.76         5.17 o
   1   3  10       6570.91       6817.16        46.45 o
   2   3  10        135.96        115.31         2.85 o
   3   3  10        143.45        142.37         3.32 o
   4   3  10        659.64        604.92         7.76 o
   5   3  10        343.10        380.02         7.17 o
   6   3  10       2379.41       2448.36        20.12 o
   7   3  10         60.48         79.41         1.28 o
   8   3  10        440.80        450.43         3.85 o
   9   3  10        241.55        243.25         2.29 o
  10   3  10         36.94         32.21         0.93 o
  11   3  10         36.15         43.75         0.94 o
  12   3  10         43.00         37.81         0.76 o
  13   3  10         30.31         33.03         0.90 o
 -12   4  10          9.38         16.93         0.55 o
 -11   4  10         26.81         22.91         0.79 o
 -10   4  10          3.60          3.14         0.58 o
  -9   4  10         10.69         10.22         0.62 o
  -8   4  10         21.72         23.19         0.80 o
  -7   4  10        785.59        832.10         5.81 o
  -6   4  10        501.16        432.30         3.00 o
  -5   4  10        789.55        740.60         9.74 o
  -4   4  10        696.52        795.30        10.87 o
  -3   4  10       1080.50       1111.09        11.45 o
  -2   4  10        196.69        218.45         3.82 o
  -1   4  10        527.15        562.62         6.20 o
   0   4  10         17.22          8.24         1.00 o
   1   4  10        526.63        566.95         6.38 o
   2   4  10        196.20        214.88         4.04 o
   3   4  10       1080.13       1108.16        10.76 o
   4   4  10        693.44        817.91        10.64 o
   5   4  10        787.07        752.36        10.27 o
   6   4  10        498.50        429.13         3.54 o
   7   4  10        779.92        811.58         5.09 o
   8   4  10         22.11         24.37         0.75 o
   9   4  10         10.56         10.38         0.57 o
  10   4  10          3.69          2.18         0.58 o
  11   4  10         26.59         22.11         0.70 o
  12   4  10          9.56         17.37         0.66 o
 -12   5  10        110.93         98.54         1.97 o
 -11   5  10        138.57        128.00         1.88 o
 -10   5  10        327.96        333.45         3.44 o
  -9   5  10        382.62        341.38         2.75 o
  -8   5  10        510.35        454.29         3.94 o
  -7   5  10        151.44        142.41         2.03 o
  -6   5  10         97.98         98.42         1.21 o
  -5   5  10       2156.70       2315.22        39.16 o
  -4   5  10        295.09        272.77         5.60 o
  -3   5  10        940.62       1023.08        10.31 o
  -2   5  10        473.99        558.48         6.96 o
  -1   5  10        376.59        427.62         5.43 o
   0   5  10        144.51        179.84         3.56 o
   1   5  10        375.31        424.98         5.63 o
   2   5  10        474.37        558.83         7.11 o
   3   5  10        941.95       1041.39        11.19 o
   4   5  10        296.76        281.22         5.41 o
   5   5  10       2163.62       2361.16        24.29 o
   6   5  10         98.23         96.68         1.40 o
   7   5  10        152.12        139.45         1.61 o
   8   5  10        509.46        462.77         3.35 o
   9   5  10        384.32        344.32         2.79 o
  10   5  10        328.30        339.07         2.66 o
  11   5  10        138.52        130.35         1.51 o
  12   5  10        111.13        103.67         1.63 o
 -12   6  10          7.20          5.56         0.48 o
 -11   6  10         87.90         88.93         1.41 o
 -10   6  10        112.55        134.74         1.64 o
  -9   6  10         34.12         35.67         0.90 o
  -8   6  10          7.38          9.79         0.56 o
  -7   6  10        172.01        149.68         1.79 o
  -6   6  10        393.92        462.90         3.36 o
  -5   6  10        560.78        589.05         3.60 o
  -4   6  10        212.44        224.11         5.29 o
  -3   6  10       2129.18       2102.91        25.77 o
  -2   6  10        474.77        485.39         8.02 o
  -1   6  10       1096.51       1113.06        11.64 o
   0   6  10         15.06         19.03         1.43 o
   1   6  10       1090.70       1118.15        11.09 o
   2   6  10        472.81        478.23         6.66 o
   3   6  10       2125.29       2138.67        17.96 o
   4   6  10        215.22        217.11         4.76 o
   5   6  10        561.69        589.88         4.96 o
   6   6  10        393.20        453.41         3.37 o
   7   6  10        171.92        151.87         1.82 o
   8   6  10          7.61         10.59         0.65 o
   9   6  10         34.16         37.10         0.91 o
  10   6  10        112.43        139.09         1.54 o
  11   6  10         87.65         89.71         1.11 o
  12   6  10          7.45          6.52         0.48 o
 -12   7  10         80.26         65.33         2.13 o
 -11   7  10         20.89         12.01         0.56 o
 -10   7  10        116.69         98.88         1.44 o
  -9   7  10        115.78         99.32         1.59 o
  -8   7  10        193.87        181.17         2.14 o
  -7   7  10        721.53        685.63         4.83 o
  -6   7  10         26.80         25.58         0.75 o
  -5   7  10         35.78         23.57         0.63 o
  -4   7  10         31.03         35.49         0.85 o
  -3   7  10        596.44        690.33         8.94 o
  -2   7  10        537.81        545.31         8.66 o
  -1   7  10          3.07          3.07         1.21 o
   0   7  10          1.20          4.85         1.21 o
   1   7  10          2.90          4.33         1.15 o
   2   7  10        540.42        565.23         8.10 o
   3   7  10        596.25        711.01        10.19 o
   4   7  10         30.35         36.40         1.10 o
   5   7  10         36.63         25.33         0.82 o
   6   7  10         26.99         25.03         0.80 o
   7   7  10        722.84        682.61         5.31 o
   8   7  10        193.86        183.86         2.08 o
   9   7  10        115.50         97.75         1.49 o
  10   7  10        116.97         98.73         1.30 o
  11   7  10         20.72         11.96         0.50 o
  12   7  10         81.28         68.40         1.35 o
 -11   8  10         44.92         47.07         1.14 o
 -10   8  10          6.08         10.96         0.56 o
  -9   8  10        219.50        231.96         2.37 o
  -8   8  10         61.12         67.03         1.31 o
  -7   8  10        732.14        722.42         5.81 o
  -6   8  10          6.05          4.77         0.49 o
  -5   8  10        319.15        295.88         2.48 o
  -4   8  10        188.88        213.57         1.82 o
  -3   8  10        177.77        179.41         1.71 o
  -2   8  10        862.46        893.80        13.35 o
  -1   8  10          2.84          4.30         1.07 o
   0   8  10          7.67          8.83         1.47 o
   1   8  10          3.33          5.64         1.26 o
   2   8  10        858.30        885.21        10.95 o
   3   8  10        176.47        176.76         2.30 o
   4   8  10        188.65        216.51         2.32 o
   5   8  10        316.57        294.81         3.24 o
   6   8  10          6.09          2.56         0.61 o
   7   8  10        734.47        722.09         5.48 o
   8   8  10         60.97         68.16         1.31 o
   9   8  10        220.73        230.85         2.41 o
  10   8  10          5.99         10.66         0.52 o
  11   8  10         44.86         47.11         0.82 o
 -11   9  10         33.67         34.57         1.05 o
 -10   9  10        119.11        105.06         1.47 o
  -9   9  10         77.93         81.69         1.39 o
  -8   9  10        326.70        330.06         3.25 o
  -7   9  10         29.73         34.23         0.94 o
  -6   9  10        710.89        727.00         4.74 o
  -5   9  10         29.35         28.61         0.79 o
  -4   9  10       2030.05       2064.64        11.89 o
  -3   9  10        334.95        325.33         2.29 o
  -2   9  10         54.46         53.47         0.89 o
  -1   9  10        241.82        220.45         2.08 o
   0   9  10        214.90        198.11         2.19 o
   1   9  10        243.99        225.83         2.37 o
   2   9  10         52.55         52.68         1.14 o
   3   9  10        337.00        329.53         2.92 o
   4   9  10       2035.62       2069.33        10.92 o
   5   9  10         28.91         27.36         1.00 o
   6   9  10        709.54        735.46         6.50 o
   7   9  10         29.50         33.53         1.07 o
   8   9  10        327.22        329.89         3.27 o
   9   9  10         78.51         80.55         1.31 o
  10   9  10        118.07        107.45         1.63 o
  11   9  10         33.38         32.10         0.66 o
 -11  10  10         10.77         13.50         0.77 o
 -10  10  10        113.27        110.04         1.36 o
  -9  10  10         35.93         43.19         0.92 o
  -8  10  10         44.72         47.63         1.13 o
  -7  10  10        732.66        737.76         5.71 o
  -6  10  10         12.42         17.50         0.73 o
  -5  10  10         72.48         61.13         1.10 o
  -4  10  10         18.37         13.20         0.59 o
  -3  10  10        226.00        197.25         1.79 o
  -2  10  10        286.77        290.62         2.30 o
  -1  10  10         25.51         37.49         0.80 o
   0  10  10         16.32         18.50         0.61 o
   1  10  10         25.78         38.81         0.85 o
   2  10  10        287.26        292.96         2.80 o
   3  10  10        226.64        202.17         2.28 o
   4  10  10         18.28         14.21         0.72 o
   5  10  10         72.70         61.46         1.41 o
   6  10  10         12.51         16.30         0.91 o
   7  10  10        736.96        742.22         5.71 o
   8  10  10         43.92         44.88         1.07 o
   9  10  10         35.77         42.88         0.90 o
  10  10  10        112.86        112.51         1.40 o
  11  10  10         10.79         11.93         0.50 o
 -10  11  10         13.80         13.20         0.66 o
  -9  11  10        213.83        220.98         2.24 o
  -8  11  10        159.53        151.66         1.86 o
  -7  11  10         99.19        109.50         1.48 o
  -6  11  10          2.23          2.12         0.52 o
  -5  11  10        152.79        159.36         1.76 o
  -4  11  10        306.45        271.87         2.49 o
  -3  11  10        131.84        135.95         1.63 o
  -2  11  10        249.46        232.52         2.60 o
  -1  11  10        548.77        545.58         3.64 o
   0  11  10          6.83         15.38         0.61 o
   1  11  10        550.21        549.07         3.78 o
   2  11  10        247.14        234.30         2.49 o
   3  11  10        132.52        135.09         1.90 o
   4  11  10        303.44        268.81         2.76 o
   5  11  10        151.02        155.39         2.10 o
   6  11  10          2.28          1.84         0.55 o
   7  11  10         99.74        111.25         1.58 o
   8  11  10        158.61        149.74         1.81 o
   9  11  10        213.55        221.61         3.06 o
  10  11  10         14.41         14.22         0.50 o
 -10  12  10         26.93         26.67         2.12 o
  -9  12  10         30.50         24.16         0.61 o
  -8  12  10        108.97        107.37         1.61 o
  -7  12  10         64.49         60.59         1.14 o
  -6  12  10        296.73        294.17         2.62 o
  -5  12  10        140.73        128.30         1.59 o
  -4  12  10          0.11          0.03         0.50 o
  -3  12  10         30.38         33.66         0.88 o
  -2  12  10         51.04         48.17         0.98 o
  -1  12  10        131.09        144.27         1.80 o
   0  12  10        438.09        404.08         3.13 o
   1  12  10        129.66        139.10         1.83 o
   2  12  10         50.90         50.76         1.17 o
   3  12  10         30.06         32.99         1.00 o
   4  12  10          0.12          0.83         0.49 o
   5  12  10        139.87        124.93         1.66 o
   6  12  10        295.64        294.61         2.81 o
   7  12  10         64.85         62.41         1.09 o
   8  12  10        110.58        108.65         1.37 o
   9  12  10         29.82         24.37         0.62 o
  10  12  10         26.92         23.83         0.98 o
  -9  13  10         42.27         47.53         1.63 o
  -8  13  10         37.96         33.68         0.76 o
  -7  13  10         76.39         73.13         1.31 o
  -6  13  10         33.16         28.72         0.85 o
  -5  13  10         93.71        101.06         1.40 o
  -4  13  10        171.97        194.78         2.14 o
  -3  13  10        191.76        185.18         2.14 o
  -2  13  10        117.45        118.08         1.68 o
  -1  13  10        285.74        287.70         2.75 o
   0  13  10        411.62        366.25         3.25 o
   1  13  10        286.56        294.29         2.79 o
   2  13  10        117.99        122.04         1.75 o
   3  13  10        191.84        183.79         2.17 o
   4  13  10        170.71        190.16         2.09 o
   5  13  10         94.02        100.01         1.41 o
   6  13  10         33.75         28.89         0.84 o
   7  13  10         75.58         70.25         1.08 o
   8  13  10         37.65         32.93         0.77 o
   9  13  10         42.09         43.13         1.07 o
  -8  14  10         32.38         27.88         0.67 o
  -7  14  10        103.74        101.49         1.85 o
  -6  14  10         77.69         76.87         1.26 o
  -5  14  10         51.74         44.83         0.94 o
  -4  14  10         17.02         14.51         0.68 o
  -3  14  10        297.80        282.99         2.70 o
  -2  14  10        209.08        215.32         2.58 o
  -1  14  10        121.96        127.61         1.77 o
   0  14  10        154.06        155.36         1.88 o
   1  14  10        120.85        126.00         2.10 o
   2  14  10        209.04        215.38         2.61 o
   3  14  10        298.42        281.06         2.77 o
   4  14  10         17.03         14.28         0.62 o
   5  14  10         51.13         46.52         0.97 o
   6  14  10         76.82         78.08         1.37 o
   7  14  10        103.43        102.03         1.61 o
   8  14  10         32.54         27.63         0.73 o
  -7  15  10         43.97         39.95         0.85 o
  -6  15  10         26.79         28.02         0.79 o
  -5  15  10         47.44         42.85         0.97 o
  -4  15  10        178.27        190.31         2.49 o
  -3  15  10        257.00        251.35         2.48 o
  -2  15  10         65.83         64.68         1.20 o
  -1  15  10         43.22         39.74         0.98 o
   0  15  10        557.13        583.77         5.67 o
   1  15  10         43.05         38.50         1.04 o
   2  15  10         65.69         65.18         1.32 o
   3  15  10        256.49        249.48         3.73 o
   4  15  10        178.53        192.24         1.99 o
   5  15  10         47.96         40.53         0.95 o
   6  15  10         26.16         26.30         0.78 o
   7  15  10         43.82         37.75         0.96 o
  -6  16  10         16.84         16.45         0.63 o
  -5  16  10         54.02         53.76         1.03 o
  -4  16  10        155.20        153.41         1.60 o
  -3  16  10         26.76         32.10         0.80 o
  -2  16  10        367.81        413.59         3.40 o
  -1  16  10          0.72          1.20         0.47 o
   0  16  10         71.18         69.52         1.14 o
   1  16  10          0.65          0.69         0.45 o
   2  16  10        366.52        405.50         3.75 o
   3  16  10         25.92         31.45         0.91 o
   4  16  10        154.34        147.80         2.09 o
   5  16  10         54.22         51.29         1.17 o
   6  16  10         17.00         16.41         1.02 o
  -4  17  10        148.00        149.24         1.80 o
  -3  17  10         22.90         25.55         0.58 o
  -2  17  10         27.54         21.05         0.59 o
  -1  17  10         27.35         25.65         0.67 o
   0  17  10        127.38        128.78         1.82 o
   1  17  10         27.05         24.55         0.64 o
   2  17  10         27.09         21.05         0.63 o
   3  17  10         22.84         24.40         0.59 o
   4  17  10        148.44        147.89         2.28 o
  -2  18  10         22.22         29.86         1.81 o
  -1  18  10          3.11          4.31         0.40 o
   0  18  10         60.67         81.88         1.40 o
   1  18  10          3.22          5.07         0.44 o
   2  18  10         21.87         28.64         2.09 o
   1   0  11        308.07        311.43         4.68 o
   2   0  11        284.44        338.56         5.12 o
   3   0  11       3537.64       3502.17        27.98 o
   4   0  11        974.45       1116.17        11.10 o
   5   0  11        105.36        152.11         4.35 o
   6   0  11          5.62          5.31         0.64 o
   7   0  11        449.62        437.80         3.29 o
   8   0  11         15.10         18.35         0.75 o
   9   0  11        426.24        459.87         3.57 o
  10   0  11          3.15          2.55         0.49 o
  11   0  11        217.99        221.44         2.16 o
  12   0  11          4.40          3.66         0.49 o
  13   0  11          8.11          8.42         0.42 o
 -13   1  11          3.26          3.02         0.41 o
 -12   1  11          4.96          6.16         0.47 o
 -11   1  11         78.92         90.01         1.37 o
 -10   1  11        216.36        205.52         2.52 o
  -9   1  11        184.06        178.83         2.03 o
  -8   1  11         92.42        103.81         1.50 o
  -7   1  11         40.96         42.07         0.93 o
  -6   1  11        404.87        367.08         3.01 o
  -5   1  11        147.51        125.04         4.23 o
  -4   1  11        348.23        357.79         6.76 o
  -3   1  11        957.54       1085.72        10.95 o
  -2   1  11        596.39        614.64         7.59 o
  -1   1  11         20.54         21.95         1.50 o
   0   1  11       3328.11       3654.50        27.06 o
   1   1  11         20.50         21.87         1.33 o
   2   1  11        597.91        622.88         7.42 o
   3   1  11        959.45       1104.16        11.51 o
   4   1  11        347.69        345.88         5.83 o
   5   1  11        147.65        125.41         3.91 o
   6   1  11        407.94        364.74         3.46 o
   7   1  11         40.21         39.70         1.04 o
   8   1  11         92.23        104.28         1.42 o
   9   1  11        183.64        178.71         1.93 o
  10   1  11        217.57        206.63         2.21 o
  11   1  11         77.56         87.77         1.30 o
  12   1  11          4.90          6.99         0.49 o
  13   1  11          3.34          2.34         0.36 o
 -13   2  11         15.36         13.02         1.10 o
 -12   2  11          2.57          1.39         0.40 o
 -11   2  11         18.67         21.92         0.75 o
 -10   2  11         26.40         21.86         0.86 o
  -9   2  11          8.09          5.69         0.63 o
  -8   2  11         95.23         88.41         1.39 o
  -7   2  11        240.56        249.71         2.29 o
  -6   2  11        251.19        218.12         2.09 o
  -5   2  11        141.25        126.27         4.27 o
  -4   2  11         66.52         74.10         3.15 o
  -3   2  11        125.57        135.28         3.80 o
  -2   2  11       1751.30       1847.40        15.25 o
  -1   2  11       2106.13       2182.02        15.34 o
   0   2  11       4170.21       4741.74        37.42 o
   1   2  11       2103.99       2196.44        17.60 o
   2   2  11       1756.96       1879.73        16.78 o
   3   2  11        123.44        132.20         3.50 o
   4   2  11         66.39         71.44         2.65 o
   5   2  11        138.31        120.32         3.95 o
   6   2  11        252.64        226.46         3.00 o
   7   2  11        240.44        248.64         2.26 o
   8   2  11         94.29         87.42         1.35 o
   9   2  11          8.31          4.14         0.55 o
  10   2  11         26.20         23.52         0.86 o
  11   2  11         18.60         20.00         0.69 o
  12   2  11          2.72          1.39         0.35 o
  13   2  11         15.30         16.41         0.68 o
 -12   3  11         14.30         14.14         0.48 o
 -11   3  11         53.20         59.49         1.09 o
 -10   3  11         22.92         15.39         0.74 o
  -9   3  11         74.74         76.28         1.45 o
  -8   3  11       1022.52       1020.87         7.09 o
  -7   3  11        679.55        675.47         4.34 o
  -6   3  11        704.79        688.15         4.12 o
  -5   3  11       2543.82       2507.09        34.96 o
  -4   3  11        359.91        285.29         6.24 o
  -3   3  11        497.91        557.75         7.75 o
  -2   3  11        176.74        146.28         3.10 o
  -1   3  11        187.40        200.03         3.57 o
   0   3  11        593.20        622.73         7.04 o
   1   3  11        188.99        195.78         3.70 o
   2   3  11        175.72        152.85         3.55 o
   3   3  11        499.85        574.46         7.98 o
   4   3  11        356.60        292.20         5.54 o
   5   3  11       2549.30       2575.69        28.66 o
   6   3  11        699.89        685.72         5.54 o
   7   3  11        682.76        675.27         4.53 o
   8   3  11       1020.90       1016.51         7.05 o
   9   3  11         75.06         76.92         1.36 o
  10   3  11         22.74         16.47         0.75 o
  11   3  11         52.63         60.64         1.09 o
  12   3  11         14.01         15.47         0.53 o
 -12   4  11          9.30          5.76         0.42 o
 -11   4  11         77.08         69.88         1.18 o
 -10   4  11         56.02         60.11         1.24 o
  -9   4  11         43.26         38.37         1.06 o
  -8   4  11        189.28        188.85         2.75 o
  -7   4  11        619.81        614.79         4.01 o
  -6   4  11        779.14        762.20         4.59 o
  -5   4  11        206.08        186.52         4.67 o
  -4   4  11        686.85        735.43        10.22 o
  -3   4  11         77.25        104.78         3.46 o
  -2   4  11        302.42        265.33         4.53 o
  -1   4  11       1155.85       1253.11        10.72 o
   0   4  11        776.33       1008.01        10.36 o
   1   4  11       1148.49       1252.45        11.63 o
   2   4  11        301.73        264.39         4.71 o
   3   4  11         77.63        112.74         3.19 o
   4   4  11        684.40        746.97        11.79 o
   5   4  11        203.26        191.72         5.48 o
   6   4  11        777.84        753.85         5.17 o
   7   4  11        620.40        614.81         4.23 o
   8   4  11        190.15        190.47         2.13 o
   9   4  11         42.72         38.73         0.93 o
  10   4  11         55.28         61.01         1.26 o
  11   4  11         77.47         73.50         1.16 o
  12   4  11          9.49          6.96         0.37 o
 -12   5  11         63.52         71.16         1.93 o
 -11   5  11        165.46        184.64         2.07 o
 -10   5  11         28.88         21.52         0.78 o
  -9   5  11        126.89        122.56         1.71 o
  -8   5  11        420.33        429.41         3.75 o
  -7   5  11        286.98        277.58         2.51 o
  -6   5  11        389.61        372.99         2.63 o
  -5   5  11         19.62         33.60         1.01 o
  -4   5  11        777.22        787.74        15.79 o
  -3   5  11         96.86         65.28         2.89 o
  -2   5  11        851.49       1029.06        11.56 o
  -1   5  11        146.82        219.48         4.09 o
   0   5  11         81.44        102.24         2.97 o
   1   5  11        147.46        229.07         4.38 o
   2   5  11        855.73       1054.63        10.79 o
   3   5  11         96.96         72.91         2.75 o
   4   5  11        772.02        786.42        10.52 o
   5   5  11         19.45         32.45         0.96 o
   6   5  11        391.21        376.77         3.38 o
   7   5  11        287.33        278.37         2.41 o
   8   5  11        419.91        430.14         3.48 o
   9   5  11        126.38        121.78         1.56 o
  10   5  11         28.70         20.93         0.70 o
  11   5  11        165.92        191.66         1.94 o
  12   5  11         63.81         73.80         1.23 o
 -12   6  11         64.13         73.86         1.48 o
 -11   6  11         86.40         81.85         1.46 o
 -10   6  11          2.13          2.41         0.64 o
  -9   6  11         72.51         69.98         1.21 o
  -8   6  11        250.25        262.07         2.69 o
  -7   6  11        598.59        591.53         5.44 o
  -6   6  11       1280.21       1260.18         7.37 o
  -5   6  11         44.85         43.20         0.83 o
  -4   6  11        550.90        553.51         4.50 o
  -3   6  11         43.69         57.85         2.85 o
  -2   6  11        170.05        179.47         4.64 o
  -1   6  11       1900.44       1886.38        16.68 o
   0   6  11          1.90          3.07         0.91 o
   1   6  11       1905.17       1912.25        17.09 o
   2   6  11        170.04        174.17         4.35 o
   3   6  11         42.49         57.42         2.46 o
   4   6  11        554.02        548.49         5.16 o
   5   6  11         45.89         43.06         1.02 o
   6   6  11       1274.72       1248.79         7.63 o
   7   6  11        599.25        602.10         4.36 o
   8   6  11        250.81        261.73         2.50 o
   9   6  11         73.38         71.96         1.20 o
  10   6  11          2.14          2.67         0.45 o
  11   6  11         86.15         85.45         1.29 o
  12   6  11         64.41         74.52         1.02 o
 -12   7  11         18.83         17.92         1.02 o
 -11   7  11         20.49         20.31         0.72 o
 -10   7  11         21.92         23.80         0.78 o
  -9   7  11         79.44         86.92         1.45 o
  -8   7  11        316.46        333.01         3.72 o
  -7   7  11        467.00        465.30         4.02 o
  -6   7  11        337.52        367.18         2.93 o
  -5   7  11        887.71        850.38         5.58 o
  -4   7  11        110.69        102.94         1.24 o
  -3   7  11         88.17        111.20         1.73 o
  -2   7  11        836.80        798.28        12.54 o
  -1   7  11          8.79         13.94         1.57 o
   0   7  11       2046.69       2241.98        20.31 o
   1   7  11          8.34         14.35         1.58 o
   2   7  11        837.13        806.56        10.42 o
   3   7  11         86.96        115.26         2.07 o
   4   7  11        110.12        101.89         1.98 o
   5   7  11        886.59        861.75         5.65 o
   6   7  11        336.08        372.76         3.25 o
   7   7  11        464.93        465.25         4.05 o
   8   7  11        319.58        337.20         3.06 o
   9   7  11         79.05         87.79         1.39 o
  10   7  11         21.30         23.34         0.72 o
  11   7  11         20.42         20.34         0.58 o
  12   7  11         18.96         19.77         0.96 o
 -11   8  11        114.47        103.60         1.87 o
 -10   8  11          1.45          4.58         0.43 o
  -9   8  11        524.55        510.59         4.62 o
  -8   8  11         16.17         20.89         0.85 o
  -7   8  11        385.99        347.30         3.21 o
  -6   8  11        184.61        193.16         2.05 o
  -5   8  11        437.39        436.56         3.01 o
  -4   8  11        136.50        138.36         1.46 o
  -3   8  11        227.12        254.38         2.33 o
  -2   8  11        318.14        265.98         2.21 o
  -1   8  11         59.84         50.89         1.19 o
   0   8  11        437.49        539.37         5.44 o
   1   8  11         60.06         49.28         1.26 o
   2   8  11        318.36        268.51         2.84 o
   3   8  11        227.07        258.00         2.59 o
   4   8  11        136.37        141.32         1.95 o
   5   8  11        434.03        438.29         4.02 o
   6   8  11        185.31        192.62         2.77 o
   7   8  11        387.72        352.08         3.52 o
   8   8  11         16.26         22.50         0.83 o
   9   8  11        523.63        516.83         4.44 o
  10   8  11          1.49          4.06         0.43 o
  11   8  11        114.44        106.81         1.77 o
 -11   9  11          8.96         10.52         0.68 o
 -10   9  11          2.90          2.01         0.37 o
  -9   9  11         53.80         67.56         1.17 o
  -8   9  11         88.51         97.52         1.60 o
  -7   9  11         36.51         41.65         1.06 o
  -6   9  11         92.88        111.91         1.61 o
  -5   9  11        279.23        277.30         2.44 o
  -4   9  11       1725.90       1690.97         8.99 o
  -3   9  11       1479.72       1431.63         6.99 o
  -2   9  11        505.49        521.64         3.25 o
  -1   9  11         65.84         77.37         1.13 o
   0   9  11        542.52        558.63         3.69 o
   1   9  11         65.86         75.57         1.37 o
   2   9  11        503.53        512.12         4.10 o
   3   9  11       1481.84       1434.69         8.53 o
   4   9  11       1724.91       1697.37        10.14 o
   5   9  11        279.77        283.23         3.19 o
   6   9  11         93.28        112.32         1.92 o
   7   9  11         37.65         45.10         1.25 o
   8   9  11         87.96         97.14         1.57 o
   9   9  11         54.94         69.85         1.24 o
  10   9  11          2.93          1.49         0.43 o
  11   9  11          8.74         11.55         0.54 o
 -10  10  11         65.34         55.87         1.08 o
  -9  10  11          2.37          1.59         0.41 o
  -8  10  11         56.92         57.52         1.15 o
  -7  10  11        242.82        245.83         2.55 o
  -6  10  11        249.09        277.00         2.65 o
  -5  10  11         49.62         64.53         1.17 o
  -4  10  11       2117.26       2091.09        12.87 o
  -3  10  11         94.21         95.47         1.24 o
  -2  10  11        615.89        562.24         3.49 o
  -1  10  11       1044.20       1089.59         6.00 o
   0  10  11          2.30          8.80         0.60 o
   1  10  11       1048.30       1094.97         6.61 o
   2  10  11        618.29        565.19         5.42 o
   3  10  11         94.76         96.68         1.55 o
   4  10  11       2115.93       2109.04        12.42 o
   5  10  11         50.33         65.66         1.57 o
   6  10  11        248.66        280.75         3.06 o
   7  10  11        243.05        248.47         2.79 o
   8  10  11         56.82         57.21         1.17 o
   9  10  11          2.25          1.55         0.45 o
  10  10  11         65.04         56.43         1.08 o
 -10  11  11         60.49         49.34         1.43 o
  -9  11  11          0.05          2.27         0.37 o
  -8  11  11         15.62         15.07         0.63 o
  -7  11  11        637.39        656.68         5.28 o
  -6  11  11        382.20        404.36         3.70 o
  -5  11  11        115.08        121.00         1.57 o
  -4  11  11        246.59        236.10         2.29 o
  -3  11  11         22.11         20.71         0.72 o
  -2  11  11         58.70         52.44         1.03 o
  -1  11  11        190.95        175.65         1.94 o
   0  11  11         22.39         36.73         0.91 o
   1  11  11        189.69        172.40         1.94 o
   2  11  11         58.55         53.52         1.11 o
   3  11  11         21.56         19.81         0.82 o
   4  11  11        247.65        240.32         2.57 o
   5  11  11        115.51        122.99         2.04 o
   6  11  11        381.03        408.79         3.90 o
   7  11  11        636.06        664.07         5.08 o
   8  11  11         15.71         15.61         0.66 o
   9  11  11          0.06          1.21         0.37 o
  10  11  11         60.67         48.08         0.83 o
  -9  12  11         37.08         30.49         1.04 o
  -8  12  11         41.68         49.78         0.93 o
  -7  12  11         41.30         44.62         1.00 o
  -6  12  11         24.94         28.45         0.85 o
  -5  12  11        232.52        228.73         2.16 o
  -4  12  11         61.08         45.62         1.04 o
  -3  12  11         37.57         45.12         1.05 o
  -2  12  11        107.68        111.59         1.51 o
  -1  12  11        904.88        859.84         5.64 o
   0  12  11        118.34        131.86         1.69 o
   1  12  11        906.05        870.05         5.93 o
   2  12  11        108.12        113.75         1.73 o
   3  12  11         37.48         43.69         1.10 o
   4  12  11         60.63         44.18         1.11 o
   5  12  11        236.11        227.25         2.42 o
   6  12  11         25.01         28.12         0.92 o
   7  12  11         41.61         44.81         1.05 o
   8  12  11         41.90         49.62         0.87 o
   9  12  11         37.75         31.35         0.68 o
  -9  13  11        142.62        134.41         3.34 o
  -8  13  11         40.83         44.58         0.84 o
  -7  13  11         25.80         24.48         0.77 o
  -6  13  11         21.42         24.41         0.76 o
  -5  13  11        324.64        322.87         3.06 o
  -4  13  11         17.26         22.29         0.76 o
  -3  13  11         40.57         63.07         1.22 o
  -2  13  11          8.65         12.05         0.61 o
  -1  13  11        574.03        542.80         4.75 o
   0  13  11        115.54         88.55         1.44 o
   1  13  11        573.51        550.18         4.25 o
   2  13  11          8.72         12.23         0.69 o
   3  13  11         40.25         65.45         1.26 o
   4  13  11         16.75         22.36         0.81 o
   5  13  11        324.32        322.89         3.46 o
   6  13  11         21.12         22.08         0.82 o
   7  13  11         25.19         23.80         0.88 o
   8  13  11         40.65         43.63         0.86 o
   9  13  11        141.34        132.85         2.94 o
  -8  14  11         86.15         83.21         3.20 o
  -7  14  11        103.93        108.06         1.55 o
  -6  14  11        146.51        144.22         1.75 o
  -5  14  11          6.70          6.22         0.54 o
  -4  14  11         65.55         49.31         1.01 o
  -3  14  11         90.16         96.97         1.46 o
  -2  14  11         76.50         69.80         1.25 o
  -1  14  11        275.76        259.92         2.45 o
   0  14  11         69.71         90.53         1.35 o
   1  14  11        275.98        259.11         2.58 o
   2  14  11         76.81         70.00         1.38 o
   3  14  11         89.41         97.90         1.45 o
   4  14  11         66.33         49.65         1.07 o
   5  14  11          6.68          7.25         0.49 o
   6  14  11        146.97        145.77         2.78 o
   7  14  11        103.48        105.90         1.38 o
   8  14  11         86.90         88.77         1.43 o
  -7  15  11         60.14         62.49         1.38 o
  -6  15  11         64.91         72.02         1.72 o
  -5  15  11         32.36         27.11         0.74 o
  -4  15  11        238.25        234.09         2.07 o
  -3  15  11        234.28        241.66         3.04 o
  -2  15  11         37.06         35.47         0.95 o
  -1  15  11         38.88         34.52         0.89 o
   0  15  11          0.00          0.76         0.44 o
   1  15  11         38.00         33.40         0.91 o
   2  15  11         38.11         35.21         0.95 o
   3  15  11        233.51        239.60         2.65 o
   4  15  11        239.87        233.51         2.68 o
   5  15  11         32.09         26.19         0.88 o
   6  15  11         64.59         73.38         1.14 o
   7  15  11         60.40         61.77         1.32 o
  -5  16  11        129.14        139.13         1.72 o
  -4  16  11         52.09         50.56         0.81 o
  -3  16  11         59.64         56.45         0.91 o
  -2  16  11          9.73          8.87         0.52 o
  -1  16  11         91.89         96.29         1.35 o
   0  16  11         11.20          9.16         0.56 o
   1  16  11         91.66         94.60         1.22 o
   2  16  11          9.67          8.76         0.51 o
   3  16  11         60.13         57.09         1.01 o
   4  16  11         52.11         49.47         1.03 o
   5  16  11        131.12        139.53         1.92 o
  -4  17  11         80.79         87.20         2.36 o
  -3  17  11        227.12        211.60         2.83 o
  -2  17  11         82.01         64.94         0.88 o
  -1  17  11        152.71        168.34         2.00 o
   0  17  11         19.99         17.61         0.61 o
   1  17  11        153.60        166.94         2.99 o
   2  17  11         81.39         62.57         1.05 o
   3  17  11        227.17        206.94         3.23 o
   4  17  11         80.12         81.44         3.43 o
   0   0  12        281.89        330.54         8.29 o
   1   0  12        184.88        164.03         3.86 o
   2   0  12        439.53        502.47         7.05 o
   3   0  12         59.29         72.32         3.39 o
   4   0  12         79.45        121.68         3.79 o
   5   0  12         78.88         67.31         3.17 o
   6   0  12        146.33        172.98         1.95 o
   7   0  12       3342.24       3140.19        15.40 o
   8   0  12          0.15          0.82         0.51 o
   9   0  12        142.39        110.36         1.47 o
  10   0  12         62.23         60.74         1.06 o
  11   0  12        116.55        118.82         1.54 o
  12   0  12          1.35          0.85         0.46 o
 -12   1  12          6.76          9.31         0.64 o
 -11   1  12         44.21         49.81         1.00 o
 -10   1  12          7.63          8.39         0.59 o
  -9   1  12         53.21         43.85         1.05 o
  -8   1  12        105.31         88.21         1.51 o
  -7   1  12        120.88        111.27         1.49 o
  -6   1  12        183.74        170.67         1.85 o
  -5   1  12        181.24        195.55         5.78 o
  -4   1  12        485.00        569.20         9.90 o
  -3   1  12        276.69        273.63         5.08 o
  -2   1  12         90.06         97.73         2.95 o
  -1   1  12       1067.81       1073.81        11.03 o
   0   1  12        269.04        224.76         4.30 o
   1   1  12       1065.50       1066.94        10.46 o
   2   1  12         91.89        104.25         3.34 o
   3   1  12        275.65        270.15         4.96 o
   4   1  12        484.07        564.32         8.70 o
   5   1  12        178.53        196.03         5.39 o
   6   1  12        185.53        173.47         2.10 o
   7   1  12        120.71        111.74         1.58 o
   8   1  12        105.81         90.45         1.40 o
   9   1  12         52.87         43.49         0.98 o
  10   1  12          7.67          6.56         0.51 o
  11   1  12         43.88         48.10         0.88 o
  12   1  12          6.77          9.86         0.52 o
 -12   2  12         15.54         19.73         0.64 o
 -11   2  12         48.99         44.61         0.93 o
 -10   2  12         32.03         38.68         0.99 o
  -9   2  12         12.46         24.72         0.92 o
  -8   2  12        137.36        124.80         1.86 o
  -7   2  12         90.53         92.73         1.41 o
  -6   2  12         70.38         77.32         1.10 o
  -5   2  12        245.64        223.29         6.03 o
  -4   2  12        122.56        143.00         4.77 o
  -3   2  12        339.69        334.20         6.34 o
  -2   2  12        153.74        161.11         3.75 o
  -1   2  12        355.63        378.78         5.88 o
   0   2  12       3199.41       3213.42        25.20 o
   1   2  12        352.56        374.73         5.62 o
   2   2  12        155.62        169.43         3.86 o
   3   2  12        340.10        350.69         6.09 o
   4   2  12        123.19        144.15         3.88 o
   5   2  12        246.01        227.59         6.32 o
   6   2  12         70.59         77.83         1.28 o
   7   2  12         89.99         95.17         1.35 o
   8   2  12        137.46        125.10         1.77 o
   9   2  12         12.53         23.41         0.76 o
  10   2  12         31.30         40.25         1.01 o
  11   2  12         48.43         42.51         0.87 o
  12   2  12         15.79         19.46         0.58 o
 -12   3  12         40.00         41.97         0.93 o
 -11   3  12         65.14         64.38         1.14 o
 -10   3  12        212.01        190.95         2.25 o
  -9   3  12        336.89        318.41         3.24 o
  -8   3  12          9.43         15.20         0.77 o
  -7   3  12        994.01       1010.71         5.75 o
  -6   3  12         77.12         61.92         0.98 o
  -5   3  12        988.70        940.69         6.60 o
  -4   3  12         47.57         38.82         2.43 o
  -3   3  12       1136.05       1137.81        13.43 o
  -2   3  12       1194.85       1091.34        13.25 o
  -1   3  12       2411.47       2601.53        21.31 o
   0   3  12          6.47         13.22         1.50 o
   1   3  12       2402.22       2629.54        18.86 o
   2   3  12       1194.33       1101.19        12.06 o
   3   3  12       1131.49       1146.20        14.36 o
   4   3  12         47.11         40.33         2.34 o
   5   3  12        990.25        937.98         7.76 o
   6   3  12         76.10         59.65         1.16 o
   7   3  12        992.73       1014.19         6.63 o
   8   3  12          9.90         14.01         0.67 o
   9   3  12        337.44        322.42         2.94 o
  10   3  12        212.50        193.93         2.17 o
  11   3  12         64.54         64.17         1.05 o
  12   3  12         39.88         44.40         0.95 o
 -12   4  12         52.53         53.31         0.95 o
 -11   4  12         71.82         82.70         1.25 o
 -10   4  12         23.00         23.63         0.83 o
  -9   4  12         22.96         25.44         0.93 o
  -8   4  12        226.66        220.81         2.51 o
  -7   4  12         82.54         85.97         1.33 o
  -6   4  12        120.09        101.96         1.28 o
  -5   4  12        125.01        154.94         1.76 o
  -4   4  12        129.27        117.63         4.44 o
  -3   4  12        696.90        756.09        11.30 o
  -2   4  12         73.30         66.34         2.61 o
  -1   4  12        431.98        437.30         6.33 o
   0   4  12         23.13         26.18         1.54 o
   1   4  12        429.37        433.69         6.51 o
   2   4  12         73.61         66.41         2.41 o
   3   4  12        693.37        771.52         9.97 o
   4   4  12        129.16        125.34         4.06 o
   5   4  12        124.37        152.97         1.95 o
   6   4  12        121.09        102.89         1.62 o
   7   4  12         83.78         88.79         1.38 o
   8   4  12        225.79        221.23         2.77 o
   9   4  12         23.04         24.66         0.78 o
  10   4  12         23.14         25.24         0.85 o
  11   4  12         71.90         84.81         1.17 o
  12   4  12         52.81         56.63         0.86 o
 -12   5  12          4.73          3.30         0.47 o
 -11   5  12          5.70          6.78         0.56 o
 -10   5  12        106.66        109.65         1.60 o
  -9   5  12         30.96         31.21         0.97 o
  -8   5  12        530.50        519.46         4.25 o
  -7   5  12        388.99        347.71         2.92 o
  -6   5  12          6.52          2.78         0.46 o
  -5   5  12        960.32       1019.59         5.30 o
  -4   5  12        504.25        492.56         4.72 o
  -3   5  12        690.08        739.50        10.80 o
  -2   5  12         52.83         55.53         2.71 o
  -1   5  12        489.93        607.16         8.43 o
   0   5  12        168.06         98.52         3.06 o
   1   5  12        491.81        611.04         8.11 o
   2   5  12         53.60         63.43         2.44 o
   3   5  12        684.63        747.75        10.03 o
   4   5  12        504.20        502.24         5.14 o
   5   5  12        955.85       1021.66         7.49 o
   6   5  12          6.60          3.16         0.49 o
   7   5  12        390.47        347.72         2.70 o
   8   5  12        529.87        521.38         3.90 o
   9   5  12         31.20         31.51         0.86 o
  10   5  12        106.61        115.38         1.48 o
  11   5  12          5.68          6.79         0.47 o
  12   5  12          4.87          4.23         0.36 o
 -12   6  12         65.28         65.11         2.68 o
 -11   6  12          0.56          0.82         0.45 o
 -10   6  12        154.80        164.71         2.09 o
  -9   6  12         80.38         80.23         1.45 o
  -8   6  12        364.01        381.67         4.77 o
  -7   6  12         85.59         75.71         1.37 o
  -6   6  12        810.02        734.10         4.69 o
  -5   6  12        777.98        766.58         4.30 o
  -4   6  12          6.10          7.13         0.60 o
  -3   6  12       1120.53       1028.71        18.38 o
  -2   6  12        180.79        207.76         5.31 o
  -1   6  12        448.27        453.40         7.91 o
   0   6  12        639.38        624.79         8.03 o
   1   6  12        447.29        461.82         7.61 o
   2   6  12        179.04        200.21         4.83 o
   3   6  12       1114.36       1040.15         9.54 o
   4   6  12          6.21          8.30         0.55 o
   5   6  12        774.72        759.58         5.80 o
   6   6  12        809.45        736.97         4.75 o
   7   6  12         86.12         77.70         1.34 o
   8   6  12        364.80        385.51         3.06 o
   9   6  12         80.43         82.78         1.33 o
  10   6  12        154.91        167.11         1.75 o
  11   6  12          0.57          0.79         0.32 o
  12   6  12         65.27         68.31         1.55 o
 -11   7  12        165.79        172.45         2.44 o
 -10   7  12        110.29        117.46         1.63 o
  -9   7  12         74.06         62.48         1.36 o
  -8   7  12        469.55        467.39         4.55 o
  -7   7  12         27.43         37.68         1.05 o
  -6   7  12         68.30         92.41         1.48 o
  -5   7  12        344.89        333.15         2.63 o
  -4   7  12        154.43        154.66         1.53 o
  -3   7  12        261.13        283.35         2.27 o
  -2   7  12          2.17          5.52         0.48 o
  -1   7  12        112.62        110.92         4.14 o
   0   7  12         72.82         38.19         2.45 o
   1   7  12        113.87        112.55         3.77 o
   2   7  12          2.08          3.94         0.60 o
   3   7  12        261.63        288.05         2.50 o
   4   7  12        154.78        157.32         2.16 o
   5   7  12        343.33        337.63         3.00 o
   6   7  12         69.04         92.69         1.49 o
   7   7  12         27.53         37.88         1.04 o
   8   7  12        470.73        477.01         3.68 o
   9   7  12         73.01         63.69         1.13 o
  10   7  12        110.58        121.09         1.49 o
  11   7  12        165.06        175.02         2.33 o
 -11   8  12         38.29         45.98         1.18 o
 -10   8  12        116.09        117.04         1.67 o
  -9   8  12        298.67        285.15         3.19 o
  -8   8  12         75.70         66.06         1.40 o
  -7   8  12         21.39         19.00         0.83 o
  -6   8  12        422.47        390.38         3.75 o
  -5   8  12        338.74        351.10         2.79 o
  -4   8  12        173.28        174.58         1.73 o
  -3   8  12         44.63         45.09         0.94 o
  -2   8  12         75.69         74.96         1.13 o
  -1   8  12         49.59         71.74         1.12 o
   0   8  12        417.87        430.00         3.10 o
   1   8  12         49.86         69.80         1.19 o
   2   8  12         76.79         76.29         1.20 o
   3   8  12         43.54         42.02         0.96 o
   4   8  12        171.97        172.87         1.98 o
   5   8  12        339.84        357.33         3.26 o
   6   8  12        420.41        397.42         3.53 o
   7   8  12         21.50         20.93         0.84 o
   8   8  12         75.95         68.26         1.24 o
   9   8  12        298.89        291.05         2.78 o
  10   8  12        116.27        120.92         1.39 o
  11   8  12         37.61         44.26         0.93 o
 -11   9  12         25.59         19.94         1.00 o
 -10   9  12        280.32        281.89         2.67 o
  -9   9  12         89.07         77.48         1.32 o
  -8   9  12        150.29        172.87         2.11 o
  -7   9  12        295.00        263.25         2.76 o
  -6   9  12         15.07         15.80         0.75 o
  -5   9  12        165.52        160.19         1.78 o
  -4   9  12       1281.66       1228.25         6.65 o
  -3   9  12        938.10        907.60         5.14 o
  -2   9  12        737.76        809.76         5.42 o
  -1   9  12        630.20        563.24         3.70 o
   0   9  12         30.32         47.44         0.93 o
   1   9  12        631.65        569.42         4.28 o
   2   9  12        739.71        807.97         5.28 o
   3   9  12        934.38        908.12         7.01 o
   4   9  12       1285.89       1230.31         8.43 o
   5   9  12        168.40        166.86         2.27 o
   6   9  12         15.24         15.31         0.86 o
   7   9  12        292.97        264.53         2.92 o
   8   9  12        148.24        169.22         2.06 o
   9   9  12         89.72         78.30         1.21 o
  10   9  12        281.02        283.76         2.65 o
  11   9  12         25.48         21.36         0.77 o
 -10  10  12        110.75        122.81         1.67 o
  -9  10  12         19.27         17.15         0.59 o
  -8  10  12        105.80         97.90         1.37 o
  -7  10  12         36.50         45.51         1.06 o
  -6  10  12          6.79          9.69         0.64 o
  -5  10  12        176.37        171.16         1.79 o
  -4  10  12        104.95        115.33         1.51 o
  -3  10  12         74.26         55.15         1.04 o
  -2  10  12        820.28        754.17         4.65 o
  -1  10  12        474.55        499.45         3.40 o
   0  10  12        464.63        544.32         3.88 o
   1  10  12        472.16        508.51         3.94 o
   2  10  12        818.89        755.21         5.19 o
   3  10  12         75.18         54.21         1.19 o
   4  10  12        105.79        117.17         1.87 o
   5  10  12        177.32        177.34         2.43 o
   6  10  12          6.65          9.17         0.74 o
   7  10  12         35.80         45.70         1.19 o
   8  10  12        105.31         98.94         1.45 o
   9  10  12         19.50         16.82         0.59 o
  10  10  12        110.15        124.49         1.62 o
 -10  11  12          2.84          5.75         1.18 o
  -9  11  12         20.60         19.07         0.65 o
  -8  11  12         67.11         53.22         0.95 o
  -7  11  12         50.61         45.54         0.98 o
  -6  11  12         78.03         72.56         1.25 o
  -5  11  12        421.18        431.26         3.25 o
  -4  11  12         24.84         29.34         0.84 o
  -3  11  12        151.65        153.18         1.75 o
  -2  11  12        220.32        183.38         1.92 o
  -1  11  12         45.81         50.05         1.02 o
   0  11  12         19.59         28.57         0.82 o
   1  11  12         45.32         48.63         1.05 o
   2  11  12        220.73        188.84         2.29 o
   3  11  12        151.24        159.00         2.19 o
   4  11  12         25.32         29.35         0.97 o
   5  11  12        420.07        433.93         4.03 o
   6  11  12         78.59         72.42         1.45 o
   7  11  12         50.27         46.44         1.14 o
   8  11  12         66.28         54.34         1.00 o
   9  11  12         20.17         19.58         0.52 o
  10  11  12          2.83          5.05         0.53 o
  -9  12  12         26.10         24.41         1.02 o
  -8  12  12          7.31          8.24         0.47 o
  -7  12  12         36.81         39.77         0.89 o
  -6  12  12         69.72         59.18         1.12 o
  -5  12  12        144.44        145.39         1.69 o
  -4  12  12        110.31        124.49         1.57 o
  -3  12  12        143.52        118.63         1.65 o
  -2  12  12        158.23        168.23         1.87 o
  -1  12  12         33.79         41.78         1.01 o
   0  12  12        378.42        369.65         3.21 o
   1  12  12         34.29         41.69         1.01 o
   2  12  12        158.99        168.02         1.99 o
   3  12  12        144.20        118.92         1.76 o
   4  12  12        109.15        126.82         1.91 o
   5  12  12        142.29        144.63         1.84 o
   6  12  12         70.33         59.94         1.20 o
   7  12  12         37.89         41.60         0.93 o
   8  12  12          7.19          8.34         0.44 o
   9  12  12         25.21         23.23         0.65 o
  -8  13  12         37.13         27.59         0.95 o
  -7  13  12         31.52         28.51         0.99 o
  -6  13  12         45.91         51.88         1.04 o
  -5  13  12        101.04        101.97         1.34 o
  -4  13  12        204.10        184.57         2.03 o
  -3  13  12         91.31         95.45         1.53 o
  -2  13  12        212.31        180.46         2.07 o
  -1  13  12         39.54         36.82         0.99 o
   0  13  12        125.90        134.13         1.84 o
   1  13  12         39.74         39.11         1.09 o
   2  13  12        211.29        178.50         2.08 o
   3  13  12         92.02         97.24         1.45 o
   4  13  12        205.14        184.97         2.24 o
   5  13  12        100.38         99.35         1.61 o
   6  13  12         45.88         52.28         1.06 o
   7  13  12         31.44         27.70         0.78 o
   8  13  12         36.72         28.45         0.66 o
  -7  14  12         16.73         16.15         0.73 o
  -6  14  12         53.33         52.20         1.03 o
  -5  14  12         78.23         98.95         1.68 o
  -4  14  12         29.26         23.27         0.72 o
  -3  14  12         47.23         54.23         1.16 o
  -2  14  12         96.33         86.22         1.45 o
  -1  14  12        302.20        302.00         2.74 o
   0  14  12         56.33         54.73         1.05 o
   1  14  12        304.65        304.48         3.07 o
   2  14  12         95.52         86.51         1.55 o
   3  14  12         46.61         53.95         1.04 o
   4  14  12         28.84         22.62         0.72 o
   5  14  12         78.84         98.72         1.68 o
   6  14  12         52.95         50.69         1.00 o
   7  14  12         16.70         16.78         0.68 o
  -6  15  12         14.67         15.53         0.98 o
  -5  15  12         60.57         56.53         1.05 o
  -4  15  12        110.74        108.79         1.40 o
  -3  15  12         64.19         62.05         1.07 o
  -2  15  12          8.22         10.88         0.60 o
  -1  15  12         11.84         16.40         0.62 o
   0  15  12         74.39         80.44         1.21 o
   1  15  12         12.11         16.65         0.70 o
   2  15  12          7.90          9.74         0.60 o
   3  15  12         63.88         59.86         1.09 o
   4  15  12        109.61        107.16         1.56 o
   5  15  12         59.62         57.17         1.20 o
   6  15  12         14.83         14.99         0.70 o
  -5  16  12         94.07         98.80         1.89 o
  -4  16  12          2.53          4.85         0.49 o
  -3  16  12         52.26         47.55         0.78 o
  -2  16  12         15.08         14.70         0.55 o
  -1  16  12         67.04         51.58         0.92 o
   0  16  12         35.11         36.54         0.83 o
   1  16  12         66.72         50.85         0.93 o
   2  16  12         15.41         14.00         0.54 o
   3  16  12         52.41         47.91         1.04 o
   4  16  12          2.64          4.96         0.78 o
   5  16  12         93.76         95.32         1.73 o
  -3  17  12         25.53         22.19         0.88 o
  -2  17  12         14.90         19.39         0.62 o
  -1  17  12         11.94         10.78         0.56 o
   0  17  12         34.05         44.63         0.99 o
   1  17  12         12.01         10.18         0.54 o
   2  17  12         14.40         18.32         0.64 o
   3  17  12         25.19         21.47         1.03 o
   1   0  13       2906.03       2944.91        26.32 o
   2   0  13       1247.24       1431.88        14.11 o
   3   0  13        430.15        487.96         7.38 o
   4   0  13        102.80         85.89         3.49 o
   5   0  13         52.71         64.16         1.30 o
   6   0  13        475.70        466.63         3.50 o
   7   0  13        249.12        280.22         2.66 o
   8   0  13        253.46        227.08         2.25 o
   9   0  13          1.99          0.62         0.53 o
  10   0  13         12.13          8.39         0.58 o
  11   0  13         33.92         29.96         0.86 o
  12   0  13         21.89         16.09         0.61 o
 -12   1  13         10.77          8.36         0.49 o
 -11   1  13         73.07         76.02         1.22 o
 -10   1  13         12.03         12.08         0.65 o
  -9   1  13         16.32         17.43         0.75 o
  -8   1  13        290.42        286.53         2.60 o
  -7   1  13        437.63        423.27         3.21 o
  -6   1  13         41.68         39.55         0.88 o
  -5   1  13       1224.84       1199.91         8.90 o
  -4   1  13        426.58        412.14         8.52 o
  -3   1  13       1041.57       1048.70        13.14 o
  -2   1  13         93.15        116.21         3.33 o
  -1   1  13        683.94        663.41         8.42 o
   0   1  13       2949.20       3200.61        26.71 o
   1   1  13        683.97        664.68         8.02 o
   2   1  13         93.24        113.94         3.34 o
   3   1  13       1037.55       1051.33        12.50 o
   4   1  13        427.94        397.22         7.36 o
   5   1  13       1223.28       1181.55         9.97 o
   6   1  13         41.41         41.47         0.95 o
   7   1  13        438.02        422.45         3.23 o
   8   1  13        291.63        295.28         2.84 o
   9   1  13         16.39         17.09         0.74 o
  10   1  13         11.68         12.18         0.63 o
  11   1  13         72.75         76.26         1.19 o
  12   1  13         10.82          8.37         0.51 o
 -12   2  13          1.45          1.86         0.34 o
 -11   2  13         37.97         36.73         0.89 o
 -10   2  13         17.89         15.17         0.68 o
  -9   2  13          6.07         12.01         0.66 o
  -8   2  13         74.91         85.56         1.39 o
  -7   2  13        531.06        499.70         3.59 o
  -6   2  13        710.29        750.58         4.82 o
  -5   2  13        149.81        123.63         1.47 o
  -4   2  13        471.46        493.60         9.48 o
  -3   2  13         56.80         81.03         3.06 o
  -2   2  13         56.52         63.51         2.48 o
  -1   2  13       2374.35       2419.85        21.57 o
   0   2  13          1.69          3.41         1.03 o
   1   2  13       2374.83       2402.55        19.29 o
   2   2  13         57.75         69.51         2.72 o
   3   2  13         55.24         75.81         2.78 o
   4   2  13        473.10        504.66         7.58 o
   5   2  13        149.52        128.02         1.67 o
   6   2  13        708.74        746.30         5.83 o
   7   2  13        528.07        495.63         3.81 o
   8   2  13         74.99         87.46         1.56 o
   9   2  13          6.14         11.07         0.67 o
  10   2  13         17.57         15.50         0.69 o
  11   2  13         37.55         36.92         0.81 o
  12   2  13          1.48          2.89         0.44 o
 -12   3  13         46.20         45.62         0.98 o
 -11   3  13         37.75         31.77         0.78 o
 -10   3  13         36.07         28.09         0.88 o
  -9   3  13        204.76        198.04         2.54 o
  -8   3  13        139.17        135.33         1.74 o
  -7   3  13        711.83        709.03         4.65 o
  -6   3  13        101.10         96.38         1.23 o
  -5   3  13        220.55        219.95         1.90 o
  -4   3  13        302.56        265.63         6.85 o
  -3   3  13        316.61        344.85         7.32 o
  -2   3  13        108.57         85.48         3.34 o
  -1   3  13        954.55        966.71        11.11 o
   0   3  13        781.95        808.37         9.34 o
   1   3  13        954.67        978.04        10.61 o
   2   3  13        107.05         85.45         3.02 o
   3   3  13        316.08        346.78         6.41 o
   4   3  13        301.32        275.29         6.14 o
   5   3  13        221.51        224.04         2.39 o
   6   3  13        101.30         96.95         1.44 o
   7   3  13        715.09        709.83         5.06 o
   8   3  13        140.54        136.45         1.78 o
   9   3  13        205.04        206.18         2.31 o
  10   3  13         36.09         28.48         0.86 o
  11   3  13         37.54         34.19         0.78 o
  12   3  13         45.87         48.24         0.84 o
 -12   4  13         34.30         29.21         0.91 o
 -11   4  13         39.77         32.97         0.93 o
 -10   4  13         68.63         75.05         1.28 o
  -9   4  13        568.86        527.50         4.25 o
  -8   4  13         56.28         58.01         1.22 o
  -7   4  13         90.49         92.33         1.41 o
  -6   4  13         21.76         16.18         0.61 o
  -5   4  13         66.19         75.48         1.01 o
  -4   4  13        468.75        454.47         3.50 o
  -3   4  13        787.73        815.09        13.16 o
  -2   4  13        207.83        209.05         5.46 o
  -1   4  13        716.99        801.81        10.11 o
   0   4  13        146.23        146.87         3.54 o
   1   4  13        721.57        832.07         9.42 o
   2   4  13        211.08        223.11         4.78 o
   3   4  13        787.94        830.07        10.73 o
   4   4  13        467.83        467.14         4.55 o
   5   4  13         66.65         76.52         1.27 o
   6   4  13         21.81         17.51         0.75 o
   7   4  13         90.43         96.23         1.43 o
   8   4  13         55.63         60.24         1.21 o
   9   4  13        566.54        531.09         3.73 o
  10   4  13         67.90         75.22         1.22 o
  11   4  13         39.42         33.84         0.78 o
  12   4  13         34.51         34.06         0.77 o
 -12   5  13         31.61         34.31         1.24 o
 -11   5  13         39.67         26.20         0.73 o
 -10   5  13          9.05          6.21         0.61 o
  -9   5  13        530.45        491.91         4.33 o
  -8   5  13        233.93        224.77         2.51 o
  -7   5  13        473.13        485.71         3.71 o
  -6   5  13        420.63        392.68         2.91 o
  -5   5  13        543.64        543.25         3.49 o
  -4   5  13        278.57        291.39         2.34 o
  -3   5  13        131.97        146.85         2.79 o
  -2   5  13       1174.60       1231.26        19.24 o
  -1   5  13         96.40        119.93         4.31 o
   0   5  13         74.12         65.60         2.59 o
   1   5  13         96.47        123.09         3.59 o
   2   5  13       1174.96       1255.69        13.19 o
   3   5  13        129.43        149.88         3.88 o
   4   5  13        274.96        288.53         2.83 o
   5   5  13        541.88        544.87         4.48 o
   6   5  13        419.79        396.23         3.19 o
   7   5  13        471.47        482.67         3.63 o
   8   5  13        233.28        229.01         2.47 o
   9   5  13        529.14        496.93         3.60 o
  10   5  13          9.27          6.25         0.49 o
  11   5  13         40.58         28.35         0.68 o
  12   5  13         31.56         33.04         1.01 o
 -11   6  13         24.14         24.47         0.78 o
 -10   6  13        182.09        186.19         2.15 o
  -9   6  13          1.01         -0.15         0.55 o
  -8   6  13        285.27        288.86         2.85 o
  -7   6  13        229.80        233.48         2.41 o
  -6   6  13        639.76        585.56         4.07 o
  -5   6  13        870.11        830.49         4.72 o
  -4   6  13        114.02         97.93         1.24 o
  -3   6  13         33.68         37.62         0.84 o
  -2   6  13         17.35         30.14         0.94 o
  -1   6  13        728.49        793.02        12.20 o
   0   6  13          4.63          6.43         1.28 o
   1   6  13        727.65        789.77        10.65 o
   2   6  13         17.43         30.29         1.18 o
   3   6  13         34.41         40.87         0.95 o
   4   6  13        112.60         98.83         1.43 o
   5   6  13        865.85        834.55         5.55 o
   6   6  13        643.29        598.09         4.31 o
   7   6  13        229.36        238.65         2.52 o
   8   6  13        285.59        296.42         2.89 o
   9   6  13          0.95          0.67         0.48 o
  10   6  13        181.92        187.53         1.83 o
  11   6  13         24.44         25.72         0.73 o
 -11   7  13         15.69         17.21         0.67 o
 -10   7  13         10.39         13.05         0.73 o
  -9   7  13        145.22        140.54         1.99 o
  -8   7  13          3.87          2.00         0.63 o
  -7   7  13        109.76        125.87         1.82 o
  -6   7  13        284.61        277.20         2.69 o
  -5   7  13        283.79        245.56         2.22 o
  -4   7  13        229.02        231.54         2.10 o
  -3   7  13        137.82        129.69         1.45 o
  -2   7  13       1230.38       1300.74         8.31 o
  -1   7  13         73.41         65.42         1.06 o
   0   7  13        185.69        176.21         1.98 o
   1   7  13         72.67         64.34         1.15 o
   2   7  13       1232.62       1312.56         7.51 o
   3   7  13        139.58        131.53         1.68 o
   4   7  13        225.68        228.19         2.34 o
   5   7  13        283.15        250.35         3.20 o
   6   7  13        287.80        286.56         3.01 o
   7   7  13        110.37        127.10         1.81 o
   8   7  13          3.86          2.31         0.52 o
   9   7  13        146.13        143.64         1.57 o
  10   7  13         10.27         12.58         0.53 o
  11   7  13         15.52         19.25         0.61 o
 -11   8  13        153.33        159.47         3.91 o
 -10   8  13         61.66         60.86         1.13 o
  -9   8  13         59.97         60.69         1.30 o
  -8   8  13        154.43        160.32         2.27 o
  -7   8  13        315.72        321.61         3.28 o
  -6   8  13        221.00        253.78         2.64 o
  -5   8  13        110.26        101.67         1.48 o
  -4   8  13        560.30        474.62         3.34 o
  -3   8  13        420.84        337.98         2.67 o
  -2   8  13        102.45        139.79         1.94 o
  -1   8  13        302.76        300.36         2.46 o
   0   8  13         98.26         66.30         1.13 o
   1   8  13        302.56        304.74         2.65 o
   2   8  13        102.90        138.62         1.73 o
   3   8  13        419.55        343.75         3.19 o
   4   8  13        559.82        485.07         3.72 o
   5   8  13        111.63        105.81         1.73 o
   6   8  13        221.55        257.49         2.81 o
   7   8  13        315.76        321.32         3.03 o
   8   8  13        153.49        162.63         1.95 o
   9   8  13         60.80         62.46         1.14 o
  10   8  13         61.36         59.94         0.98 o
  11   8  13        152.87        165.10         1.86 o
 -10   9  13        165.10        171.67         1.91 o
  -9   9  13         78.38         81.27         1.49 o
  -8   9  13        112.34        122.63         1.99 o
  -7   9  13          8.52          7.96         0.69 o
  -6   9  13        293.24        266.41         2.65 o
  -5   9  13         92.63         79.11         1.27 o
  -4   9  13        471.72        451.95         3.21 o
  -3   9  13         94.34         94.56         1.45 o
  -2   9  13       2125.39       2203.37        13.67 o
  -1   9  13         74.90         57.73         1.05 o
   0   9  13        815.04        796.88         5.07 o
   1   9  13         73.72         57.33         1.15 o
   2   9  13       2126.81       2223.46        11.46 o
   3   9  13         93.65         93.41         1.51 o
   4   9  13        473.46        457.26         3.85 o
   5   9  13         94.21         85.69         1.69 o
   6   9  13        292.61        273.98         2.99 o
   7   9  13          8.62          9.39         0.68 o
   8   9  13        112.44        122.91         1.66 o
   9   9  13         78.96         81.58         1.19 o
  10   9  13        165.87        180.65         1.94 o
 -10  10  13         31.44         33.32         1.01 o
  -9  10  13        106.67        115.91         1.76 o
  -8  10  13         16.55         14.43         0.71 o
  -7  10  13         15.58         18.16         0.72 o
  -6  10  13        610.13        629.75         4.45 o
  -5  10  13        266.73        254.82         2.20 o
  -4  10  13         89.63         91.08         1.38 o
  -3  10  13         16.79         17.77         0.71 o
  -2  10  13        224.64        226.15         2.26 o
  -1  10  13       1921.53       1883.79        10.50 o
   0  10  13         35.49         51.94         1.11 o
   1  10  13       1924.03       1904.50        12.45 o
   2  10  13        223.76        226.75         2.46 o
   3  10  13         16.93         18.36         0.82 o
   4  10  13         90.09         94.32         1.62 o
   5  10  13        267.87        256.82         2.96 o
   6  10  13        606.80        630.51         5.24 o
   7  10  13         15.95         17.68         0.80 o
   8  10  13         17.06         14.19         0.62 o
   9  10  13        105.84        114.45         1.30 o
  10  10  13         31.38         34.66         0.72 o
  -9  11  13         75.17         70.77         1.32 o
  -8  11  13          0.04          1.04         0.45 o
  -7  11  13         35.70         27.86         0.82 o
  -6  11  13         28.28         26.24         0.85 o
  -5  11  13         25.26         25.00         0.76 o
  -4  11  13         35.01         35.02         0.88 o
  -3  11  13        110.75        123.66         1.56 o
  -2  11  13        167.47        191.81         2.11 o
  -1  11  13        106.72         91.71         1.51 o
   0  11  13         39.02         42.25         1.12 o
   1  11  13        107.34         92.97         1.53 o
   2  11  13        167.41        192.35         2.25 o
   3  11  13        110.47        123.58         1.91 o
   4  11  13         34.96         34.58         1.03 o
   5  11  13         24.40         25.68         0.90 o
   6  11  13         28.78         26.66         0.89 o
   7  11  13         36.44         30.66         0.87 o
   8  11  13          0.04          0.98         0.36 o
   9  11  13         75.25         71.62         0.98 o
  -9  12  13         16.83         18.61         1.76 o
  -8  12  13          5.58          5.03         0.42 o
  -7  12  13         98.86        101.06         1.32 o
  -6  12  13        100.54         97.86         1.40 o
  -5  12  13        134.79        145.93         1.64 o
  -4  12  13         53.65         45.83         0.92 o
  -3  12  13        316.31        302.46         3.07 o
  -2  12  13         61.93         51.69         1.11 o
  -1  12  13        349.56        346.98         3.14 o
   0  12  13         82.77         89.26         1.47 o
   1  12  13        351.38        352.21         3.20 o
   2  12  13         61.50         51.12         1.13 o
   3  12  13        318.40        310.37         2.99 o
   4  12  13         53.38         45.80         1.18 o
   5  12  13        136.00        148.45         1.84 o
   6  12  13         99.16         95.42         1.38 o
   7  12  13         98.49        100.70         1.45 o
   8  12  13          5.58          4.63         0.35 o
   9  12  13         16.83         17.68         0.67 o
  -8  13  13         92.75         92.28         2.43 o
  -7  13  13         49.54         60.81         1.25 o
  -6  13  13         51.76         47.83         1.00 o
  -5  13  13         91.62         87.46         1.29 o
  -4  13  13        152.59        151.15         1.78 o
  -3  13  13        191.14        194.66         2.24 o
  -2  13  13         72.41         70.00         1.25 o
  -1  13  13         99.31         94.04         1.47 o
   0  13  13          0.59          0.68         0.49 o
   1  13  13         99.06         94.23         1.67 o
   2  13  13         72.44         68.33         1.29 o
   3  13  13        191.35        189.92         2.13 o
   4  13  13        153.85        151.40         1.89 o
   5  13  13         92.16         86.76         1.47 o
   6  13  13         50.47         46.37         0.94 o
   7  13  13         50.23         60.91         1.00 o
   8  13  13         91.28         91.49         1.39 o
  -7  14  13         35.94         32.55         1.17 o
  -6  14  13         68.17         60.34         1.06 o
  -5  14  13         19.34         19.78         0.70 o
  -4  14  13         54.00         49.28         0.93 o
  -3  14  13          2.30          2.93         0.48 o
  -2  14  13         71.93         67.41         1.25 o
  -1  14  13        254.02        239.98         2.42 o
   0  14  13        116.03        119.65         1.54 o
   1  14  13        256.71        242.20         2.85 o
   2  14  13         71.76         65.88         1.41 o
   3  14  13          2.40          3.31         0.43 o
   4  14  13         54.12         48.51         1.08 o
   5  14  13         19.34         18.85         0.65 o
   6  14  13         68.75         61.33         1.76 o
   7  14  13         35.48         34.24         0.83 o
  -6  15  13         68.56         75.79         2.06 o
  -5  15  13         37.26         44.13         0.96 o
  -4  15  13        130.66        119.55         1.61 o
  -3  15  13          4.06          6.91         0.43 o
  -2  15  13        144.82        157.07         1.98 o
  -1  15  13         44.59         42.45         0.91 o
   0  15  13          1.02          4.62         0.45 o
   1  15  13         45.61         43.62         1.01 o
   2  15  13        146.68        159.36         1.92 o
   3  15  13          4.05          6.09         0.48 o
   4  15  13        130.96        118.78         2.42 o
   5  15  13         36.83         42.29         1.07 o
   6  15  13         67.87         73.89         1.33 o
  -4  16  13        189.46        219.87         2.67 o
  -3  16  13        124.61        140.90         1.51 o
  -2  16  13          1.24          2.80         0.31 o
  -1  16  13         36.57         32.69         0.82 o
   0  16  13          0.25          1.37         0.47 o
   1  16  13         37.02         34.56         0.82 o
   2  16  13          1.28          2.57         0.36 o
   3  16  13        124.97        140.88         1.65 o
   4  16  13        191.32        220.06         2.53 o
  -2  17  13         19.03         15.20         0.86 o
  -1  17  13         19.24         22.63         0.69 o
   0  17  13        184.97        166.65         2.16 o
   1  17  13         19.19         22.52         0.79 o
   2  17  13         19.05         16.22         2.06 o
   0   0  14        869.67        694.72        13.77 o
   1   0  14        597.36        647.63         9.39 o
   2   0  14        815.67        972.76        12.64 o
   3   0  14         22.78         15.74         1.50 o
   4   0  14        128.97        162.19         2.53 o
   5   0  14       2057.04       1957.20        12.93 o
   6   0  14        943.10        944.33         7.90 o
   7   0  14        127.58        153.38         1.95 o
   8   0  14        468.44        439.63         3.43 o
   9   0  14        299.82        302.11         2.72 o
  10   0  14          6.52          5.62         0.56 o
  11   0  14        132.90        174.05         1.89 o
  12   0  14          9.01         11.57         0.50 o
 -12   1  14         73.26         53.33         1.00 o
 -11   1  14          5.73          4.73         0.48 o
 -10   1  14          6.98          8.42         0.57 o
  -9   1  14        142.86        145.93         1.78 o
  -8   1  14         26.35         24.58         0.84 o
  -7   1  14         94.45         97.63         1.39 o
  -6   1  14         31.86         33.32         0.84 o
  -5   1  14        338.97        332.82         2.82 o
  -4   1  14        365.55        361.76         4.02 o
  -3   1  14        422.93        453.75         7.77 o
  -2   1  14         86.74         81.06         2.90 o
  -1   1  14       1192.36       1169.60        13.47 o
   0   1  14        219.15        188.09         4.48 o
   1   1  14       1197.55       1170.79        13.57 o
   2   1  14         87.73         77.31         2.75 o
   3   1  14        419.85        457.13         7.46 o
   4   1  14        365.07        369.06         4.21 o
   5   1  14        337.35        329.21         2.89 o
   6   1  14         31.26         31.47         0.80 o
   7   1  14         94.30         96.32         1.53 o
   8   1  14         26.36         24.33         0.88 o
   9   1  14        142.91        146.87         1.81 o
  10   1  14          7.10          7.59         0.54 o
  11   1  14          5.98          5.54         0.45 o
  12   1  14         72.59         54.77         0.96 o
 -12   2  14         57.87         72.99         1.50 o
 -11   2  14         29.81         42.99         0.92 o
 -10   2  14         54.15         49.29         1.01 o
  -9   2  14         49.39         48.92         1.03 o
  -8   2  14        150.93        153.04         1.86 o
  -7   2  14        112.28        119.73         1.59 o
  -6   2  14        124.23        131.47         1.57 o
  -5   2  14        388.13        434.20         3.35 o
  -4   2  14          2.30          1.56         0.47 o
  -3   2  14        492.99        475.66         8.53 o
  -2   2  14        115.44        110.65         3.63 o
  -1   2  14        249.73        219.86         5.18 o
   0   2  14        374.91        366.70         6.45 o
   1   2  14        248.05        222.62         4.85 o
   2   2  14        115.60        106.89         3.47 o
   3   2  14        492.18        478.37         7.45 o
   4   2  14          2.50          0.21         0.57 o
   5   2  14        387.86        439.46         3.36 o
   6   2  14        125.48        135.48         1.86 o
   7   2  14        111.42        118.28         1.69 o
   8   2  14        150.93        155.95         2.02 o
   9   2  14         49.21         50.73         1.09 o
  10   2  14         53.92         49.95         1.00 o
  11   2  14         29.97         43.46         0.84 o
  12   2  14         57.83         75.38         1.15 o
 -12   3  14          4.96          5.86         0.63 o
 -11   3  14         82.56         88.67         1.61 o
 -10   3  14          1.83          2.01         0.48 o
  -9   3  14          7.12          9.34         0.62 o
  -8   3  14        150.01        141.05         1.77 o
  -7   3  14        434.38        423.80         3.52 o
  -6   3  14       1161.18       1125.55         7.54 o
  -5   3  14        340.59        342.29         3.09 o
  -4   3  14         79.08         81.99         1.13 o
  -3   3  14        514.10        510.35         8.93 o
  -2   3  14         43.36         54.49         2.78 o
  -1   3  14       1268.21       1233.10        12.89 o
   0   3  14        699.22        670.32         9.78 o
   1   3  14       1268.03       1244.20        13.27 o
   2   3  14         43.85         57.36         2.58 o
   3   3  14        514.23        515.43         7.89 o
   4   3  14         79.00         81.13         1.30 o
   5   3  14        339.64        344.89         2.82 o
   6   3  14       1160.87       1127.30         6.55 o
   7   3  14        432.66        428.62         3.45 o
   8   3  14        149.76        143.62         1.76 o
   9   3  14          7.67         11.08         0.66 o
  10   3  14          1.92          2.06         0.48 o
  11   3  14         82.18         91.22         1.19 o
  12   3  14          4.96          6.82         0.40 o
 -12   4  14         20.85         27.80         1.80 o
 -11   4  14         49.50         48.11         1.03 o
 -10   4  14        110.10        112.08         1.60 o
  -9   4  14         18.85         16.37         0.76 o
  -8   4  14        165.97        146.02         1.90 o
  -7   4  14        214.45        222.88         2.24 o
  -6   4  14       1114.74       1009.97         6.05 o
  -5   4  14         74.10         60.40         0.94 o
  -4   4  14        803.61        737.49         4.23 o
  -3   4  14        103.58         88.38         1.41 o
  -2   4  14        119.20        120.08         4.66 o
  -1   4  14        491.23        459.57         8.10 o
   0   4  14        465.36        483.03         7.73 o
   1   4  14        490.45        467.59         7.19 o
   2   4  14        117.31        123.34         3.85 o
   3   4  14        104.39         88.93         1.76 o
   4   4  14        805.59        738.62         5.67 o
   5   4  14         74.94         61.25         1.19 o
   6   4  14       1114.24       1016.08         6.30 o
   7   4  14        214.95        226.64         2.41 o
   8   4  14        165.63        143.81         1.82 o
   9   4  14         18.51         17.54         0.68 o
  10   4  14        110.64        112.16         1.93 o
  11   4  14         49.62         50.05         0.94 o
  12   4  14         20.82         29.12         1.81 o
 -11   5  14          5.06          5.41         0.43 o
 -10   5  14         16.68         23.93         0.80 o
  -9   5  14         47.96         45.67         1.09 o
  -8   5  14         22.46         20.36         0.77 o
  -7   5  14        365.75        378.43         3.31 o
  -6   5  14          6.46          4.00         0.47 o
  -5   5  14        132.42        147.91         1.56 o
  -4   5  14        303.33        348.65         2.56 o
  -3   5  14        683.30        707.71         4.14 o
  -2   5  14         52.34         46.08         1.08 o
  -1   5  14         65.91         61.63         3.27 o
   0   5  14          7.86         13.92         1.44 o
   1   5  14         65.24         70.05         2.79 o
   2   5  14         53.13         46.69         1.21 o
   3   5  14        682.07        711.63         4.74 o
   4   5  14        302.58        346.73         3.19 o
   5   5  14        129.62        149.59         1.80 o
   6   5  14          6.32          3.97         0.72 o
   7   5  14        363.86        381.60         3.21 o
   8   5  14         22.56         20.85         0.78 o
   9   5  14         48.82         46.18         1.02 o
  10   5  14         17.27         25.13         0.73 o
  11   5  14          4.91          6.15         0.40 o
 -11   6  14         43.53         40.22         0.89 o
 -10   6  14         72.71         71.73         1.20 o
  -9   6  14        351.99        320.16         4.22 o
  -8   6  14         89.91         89.02         1.47 o
  -7   6  14        464.49        462.25         3.68 o
  -6   6  14         82.71         81.93         1.31 o
  -5   6  14       1357.07       1231.26         6.59 o
  -4   6  14        433.14        386.35         2.83 o
  -3   6  14         86.88        100.19         1.31 o
  -2   6  14        106.79        121.05         1.43 o
  -1   6  14        152.19        147.96         1.72 o
   0   6  14          1.35          1.55         0.40 o
   1   6  14        149.27        144.25         1.74 o
   2   6  14        106.25        122.15         1.46 o
   3   6  14         86.74        101.13         1.47 o
   4   6  14        436.77        391.36         3.26 o
   5   6  14       1355.47       1229.74         7.42 o
   6   6  14         81.47         78.83         1.37 o
   7   6  14        462.37        460.88         3.77 o
   8   6  14         89.52         92.31         1.46 o
   9   6  14        351.51        329.90         2.80 o
  10   6  14         71.67         74.30         1.07 o
  11   6  14         43.13         41.83         0.80 o
 -11   7  14        223.13        220.23         2.76 o
 -10   7  14         30.30         22.02         0.75 o
  -9   7  14        199.45        178.23         2.51 o
  -8   7  14         22.35         27.03         0.93 o
  -7   7  14        119.25        107.29         1.61 o
  -6   7  14        738.85        759.41         5.43 o
  -5   7  14        627.16        615.18         4.24 o
  -4   7  14        366.75        319.13         2.57 o
  -3   7  14        864.79        864.95         4.94 o
  -2   7  14        512.20        456.81         3.09 o
  -1   7  14        165.49        156.09         1.75 o
   0   7  14        131.42        139.90         1.73 o
   1   7  14        164.43        158.40         1.80 o
   2   7  14        512.83        465.32         3.53 o
   3   7  14        865.04        879.52         5.60 o
   4   7  14        368.44        323.81         3.92 o
   5   7  14        630.47        630.94         4.82 o
   6   7  14        737.36        773.49         5.78 o
   7   7  14        120.10        112.27         1.69 o
   8   7  14         22.55         26.68         0.82 o
   9   7  14        199.23        182.26         2.00 o
  10   7  14         30.54         21.28         0.61 o
  11   7  14        224.06        235.94         2.32 o
 -10   8  14        140.36        136.25         1.62 o
  -9   8  14        130.92        124.82         1.72 o
  -8   8  14         26.03         27.60         0.98 o
  -7   8  14        269.43        273.99         2.83 o
  -6   8  14        198.05        200.91         2.20 o
  -5   8  14        813.91        864.80         5.59 o
  -4   8  14         86.11         93.91         1.38 o
  -3   8  14         89.67         81.87         1.28 o
  -2   8  14         74.72         66.26         1.13 o
  -1   8  14        191.32        193.93         1.94 o
   0   8  14         14.81         22.92         0.71 o
   1   8  14        190.17        192.18         2.06 o
   2   8  14         75.04         65.78         1.18 o
   3   8  14         89.60         82.37         1.34 o
   4   8  14         84.34         95.17         1.51 o
   5   8  14        813.39        888.98         6.39 o
   6   8  14        198.74        207.17         2.46 o
   7   8  14        272.22        280.56         2.76 o
   8   8  14         25.92         27.27         0.82 o
   9   8  14        131.47        123.93         1.52 o
  10   8  14        140.24        137.48         1.67 o
 -10   9  14          6.34          4.20         0.52 o
  -9   9  14         78.78         90.34         1.40 o
  -8   9  14         58.36         63.97         1.16 o
  -7   9  14         19.39         22.23         0.82 o
  -6   9  14         78.19         69.22         1.24 o
  -5   9  14        256.67        276.61         2.39 o
  -4   9  14        229.20        225.22         2.34 o
  -3   9  14        335.86        302.09         2.81 o
  -2   9  14        405.65        346.89         3.15 o
  -1   9  14        941.00        896.27         5.30 o
   0   9  14       1254.32       1251.82         7.12 o
   1   9  14        938.37        898.74         5.53 o
   2   9  14        405.93        354.40         3.09 o
   3   9  14        331.58        301.77         2.75 o
   4   9  14        229.93        226.70         2.43 o
   5   9  14        253.82        277.84         2.98 o
   6   9  14         78.09         72.78         1.54 o
   7   9  14         19.06         21.09         0.85 o
   8   9  14         58.74         66.55         1.28 o
   9   9  14         78.72         90.67         1.20 o
  10   9  14          6.27          3.92         0.36 o
  -9  10  14         38.43         46.58         0.93 o
  -8  10  14         83.37         69.96         1.18 o
  -7  10  14         31.03         28.75         0.89 o
  -6  10  14        131.79        122.47         1.80 o
  -5  10  14         74.73         80.39         1.24 o
  -4  10  14       1197.88       1211.97         7.43 o
  -3  10  14        209.92        243.39         2.44 o
  -2  10  14        662.53        702.82         5.49 o
  -1  10  14        101.79        104.36         1.53 o
   0  10  14       1119.21       1195.81         7.30 o
   1  10  14        100.77        104.56         1.64 o
   2  10  14        660.79        702.00         5.16 o
   3  10  14        209.52        245.31         2.73 o
   4  10  14       1197.90       1238.29         8.13 o
   5  10  14         73.99         79.34         1.50 o
   6  10  14        130.07        122.77         1.92 o
   7  10  14         31.69         29.39         0.90 o
   8  10  14         82.92         69.20         1.08 o
   9  10  14         38.55         46.61         0.82 o
  -9  11  14         33.78         31.20         0.74 o
  -8  11  14          0.43          1.28         0.37 o
  -7  11  14          1.93          0.58         0.48 o
  -6  11  14         62.69         69.34         1.29 o
  -5  11  14          9.27          7.10         0.50 o
  -4  11  14         83.45         84.98         1.23 o
  -3  11  14         11.35          9.08         0.59 o
  -2  11  14        460.93        437.45         3.79 o
  -1  11  14        312.38        306.20         2.92 o
   0  11  14          8.32          5.12         0.57 o
   1  11  14        311.73        309.13         3.10 o
   2  11  14        458.43        443.58         3.74 o
   3  11  14         11.03         10.11         0.69 o
   4  11  14         83.51         86.79         1.48 o
   5  11  14          9.43          7.40         0.63 o
   6  11  14         62.65         70.99         1.45 o
   7  11  14          2.15          0.95         0.45 o
   8  11  14          0.44          0.93         0.34 o
   9  11  14         34.02         31.05         0.67 o
  -8  12  14         18.80         14.10         0.56 o
  -7  12  14         37.18         31.50         0.76 o
  -6  12  14         13.31         16.56         0.62 o
  -5  12  14        126.32        133.92         1.50 o
  -4  12  14        267.20        268.31         2.26 o
  -3  12  14        267.62        237.04         2.32 o
  -2  12  14        181.05        178.17         2.17 o
  -1  12  14        172.70        175.15         2.12 o
   0  12  14         25.66         32.59         0.99 o
   1  12  14        172.09        181.52         2.21 o
   2  12  14        184.83        180.68         2.11 o
   3  12  14        264.67        238.00         2.49 o
   4  12  14        267.23        276.32         2.92 o
   5  12  14        126.70        137.37         1.89 o
   6  12  14         12.72         14.63         0.66 o
   7  12  14         36.87         30.82         0.70 o
   8  12  14         18.95         15.60         0.57 o
  -7  13  14          9.43         11.45         0.67 o
  -6  13  14          1.82          1.89         0.46 o
  -5  13  14         51.68         45.49         0.96 o
  -4  13  14        205.29        196.33         1.95 o
  -3  13  14        133.72        133.81         1.72 o
  -2  13  14        166.02        146.73         1.74 o
  -1  13  14         64.66         59.17         1.20 o
   0  13  14          4.22          1.89         0.54 o
   1  13  14         64.69         59.79         1.32 o
   2  13  14        166.72        150.54         1.97 o
   3  13  14        133.28        131.54         1.67 o
   4  13  14        204.62        193.38         2.20 o
   5  13  14         51.42         47.00         1.13 o
   6  13  14          1.66          1.58         0.55 o
   7  13  14          9.26          9.79         0.43 o
  -6  14  14         21.60         13.21         0.58 o
  -5  14  14         37.82         31.76         0.80 o
  -4  14  14         36.45         32.92         0.77 o
  -3  14  14         48.81         59.69         1.04 o
  -2  14  14        270.12        286.35         4.12 o
  -1  14  14         97.75        105.77         1.53 o
   0  14  14        152.33        157.98         1.90 o
   1  14  14         98.05        108.81         1.67 o
   2  14  14        267.58        285.55         2.93 o
   3  14  14         49.40         59.31         1.06 o
   4  14  14         36.24         33.69         0.82 o
   5  14  14         37.23         31.09         0.78 o
   6  14  14         21.24         12.83         0.50 o
  -5  15  14         53.51         50.32         1.03 o
  -4  15  14         29.01         34.54         0.95 o
  -3  15  14          6.84          8.22         0.45 o
  -2  15  14         15.55         21.18         0.63 o
  -1  15  14         36.27         39.90         0.87 o
   0  15  14         83.82         68.26         1.24 o
   1  15  14         36.13         40.39         0.92 o
   2  15  14         15.61         21.55         0.69 o
   3  15  14          7.11          8.94         0.60 o
   4  15  14         28.77         34.78         0.85 o
   5  15  14         53.03         49.78         1.31 o
  -4  16  14         62.98         81.36         3.28 o
  -3  16  14         12.26         11.94         0.55 o
  -2  16  14          4.01          2.32         0.32 o
  -1  16  14        110.59        104.16         1.71 o
   0  16  14          0.60          1.87         0.44 o
   1  16  14        110.02        104.71         1.40 o
   2  16  14          3.95          2.21         0.47 o
   3  16  14         12.29         11.10         0.54 o
   4  16  14         62.64         72.62         2.16 o
   1   0  15        729.63        744.12        10.58 o
   2   0  15        196.08        192.54         5.06 o
   3   0  15        134.37        132.43         2.11 o
   4   0  15         76.80        106.62         1.56 o
   5   0  15        174.39        183.43         1.98 o
   6   0  15         22.82         11.42         0.58 o
   7   0  15        113.62         93.82         1.52 o
   8   0  15         34.29         33.65         0.92 o
   9   0  15        361.13        394.56         3.14 o
  10   0  15         43.29         35.79         0.86 o
  11   0  15        211.68        208.52         2.03 o
  12   0  15        170.49        175.18         3.46 o
 -12   1  15          1.36          0.86         0.47 o
 -11   1  15         26.48         23.04         0.68 o
 -10   1  15         44.33         45.49         0.93 o
  -9   1  15        100.01         91.74         1.46 o
  -8   1  15         57.23         47.90         1.03 o
  -7   1  15        278.38        270.93         2.59 o
  -6   1  15         38.47         31.19         0.84 o
  -5   1  15        469.80        492.87         3.41 o
  -4   1  15        149.86        129.80         1.62 o
  -3   1  15        737.12        751.01         6.18 o
  -2   1  15         98.39        114.38         3.86 o
  -1   1  15        494.93        505.80         8.46 o
   0   1  15        611.52        523.04         8.61 o
   1   1  15        494.84        495.96         8.44 o
   2   1  15         98.37        114.85         3.78 o
   3   1  15        740.92        754.86         6.09 o
   4   1  15        149.91        126.66         1.64 o
   5   1  15        468.43        492.21         4.17 o
   6   1  15         38.51         30.77         0.80 o
   7   1  15        278.17        274.26         2.79 o
   8   1  15         56.83         45.35         1.05 o
   9   1  15        100.15         93.33         1.38 o
  10   1  15         45.24         45.48         0.95 o
  11   1  15         26.34         23.13         0.65 o
  12   1  15          1.36          0.15         0.39 o
 -11   2  15          0.38         -0.25         0.36 o
 -10   2  15        103.69        103.74         1.40 o
  -9   2  15         22.31         17.74         0.67 o
  -8   2  15        288.67        252.38         2.53 o
  -7   2  15        718.95        707.04         5.15 o
  -6   2  15         93.81        104.84         1.44 o
  -5   2  15        294.15        286.22         2.47 o
  -4   2  15          5.12          5.38         0.47 o
  -3   2  15        337.34        305.76         3.05 o
  -2   2  15        544.79        587.65         9.89 o
  -1   2  15        121.03        128.43         3.89 o
   0   2  15        536.78        541.94         8.29 o
   1   2  15        121.28        142.77         4.71 o
   2   2  15        545.25        586.89         8.83 o
   3   2  15        337.78        307.00         3.18 o
   4   2  15          5.09          4.96         0.51 o
   5   2  15        290.54        284.54         2.61 o
   6   2  15         93.06        105.52         1.52 o
   7   2  15        720.70        707.04         5.55 o
   8   2  15        288.94        258.58         2.68 o
   9   2  15         22.48         17.38         0.67 o
  10   2  15        103.22        103.59         1.35 o
  11   2  15          0.39          0.10         0.42 o
 -11   3  15        224.83        250.14         3.79 o
 -10   3  15         15.89         14.44         0.67 o
  -9   3  15         53.50         53.20         1.11 o
  -8   3  15        154.49        141.03         1.81 o
  -7   3  15         93.21         86.52         1.50 o
  -6   3  15        231.68        239.67         2.18 o
  -5   3  15         64.67         67.73         1.04 o
  -4   3  15        531.11        504.28         3.49 o
  -3   3  15        177.31        186.76         1.77 o
  -2   3  15        366.00        365.00         4.24 o
  -1   3  15        277.11        311.74         6.55 o
   0   3  15        438.70        416.53         7.73 o
   1   3  15        275.73        323.28         6.81 o
   2   3  15        363.35        361.42         5.34 o
   3   3  15        176.18        183.76         2.08 o
   4   3  15        531.72        507.53         3.50 o
   5   3  15         65.56         69.29         1.20 o
   6   3  15        229.88        242.46         2.39 o
   7   3  15         94.90         88.21         1.41 o
   8   3  15        154.23        143.30         1.74 o
   9   3  15         53.65         52.84         1.02 o
  10   3  15         16.36         14.22         0.60 o
  11   3  15        223.69        251.13         2.96 o
 -11   4  15          6.26          6.84         0.45 o
 -10   4  15         51.37         50.41         1.01 o
  -9   4  15        186.94        199.69         2.47 o
  -8   4  15        103.81         86.36         1.44 o
  -7   4  15        337.19        320.00         2.87 o
  -6   4  15        209.74        218.13         2.06 o
  -5   4  15        439.17        425.64         2.91 o
  -4   4  15        481.48        467.18         3.07 o
  -3   4  15        190.44        175.53         1.71 o
  -2   4  15       1243.31       1115.47         6.91 o
  -1   4  15        199.84        183.48         2.52 o
   0   4  15         96.57        111.02         2.11 o
   1   4  15        200.18        191.94         3.37 o
   2   4  15       1246.81       1143.44         7.49 o
   3   4  15        190.16        177.02         1.89 o
   4   4  15        483.44        470.82         3.44 o
   5   4  15        436.58        428.50         3.22 o
   6   4  15        212.71        223.96         2.36 o
   7   4  15        336.38        327.64         2.90 o
   8   4  15        103.63         86.73         1.38 o
   9   4  15        185.49        201.62         1.96 o
  10   4  15         51.04         51.23         0.97 o
  11   4  15          6.25          6.02         0.37 o
 -11   5  15         47.91         49.76         1.06 o
 -10   5  15         36.23         26.52         0.77 o
  -9   5  15         17.35         11.68         0.66 o
  -8   5  15        432.91        394.53         3.21 o
  -7   5  15         75.95         69.41         1.24 o
  -6   5  15       1066.10       1090.45         6.57 o
  -5   5  15        170.82        170.37         1.68 o
  -4   5  15         15.39         16.18         0.57 o
  -3   5  15         83.93         74.63         1.13 o
  -2   5  15         44.07         38.47         0.81 o
  -1   5  15        525.62        452.23         3.23 o
   0   5  15        168.67        180.56         1.90 o
   1   5  15        525.41        454.05         3.14 o
   2   5  15         43.92         35.79         0.83 o
   3   5  15         84.10         76.66         1.24 o
   4   5  15         14.73         14.28         0.66 o
   5   5  15        169.96        171.03         2.11 o
   6   5  15       1061.87       1106.78         6.91 o
   7   5  15         76.30         70.80         1.35 o
   8   5  15        432.20        405.68         3.37 o
   9   5  15         17.41         11.63         0.60 o
  10   5  15         36.04         26.88         0.70 o
  11   5  15         47.65         47.96         0.93 o
 -11   6  15         47.18         45.96         1.12 o
 -10   6  15        107.64        121.48         2.21 o
  -9   6  15         10.36         13.49         0.65 o
  -8   6  15        130.62        128.90         1.86 o
  -7   6  15        135.25        155.84         1.97 o
  -6   6  15        558.60        607.66         4.19 o
  -5   6  15        935.87        905.31         5.30 o
  -4   6  15        801.90        792.11         4.86 o
  -3   6  15        765.66        706.35         4.28 o
  -2   6  15        270.90        265.52         2.11 o
  -1   6  15        838.19        903.63         6.91 o
   0   6  15       1355.90       1395.27        10.01 o
   1   6  15        840.14        915.23         7.31 o
   2   6  15        270.38        270.04         2.31 o
   3   6  15        766.23        714.80         4.47 o
   4   6  15        800.94        792.15         6.90 o
   5   6  15        938.01        915.55         6.23 o
   6   6  15        555.48        609.33         4.52 o
   7   6  15        133.42        153.97         1.94 o
   8   6  15        128.90        133.22         1.77 o
   9   6  15         10.40         14.15         0.61 o
  10   6  15        107.51        125.39         1.31 o
  11   6  15         46.72         48.38         0.87 o
 -10   7  15        163.49        170.86         1.96 o
  -9   7  15         87.53         96.06         1.55 o
  -8   7  15         50.86         38.49         0.98 o
  -7   7  15        286.66        279.79         2.62 o
  -6   7  15        155.78        157.34         1.89 o
  -5   7  15        278.92        301.62         2.69 o
  -4   7  15         17.32         22.26         0.73 o
  -3   7  15         28.53         29.05         0.78 o
  -2   7  15        608.09        602.53         3.86 o
  -1   7  15        391.73        416.48         3.24 o
   0   7  15          0.55          9.75         0.56 o
   1   7  15        394.73        418.53         3.89 o
   2   7  15        609.19        610.40         4.09 o
   3   7  15         28.37         30.04         0.92 o
   4   7  15         17.61         23.23         0.83 o
   5   7  15        279.53        307.71         3.22 o
   6   7  15        156.97        160.71         2.13 o
   7   7  15        288.11        289.03         2.82 o
   8   7  15         51.35         42.04         0.99 o
   9   7  15         87.36         95.81         1.33 o
  10   7  15        163.65        170.68         1.99 o
 -10   8  15          1.61          0.30         0.37 o
  -9   8  15          6.42         21.23         0.76 o
  -8   8  15        227.19        226.61         2.71 o
  -7   8  15         94.72         94.67         1.49 o
  -6   8  15        316.79        309.46         2.84 o
  -5   8  15        213.61        209.34         2.21 o
  -4   8  15        360.75        369.81         2.98 o
  -3   8  15        323.34        315.64         2.81 o
  -2   8  15         17.78         19.48         0.68 o
  -1   8  15        881.68        874.61         5.99 o
   0   8  15        206.43        190.22         2.01 o
   1   8  15        883.95        894.56         5.85 o
   2   8  15         18.22         19.65         0.76 o
   3   8  15        323.85        322.57         2.97 o
   4   8  15        364.25        379.98         3.31 o
   5   8  15        214.85        212.78         2.31 o
   6   8  15        315.76        320.09         3.14 o
   7   8  15         94.50         98.52         1.45 o
   8   8  15        226.59        228.97         2.22 o
   9   8  15          6.53         21.53         0.66 o
  10   8  15          1.48          0.36         0.42 o
 -10   9  15          2.54          5.17         0.88 o
  -9   9  15         51.69         48.00         0.93 o
  -8   9  15         38.17         51.48         1.09 o
  -7   9  15          9.55         10.21         0.65 o
  -6   9  15        172.94        178.45         1.99 o
  -5   9  15         63.84         71.44         1.26 o
  -4   9  15        143.97        127.12         1.72 o
  -3   9  15         20.96         12.88         0.72 o
  -2   9  15         74.95        100.92         1.55 o
  -1   9  15        237.41        227.88         2.24 o
   0   9  15         94.17        130.17         2.20 o
   1   9  15        237.77        232.32         2.36 o
   2   9  15         74.73        101.92         1.61 o
   3   9  15         21.11         12.68         0.70 o
   4   9  15        142.70        128.38         2.17 o
   5   9  15         63.43         69.78         1.36 o
   6   9  15        172.96        182.05         2.28 o
   7   9  15          9.33          9.81         0.61 o
   8   9  15         38.57         52.93         1.05 o
   9   9  15         51.49         48.77         0.84 o
  10   9  15          2.49          4.92         0.60 o
  -9  10  15         76.87        101.05         1.58 o
  -8  10  15         48.50         56.44         1.01 o
  -7  10  15         79.50         85.94         1.34 o
  -6  10  15         56.07         54.00         1.13 o
  -5  10  15        256.05        247.20         2.45 o
  -4  10  15        465.06        461.76         3.59 o
  -3  10  15        818.73        804.93         5.31 o
  -2  10  15        199.94        180.72         2.12 o
  -1  10  15        153.97        141.81         1.78 o
   0  10  15        653.79        584.28         4.39 o
   1  10  15        154.24        143.98         2.01 o
   2  10  15        201.60        182.38         2.19 o
   3  10  15        820.47        814.46         6.11 o
   4  10  15        464.90        469.34         4.11 o
   5  10  15        257.18        243.66         3.00 o
   6  10  15         54.90         52.78         1.24 o
   7  10  15         78.01         87.34         1.32 o
   8  10  15         49.19         58.75         0.97 o
   9  10  15         76.36        105.74         1.25 o
  -8  11  15         24.90         23.52         0.68 o
  -7  11  15         58.13         55.01         1.30 o
  -6  11  15          2.30          0.44         0.47 o
  -5  11  15        127.25        142.82         1.77 o
  -4  11  15         16.22         17.52         0.72 o
  -3  11  15        561.55        606.15         4.75 o
  -2  11  15         91.02         94.27         1.48 o
  -1  11  15         60.82         73.95         1.33 o
   0  11  15        242.72        271.35         2.56 o
   1  11  15         61.24         74.80         1.44 o
   2  11  15         90.76         96.67         1.61 o
   3  11  15        561.79        616.74         4.81 o
   4  11  15         16.26         19.49         0.80 o
   5  11  15        128.35        146.07         1.98 o
   6  11  15          2.21          0.42         0.53 o
   7  11  15         57.99         54.75         0.96 o
   8  11  15         25.41         23.46         0.58 o
   9  11  15         38.30         33.99         1.83 o
  -8  12  15        103.63        103.35         1.51 o
  -7  12  15         35.34         35.89         0.84 o
  -6  12  15         71.83         68.10         1.28 o
  -5  12  15        283.32        270.50         2.78 o
  -4  12  15        115.65        117.85         1.57 o
  -3  12  15         39.69         36.87         0.96 o
  -2  12  15        205.08        200.76         2.33 o
  -1  12  15         23.80         43.86         1.11 o
   0  12  15         25.16         19.00         0.80 o
   1  12  15         23.17         39.97         1.03 o
   2  12  15        202.57        197.14         2.26 o
   3  12  15         39.39         35.69         1.04 o
   4  12  15        116.35        122.71         1.77 o
   5  12  15        282.71        274.59         3.01 o
   6  12  15         71.98         65.14         1.06 o
   7  12  15         35.88         36.45         0.88 o
   8  12  15        103.03        105.70         2.87 o
  -7  13  15         34.87         36.78         1.28 o
  -6  13  15        219.70        222.86         2.40 o
  -5  13  15         95.45        100.44         1.50 o
  -4  13  15         69.35         57.69         1.05 o
  -3  13  15         38.15         37.67         0.93 o
  -2  13  15         51.43         53.05         1.09 o
  -1  13  15        110.58        147.34         1.94 o
   0  13  15          2.92          4.25         0.58 o
   1  13  15        110.94        148.60         1.94 o
   2  13  15         50.50         52.29         1.09 o
   3  13  15         39.31         37.62         1.02 o
   4  13  15         68.81         57.51         1.09 o
   5  13  15         96.37         99.69         1.60 o
   6  13  15        218.71        220.34         3.37 o
   7  13  15         34.71         37.49         1.56 o
  -6  14  15         67.65         82.83         1.41 o
  -5  14  15         22.16         29.13         0.86 o
  -4  14  15         34.31         30.12         0.73 o
  -3  14  15         36.78         31.00         0.77 o
  -2  14  15        122.90        117.03         1.69 o
  -1  14  15         31.21         24.24         0.79 o
   0  14  15          6.61         14.23         0.79 o
   1  14  15         30.64         24.09         0.74 o
   2  14  15        122.75        118.82         1.56 o
   3  14  15         36.67         31.18         0.77 o
   4  14  15         34.34         28.43         0.70 o
   5  14  15         22.16         29.59         0.77 o
   6  14  15         67.66         82.10         1.40 o
  -5  15  15         16.59         22.31         4.32 o
  -4  15  15         62.03         82.33         1.68 o
  -3  15  15         12.44         10.94         0.51 o
  -2  15  15         58.05         56.50         1.08 o
  -1  15  15         52.43         36.44         1.09 o
   0  15  15         90.28         88.33         1.27 o
   1  15  15         53.14         38.72         0.83 o
   2  15  15         58.38         54.92         0.93 o
   3  15  15         12.72          9.69         0.58 o
   4  15  15         62.24         83.27         1.58 o
   5  15  15         16.42         20.95         0.88 o
  -3  16  15        104.20         92.31         2.03 o
  -2  16  15         98.64         99.05         1.96 o
  -1  16  15         24.06         20.14         0.69 o
   0  16  15         76.93         76.65         1.52 o
   1  16  15         23.96         21.65         0.74 o
   2  16  15         98.27         97.19         1.32 o
   3  16  15        104.59         89.03         3.50 o
   0   0  16       9301.64       9836.16        99.55 o
   1   0  16        167.43        186.24         2.35 o
   2   0  16       3484.78       3427.03        23.14 o
   3   0  16       1440.76       1330.04         9.63 o
   4   0  16        918.84        939.32         6.05 o
   5   0  16         27.03         22.35         0.71 o
   6   0  16          3.27          4.85         0.55 o
   7   0  16        352.24        313.56         2.82 o
   8   0  16          7.96          3.60         0.55 o
   9   0  16         44.45         43.21         0.94 o
  10   0  16         80.84         82.50         1.27 o
  11   0  16         19.99         13.25         0.52 o
 -11   1  16         15.51          9.73         0.54 o
 -10   1  16         18.63         13.65         0.58 o
  -9   1  16        194.47        188.58         2.02 o
  -8   1  16          1.50          1.79         0.51 o
  -7   1  16        200.95        192.46         2.11 o
  -6   1  16        175.63        174.67         2.02 o
  -5   1  16         69.29         61.76         1.13 o
  -4   1  16         84.31         83.55         1.28 o
  -3   1  16        215.15        206.66         2.12 o
  -2   1  16        891.72        850.26         5.45 o
  -1   1  16        635.33        598.36         6.35 o
   0   1  16        989.11        986.10         8.25 o
   1   1  16        636.99        597.71         5.92 o
   2   1  16        885.04        847.37         9.07 o
   3   1  16        215.74        208.41         2.37 o
   4   1  16         85.06         86.24         1.54 o
   5   1  16         69.56         61.36         1.15 o
   6   1  16        176.38        171.70         1.80 o
   7   1  16        199.46        189.23         2.17 o
   8   1  16          1.45          1.34         0.52 o
   9   1  16        194.78        188.83         2.01 o
  10   1  16         18.18         16.01         0.67 o
  11   1  16         15.66         10.26         0.51 o
 -11   2  16          7.84          9.55         0.48 o
 -10   2  16         49.87         53.92         1.12 o
  -9   2  16        141.74        117.98         1.86 o
  -8   2  16        108.51        109.70         1.70 o
  -7   2  16        246.30        255.25         2.79 o
  -6   2  16         97.34        111.70         1.50 o
  -5   2  16         33.40         31.51         0.82 o
  -4   2  16        290.12        289.51         2.50 o
  -3   2  16        494.06        506.57         3.55 o
  -2   2  16        228.86        191.38         1.95 o
  -1   2  16        378.17        362.99         2.84 o
   0   2  16         39.27         32.27         0.90 o
   1   2  16        377.14        349.44         3.17 o
   2   2  16        229.45        193.27         2.31 o
   3   2  16        495.44        510.00         3.98 o
   4   2  16        293.98        292.09         3.30 o
   5   2  16         33.86         33.81         0.94 o
   6   2  16         96.17        114.40         1.56 o
   7   2  16        246.68        258.81         2.37 o
   8   2  16        107.93        106.94         1.63 o
   9   2  16        142.29        118.87         1.52 o
  10   2  16         50.03         54.53         1.02 o
  11   2  16          8.13          9.20         0.45 o
 -11   3  16         25.58         33.40         0.77 o
 -10   3  16         37.25         38.66         0.94 o
  -9   3  16         90.18         81.83         1.40 o
  -8   3  16        401.56        401.55         4.88 o
  -7   3  16        306.12        279.46         2.92 o
  -6   3  16        162.15        131.21         1.65 o
  -5   3  16         80.74         90.96         1.24 o
  -4   3  16        138.97        159.48         1.79 o
  -3   3  16        708.46        700.18         4.18 o
  -2   3  16         14.73         15.28         0.61 o
  -1   3  16       1289.33       1272.82         9.32 o
   0   3  16         38.94         32.35         0.80 o
   1   3  16       1280.09       1281.80         9.76 o
   2   3  16         14.10         16.36         0.62 o
   3   3  16        709.08        696.03         5.31 o
   4   3  16        138.66        156.79         1.87 o
   5   3  16         81.23         90.95         1.46 o
   6   3  16        163.38        135.37         1.86 o
   7   3  16        305.33        278.65         2.60 o
   8   3  16        400.92        409.55         3.15 o
   9   3  16         89.53         81.90         1.25 o
  10   3  16         37.18         37.11         0.81 o
  11   3  16         25.89         32.81         0.66 o
 -11   4  16          9.16         11.43         0.48 o
 -10   4  16         19.30         18.49         0.66 o
  -9   4  16          9.44         17.55         0.73 o
  -8   4  16        167.77        157.70         1.92 o
  -7   4  16          0.80          0.82         0.53 o
  -6   4  16        287.22        306.38         2.72 o
  -5   4  16        297.61        334.25         2.59 o
  -4   4  16        249.20        235.63         2.13 o
  -3   4  16        477.05        470.77         3.22 o
  -2   4  16        442.14        375.95         2.67 o
  -1   4  16        429.44        429.06         3.09 o
   0   4  16        560.68        571.06         4.64 o
   1   4  16        429.85        433.64         3.28 o
   2   4  16        443.40        383.15         2.77 o
   3   4  16        473.70        469.78         3.66 o
   4   4  16        248.37        234.87         2.24 o
   5   4  16        300.24        343.37         2.90 o
   6   4  16        286.12        308.28         2.97 o
   7   4  16          0.74          0.11         0.51 o
   8   4  16        167.42        162.55         1.82 o
   9   4  16          9.61         18.06         0.60 o
  10   4  16         19.57         18.85         0.60 o
  11   4  16          9.27         12.08         0.42 o
 -11   5  16         17.14         12.73         0.66 o
 -10   5  16         90.94         84.54         1.37 o
  -9   5  16         93.14         92.30         1.57 o
  -8   5  16         12.44         21.35         0.84 o
  -7   5  16         92.47         80.38         1.40 o
  -6   5  16         21.81         24.85         0.75 o
  -5   5  16        736.03        783.27         6.02 o
  -4   5  16        139.75        150.42         1.60 o
  -3   5  16        234.88        240.12         2.09 o
  -2   5  16         56.50         55.43         0.93 o
  -1   5  16         31.54         23.75         0.65 o
   0   5  16        202.89        256.70         2.54 o
   1   5  16         31.56         23.62         0.67 o
   2   5  16         57.08         57.25         1.08 o
   3   5  16        233.04        239.94         2.61 o
   4   5  16        139.09        152.60         1.77 o
   5   5  16        735.88        795.93         5.85 o
   6   5  16         21.97         25.42         0.84 o
   7   5  16         93.22         81.85         1.41 o
   8   5  16         12.27         20.51         0.74 o
   9   5  16         93.62         91.10         1.21 o
  10   5  16         90.79         84.97         1.09 o
  11   5  16         17.29         12.75         0.75 o
 -10   6  16        160.72        166.92         3.19 o
  -9   6  16         16.14         16.33         0.78 o
  -8   6  16         56.96         61.35         1.21 o
  -7   6  16        289.97        278.96         2.80 o
  -6   6  16        238.89        267.21         2.40 o
  -5   6  16        145.60        148.30         1.72 o
  -4   6  16       1551.12       1516.32         7.87 o
  -3   6  16        785.01        688.56         4.40 o
  -2   6  16        157.96        175.71         1.77 o
  -1   6  16        425.57        396.79         3.15 o
   0   6  16         49.37         29.62         0.75 o
   1   6  16        426.25        394.79         3.58 o
   2   6  16        158.35        176.98         2.22 o
   3   6  16        786.80        696.85         4.55 o
   4   6  16       1553.34       1523.68        11.74 o
   5   6  16        147.15        150.84         2.00 o
   6   6  16        237.33        273.46         2.55 o
   7   6  16        289.11        282.15         2.69 o
   8   6  16         56.50         60.69         1.11 o
   9   6  16         16.29         16.27         0.59 o
  10   6  16        160.26        175.20         1.70 o
 -10   7  16         30.73         27.48         0.80 o
  -9   7  16          7.64          8.35         0.66 o
  -8   7  16          4.31          9.83         0.67 o
  -7   7  16         46.02         49.80         1.11 o
  -6   7  16         16.05         16.73         0.74 o
  -5   7  16          5.02         10.31         0.67 o
  -4   7  16         81.97         82.54         1.32 o
  -3   7  16        254.10        251.11         2.28 o
  -2   7  16        663.66        593.09         3.84 o
  -1   7  16        435.23        408.59         3.28 o
   0   7  16          3.33          3.33         0.46 o
   1   7  16        438.44        415.13         4.21 o
   2   7  16        663.16        599.17         5.65 o
   3   7  16        255.08        258.54         2.45 o
   4   7  16         82.12         83.92         1.45 o
   5   7  16          4.89          9.80         0.67 o
   6   7  16         15.60         16.89         0.70 o
   7   7  16         46.16         52.56         1.12 o
   8   7  16          4.50          9.96         0.56 o
   9   7  16          7.61          9.48         0.49 o
  10   7  16         30.88         28.76         0.73 o
 -10   8  16        128.14        108.76         2.10 o
  -9   8  16         47.24         55.56         1.09 o
  -8   8  16         87.73         98.66         1.65 o
  -7   8  16         53.92         46.65         1.09 o
  -6   8  16         29.90         43.07         0.99 o
  -5   8  16        158.18        159.40         1.84 o
  -4   8  16         32.01         38.45         0.94 o
  -3   8  16        191.04        166.89         1.96 o
  -2   8  16         85.28         78.95         1.28 o
  -1   8  16        464.80        436.77         3.57 o
   0   8  16        154.49        122.46         1.81 o
   1   8  16        461.56        446.08         3.83 o
   2   8  16         84.90         79.56         1.45 o
   3   8  16        191.89        169.24         2.11 o
   4   8  16         32.35         38.75         1.01 o
   5   8  16        157.81        168.76         2.00 o
   6   8  16         30.67         44.53         1.01 o
   7   8  16         53.38         46.76         0.94 o
   8   8  16         88.63        101.19         1.33 o
   9   8  16         47.02         56.43         0.87 o
  10   8  16        128.26        114.36         1.49 o
  -9   9  16         32.78         40.36         0.86 o
  -8   9  16         51.74         57.59         1.12 o
  -7   9  16        189.15        169.75         2.03 o
  -6   9  16        120.28        137.94         1.74 o
  -5   9  16         19.57         17.51         0.75 o
  -4   9  16         52.31         53.84         1.14 o
  -3   9  16        220.00        247.28         2.45 o
  -2   9  16         86.20         89.07         1.47 o
  -1   9  16        539.43        492.16         3.74 o
   0   9  16         87.35         78.94         1.44 o
   1   9  16        538.35        498.89         4.11 o
   2   9  16         85.64         85.95         1.50 o
   3   9  16        217.87        246.31         2.69 o
   4   9  16         53.39         54.69         1.15 o
   5   9  16         18.65         17.81         0.78 o
   6   9  16        120.01        139.75         1.82 o
   7   9  16        187.73        170.18         1.99 o
   8   9  16         52.07         58.38         1.00 o
   9   9  16         33.05         41.79         0.74 o
  -9  10  16          0.39          0.21         0.56 o
  -8  10  16         56.25         43.15         0.89 o
  -7  10  16         10.82         13.68         0.67 o
  -6  10  16         64.84         78.95         1.41 o
  -5  10  16        132.02        119.05         1.58 o
  -4  10  16        331.50        327.56         2.83 o
  -3  10  16        463.89        472.88         3.65 o
  -2  10  16          0.98          0.67         0.57 o
  -1  10  16        993.61       1060.01         6.58 o
   0  10  16          7.68         20.49         0.80 o
   1  10  16        990.79       1066.73         7.30 o
   2  10  16          0.94          0.25         0.55 o
   3  10  16        465.97        478.31         4.21 o
   4  10  16        333.49        337.23         3.24 o
   5  10  16        134.25        123.46         1.84 o
   6  10  16         65.21         79.99         1.30 o
   7  10  16         10.90         13.40         0.57 o
   8  10  16         56.65         44.98         0.76 o
   9  10  16          0.37          1.60         0.34 o
  -8  11  16         14.19         12.78         0.60 o
  -7  11  16         39.09         41.39         0.86 o
  -6  11  16          3.38          1.92         0.53 o
  -5  11  16         59.68         58.50         1.07 o
  -4  11  16         96.04         90.14         1.37 o
  -3  11  16        146.26        143.14         1.73 o
  -2  11  16        445.93        468.07         3.76 o
  -1  11  16        358.57        335.73         3.00 o
   0  11  16        603.60        594.33         4.37 o
   1  11  16        360.00        341.27         3.24 o
   2  11  16        449.05        478.40         4.00 o
   3  11  16        145.58        146.70         2.02 o
   4  11  16         95.59         90.84         1.54 o
   5  11  16         60.35         58.24         1.18 o
   6  11  16          3.44          0.88         0.43 o
   7  11  16         39.16         42.72         0.78 o
   8  11  16         13.55         13.36         0.45 o
  -7  12  16         37.13         32.86         0.83 o
  -6  12  16         55.39         55.32         1.07 o
  -5  12  16        216.92        232.94         2.61 o
  -4  12  16        314.96        348.54         2.95 o
  -3  12  16        347.74        332.05         2.92 o
  -2  12  16        118.45        113.78         1.59 o
  -1  12  16         45.20         43.10         1.11 o
   0  12  16          0.02          3.08         0.59 o
   1  12  16         44.20         41.61         0.99 o
   2  12  16        119.66        116.55         1.64 o
   3  12  16        348.94        338.43         3.38 o
   4  12  16        316.52        358.89         3.96 o
   5  12  16        218.34        237.96         2.59 o
   6  12  16         55.14         56.65         0.96 o
   7  12  16         36.86         33.78         0.77 o
  -6  13  16         85.26         91.94         1.43 o
  -5  13  16         14.76         16.45         0.65 o
  -4  13  16         49.38         40.20         0.88 o
  -3  13  16         25.50         22.85         0.69 o
  -2  13  16         87.15         95.91         1.41 o
  -1  13  16         60.60         63.76         1.21 o
   0  13  16        106.55        104.84         1.56 o
   1  13  16         59.69         64.05         1.22 o
   2  13  16         88.13         96.04         1.40 o
   3  13  16         25.01         24.52         0.81 o
   4  13  16         49.61         41.97         0.92 o
   5  13  16         14.50         15.99         0.71 o
   6  13  16         84.63         91.18         1.27 o
  -5  14  16          3.57          4.43         0.64 o
  -4  14  16         36.03         42.46         0.86 o
  -3  14  16         28.12         29.31         0.72 o
  -2  14  16         99.48        103.61         1.43 o
  -1  14  16         89.27         87.25         1.74 o
   0  14  16        233.00        279.92         4.09 o
   1  14  16         88.26         85.66         1.36 o
   2  14  16         99.13        102.53         1.43 o
   3  14  16         28.77         29.07         0.68 o
   4  14  16         35.08         39.94         0.79 o
   5  14  16          3.49          3.71         0.34 o
  -4  15  16         20.59         29.49         0.87 o
  -3  15  16         53.34         53.71         1.32 o
  -2  15  16          0.20         -0.37         0.37 o
  -1  15  16        172.87        167.06         2.56 o
   0  15  16        109.91         94.30         1.47 o
   1  15  16        173.90        170.28         1.79 o
   2  15  16          0.19          0.38         0.36 o
   3  15  16         53.08         53.81         1.79 o
   4  15  16         20.53         29.00         1.02 o
  -1  16  16          4.24          7.28         1.23 o
   0  16  16         29.90         39.23         1.24 o
   1  16  16          4.03          6.68         0.91 o
   1   0  17        224.35        231.20         2.80 o
   2   0  17         22.76         18.93         0.75 o
   3   0  17        806.71        778.92         5.09 o
   4   0  17         45.36         42.06         1.04 o
   5   0  17          0.95          1.64         0.49 o
   6   0  17         63.21         81.45         1.40 o
   7   0  17         88.13         92.89         1.37 o
   8   0  17        163.28        173.92         1.93 o
   9   0  17         99.39        106.97         1.39 o
  10   0  17        278.62        260.80         2.31 o
  11   0  17          0.33          1.65         0.41 o
 -11   1  17         36.81         41.74         0.91 o
 -10   1  17         28.77         30.93         0.72 o
  -9   1  17         19.18         17.83         0.64 o
  -8   1  17         13.48         14.09         0.67 o
  -7   1  17        166.69        171.38         1.96 o
  -6   1  17         65.05         78.39         1.39 o
  -5   1  17        811.88        763.66         6.69 o
  -4   1  17         40.08         35.46         0.94 o
  -3   1  17        227.88        194.55         2.08 o
  -2   1  17         72.93         78.02         1.24 o
  -1   1  17        316.12        336.74         2.68 o
   0   1  17        148.25        158.98         1.78 o
   1   1  17        317.22        344.94         2.74 o
   2   1  17         73.05         79.37         1.32 o
   3   1  17        227.66        194.80         2.80 o
   4   1  17         38.38         34.61         0.95 o
   5   1  17        810.77        764.72         5.28 o
   6   1  17         65.11         79.75         1.36 o
   7   1  17        165.84        175.02         2.12 o
   8   1  17         13.79         15.30         0.71 o
   9   1  17         18.96         17.43         0.65 o
  10   1  17         29.44         31.81         0.72 o
  11   1  17         37.20         44.18         1.00 o
 -11   2  17         28.95         36.79         0.95 o
 -10   2  17          4.03          3.26         0.46 o
  -9   2  17         97.20         96.69         1.35 o
  -8   2  17          1.04          1.54         0.57 o
  -7   2  17        151.45        143.65         1.98 o
  -6   2  17        270.41        259.54         2.53 o
  -5   2  17       1216.30       1193.28         6.95 o
  -4   2  17        282.07        286.17         2.85 o
  -3   2  17        169.95        165.85         1.79 o
  -2   2  17       1118.36       1098.00         7.14 o
  -1   2  17         41.76         30.07         0.75 o
   0   2  17          2.70          2.36         0.45 o
   1   2  17         41.57         29.74         0.85 o
   2   2  17       1117.39       1097.07         8.99 o
   3   2  17        168.57        163.54         2.15 o
   4   2  17        281.45        287.13         2.96 o
   5   2  17       1218.91       1198.32         7.63 o
   6   2  17        269.37        258.88         2.65 o
   7   2  17        152.03        144.55         1.67 o
   8   2  17          1.04          0.94         0.50 o
   9   2  17         97.15         97.11         1.32 o
  10   2  17          4.09          3.17         0.39 o
  11   2  17         29.03         36.96         0.89 o
 -11   3  17         33.65         28.12         0.87 o
 -10   3  17         44.28         59.15         0.99 o
  -9   3  17        103.11         99.82         1.36 o
  -8   3  17         65.17         74.92         1.35 o
  -7   3  17         47.82         43.90         1.12 o
  -6   3  17        247.36        246.45         2.45 o
  -5   3  17        181.01        192.46         2.00 o
  -4   3  17        126.45         96.93         1.34 o
  -3   3  17        802.32        713.98         4.32 o
  -2   3  17       1119.40       1068.77         6.29 o
  -1   3  17        370.87        412.81         3.03 o
   0   3  17        183.07        191.03         2.07 o
   1   3  17        372.01        415.34         2.91 o
   2   3  17       1114.07       1066.86        10.32 o
   3   3  17        802.43        702.73         4.80 o
   4   3  17        125.74         92.11         1.47 o
   5   3  17        181.66        192.98         2.19 o
   6   3  17        246.51        245.33         2.77 o
   7   3  17         46.67         43.70         0.96 o
   8   3  17         64.22         74.66         1.17 o
   9   3  17        102.23        100.30         1.33 o
  10   3  17         44.08         57.37         1.07 o
  11   3  17         33.82         29.39         1.08 o
 -11   4  17         19.33         17.92         1.76 o
 -10   4  17          8.43          7.51         0.46 o
  -9   4  17         84.23         79.93         1.52 o
  -8   4  17         14.06         14.86         0.70 o
  -7   4  17         13.71          8.89         0.67 o
  -6   4  17          4.19          2.08         0.53 o
  -5   4  17         19.86         16.72         0.68 o
  -4   4  17        898.21        955.82         6.27 o
  -3   4  17        135.23        141.27         1.65 o
  -2   4  17         93.13         97.29         1.21 o
  -1   4  17        852.59        838.02         4.75 o
   0   4  17       2031.81       1921.38        13.71 o
   1   4  17        854.19        836.37         6.56 o
   2   4  17         92.18         96.75         1.33 o
   3   4  17        134.66        139.62         1.71 o
   4   4  17        898.90        955.22         7.85 o
   5   4  17         20.38         16.35         0.73 o
   6   4  17          4.06          1.79         0.55 o
   7   4  17         14.01          9.57         0.63 o
   8   4  17         13.94         14.06         0.63 o
   9   4  17         83.69         80.40         1.24 o
  10   4  17          8.63          8.39         0.42 o
  11   4  17         19.06         22.63         1.58 o
 -10   5  17         13.29         10.04         0.48 o
  -9   5  17        123.90        114.93         1.65 o
  -8   5  17         36.77         40.74         0.94 o
  -7   5  17         87.80         73.54         1.27 o
  -6   5  17         51.62         53.06         1.06 o
  -5   5  17        287.97        246.82         2.35 o
  -4   5  17        374.05        352.99         2.87 o
  -3   5  17          3.46          4.35         0.47 o
  -2   5  17         92.24         68.86         1.06 o
  -1   5  17        532.11        535.77         4.58 o
   0   5  17        728.19        615.44         4.12 o
   1   5  17        534.72        542.89         4.16 o
   2   5  17         91.51         69.55         1.24 o
   3   5  17          3.13          2.73         0.48 o
   4   5  17        373.71        351.74         3.28 o
   5   5  17        287.58        247.68         2.53 o
   6   5  17         49.70         51.60         1.09 o
   7   5  17         88.56         77.41         1.34 o
   8   5  17         36.62         42.81         0.93 o
   9   5  17        124.98        118.14         1.30 o
  10   5  17         13.27         10.43         0.39 o
 -10   6  17         44.03         44.30         0.99 o
  -9   6  17        523.78        538.79         7.43 o
  -8   6  17        144.24        129.71         2.14 o
  -7   6  17         77.48         75.40         1.43 o
  -6   6  17         92.95         97.42         1.41 o
  -5   6  17         42.63         53.81         1.10 o
  -4   6  17        668.86        691.07         4.53 o
  -3   6  17        938.77        869.10         5.05 o
  -2   6  17        157.22        156.97         1.70 o
  -1   6  17        242.11        235.38         2.06 o
   0   6  17        121.81        110.79         1.66 o
   1   6  17        239.47        234.54         2.48 o
   2   6  17        156.02        159.55         1.81 o
   3   6  17        938.29        883.60         6.46 o
   4   6  17        669.22        700.62         4.99 o
   5   6  17         42.49         54.53         1.21 o
   6   6  17         92.84         99.23         1.38 o
   7   6  17         77.03         76.16         1.22 o
   8   6  17        143.09        135.56         1.52 o
   9   6  17        523.09        546.57         4.08 o
  10   6  17         43.86         43.18         0.77 o
 -10   7  17         79.28         74.69         1.43 o
  -9   7  17        187.79        205.88         2.51 o
  -8   7  17         82.63         89.71         1.55 o
  -7   7  17          3.45          6.72         0.56 o
  -6   7  17         29.47         27.00         0.82 o
  -5   7  17        422.33        430.38         3.53 o
  -4   7  17        698.00        676.26         4.56 o
  -3   7  17       1431.53       1483.72         8.28 o
  -2   7  17        999.47        943.89         6.13 o
  -1   7  17        576.14        548.21         3.91 o
   0   7  17       1775.44       1786.92        14.62 o
   1   7  17        575.18        556.68         4.68 o
   2   7  17        997.30        943.73         7.69 o
   3   7  17       1428.84       1482.49        11.78 o
   4   7  17        695.52        673.98         6.75 o
   5   7  17        421.29        437.81         3.78 o
   6   7  17         30.45         26.86         0.80 o
   7   7  17          3.45          6.46         0.51 o
   8   7  17         82.60         92.31         1.22 o
   9   7  17        186.49        201.13         1.90 o
  10   7  17         79.61         81.86         1.21 o
  -9   8  17          9.35          6.87         0.47 o
  -8   8  17          9.07          9.28         0.59 o
  -7   8  17         18.99         19.53         0.72 o
  -6   8  17        191.03        180.40         2.10 o
  -5   8  17        164.95        168.16         1.98 o
  -4   8  17         11.44         23.63         0.82 o
  -3   8  17        228.33        229.60         2.24 o
  -2   8  17        203.22        218.54         2.21 o
  -1   8  17        103.04         94.70         1.36 o
   0   8  17        160.08        159.44         1.93 o
   1   8  17        102.24         92.84         1.54 o
   2   8  17        205.09        223.95         2.57 o
   3   8  17        228.23        227.93         2.84 o
   4   8  17         11.07         22.88         0.75 o
   5   8  17        164.57        169.10         2.04 o
   6   8  17        191.50        182.11         1.91 o
   7   8  17         19.36         20.34         0.70 o
   8   8  17          9.19          9.23         0.45 o
   9   8  17          9.19          6.87         0.40 o
  -9   9  17         56.07         67.90         1.25 o
  -8   9  17         95.98         79.87         1.15 o
  -7   9  17         80.14         77.91         1.29 o
  -6   9  17        180.90        177.96         2.08 o
  -5   9  17         27.97         22.22         0.81 o
  -4   9  17         38.82         39.34         0.96 o
  -3   9  17        148.36        149.73         1.85 o
  -2   9  17        400.54        369.15         3.21 o
  -1   9  17        110.29         90.44         1.47 o
   0   9  17        410.71        477.31         3.72 o
   1   9  17        109.96         90.53         1.54 o
   2   9  17        398.14        377.44         3.50 o
   3   9  17        149.30        152.80         2.12 o
   4   9  17         39.50         40.73         1.08 o
   5   9  17         27.79         23.31         0.81 o
   6   9  17        180.56        177.30         1.91 o
   7   9  17         80.34         79.17         1.28 o
   8   9  17         95.54         83.77         1.11 o
   9   9  17         56.28         69.36         1.15 o
  -8  10  17         29.34         34.24         0.82 o
  -7  10  17         65.38         68.90         1.20 o
  -6  10  17          8.07         12.98         0.67 o
  -5  10  17          2.40          1.78         0.52 o
  -4  10  17        608.26        638.07         4.88 o
  -3  10  17         71.40         65.88         1.20 o
  -2  10  17        533.01        520.35         4.17 o
  -1  10  17          5.42          9.21         0.60 o
   0  10  17         17.13         19.12         0.77 o
   1  10  17          5.15          8.55         0.65 o
   2  10  17        534.45        529.55         4.03 o
   3  10  17         71.27         65.86         1.30 o
   4  10  17        608.81        652.55         4.97 o
   5  10  17          2.22          1.22         0.50 o
   6  10  17          8.58         13.97         0.58 o
   7  10  17         65.85         68.38         1.03 o
   8  10  17         29.73         35.88         0.94 o
  -8  11  17         10.87         14.01         0.65 o
  -7  11  17         53.01         61.68         1.20 o
  -6  11  17         11.56          6.74         0.53 o
  -5  11  17         65.97         49.08         0.99 o
  -4  11  17        178.72        172.26         1.78 o
  -3  11  17          8.58         10.13         0.62 o
  -2  11  17        151.34        146.82         1.87 o
  -1  11  17         80.96         94.36         1.43 o
   0  11  17        596.43        654.16         5.74 o
   1  11  17         81.35         95.16         1.48 o
   2  11  17        152.42        145.62         1.88 o
   3  11  17          8.57         10.00         0.73 o
   4  11  17        180.00        176.93         2.23 o
   5  11  17         66.59         49.13         1.07 o
   6  11  17         11.35          7.43         0.45 o
   7  11  17         53.66         61.55         1.59 o
   8  11  17         10.87         13.65         0.81 o
  -7  12  17         52.08         57.36         1.47 o
  -6  12  17          3.93          1.53         0.46 o
  -5  12  17         16.27         14.15         0.68 o
  -4  12  17         38.65         40.96         0.91 o
  -3  12  17        164.26        170.22         1.87 o
  -2  12  17        115.32        120.94         1.61 o
  -1  12  17         29.47         25.21         0.88 o
   0  12  17         21.03         28.73         0.90 o
   1  12  17         29.98         26.02         0.79 o
   2  12  17        115.71        126.50         1.58 o
   3  12  17        164.58        174.24         2.06 o
   4  12  17         39.17         43.46         1.05 o
   5  12  17         16.68         14.83         0.70 o
   6  12  17          4.02          0.92         0.39 o
   7  12  17         52.24         56.21         0.94 o
  -6  13  17         85.92         77.96         1.66 o
  -5  13  17         35.70         43.42         1.01 o
  -4  13  17         30.03         39.20         0.86 o
  -3  13  17        339.03        366.02         5.14 o
  -2  13  17         50.07         50.25         0.97 o
  -1  13  17         37.99         26.13         0.84 o
   0  13  17         68.13         67.15         1.18 o
   1  13  17         38.51         24.65         0.71 o
   2  13  17         50.90         53.62         0.98 o
   3  13  17        339.51        378.65         3.12 o
   4  13  17         30.68         40.41         1.02 o
   5  13  17         34.99         42.47         0.97 o
   6  13  17         85.61         83.16         1.62 o
  -5  14  17         95.81         91.05         3.80 o
  -4  14  17         23.69         25.55         0.73 o
  -3  14  17         24.57         23.15         0.63 o
  -2  14  17          2.60          1.68         0.37 o
  -1  14  17         34.84         28.35         0.80 o
   0  14  17         59.84         39.57         0.81 o
   1  14  17         34.67         26.74         0.66 o
   2  14  17          2.64          2.41         0.41 o
   3  14  17         24.78         23.21         0.67 o
   4  14  17         23.47         22.04         0.78 o
   5  14  17         95.96         91.96         3.25 o
  -3  15  17          1.57          5.00         0.91 o
  -2  15  17         13.99         13.50         0.44 o
  -1  15  17         22.96         28.87         0.62 o
   0  15  17         29.43         27.34         0.66 o
   1  15  17         23.35         30.92         0.69 o
   2  15  17         13.74         13.58         0.62 o
   3  15  17          1.65          3.66         0.57 o
   0   0  18       1648.98       1666.69        15.59 o
   1   0  18       1030.25        978.40         5.92 o
   2   0  18       2948.95       2871.74        23.14 o
   3   0  18          0.52          1.98         0.58 o
   4   0  18        406.13        384.04         3.47 o
   5   0  18        390.93        380.99         3.87 o
   6   0  18        135.01        126.98         1.78 o
   7   0  18          2.54          2.49         0.49 o
   8   0  18        767.90        743.70         4.87 o
   9   0  18         30.88         28.65         0.73 o
  10   0  18         43.00         45.24         0.80 o
  11   0  18          1.91          1.49         0.96 o
 -10   1  18          0.65          0.00         0.34 o
  -9   1  18         18.39         15.01         0.58 o
  -8   1  18         97.30        105.25         1.51 o
  -7   1  18        306.90        313.44         2.82 o
  -6   1  18        142.25        152.81         1.93 o
  -5   1  18        598.00        577.25         5.11 o
  -4   1  18        930.23        919.60         6.47 o
  -3   1  18        409.88        423.51         3.43 o
  -2   1  18        515.05        540.68         5.45 o
  -1   1  18        130.13        129.69         1.62 o
   0   1  18        999.88        927.68         5.81 o
   1   1  18        130.10        130.45         1.61 o
   2   1  18        511.00        537.06         4.46 o
   3   1  18        411.39        418.48         3.95 o
   4   1  18        926.36        909.89         7.61 o
   5   1  18        599.93        584.60         4.33 o
   6   1  18        141.16        150.96         1.94 o
   7   1  18        305.90        318.05         3.17 o
   8   1  18         96.45        103.49         1.47 o
   9   1  18         18.53         14.74         0.57 o
  10   1  18          0.63          0.47         0.33 o
 -10   2  18         19.70         20.41         0.59 o
  -9   2  18         47.75         37.72         0.78 o
  -8   2  18         84.44        102.63         1.46 o
  -7   2  18         31.46         35.38         1.00 o
  -6   2  18        507.16        469.00         3.73 o
  -5   2  18       1231.16       1166.54         9.11 o
  -4   2  18        156.12        171.19         1.92 o
  -3   2  18        497.20        471.05         3.59 o
  -2   2  18        130.84        132.02         1.62 o
  -1   2  18        117.48        128.09         1.54 o
   0   2  18          2.18          3.63         0.49 o
   1   2  18        116.77        127.11         1.54 o
   2   2  18        129.75        132.09         1.54 o
   3   2  18        497.96        471.93         3.66 o
   4   2  18        154.33        167.44         2.26 o
   5   2  18       1227.84       1169.79         8.59 o
   6   2  18        509.43        468.55         3.80 o
   7   2  18         30.62         33.24         0.87 o
   8   2  18         85.41        105.61         1.38 o
   9   2  18         47.84         39.29         0.84 o
  10   2  18         19.79         19.54         0.50 o
 -10   3  18          5.61          4.55         0.39 o
  -9   3  18          9.72         14.78         0.51 o
  -8   3  18        157.75        168.90         2.04 o
  -7   3  18         91.93         84.80         1.48 o
  -6   3  18        584.49        586.95         4.34 o
  -5   3  18         61.11         59.39         1.10 o
  -4   3  18        305.51        286.26         2.46 o
  -3   3  18        142.72        136.60         1.62 o
  -2   3  18        757.41        745.99         5.47 o
  -1   3  18        695.12        702.21         5.13 o
   0   3  18        470.16        512.61         3.65 o
   1   3  18        692.48        699.52         6.09 o
   2   3  18        754.39        746.85         4.82 o
   3   3  18        143.24        138.36         1.80 o
   4   3  18        306.91        285.20         2.85 o
   5   3  18         61.02         60.31         1.26 o
   6   3  18        582.46        578.28         4.37 o
   7   3  18         91.72         86.46         1.33 o
   8   3  18        156.46        168.84         1.69 o
   9   3  18          9.67         14.33         0.55 o
  10   3  18          5.87          5.40         0.37 o
 -10   4  18         47.65         51.41         1.02 o
  -9   4  18         28.44         28.96         0.80 o
  -8   4  18         16.42         13.71         0.64 o
  -7   4  18          6.33          7.05         0.61 o
  -6   4  18         32.04         26.08         0.82 o
  -5   4  18         60.69         50.96         1.02 o
  -4   4  18        401.67        413.18         3.20 o
  -3   4  18        698.68        683.76         4.40 o
  -2   4  18        283.16        250.81         2.17 o
  -1   4  18        191.19        185.04         1.80 o
   0   4  18         50.41         52.12         0.98 o
   1   4  18        190.80        186.90         1.92 o
   2   4  18        285.06        254.09         2.40 o
   3   4  18        700.26        691.36         6.57 o
   4   4  18        399.48        410.79         3.44 o
   5   4  18         60.72         50.68         1.16 o
   6   4  18         31.60         26.38         0.96 o
   7   4  18          6.00          5.79         0.53 o
   8   4  18         17.02         14.19         0.62 o
   9   4  18         28.43         30.42         0.73 o
  10   4  18         46.94         50.27         0.78 o
 -10   5  18         24.42         23.25         1.40 o
  -9   5  18         83.87         83.27         1.41 o
  -8   5  18         27.42         32.40         0.93 o
  -7   5  18         50.84         51.92         1.05 o
  -6   5  18         13.11         12.81         0.61 o
  -5   5  18        284.67        236.39         2.27 o
  -4   5  18        120.57        112.68         1.56 o
  -3   5  18        264.00        275.96         2.49 o
  -2   5  18        666.89        617.43         3.85 o
  -1   5  18         48.66         53.08         1.03 o
   0   5  18       1076.20       1125.26         9.60 o
   1   5  18         48.43         52.03         1.12 o
   2   5  18        666.15        618.97         4.98 o
   3   5  18        263.99        279.22         2.77 o
   4   5  18        120.39        107.86         1.49 o
   5   5  18        285.49        240.04         2.48 o
   6   5  18         12.79         12.31         0.75 o
   7   5  18         50.78         52.86         1.08 o
   8   5  18         27.83         33.22         0.78 o
   9   5  18         83.40         80.40         0.94 o
  10   5  18         24.69         24.48         0.63 o
 -10   6  18        193.63        181.35         4.25 o
  -9   6  18         37.18         37.80         1.00 o
  -8   6  18        119.84        117.16         1.89 o
  -7   6  18         41.80         43.26         1.17 o
  -6   6  18         59.87         64.69         1.27 o
  -5   6  18        118.46        122.71         1.66 o
  -4   6  18        348.63        348.45         2.88 o
  -3   6  18        378.84        367.35         2.85 o
  -2   6  18        325.92        330.36         2.64 o
  -1   6  18       1967.07       1773.20        12.79 o
   0   6  18          5.89          5.87         0.59 o
   1   6  18       1966.67       1761.33        12.75 o
   2   6  18        326.31        328.97         2.90 o
   3   6  18        380.63        375.91         3.48 o
   4   6  18        349.49        350.29         3.69 o
   5   6  18        118.31        124.50         1.77 o
   6   6  18         59.49         63.79         1.19 o
   7   6  18         41.53         45.63         0.96 o
   8   6  18        120.19        119.65         1.29 o
   9   6  18         37.65         38.20         0.68 o
  10   6  18        194.16        191.04         2.54 o
  -9   7  18         15.31         15.97         0.76 o
  -8   7  18         18.81         15.96         0.69 o
  -7   7  18          4.44          3.34         0.71 o
  -6   7  18         65.42         75.69         1.26 o
  -5   7  18         38.19         39.37         0.99 o
  -4   7  18        174.35        177.17         2.09 o
  -3   7  18         47.69         46.45         1.02 o
  -2   7  18       1069.09       1048.13         6.78 o
  -1   7  18         26.49         26.22         0.79 o
   0   7  18        433.15        395.86         4.18 o
   1   7  18         26.74         28.61         0.91 o
   2   7  18       1066.10       1042.08         8.26 o
   3   7  18         46.97         45.27         1.05 o
   4   7  18        175.10        177.69         2.59 o
   5   7  18         38.46         41.82         1.03 o
   6   7  18         64.55         76.78         1.29 o
   7   7  18          4.46          3.31         0.45 o
   8   7  18         18.32         17.51         0.58 o
   9   7  18         15.31         15.28         0.47 o
  -9   8  18         22.86         32.21         0.83 o
  -8   8  18          4.82          3.96         0.63 o
  -7   8  18         33.65         32.20         0.88 o
  -6   8  18        109.47         97.13         1.43 o
  -5   8  18         84.09         76.59         1.29 o
  -4   8  18        166.04        168.65         1.88 o
  -3   8  18        169.81        169.67         1.86 o
  -2   8  18         81.42         85.68         1.39 o
  -1   8  18         83.33         87.49         1.37 o
   0   8  18         67.73         45.77         1.13 o
   1   8  18         84.79         91.82         1.59 o
   2   8  18         80.81         83.61         1.47 o
   3   8  18        168.19        170.03         2.01 o
   4   8  18        166.64        170.15         2.11 o
   5   8  18         84.88         77.13         1.26 o
   6   8  18        109.54         95.50         1.37 o
   7   8  18         33.63         35.32         0.78 o
   8   8  18          4.97          3.05         0.32 o
   9   8  18         22.76         31.45         0.76 o
  -8   9  18         27.46         25.59         0.82 o
  -7   9  18         38.69         33.21         0.81 o
  -6   9  18         20.99         18.80         0.68 o
  -5   9  18         67.54         76.08         1.23 o
  -4   9  18         62.16         71.24         1.21 o
  -3   9  18         37.56         44.69         1.02 o
  -2   9  18         89.00        103.97         1.48 o
  -1   9  18         93.20        102.43         1.54 o
   0   9  18         12.98         10.63         0.66 o
   1   9  18         92.74        105.79         1.57 o
   2   9  18         90.86        105.57         1.66 o
   3   9  18         37.57         45.29         1.14 o
   4   9  18         61.20         70.52         1.33 o
   5   9  18         67.83         76.50         1.27 o
   6   9  18         21.08         20.00         0.66 o
   7   9  18         38.72         34.84         0.85 o
   8   9  18         27.30         25.28         0.65 o
  -8  10  18        167.34        180.40         2.57 o
  -7  10  18         75.59         65.71         1.29 o
  -6  10  18        181.58        188.25         2.40 o
  -5  10  18         15.19         18.16         0.68 o
  -4  10  18         39.97         49.19         0.97 o
  -3  10  18        263.66        256.19         2.42 o
  -2  10  18         77.43         62.68         1.20 o
  -1  10  18        644.34        654.02         4.47 o
   0  10  18          0.68          5.19         0.61 o
   1  10  18        642.93        653.70         4.77 o
   2  10  18         78.78         65.40         1.17 o
   3  10  18        262.03        258.88         3.20 o
   4  10  18         39.91         52.28         1.21 o
   5  10  18         14.73         17.95         0.76 o
   6  10  18        183.19        190.95         2.47 o
   7  10  18         76.74         68.60         1.36 o
   8  10  18        166.52        177.79         2.63 o
  -7  11  18         70.65         80.05         1.54 o
  -6  11  18        108.72         95.03         1.38 o
  -5  11  18         49.06         47.20         0.95 o
  -4  11  18         14.69         17.31         0.65 o
  -3  11  18          0.40          1.08         0.48 o
  -2  11  18         90.83         79.22         1.27 o
  -1  11  18        131.05        135.21         1.78 o
   0  11  18        160.69        179.40         1.94 o
   1  11  18        130.93        135.69         1.65 o
   2  11  18         91.16         78.81         1.25 o
   3  11  18          0.35          1.15         0.51 o
   4  11  18         14.96         18.72         0.79 o
   5  11  18         49.18         47.31         1.05 o
   6  11  18        109.52         98.44         1.64 o
   7  11  18         69.95         78.91         1.20 o
  -6  12  18        271.23        294.02         3.94 o
  -5  12  18         16.17         18.12         0.64 o
  -4  12  18         74.23         77.42         1.23 o
  -3  12  18         22.69         32.43         0.78 o
  -2  12  18         20.55         25.79         0.77 o
  -1  12  18         73.45         85.41         1.45 o
   0  12  18        111.07        108.10         1.55 o
   1  12  18         72.97         83.57         1.22 o
   2  12  18         20.46         25.12         0.70 o
   3  12  18         22.83         34.53         0.90 o
   4  12  18         74.33         76.15         1.26 o
   5  12  18         16.71         17.67         0.65 o
   6  12  18        271.60        295.26         5.61 o
  -5  13  18        112.89        112.36         1.88 o
  -4  13  18         11.78         12.26         0.56 o
  -3  13  18         51.66         61.75         1.52 o
  -2  13  18         24.68         21.69         0.63 o
  -1  13  18         19.55         17.72         0.65 o
   0  13  18         11.14          3.51         0.49 o
   1  13  18         19.86         18.67         0.63 o
   2  13  18         24.60         21.46         0.64 o
   3  13  18         51.16         60.15         0.96 o
   4  13  18         12.23         13.37         0.52 o
   5  13  18        112.76        113.15         2.61 o
  -4  14  18          3.66          6.24         0.59 o
  -3  14  18          4.70          2.87         0.43 o
  -2  14  18        167.36        187.10         2.04 o
  -1  14  18        132.53        151.52         1.61 o
   0  14  18          4.17          2.81         0.37 o
   1  14  18        133.86        151.53         2.07 o
   2  14  18        167.92        187.61         2.18 o
   3  14  18          4.80          3.09         0.59 o
   4  14  18          3.57          6.07         0.67 o
  -1  15  18          4.21          7.91         0.82 o
   0  15  18          1.47          0.47         0.44 o
   1   0  19          6.61          6.85         0.62 o
   2   0  19         83.82        106.82         1.61 o
   3   0  19        223.11        222.67         2.51 o
   4   0  19        512.42        508.11         5.46 o
   5   0  19        106.20         93.26         1.54 o
   6   0  19        279.09        299.46         2.86 o
   7   0  19          1.48          1.64         0.50 o
   8   0  19        216.30        241.84         2.56 o
   9   0  19          0.18          0.23         0.39 o
  10   0  19         10.79          6.27         0.46 o
 -10   1  19         28.53         30.11         0.74 o
  -9   1  19         24.47         28.89         0.71 o
  -8   1  19         24.49         28.99         0.85 o
  -7   1  19         90.41         76.97         1.27 o
  -6   1  19         70.46         60.10         1.15 o
  -5   1  19         23.24         20.07         0.81 o
  -4   1  19        122.55        116.63         1.61 o
  -3   1  19        762.75        779.10         5.47 o
  -2   1  19         18.48         21.07         0.76 o
  -1   1  19         38.03         38.93         0.96 o
   0   1  19        530.83        472.66         3.54 o
   1   1  19         38.50         39.76         0.97 o
   2   1  19         18.46         20.18         0.80 o
   3   1  19        763.03        775.75         7.58 o
   4   1  19        122.12        116.29         1.74 o
   5   1  19         23.54         19.55         0.84 o
   6   1  19         70.10         61.41         1.21 o
   7   1  19         90.65         75.16         1.29 o
   8   1  19         24.67         30.48         0.86 o
   9   1  19         24.97         30.04         0.71 o
  10   1  19         28.49         28.55         0.68 o
 -10   2  19          9.99          7.24         0.38 o
  -9   2  19         26.00         18.96         0.64 o
  -8   2  19         20.32         20.67         0.76 o
  -7   2  19         43.28         49.46         1.07 o
  -6   2  19         40.68         23.82         0.83 o
  -5   2  19        427.42        388.72         3.13 o
  -4   2  19       1186.88       1132.87         6.83 o
  -3   2  19        173.16        160.50         1.90 o
  -2   2  19         34.70         36.59         0.94 o
  -1   2  19        622.49        650.20         4.50 o
   0   2  19        144.74        138.43         1.71 o
   1   2  19        623.65        653.70         4.34 o
   2   2  19         35.01         36.62         0.88 o
   3   2  19        172.89        162.10         1.90 o
   4   2  19       1184.24       1125.78        11.15 o
   5   2  19        426.73        388.54         3.53 o
   6   2  19         40.77         24.36         0.82 o
   7   2  19         43.13         48.48         0.97 o
   8   2  19         20.45         20.21         0.71 o
   9   2  19         25.29         19.76         0.62 o
  10   2  19         10.12          6.75         0.41 o
 -10   3  19         21.01         24.22         1.19 o
  -9   3  19         89.22         80.99         1.30 o
  -8   3  19        129.47        139.34         1.72 o
  -7   3  19         91.85         85.59         1.42 o
  -6   3  19         63.25         62.93         1.25 o
  -5   3  19         66.36         62.64         1.16 o
  -4   3  19         67.50         76.15         1.26 o
  -3   3  19        510.80        509.64         3.60 o
  -2   3  19        579.29        563.25         4.02 o
  -1   3  19       1116.70       1134.02         8.72 o
   0   3  19        162.53        108.39         1.50 o
   1   3  19       1115.80       1152.88         8.81 o
   2   3  19        581.06        559.40         3.97 o
   3   3  19        506.73        497.89         4.04 o
   4   3  19         66.96         74.37         1.42 o
   5   3  19         65.47         63.40         1.24 o
   6   3  19         62.67         62.09         1.17 o
   7   3  19         91.22         84.90         1.31 o
   8   3  19        129.49        142.22         1.72 o
   9   3  19         89.03         83.00         1.23 o
  10   3  19         21.03         24.86         0.64 o
 -10   4  19         43.80         59.40         1.55 o
  -9   4  19          1.24          1.75         0.50 o
  -8   4  19         78.13         71.68         1.14 o
  -7   4  19         61.60         60.93         1.12 o
  -6   4  19          8.49          7.23         0.58 o
  -5   4  19         94.53        118.55         1.51 o
  -4   4  19        203.67        224.40         2.14 o
  -3   4  19        153.75        157.37         1.77 o
  -2   4  19        280.22        240.41         2.30 o
  -1   4  19        701.35        675.34         4.70 o
   0   4  19          6.19         12.79         0.62 o
   1   4  19        697.80        682.20         5.19 o
   2   4  19        279.05        237.37         2.46 o
   3   4  19        154.40        158.23         1.97 o
   4   4  19        203.40        227.90         2.55 o
   5   4  19         94.14        119.87         1.75 o
   6   4  19          8.01          6.30         0.62 o
   7   4  19         61.41         61.89         1.13 o
   8   4  19         78.45         74.99         1.13 o
   9   4  19          1.28          2.80         0.36 o
  10   4  19         43.59         55.94         1.14 o
  -9   5  19         44.70         53.09         0.99 o
  -8   5  19         88.69         86.25         1.35 o
  -7   5  19         71.85         96.60         1.46 o
  -6   5  19         25.76         22.51         0.75 o
  -5   5  19        106.41         95.11         1.37 o
  -4   5  19          0.15          0.74         0.48 o
  -3   5  19        130.71        136.10         1.64 o
  -2   5  19        215.97        210.33         2.02 o
  -1   5  19        236.96        212.38         2.03 o
   0   5  19         73.34         45.36         1.05 o
   1   5  19        238.92        217.06         2.35 o
   2   5  19        214.52        209.46         2.34 o
   3   5  19        131.41        135.57         1.86 o
   4   5  19          0.12          0.33         0.60 o
   5   5  19        105.83         94.27         1.45 o
   6   5  19         25.74         21.73         0.83 o
   7   5  19         72.56         99.11         1.42 o
   8   5  19         88.83         87.07         1.19 o
   9   5  19         45.13         55.19         1.02 o
  -9   6  19         36.18         43.67         1.05 o
  -8   6  19         17.74         20.94         0.78 o
  -7   6  19        126.26        150.39         2.09 o
  -6   6  19         20.99         29.45         0.84 o
  -5   6  19         13.52         21.02         0.78 o
  -4   6  19        169.44        172.96         1.95 o
  -3   6  19         74.70         71.47         1.23 o
  -2   6  19        820.32        844.97         5.63 o
  -1   6  19         95.49        107.10         1.50 o
   0   6  19       1172.92       1176.97        11.15 o
   1   6  19         95.43        105.21         1.47 o
   2   6  19        823.91        849.19         7.57 o
   3   6  19         73.65         70.16         1.40 o
   4   6  19        169.90        174.14         2.11 o
   5   6  19         13.78         20.40         0.71 o
   6   6  19         20.77         30.43         0.90 o
   7   6  19        125.54        154.61         1.80 o
   8   6  19         18.07         22.10         0.62 o
   9   6  19         36.15         44.35         0.81 o
  -9   7  19         31.50         37.05         0.98 o
  -8   7  19         34.97         34.46         0.88 o
  -7   7  19         13.97         11.72         0.73 o
  -6   7  19         49.57         44.82         1.02 o
  -5   7  19         93.44         94.34         1.43 o
  -4   7  19        105.19         84.99         1.34 o
  -3   7  19        166.93        149.87         1.85 o
  -2   7  19        657.65        668.11         4.28 o
  -1   7  19        343.24        319.89         2.75 o
   0   7  19       1657.85       1625.91        16.15 o
   1   7  19        344.25        319.31         2.95 o
   2   7  19        656.53        673.45         6.22 o
   3   7  19        166.61        151.17         2.13 o
   4   7  19        103.14         83.77         1.44 o
   5   7  19         93.90         97.45         1.45 o
   6   7  19         49.88         48.41         0.97 o
   7   7  19         14.35         11.47         0.60 o
   8   7  19         35.20         35.12         0.71 o
   9   7  19         31.61         39.00         1.14 o
  -8   8  19         19.22         18.13         0.73 o
  -7   8  19          1.22          2.27         0.52 o
  -6   8  19         44.40         40.53         0.94 o
  -5   8  19        175.90        140.71         1.99 o
  -4   8  19          7.52         11.87         0.68 o
  -3   8  19         46.29         48.23         1.04 o
  -2   8  19        259.28        306.97         2.72 o
  -1   8  19         37.60         24.50         0.78 o
   0   8  19          0.19          0.92         0.56 o
   1   8  19         38.02         24.76         0.86 o
   2   8  19        257.42        303.26         3.33 o
   3   8  19         46.60         49.80         1.14 o
   4   8  19          7.38         11.95         0.60 o
   5   8  19        176.38        144.87         1.80 o
   6   8  19         44.70         41.06         0.85 o
   7   8  19          1.11          2.45         0.36 o
   8   8  19         18.99         17.83         0.54 o
  -8   9  19         22.45         24.53         0.73 o
  -7   9  19         85.79         89.72         1.52 o
  -6   9  19         61.09         75.75         1.21 o
  -5   9  19         65.09         60.48         1.06 o
  -4   9  19        143.05        163.39         1.88 o
  -3   9  19        113.79        125.32         1.62 o
  -2   9  19        149.53        159.84         1.84 o
  -1   9  19        115.96        117.40         1.67 o
   0   9  19         60.64         54.71         1.17 o
   1   9  19        116.16        119.55         1.76 o
   2   9  19        150.29        162.23         2.13 o
   3   9  19        114.11        130.84         1.90 o
   4   9  19        141.85        163.36         2.05 o
   5   9  19         64.73         61.42         1.12 o
   6   9  19         60.79         77.47         1.24 o
   7   9  19         86.78         86.47         1.40 o
   8   9  19         22.10         23.39         0.64 o
  -7  10  19         29.95         24.14         0.88 o
  -6  10  19        181.79        177.21         2.19 o
  -5  10  19        185.41        209.43         2.07 o
  -4  10  19         37.48         32.58         0.83 o
  -3  10  19         23.19         25.21         0.76 o
  -2  10  19         30.77         19.00         0.71 o
  -1  10  19         94.56         83.04         1.26 o
   0  10  19        119.89        136.76         1.98 o
   1  10  19         93.17         82.07         1.34 o
   2  10  19         30.15         17.50         0.73 o
   3  10  19         23.13         24.26         0.79 o
   4  10  19         37.97         36.05         0.96 o
   5  10  19        185.24        209.18         2.92 o
   6  10  19        182.42        182.56         1.98 o
   7  10  19         30.99         26.17         0.72 o
  -6  11  19         34.86         35.58         0.82 o
  -5  11  19          6.95         10.43         0.48 o
  -4  11  19         37.36         43.03         0.84 o
  -3  11  19         24.93         29.42         0.77 o
  -2  11  19          5.70          5.17         0.49 o
  -1  11  19         40.29         39.53         0.96 o
   0  11  19         20.87         17.79         0.63 o
   1  11  19         40.34         40.73         0.86 o
   2  11  19          5.61          5.02         0.55 o
   3  11  19         24.72         29.40         0.92 o
   4  11  19         37.35         45.47         1.02 o
   5  11  19          6.99         11.82         0.54 o
   6  11  19         35.05         37.23         0.99 o
  -5  12  19        111.68         99.57         1.52 o
  -4  12  19        261.76        280.54         2.61 o
  -3  12  19         62.49         63.01         1.02 o
  -2  12  19         59.43         72.94         1.13 o
  -1  12  19         67.01         82.31         1.29 o
   0  12  19          2.73         -0.22         0.43 o
   1  12  19         66.50         81.14         1.11 o
   2  12  19         60.11         74.58         1.14 o
   3  12  19         62.62         64.69         1.21 o
   4  12  19        263.85        287.15         3.19 o
   5  12  19        112.60        104.14         1.52 o
  -4  13  19          8.91          6.11         0.51 o
  -3  13  19          5.96          5.71         0.49 o
[truncated: 62,210 more chars]
