# Supplementary material for: Use of intensity quotients and differences in absolute structure refinement
Source: Acta Crystallogr B Struct Sci Cryst Eng Mater. 2013 May 17;69(Pt 3):249–59. doi: 10.1107/S2052519213010014 (PMC3661305; doi:10.1107/S2052519213010014)
Supplement: Supplementary file 3 [file b-69-00249-sup3.zip › TWA16A_B.fcf]

#
# h,k,l, Fc-squared, Fo-squared, sigma(Fo-squared), status flag
#
data_TWA16A_B
_shelx_title ' twa16a in P3(2)'
_shelx_refln_list_code          4
_shelx_F_calc_maximum       61.10
_exptl_crystal_F_000       384.00
_reflns_d_resolution_high  0.8409

loop_
 _space_group_symop_operation_xyz
 'x, y, z'
 '-y, x-y, z+2/3'
 '-x+y, -x, z+1/3'

_cell_length_a    11.7721
_cell_length_b    11.7721
_cell_length_c     8.0824
_cell_angle_alpha  90.000
_cell_angle_beta   90.000
_cell_angle_gamma 120.000

_shelx_F_squared_multiplier     1.000

loop_
 _refln_index_h
 _refln_index_k
 _refln_index_l
 _refln_F_squared_calc
 _refln_F_squared_meas
 _refln_F_squared_sigma
 _refln_observed_status
   1   1  -9         37.71         35.85         0.87 o
  -3   2  -9         40.21         34.63         0.76 o
  -2   2  -9         23.42         21.49         0.63 o
  -1   2  -9         32.58         32.60         1.39 o
   0   2  -9         36.74         33.62         0.83 o
   1   2  -9          5.46          4.69         0.16 o
   2   2  -9         44.64         42.74         1.13 o
  -4   3  -9         11.73         11.38         0.26 o
  -3   3  -9          4.02          4.58         0.20 o
  -2   3  -9         53.85         52.38         0.86 o
  -1   3  -9         18.46         17.62         0.30 o
   0   3  -9         17.87         19.09         0.29 o
   1   3  -9          0.12          0.40         0.07 o
  -4   4  -9         10.69         10.40         0.27 o
  -3   4  -9         24.37         21.33         0.33 o
  -2   4  -9         13.33         11.59         0.20 o
  -1   4  -9         36.28         32.00         0.47 o
   0   4  -9         11.67         11.61         0.20 o
  -1   1  -8        151.08        142.41         3.24 o
   0   1  -8         78.48         76.10         1.29 o
   1   1  -8         26.97         24.50         0.46 o
  -3   2  -8         32.25         29.32         0.30 o
  -2   2  -8        334.61        326.67         4.08 o
  -1   2  -8        139.66        128.13         1.62 o
   0   2  -8         15.06         15.70         0.24 o
   1   2  -8         41.86         45.06         0.56 o
   2   2  -8         66.86         66.14         0.61 o
  -5   3  -8         21.67         20.16         0.20 o
  -4   3  -8         17.74         19.62         0.21 o
  -3   3  -8          5.27          4.87         0.11 o
  -2   3  -8         12.23         11.76         0.19 o
  -1   3  -8         34.86         34.92         0.43 o
   0   3  -8          8.34          7.64         0.15 o
   1   3  -8         13.64         17.33         0.20 o
   2   3  -8         27.93         28.34         0.28 o
   3   3  -8         33.14         33.96         0.30 o
  -7   4  -8         32.25         30.24         0.30 o
  -6   4  -8          1.98          2.23         0.07 o
  -5   4  -8         38.65         43.05         0.40 o
  -4   4  -8         43.81         42.75         0.40 o
  -3   4  -8         33.02         31.85         0.32 o
  -2   4  -8         42.54         42.97         0.46 o
  -1   4  -8         31.02         30.26         0.32 o
   0   4  -8          1.37          1.85         0.07 o
   1   4  -8          4.30          4.62         0.10 o
   2   4  -8         13.76         14.21         0.15 o
   3   4  -8        189.08        185.33         1.84 o
  -7   5  -8          7.17          8.37         0.11 o
  -6   5  -8         39.84         44.20         0.41 o
  -5   5  -8         55.36         56.26         0.51 o
  -4   5  -8         55.79         49.78         0.46 o
  -3   5  -8         13.95         12.98         0.15 o
  -2   5  -8         52.52         57.28         0.54 o
  -1   5  -8         27.81         28.28         0.28 o
   0   5  -8         42.22         46.63         0.44 o
   1   5  -8          9.35          9.25         0.12 o
   2   5  -8         13.12         14.00         0.15 o
  -7   6  -8          5.40          5.10         0.09 o
  -6   6  -8          7.86          7.98         0.11 o
  -5   6  -8         24.78         21.53         0.23 o
  -4   6  -8          5.35          5.50         0.10 o
  -3   6  -8          9.96         11.26         0.14 o
  -2   6  -8         46.28         42.70         0.42 o
  -1   6  -8          4.48          4.61         0.09 o
   0   6  -8          3.32          4.12         0.09 o
   1   6  -8         61.71         65.95         0.69 o
  -6   7  -8         32.79         30.53         0.31 o
  -5   7  -8         65.90         63.03         0.60 o
  -4   7  -8          5.64          6.30         0.09 o
  -3   7  -8         18.60         20.56         0.22 o
  -2   7  -8         57.73         62.86         0.66 o
  -1   7  -8         47.62         53.91         0.60 o
  -1   1  -7         28.86         26.82         0.32 o
   0   1  -7         44.17         43.84         0.52 o
   1   1  -7         56.05         54.73         0.50 o
  -3   2  -7        213.75        215.72         1.76 o
  -2   2  -7         31.29         29.62         0.28 o
  -1   2  -7         83.25         82.94         0.85 o
   0   2  -7        158.60        152.10         1.36 o
   1   2  -7        130.28        124.24         1.05 o
   2   2  -7         38.95         41.42         0.38 o
  -5   3  -7        123.75        124.74         1.02 o
  -4   3  -7         97.86        103.57         0.86 o
  -3   3  -7         55.88         51.20         0.43 o
  -2   3  -7        232.37        240.13         2.01 o
  -1   3  -7         82.33         81.32         0.77 o
   0   3  -7         30.30         35.87         0.33 o
   1   3  -7         83.91         88.95         0.73 o
   2   3  -7          1.20          1.63         0.07 o
   3   3  -7         49.03         47.78         0.40 o
  -7   4  -7         43.45         47.29         0.40 o
  -6   4  -7          4.12          8.32         0.12 o
  -5   4  -7        285.49        295.50         2.36 o
  -4   4  -7         69.86         63.94         0.52 o
  -3   4  -7         90.64         83.76         0.71 o
  -2   4  -7        224.75        229.05         1.85 o
  -1   4  -7         42.89         43.95         0.39 o
   0   4  -7         98.95        102.11         0.84 o
   1   4  -7         29.31         29.06         0.27 o
   2   4  -7         36.29         35.36         0.32 o
   3   4  -7         13.83         14.34         0.15 o
   4   4  -7         36.45         35.95         0.32 o
  -9   5  -7         18.18         19.56         0.20 o
  -8   5  -7          7.67          7.24         0.11 o
  -7   5  -7         69.03         67.10         0.56 o
  -6   5  -7         81.08         84.43         0.71 o
  -5   5  -7        112.37        118.77         0.97 o
  -4   5  -7        205.21        195.70         1.65 o
  -3   5  -7        277.81        272.16         2.29 o
  -2   5  -7         39.50         35.01         0.29 o
  -1   5  -7          3.10          3.57         0.08 o
   0   5  -7          0.98          0.76         0.06 o
   1   5  -7          9.66          9.96         0.13 o
   2   5  -7          3.88          4.47         0.09 o
   3   5  -7         46.67         50.54         0.43 o
   4   5  -7         58.27         62.71         0.58 o
  -9   6  -7         24.80         26.87         0.26 o
  -8   6  -7         24.16         22.14         0.21 o
  -7   6  -7         16.08         19.16         0.19 o
  -6   6  -7         18.91         18.80         0.19 o
  -5   6  -7         13.49         13.75         0.16 o
  -4   6  -7        206.88        196.73         1.59 o
  -3   6  -7         18.47         22.49         0.21 o
  -2   6  -7          5.73          6.26         0.11 o
  -1   6  -7         31.64         33.42         0.30 o
   0   6  -7         51.88         54.76         0.47 o
   1   6  -7         34.64         32.64         0.31 o
   2   6  -7         64.32         67.72         0.59 o
   3   6  -7         46.72         47.12         0.44 o
  -9   7  -7         10.31          9.98         0.13 o
  -8   7  -7         57.80         65.40         0.62 o
  -7   7  -7         26.69         26.66         0.26 o
  -6   7  -7         99.88         97.55         0.85 o
  -5   7  -7         91.90        106.16         0.88 o
  -4   7  -7         15.97         16.14         0.17 o
  -3   7  -7         22.74         23.20         0.21 o
  -2   7  -7         65.35         67.74         0.56 o
  -1   7  -7         10.93         13.37         0.15 o
   0   7  -7          5.67          5.17         0.10 o
   1   7  -7         26.09         27.41         0.26 o
   2   7  -7          0.85          0.76         0.06 o
  -8   8  -7          8.34         10.36         0.13 o
  -7   8  -7        153.45        149.67         1.32 o
  -6   8  -7          6.18          7.22         0.11 o
  -5   8  -7         41.85         41.14         0.38 o
  -4   8  -7         24.91         27.58         0.25 o
  -3   8  -7         29.67         32.93         0.30 o
  -2   8  -7         62.04         67.11         0.62 o
  -1   8  -7          3.61          3.74         0.08 o
   0   8  -7         38.49         31.05         0.30 o
  -7   9  -7         53.74         56.74         0.54 o
  -6   9  -7         16.56         17.37         0.19 o
  -5   9  -7         86.95         86.97         0.81 o
  -4   9  -7         16.61         19.31         0.21 o
  -3   9  -7          1.23          2.50         0.07 o
  -2   9  -7         16.67         17.41         0.18 o
   0   0  -6        479.63        446.40         5.88 o
  -1   1  -6         62.40         63.01         0.46 o
   0   1  -6         22.62         21.30         0.19 o
   1   1  -6         19.57         20.13         0.17 o
  -3   2  -6        121.17        119.91         0.85 o
  -2   2  -6         23.56         22.61         0.19 o
  -1   2  -6         19.33         19.81         0.17 o
   0   2  -6        109.46        110.29         0.78 o
   1   2  -6         86.53         85.53         0.62 o
   2   2  -6        316.19        299.88         2.06 o
  -5   3  -6        167.24        162.58         1.15 o
  -4   3  -6         20.53         23.67         0.20 o
  -3   3  -6        159.74        161.54         1.14 o
  -2   3  -6         24.74         24.99         0.21 o
  -1   3  -6         27.83         29.84         0.24 o
   0   3  -6         67.16         70.96         0.50 o
   1   3  -6        240.24        246.72         1.71 o
   2   3  -6        144.76        156.26         1.12 o
   3   3  -6        286.93        287.50         2.02 o
  -7   4  -6         79.62         81.53         0.64 o
  -6   4  -6         10.66         14.20         0.15 o
  -5   4  -6        176.06        173.70         1.25 o
  -4   4  -6        412.07        395.69         2.82 o
  -3   4  -6         60.04         57.86         0.43 o
  -2   4  -6        162.68        166.99         1.16 o
  -1   4  -6        189.37        195.97         1.37 o
   0   4  -6        279.12        284.23         1.97 o
   1   4  -6        698.91        650.63         4.73 o
   2   4  -6        161.04        158.77         1.14 o
   3   4  -6          8.43          9.79         0.13 o
   4   4  -6          0.24          0.73         0.06 o
  -9   5  -6         28.74         27.69         0.25 o
  -8   5  -6        141.07        139.49         1.14 o
  -7   5  -6         48.18         51.03         0.41 o
  -6   5  -6        171.48        178.67         1.31 o
  -5   5  -6         30.72         27.89         0.23 o
  -4   5  -6         13.08         13.17         0.14 o
  -3   5  -6         11.71         15.21         0.14 o
  -2   5  -6        416.47        392.59         2.84 o
  -1   5  -6        124.58        129.18         0.93 o
   0   5  -6        175.74        181.88         1.34 o
   1   5  -6        155.12        162.57         1.20 o
   2   5  -6          7.27          7.90         0.12 o
   3   5  -6         43.84         42.63         0.37 o
   4   5  -6         19.26         18.06         0.18 o
   5   5  -6          6.29          7.23         0.11 o
 -10   6  -6         22.66         21.85         0.23 o
  -9   6  -6         26.80         28.23         0.27 o
  -8   6  -6          4.92          4.96         0.10 o
  -7   6  -6         53.21         58.65         0.50 o
  -6   6  -6         57.80         63.03         0.52 o
  -5   6  -6         33.20         36.73         0.35 o
  -4   6  -6         16.15         19.62         0.18 o
  -3   6  -6          9.93         13.16         0.16 o
  -2   6  -6        215.65        224.70         1.65 o
  -1   6  -6         92.67         99.19         0.73 o
   0   6  -6        187.74        189.39         1.47 o
   1   6  -6         15.38         14.72         0.17 o
   2   6  -6          5.60          4.99         0.10 o
   3   6  -6         36.45         34.46         0.31 o
   4   6  -6         22.00         20.24         0.20 o
 -10   7  -6         14.01         12.59         0.16 o
  -9   7  -6         14.46         17.53         0.19 o
  -8   7  -6         44.16         43.30         0.38 o
  -7   7  -6         42.13         48.77         0.41 o
  -6   7  -6        124.47        117.41         0.96 o
  -5   7  -6        185.27        175.43         1.35 o
  -4   7  -6         67.74         62.87         0.49 o
  -3   7  -6         49.15         45.60         0.38 o
  -2   7  -6         55.68         59.55         0.47 o
  -1   7  -6         21.22         21.30         0.21 o
   0   7  -6          8.75          9.52         0.14 o
   1   7  -6         20.72         24.55         0.23 o
   2   7  -6         12.82         12.99         0.14 o
   3   7  -6         18.44         19.63         0.21 o
 -10   8  -6         31.35         29.95         0.32 o
  -9   8  -6         41.61         39.45         0.37 o
  -8   8  -6          9.22          8.98         0.13 o
  -7   8  -6          7.07          8.57         0.12 o
  -6   8  -6         36.59         32.41         0.28 o
  -5   8  -6         20.04         19.70         0.19 o
  -4   8  -6         33.12         37.21         0.31 o
  -3   8  -6         12.08         12.17         0.14 o
  -2   8  -6          6.25          5.64         0.10 o
  -1   8  -6         82.98         87.23         0.77 o
   0   8  -6         30.69         35.60         0.32 o
   1   8  -6          6.55          5.93         0.10 o
   2   8  -6        112.67        121.34         1.26 o
  -9   9  -6          3.46          3.80         0.09 o
  -8   9  -6          2.18          1.92         0.07 o
  -7   9  -6         34.81         31.41         0.29 o
  -6   9  -6         64.09         70.70         0.58 o
  -5   9  -6          0.71          1.75         0.07 o
  -4   9  -6         37.71         44.35         0.39 o
  -3   9  -6         37.89         39.52         0.35 o
  -2   9  -6         24.14         22.70         0.23 o
  -1   9  -6         12.91         11.62         0.14 o
   0   9  -6         19.12         17.86         0.22 o
  -8  10  -6          5.46          7.99         0.11 o
  -7  10  -6         14.00         12.13         0.14 o
  -6  10  -6          5.83          6.87         0.11 o
  -5  10  -6         37.01         41.21         0.38 o
  -4  10  -6         22.51         21.79         0.23 o
  -3  10  -6         72.32         67.89         0.70 o
  -2  10  -6          5.48          5.46         0.15 o
  -1   1  -5         93.13         97.61         0.65 o
   0   1  -5        270.04        279.47         1.80 o
   1   1  -5         28.71         31.63         0.23 o
  -3   2  -5         73.96         64.54         0.45 o
  -2   2  -5        145.78        146.04         1.01 o
  -1   2  -5        325.49        305.53         2.04 o
   0   2  -5         98.02         94.21         0.62 o
   1   2  -5         57.07         56.93         0.39 o
   2   2  -5        239.60        236.44         1.60 o
  -5   3  -5         48.75         47.20         0.34 o
  -4   3  -5          9.87         11.48         0.11 o
  -3   3  -5          5.51          5.64         0.08 o
  -2   3  -5         14.02         12.72         0.11 o
  -1   3  -5         38.34         34.57         0.26 o
   0   3  -5         87.92         85.64         0.57 o
   1   3  -5        102.02         96.68         0.67 o
   2   3  -5        496.98        471.04         3.20 o
   3   3  -5        200.11        200.30         1.36 o
  -7   4  -5         67.77         68.03         0.50 o
  -6   4  -5         63.50         62.13         0.46 o
  -5   4  -5         81.59         75.24         0.53 o
  -4   4  -5         38.09         36.89         0.27 o
  -3   4  -5         28.49         30.32         0.22 o
  -2   4  -5         53.55         54.68         0.39 o
  -1   4  -5        121.84        122.75         0.85 o
   0   4  -5        417.12        402.72         2.71 o
   1   4  -5        304.46        301.30         2.01 o
   2   4  -5        642.31        618.81         4.27 o
   3   4  -5        977.41        928.53         6.61 o
   4   4  -5        116.71        119.61         0.88 o
  -9   5  -5         55.05         55.09         0.46 o
  -8   5  -5         17.34         18.19         0.18 o
  -7   5  -5        108.58        110.30         0.80 o
  -6   5  -5        145.52        147.52         1.02 o
  -5   5  -5        112.65        108.61         0.74 o
  -4   5  -5          0.51          2.20         0.06 o
  -3   5  -5          4.47          5.30         0.08 o
  -2   5  -5        159.12        167.11         1.12 o
  -1   5  -5          6.94         11.00         0.15 o
   0   5  -5        761.14        736.24         5.17 o
   1   5  -5         63.36         64.74         0.46 o
   2   5  -5         68.10         74.21         0.55 o
   3   5  -5         30.84         34.46         0.33 o
   4   5  -5         33.41         35.46         0.30 o
   5   5  -5         62.58         61.15         0.54 o
 -11   6  -5         29.56         29.69         0.31 o
 -10   6  -5         68.46         68.46         0.62 o
  -9   6  -5        208.76        198.34         1.60 o
  -8   6  -5          5.20          5.04         0.10 o
  -7   6  -5          7.16          6.00         0.10 o
  -6   6  -5         52.62         56.90         0.42 o
  -5   6  -5         12.05         13.13         0.13 o
  -4   6  -5         35.57         34.19         0.26 o
  -3   6  -5         17.98         23.05         0.19 o
  -2   6  -5         17.00         24.33         0.27 o
  -1   6  -5        209.13        197.53         1.37 o
   0   6  -5        721.87        701.01         5.02 o
   1   6  -5         38.14         43.98         0.36 o
   2   6  -5         91.45         89.38         0.69 o
   3   6  -5         31.95         32.74         0.29 o
   4   6  -5         35.72         33.90         0.31 o
   5   6  -5         49.84         52.68         0.66 o
 -11   7  -5         12.70         10.90         0.15 o
 -10   7  -5         37.15         39.76         0.39 o
  -9   7  -5         38.69         39.43         0.35 o
  -8   7  -5          8.89          6.91         0.12 o
  -7   7  -5        102.92        104.12         0.78 o
  -6   7  -5         15.10         16.71         0.17 o
  -5   7  -5         18.94         20.76         0.19 o
  -4   7  -5        240.36        236.31         1.64 o
  -3   7  -5         24.55         36.26         0.41 o
  -2   7  -5         67.85         65.42         0.49 o
  -1   7  -5        197.96        198.57         1.50 o
   0   7  -5        302.83        300.23         2.65 o
   1   7  -5          8.10          7.83         0.12 o
   2   7  -5          1.02          4.30         0.14 o
   3   7  -5         30.01         28.73         0.27 o
   4   7  -5         63.39         61.20         0.60 o
 -11   8  -5          7.28          7.71         0.12 o
 -10   8  -5        153.52        149.54         1.44 o
  -9   8  -5         69.01         78.71         0.70 o
  -8   8  -5         12.31         11.68         0.15 o
  -7   8  -5         43.66         43.58         0.37 o
  -6   8  -5         33.52         35.22         0.30 o
  -5   8  -5         39.04         40.32         0.32 o
  -4   8  -5         27.43         29.35         0.24 o
  -3   8  -5        178.42        181.90         1.36 o
  -2   8  -5         70.41         72.64         0.59 o
  -1   8  -5         12.29         12.93         0.16 o
   0   8  -5         51.69         51.02         0.44 o
   1   8  -5          5.04          6.01         0.11 o
   2   8  -5         37.25         35.21         0.33 o
   3   8  -5         28.70         27.52         0.30 o
 -11   9  -5         29.01         27.39         0.57 o
 -10   9  -5         16.68         21.93         0.28 o
  -9   9  -5         68.61         68.44         0.64 o
  -8   9  -5         68.56         65.97         0.55 o
  -7   9  -5         27.65         34.20         0.30 o
  -6   9  -5          9.33         10.61         0.13 o
  -5   9  -5         12.84         13.97         0.15 o
  -4   9  -5         51.00         46.31         0.37 o
  -3   9  -5         41.12         38.83         0.34 o
  -2   9  -5        196.75        216.43         1.82 o
  -1   9  -5        117.85        109.34         0.94 o
   0   9  -5         52.54         55.45         0.55 o
   1   9  -5         19.87         20.22         0.22 o
   2   9  -5         34.31         32.50         0.44 o
 -10  10  -5         45.36         44.62         0.55 o
  -9  10  -5        133.49        131.55         1.33 o
  -8  10  -5         47.35         44.99         0.41 o
  -7  10  -5        111.20        124.26         1.05 o
  -6  10  -5          3.07          2.93         0.07 o
  -5  10  -5          4.12          4.26         0.09 o
  -4  10  -5         12.13         10.27         0.13 o
  -3  10  -5         12.96         14.50         0.17 o
  -2  10  -5         18.51         20.16         0.24 o
  -1  10  -5         20.11         18.21         0.24 o
   0  10  -5          4.24          4.38         0.11 o
  -9  11  -5          9.92          9.91         0.17 o
  -8  11  -5         32.50         34.67         0.42 o
  -7  11  -5         11.90         12.28         0.17 o
  -6  11  -5         24.66         25.07         0.28 o
  -5  11  -5         30.68         29.64         0.37 o
  -4  11  -5         25.63         26.36         0.31 o
  -3  11  -5         24.84         24.15         0.31 o
  -2  11  -5          2.37          3.36         0.11 o
  -1   1  -4        306.12        327.54         4.10 o
   0   1  -4        684.97        737.11         9.29 o
   1   1  -4         84.63         95.40         1.48 o
  -3   2  -4        155.77        169.60         1.38 o
  -2   2  -4        164.03        171.02         2.54 o
  -1   2  -4        837.57        882.88        13.82 o
   0   2  -4        124.92        125.70         1.89 o
   1   2  -4          6.05          5.68         0.10 o
   2   2  -4         23.16         26.35         0.20 o
  -5   3  -4        190.55        192.36         1.26 o
  -4   3  -4          2.59          6.38         0.13 o
  -3   3  -4         40.76         42.51         0.33 o
  -2   3  -4        625.25        612.89         6.87 o
  -1   3  -4          6.05          6.95         0.11 o
   0   3  -4         15.31         14.55         0.14 o
   1   3  -4         12.60         11.18         0.11 o
   2   3  -4         90.57         89.31         0.60 o
   3   3  -4        137.42        139.37         0.94 o
  -7   4  -4         44.71         45.09         0.34 o
  -6   4  -4        199.90        208.61         1.43 o
  -5   4  -4         24.29         23.04         0.18 o
  -4   4  -4         78.97         77.30         0.52 o
  -3   4  -4        253.79        247.67         1.66 o
  -2   4  -4         84.61         89.11         0.61 o
  -1   4  -4          7.23          7.99         0.09 o
   0   4  -4         21.90         21.30         0.16 o
   1   4  -4         85.65         83.45         0.56 o
   2   4  -4        113.63        114.50         0.76 o
   3   4  -4        140.20        145.49         0.99 o
   4   4  -4        468.28        461.47         3.29 o
  -9   5  -4         36.07         35.25         0.29 o
  -8   5  -4        291.65        289.10         2.09 o
  -7   5  -4        157.91        149.51         1.03 o
  -6   5  -4         31.74         34.71         0.26 o
  -5   5  -4        182.66        179.25         1.16 o
  -4   5  -4         11.85          9.87         0.10 o
  -3   5  -4        262.53        258.97         1.72 o
  -2   5  -4         29.04         32.48         0.24 o
  -1   5  -4          0.46          1.73         0.05 o
   0   5  -4        135.37        138.58         0.90 o
   1   5  -4         46.20         61.77         0.43 o
   2   5  -4        217.70        224.48         1.53 o
   3   5  -4        158.55        158.73         1.11 o
   4   5  -4         19.80         18.87         0.18 o
   5   5  -4        183.09        174.51         1.44 o
 -11   6  -4        122.36        116.46         1.33 o
 -10   6  -4         58.03         61.33         0.55 o
  -9   6  -4        488.39        473.71         3.66 o
  -8   6  -4         27.60         24.72         0.22 o
  -7   6  -4        562.12        544.50         3.93 o
  -6   6  -4         39.31         40.06         0.29 o
  -5   6  -4         20.95         20.32         0.17 o
  -4   6  -4         69.77         68.31         0.47 o
  -3   6  -4         68.15         70.57         0.49 o
  -2   6  -4        247.33        249.91         1.68 o
  -1   6  -4        704.50        666.34         4.57 o
   0   6  -4        141.44        143.55         0.97 o
   1   6  -4        169.26        168.22         1.18 o
   2   6  -4        161.11        153.27         1.07 o
   3   6  -4         87.25         92.18         0.77 o
   4   6  -4          9.69         10.15         0.14 o
   5   6  -4         53.18         57.58         0.57 o
   6   6  -4          1.10          1.11         0.10 o
 -12   7  -4         18.50         18.21         0.27 o
 -11   7  -4         28.54         27.75         0.33 o
 -10   7  -4        156.79        155.69         1.44 o
  -9   7  -4        119.81        114.26         0.94 o
  -8   7  -4        131.77        132.86         1.03 o
  -7   7  -4        101.22        101.19         0.72 o
  -6   7  -4         14.50         23.73         0.27 o
  -5   7  -4         61.82         66.55         0.46 o
  -4   7  -4        213.88        216.91         1.47 o
  -3   7  -4         89.56         91.93         0.64 o
  -2   7  -4         22.68         25.32         0.21 o
  -1   7  -4        102.67        108.49         0.75 o
   0   7  -4         50.84         48.75         0.37 o
   1   7  -4         80.18         80.40         0.62 o
   2   7  -4          8.14          8.45         0.16 o
   3   7  -4         61.56         63.17         0.55 o
   4   7  -4         24.19         24.62         0.27 o
   5   7  -4         17.77         19.01         0.29 o
 -12   8  -4        141.79        141.61         1.82 o
 -11   8  -4         30.64         30.17         0.42 o
 -10   8  -4         74.15         76.29         0.73 o
  -9   8  -4          2.73          2.26         0.09 o
  -8   8  -4         36.33         35.74         0.31 o
  -7   8  -4        173.16        186.47         1.33 o
  -6   8  -4         13.96         13.92         0.14 o
  -5   8  -4          0.02          4.76         0.15 o
  -4   8  -4        158.41        157.33         1.11 o
  -3   8  -4        239.21        243.22         1.77 o
  -2   8  -4        494.95        496.15         3.75 o
  -1   8  -4        165.84        168.80         1.22 o
   0   8  -4         83.47         86.04         0.68 o
   1   8  -4         72.10         70.90         0.59 o
   2   8  -4         50.15         49.40         0.46 o
   3   8  -4         29.08         26.83         0.30 o
   4   8  -4         22.69         20.02         0.32 o
 -12   9  -4         42.92         43.48         0.68 o
 -11   9  -4         61.70         60.40         0.82 o
 -10   9  -4         40.46         42.66         0.45 o
  -9   9  -4         29.72         32.69         0.31 o
  -8   9  -4         32.14         32.04         0.29 o
  -7   9  -4         86.99         91.92         0.73 o
  -6   9  -4        178.21        180.73         1.45 o
  -5   9  -4          3.21          3.30         0.07 o
  -4   9  -4         64.48         60.75         0.48 o
  -3   9  -4        322.55        294.55         2.27 o
  -2   9  -4        161.09        153.06         1.25 o
  -1   9  -4         74.84         72.14         0.63 o
   0   9  -4         23.98         27.30         0.28 o
   1   9  -4        184.74        175.66         1.65 o
   2   9  -4         10.35         10.12         0.16 o
   3   9  -4         23.66         22.05         0.35 o
 -11  10  -4         17.64         22.22         0.34 o
 -10  10  -4        114.48        111.07         1.22 o
  -9  10  -4         12.51         13.75         0.17 o
  -8  10  -4         26.66         29.39         0.28 o
  -7  10  -4         77.19         87.06         0.76 o
  -6  10  -4         59.43         58.56         0.50 o
  -5  10  -4         15.51         20.60         0.21 o
  -4  10  -4         60.27         63.15         0.60 o
  -3  10  -4         62.55         56.98         0.60 o
  -2  10  -4         18.99         18.74         0.25 o
  -1  10  -4         74.08         76.55         0.85 o
   0  10  -4         65.17         60.89         0.63 o
   1  10  -4          3.16          1.45         0.09 o
 -11  11  -4         54.44         49.98         1.02 o
 -10  11  -4        161.81        163.23         2.24 o
  -9  11  -4          5.68          6.97         0.15 o
  -8  11  -4          0.22          0.58         0.08 o
  -7  11  -4          8.85          8.27         0.16 o
  -6  11  -4          5.81          6.86         0.14 o
  -5  11  -4        305.27        310.71         3.77 o
  -4  11  -4         54.12         61.20         0.68 o
  -3  11  -4         17.78         18.37         0.24 o
  -2  11  -4         51.12         47.51         0.63 o
  -1  11  -4         30.99         28.95         0.60 o
   0  11  -4         11.34          9.91         0.25 o
  -9  12  -4         59.28         63.94         0.96 o
  -8  12  -4         20.18         20.29         0.40 o
  -7  12  -4         45.75         50.60         0.86 o
  -6  12  -4         21.25         19.85         0.27 o
  -5  12  -4          6.89          8.97         0.17 o
  -4  12  -4         27.80         26.70         0.38 o
  -3  12  -4         42.71         41.94         0.64 o
   0   0  -3         33.51         32.65         0.76 o
  -1   1  -3        132.24        152.16         1.82 o
   0   1  -3        130.37        123.51         1.48 o
   1   1  -3        117.99        123.84         1.78 o
  -3   2  -3        401.94        416.37         6.71 o
  -2   2  -3        224.24        252.59         3.49 o
  -1   2  -3        144.95        155.20         2.10 o
   0   2  -3         67.75         69.97         1.08 o
   1   2  -3         98.91         92.22         1.48 o
   2   2  -3         20.95         24.75         0.55 o
  -5   3  -3        176.49        175.80         1.26 o
  -4   3  -3         19.66         33.26         0.66 o
  -3   3  -3       1666.79       1806.52        29.23 o
  -2   3  -3        302.07        349.59         5.26 o
  -1   3  -3         81.10         82.51         1.40 o
   0   3  -3        218.42        246.98         3.79 o
   1   3  -3        107.32        120.35         2.45 o
   2   3  -3         78.76         77.06         0.56 o
   3   3  -3         70.39         66.67         0.46 o
  -7   4  -3        112.81        117.34         0.81 o
  -6   4  -3        473.99        438.58         2.91 o
  -5   4  -3         74.57        138.53         1.51 o
  -4   4  -3         65.15         70.22         1.41 o
  -3   4  -3        563.23        619.27        10.55 o
  -2   4  -3        503.55        503.86         8.10 o
  -1   4  -3        483.14        514.26         8.28 o
   0   4  -3        443.98        508.18         8.70 o
   1   4  -3         35.86         26.54         0.20 o
   2   4  -3        110.92        104.08         0.68 o
   3   4  -3         51.66         50.27         0.36 o
   4   4  -3         49.19         49.05         0.37 o
  -9   5  -3        403.67        392.73         3.03 o
  -8   5  -3         11.18         14.68         0.14 o
  -7   5  -3         65.30         64.54         0.46 o
  -6   5  -3         37.83         46.58         0.32 o
  -5   5  -3          2.68          3.65         0.06 o
  -4   5  -3       3733.29       3884.40        29.68 o
  -3   5  -3        297.22        298.92         2.11 o
  -2   5  -3        206.89        210.33         1.45 o
  -1   5  -3         85.35         78.24         0.55 o
   0   5  -3         10.13          9.78         0.10 o
   1   5  -3         56.66         55.35         0.39 o
   2   5  -3         10.75         10.55         0.12 o
   3   5  -3        106.29        113.77         0.81 o
   4   5  -3         66.60         60.11         0.47 o
   5   5  -3         91.45         80.91         0.69 o
 -11   6  -3         92.17         92.51         1.00 o
 -10   6  -3        142.15        148.97         1.35 o
  -9   6  -3        196.58        195.17         1.58 o
  -8   6  -3         67.08         66.43         0.51 o
  -7   6  -3        117.92        118.03         0.81 o
  -6   6  -3         30.11         27.02         0.21 o
  -5   6  -3        316.37        321.52         2.16 o
  -4   6  -3         56.15         72.80         0.49 o
  -3   6  -3        175.49        172.30         1.15 o
  -2   6  -3         65.95         60.03         0.41 o
  -1   6  -3         86.93         83.57         0.56 o
   0   6  -3         58.82         63.42         0.44 o
   1   6  -3        345.23        333.27         2.30 o
   2   6  -3         13.71         20.20         0.18 o
   3   6  -3          2.08          5.74         0.11 o
   4   6  -3         98.79        102.81         0.86 o
   5   6  -3         38.20         43.14         0.52 o
   6   6  -3          7.74          6.81         0.17 o
 -13   7  -3         25.53         22.39         0.33 o
 -12   7  -3          9.47         12.50         0.24 o
 -11   7  -3         82.92         77.97         0.95 o
 -10   7  -3         25.03         25.80         0.27 o
  -9   7  -3         83.57         84.45         0.73 o
  -8   7  -3         12.16         11.81         0.13 o
  -7   7  -3        357.98        359.85         2.47 o
  -6   7  -3          1.24          2.85         0.08 o
  -5   7  -3         81.69         77.68         0.54 o
  -4   7  -3        243.23        255.60         1.73 o
  -3   7  -3         48.94         48.13         0.35 o
  -2   7  -3         42.85         43.87         0.32 o
  -1   7  -3          1.24          7.01         0.18 o
   0   7  -3         47.06         49.13         0.37 o
   1   7  -3        160.39        158.64         1.15 o
   2   7  -3         96.93         97.01         0.74 o
   3   7  -3        101.34        100.71         0.89 o
   4   7  -3        106.61        102.05         1.13 o
   5   7  -3         21.61         20.91         0.29 o
   6   7  -3         52.92         51.31         0.74 o
 -13   8  -3         90.79         87.96         1.21 o
 -12   8  -3          9.20         12.12         0.23 o
 -11   8  -3        318.16        332.33         4.06 o
 -10   8  -3        128.74        129.48         1.28 o
  -9   8  -3        261.44        259.86         2.04 o
  -8   8  -3         90.07         94.85         0.72 o
  -7   8  -3         41.27         46.41         0.37 o
  -6   8  -3        193.34        207.00         1.44 o
  -5   8  -3        127.93        137.93         0.94 o
  -4   8  -3         13.09         13.68         0.14 o
  -3   8  -3        231.72        223.54         1.56 o
  -2   8  -3        165.27        161.04         1.11 o
  -1   8  -3         29.11         30.06         0.25 o
   0   8  -3        424.91        400.55         2.94 o
   1   8  -3         84.88         82.24         0.69 o
   2   8  -3         62.09         59.49         0.57 o
   3   8  -3          3.90          4.80         0.13 o
   4   8  -3         75.60         81.25         1.05 o
   5   8  -3         25.57         27.61         0.44 o
 -12   9  -3         78.25         75.96         1.06 o
 -11   9  -3         53.23         55.39         0.72 o
 -10   9  -3        208.63        210.13         2.26 o
  -9   9  -3         29.22         29.26         0.30 o
  -8   9  -3         58.72         63.10         0.54 o
  -7   9  -3         43.71         43.50         0.41 o
  -6   9  -3         83.07         86.53         0.65 o
  -5   9  -3        151.95        158.47         1.20 o
  -4   9  -3         92.03        103.03         0.83 o
  -3   9  -3        166.11        166.72         1.40 o
  -2   9  -3         51.16         48.25         0.51 o
  -1   9  -3        426.17        396.87         3.85 o
   0   9  -3         87.45         89.13         0.88 o
   1   9  -3        291.61        276.75         2.67 o
   2   9  -3         45.34         48.12         0.59 o
   3   9  -3         30.86         32.09         0.48 o
 -12  10  -3         35.24         35.28         0.63 o
 -11  10  -3         70.28         72.08         0.96 o
 -10  10  -3         70.83         72.06         0.84 o
  -9  10  -3         56.66         66.68         0.71 o
  -8  10  -3         39.76         38.73         0.41 o
  -7  10  -3        185.30        179.13         1.64 o
  -6  10  -3         24.99         28.18         0.30 o
  -5  10  -3         43.72         45.72         0.44 o
  -4  10  -3         86.92         81.62         0.78 o
  -3  10  -3         67.31         71.78         0.75 o
  -2  10  -3         80.91         81.38         0.84 o
  -1  10  -3        128.54        125.49         1.30 o
   0  10  -3        133.68        128.10         1.50 o
   1  10  -3        154.43        153.42         1.89 o
   2  10  -3         16.29         16.81         0.29 o
 -11  11  -3         55.75         57.92         0.89 o
 -10  11  -3          4.14          4.12         0.13 o
  -9  11  -3         98.41         98.27         1.11 o
  -8  11  -3        129.30        143.87         1.55 o
  -7  11  -3         14.58         15.85         0.21 o
  -6  11  -3        112.23        117.39         1.17 o
  -5  11  -3        206.03        210.03         2.24 o
  -4  11  -3        151.63        149.12         1.59 o
  -3  11  -3         33.63         29.67         0.39 o
  -2  11  -3        210.60        215.46         2.61 o
  -1  11  -3        207.75        202.12         2.46 o
   0  11  -3         51.14         44.53         0.77 o
 -10  12  -3         78.52         76.67         1.07 o
  -9  12  -3         15.10         15.86         0.27 o
  -8  12  -3         71.01         69.99         0.91 o
  -7  12  -3         38.88         42.60         0.58 o
  -6  12  -3          1.01          1.83         0.10 o
  -5  12  -3        175.70        184.34         2.44 o
  -4  12  -3          0.80          2.69         0.13 o
  -3  12  -3          8.46         11.00         0.22 o
  -2  12  -3          7.92          6.35         0.28 o
  -8  13  -3        100.49         97.39         1.52 o
  -7  13  -3         59.77         57.06         0.81 o
  -6  13  -3         70.20         67.24         0.88 o
  -5  13  -3          8.41          5.78         0.15 o
  -1   1  -2        250.68        243.67         2.94 o
   0   1  -2         70.99         64.45         0.85 o
   1   1  -2        203.05        205.23         2.87 o
  -3   2  -2        281.89        269.07         4.35 o
  -2   2  -2       1676.93       1639.35        23.47 o
  -1   2  -2        551.10        488.78         7.10 o
   0   2  -2        802.33        763.13        11.59 o
   1   2  -2        252.83        256.96         3.99 o
   2   2  -2        376.32        379.00         6.11 o
  -5   3  -2       1832.86       1861.19        33.42 o
  -4   3  -2        472.99        497.49         8.56 o
  -3   3  -2        174.19        179.12         2.77 o
  -2   3  -2        370.78        354.43         5.37 o
  -1   3  -2          4.75         11.43         0.33 o
   0   3  -2        349.81        356.02         5.17 o
   1   3  -2        196.20        190.10         3.11 o
   2   3  -2        139.53        176.52         3.05 o
   3   3  -2         49.65         43.07         0.38 o
  -7   4  -2         52.35         61.34         0.43 o
  -6   4  -2        167.53        170.79         1.39 o
  -5   4  -2        394.77        424.97         6.79 o
  -4   4  -2        865.20        926.67        17.64 o
  -3   4  -2        293.17        313.29         5.04 o
  -2   4  -2        497.70        514.99         8.23 o
  -1   4  -2        426.31        456.29         7.34 o
   0   4  -2        654.56        679.10        11.61 o
   1   4  -2       1307.22       1312.71        23.65 o
   2   4  -2        568.53        592.82         6.61 o
   3   4  -2        116.79        108.59         0.79 o
   4   4  -2         15.74         19.88         0.19 o
  -9   5  -2         23.22         26.37         0.26 o
  -8   5  -2         31.85         32.59         0.27 o
  -7   5  -2          0.53          4.39         0.09 o
  -6   5  -2         90.41         91.51         0.64 o
  -5   5  -2         38.61         37.73         0.45 o
  -4   5  -2         33.63         43.80         0.89 o
  -3   5  -2        225.86        267.42         4.32 o
  -2   5  -2       1364.27       1449.23        25.62 o
  -1   5  -2       1380.93       1483.07        26.71 o
   0   5  -2        310.54        284.30         4.33 o
   1   5  -2       1045.59        966.55         7.13 o
   2   5  -2        200.27        201.94         1.41 o
   3   5  -2         25.15         26.91         0.23 o
   4   5  -2        111.56        114.96         0.93 o
   5   5  -2         90.96         82.70         0.91 o
 -11   6  -2         33.33         31.30         0.46 o
 -10   6  -2          5.81         10.03         0.24 o
  -9   6  -2        210.54        203.70         1.76 o
  -8   6  -2         82.68         78.25         0.59 o
  -7   6  -2        191.96        197.92         1.42 o
  -6   6  -2          7.60          7.65         0.10 o
  -5   6  -2        371.00        357.58         2.85 o
  -4   6  -2        623.23        597.75         6.05 o
  -3   6  -2        107.67        113.23         0.95 o
  -2   6  -2        139.32        141.54         1.08 o
  -1   6  -2        154.20        152.88         1.13 o
   0   6  -2        252.27        240.18         1.67 o
   1   6  -2        255.59        267.77         1.90 o
   2   6  -2         41.46         43.29         0.35 o
   3   6  -2        209.42        207.41         1.68 o
   4   6  -2         81.39         78.22         0.75 o
   5   6  -2         27.21         27.44         0.38 o
   6   6  -2        104.04        106.24         1.37 o
 -13   7  -2          2.55          4.59         0.17 o
 -12   7  -2         20.43         21.67         0.34 o
 -11   7  -2         64.15         59.74         0.78 o
 -10   7  -2         15.51         17.85         0.25 o
  -9   7  -2         76.32         74.61         0.65 o
  -8   7  -2         24.93         24.87         0.22 o
  -7   7  -2        103.19        104.00         0.78 o
  -6   7  -2       1030.17        981.13         7.17 o
  -5   7  -2        252.13        249.50         1.73 o
  -4   7  -2        624.67        588.74         4.10 o
  -3   7  -2          8.27          9.22         0.10 o
  -2   7  -2         53.90         54.63         0.40 o
  -1   7  -2        288.71        291.05         2.10 o
   0   7  -2        126.73        129.98         0.98 o
   1   7  -2        352.00        335.45         2.59 o
   2   7  -2          8.04          7.22         0.12 o
   3   7  -2        308.84        279.11         2.62 o
   4   7  -2         92.69         89.93         1.08 o
   5   7  -2         28.24         32.32         0.46 o
   6   7  -2         27.12         28.46         0.41 o
 -13   8  -2         38.87         38.01         0.56 o
 -12   8  -2        109.75        108.74         1.42 o
 -11   8  -2         34.09         36.60         0.50 o
 -10   8  -2         59.36         57.61         0.65 o
  -9   8  -2         47.20         54.19         0.64 o
  -8   8  -2         21.65         21.96         0.22 o
  -7   8  -2         87.11         81.16         0.64 o
  -6   8  -2        189.93        194.29         1.40 o
  -5   8  -2         91.45         92.58         0.71 o
  -4   8  -2         59.25         59.28         0.46 o
  -3   8  -2         48.58         48.87         0.39 o
  -2   8  -2         99.50         97.06         0.77 o
  -1   8  -2        221.60        211.29         1.68 o
   0   8  -2        297.01        298.30         2.49 o
   1   8  -2        100.76        103.19         0.98 o
   2   8  -2         12.10          9.86         0.18 o
   3   8  -2        301.71        296.01         3.44 o
   4   8  -2         64.63         58.46         0.86 o
   5   8  -2         24.26         28.11         0.46 o
 -13   9  -2         12.63         12.74         0.27 o
 -12   9  -2        172.77        173.67         2.32 o
 -11   9  -2         28.23         35.19         0.43 o
 -10   9  -2        182.86        185.59         1.98 o
  -9   9  -2        272.18        269.29         3.12 o
  -8   9  -2        440.82        427.90         3.73 o
  -7   9  -2        122.21        121.66         1.00 o
  -6   9  -2         57.24         60.53         0.53 o
  -5   9  -2        201.59        193.97         1.60 o
  -4   9  -2         16.42         14.34         0.17 o
  -3   9  -2        127.21        123.50         1.02 o
  -2   9  -2         39.05         36.36         0.34 o
  -1   9  -2         69.07         63.62         0.55 o
   0   9  -2         20.14         17.30         0.22 o
   1   9  -2        290.94        274.29         2.90 o
   2   9  -2          4.72          5.07         0.15 o
   3   9  -2         47.63         50.42         0.69 o
   4   9  -2         11.11         14.01         0.42 o
 -13  10  -2         22.28         18.48         0.50 o
 -12  10  -2         33.56         35.68         0.59 o
 -11  10  -2         42.06         41.57         0.56 o
 -10  10  -2         18.96         20.88         0.29 o
  -9  10  -2        151.50        151.83         1.71 o
  -8  10  -2        174.81        169.75         1.72 o
  -7  10  -2        125.18        125.19         1.25 o
  -6  10  -2        367.43        357.25         3.17 o
  -5  10  -2         44.65         43.63         0.47 o
  -4  10  -2         79.62         79.15         0.85 o
  -3  10  -2        106.28        104.87         1.33 o
  -2  10  -2         19.02         16.65         0.24 o
  -1  10  -2         13.83         16.36         0.24 o
   0  10  -2        116.86        102.78         1.17 o
   1  10  -2        144.49        146.65         1.84 o
   2  10  -2         61.85         73.44         1.05 o
   3  10  -2         47.86         45.41         0.75 o
 -12  11  -2          5.43          5.03         0.16 o
 -11  11  -2         81.37         82.68         1.09 o
 -10  11  -2          6.58          7.05         0.17 o
  -9  11  -2        290.30        288.50         3.43 o
  -8  11  -2         28.12         26.95         0.35 o
  -7  11  -2         46.74         46.04         0.60 o
  -6  11  -2         44.59         48.46         0.62 o
  -5  11  -2          7.01          6.82         0.16 o
  -4  11  -2          4.05          4.29         0.13 o
  -3  11  -2         53.43         57.50         0.71 o
  -2  11  -2          5.58          5.18         0.14 o
  -1  11  -2          2.49          3.84         0.15 o
   0  11  -2         67.60         68.49         0.87 o
   1  11  -2          7.66          8.12         0.20 o
 -11  12  -2         28.61         26.20         0.42 o
 -10  12  -2         26.91         28.48         0.43 o
  -9  12  -2         94.06         93.27         1.20 o
  -8  12  -2         32.46         39.32         0.54 o
  -7  12  -2         69.89         75.97         0.93 o
  -6  12  -2        156.12        169.64         2.14 o
  -5  12  -2         14.89         15.38         0.27 o
  -4  12  -2          2.55          3.34         0.12 o
  -3  12  -2         25.51         26.73         0.39 o
  -2  12  -2         72.07         68.87         1.04 o
  -1  12  -2          7.40          5.27         0.17 o
 -10  13  -2         10.54         12.91         0.26 o
  -9  13  -2        132.28        132.82         2.05 o
  -8  13  -2         18.11         21.78         0.34 o
  -7  13  -2        126.36        128.41         1.64 o
  -6  13  -2         52.63         48.18         0.63 o
  -5  13  -2         14.08         12.58         0.24 o
  -4  13  -2        203.55        208.98         4.02 o
  -3  13  -2         13.70         11.43         0.36 o
  -1   1  -1        775.65        693.21         9.61 o
   0   1  -1       2967.26       3244.98        89.68 o
   1   1  -1       2460.64       2480.85        42.92 o
  -3   2  -1        563.86        488.81         7.70 o
  -2   2  -1        908.58        828.86        12.01 o
  -1   2  -1        650.48        595.24         9.94 o
   2   2  -1        183.28        190.46         3.08 o
  -5   3  -1        263.53        269.45         4.17 o
  -4   3  -1        674.84        622.81        10.20 o
  -3   3  -1        653.86        593.95        12.22 o
  -2   3  -1         17.80         24.03         0.48 o
  -1   3  -1       1974.75       2119.81        34.34 o
   0   3  -1       3140.47       3382.54        51.93 o
   1   3  -1       2225.45       2248.03        37.55 o
   2   3  -1        713.22        724.94        11.80 o
   3   3  -1        187.60        190.18         3.16 o
  -7   4  -1        266.00        276.32         2.37 o
  -6   4  -1          9.42          8.38         0.34 o
  -5   4  -1         26.44         23.73         0.52 o
  -4   4  -1        105.41        109.69         1.93 o
  -3   4  -1        218.67        213.92         3.45 o
  -2   4  -1        191.29        188.12         3.00 o
  -1   4  -1        183.14        215.44         3.25 o
   0   4  -1        177.19        167.33         2.91 o
   1   4  -1       1615.51       1633.43        27.79 o
   2   4  -1        243.61        246.72         4.03 o
   3   4  -1         85.21         85.70         0.87 o
   4   4  -1        151.56        138.73         1.16 o
  -9   5  -1        277.53        277.80         2.53 o
  -8   5  -1        139.56        132.35         1.10 o
  -7   5  -1        148.78        144.74         1.17 o
  -6   5  -1        420.35        406.71         5.55 o
  -5   5  -1         82.85         81.78         1.59 o
  -4   5  -1         82.38         84.89         1.43 o
  -3   5  -1         95.30        102.26         1.79 o
  -2   5  -1         30.17         44.26         0.79 o
  -1   5  -1       1178.88       1171.27        22.27 o
   0   5  -1        905.07        959.15        18.10 o
   1   5  -1        595.89        607.29        10.86 o
   2   5  -1         79.00         82.95         0.68 o
   3   5  -1         57.97         55.36         0.52 o
   4   5  -1         27.24         30.58         0.33 o
   5   5  -1         31.19         31.36         0.40 o
 -11   6  -1         45.28         47.54         0.64 o
 -10   6  -1        125.23        125.28         1.37 o
  -9   6  -1         89.01         86.94         0.78 o
  -8   6  -1         94.49         94.01         0.82 o
  -7   6  -1         41.20         46.89         0.42 o
  -6   6  -1        231.26        210.31         1.89 o
  -5   6  -1         76.99         81.80         0.86 o
  -4   6  -1         18.98         20.80         0.46 o
  -3   6  -1         36.11         37.95         0.72 o
  -2   6  -1        181.83        196.33         3.41 o
  -1   6  -1        163.68        162.58         2.53 o
   0   6  -1        221.38        222.80         2.47 o
   1   6  -1          0.88          1.39         0.07 o
   2   6  -1         25.12         25.87         0.27 o
   3   6  -1         77.87         78.86         0.83 o
   4   6  -1         31.64         32.00         0.42 o
   5   6  -1          2.43          3.37         0.15 o
   6   6  -1        133.04        139.42         1.82 o
 -13   7  -1         47.15         47.75         0.74 o
 -12   7  -1         67.30         73.22         0.96 o
 -11   7  -1         25.25         24.01         0.34 o
 -10   7  -1        219.23        219.60         2.47 o
  -9   7  -1        305.30        288.96         2.72 o
  -8   7  -1          1.80          1.91         0.08 o
  -7   7  -1        367.86        358.95         2.99 o
  -6   7  -1        211.38        202.12         1.64 o
  -5   7  -1         23.53         22.07         0.20 o
  -4   7  -1        375.51        343.51         3.38 o
  -3   7  -1        103.56         99.33         0.83 o
  -2   7  -1        244.15        248.18         1.92 o
  -1   7  -1         52.45         51.68         0.49 o
   0   7  -1         71.35         75.06         0.63 o
   1   7  -1          3.76          4.04         0.09 o
   2   7  -1         14.70         17.76         0.25 o
   3   7  -1         29.45         23.98         0.32 o
   4   7  -1         35.56         35.00         0.48 o
   5   7  -1        112.81        112.41         1.47 o
   6   7  -1        101.17        100.50         1.31 o
 -13   8  -1         62.60         67.02         1.09 o
 -12   8  -1         12.47         11.61         0.22 o
 -11   8  -1         63.10         69.24         0.80 o
 -10   8  -1        254.28        244.58         2.37 o
  -9   8  -1        197.87        194.69         2.03 o
  -8   8  -1        302.46        285.84         2.73 o
  -7   8  -1          4.97          4.45         0.10 o
  -6   8  -1          7.31          9.08         0.14 o
  -5   8  -1        171.99        160.52         1.37 o
  -4   8  -1          4.03          4.78         0.12 o
  -3   8  -1          5.22          4.95         0.10 o
  -2   8  -1         62.57         62.36         0.55 o
  -1   8  -1          7.62          7.08         0.13 o
   0   8  -1         53.16         51.12         0.50 o
   1   8  -1         35.82         32.70         0.36 o
   2   8  -1        168.97        164.54         1.84 o
   3   8  -1          2.86          5.56         0.15 o
   4   8  -1         93.75        100.36         1.33 o
   5   8  -1         69.42         67.94         0.89 o
 -13   9  -1         48.40         53.88         0.90 o
 -12   9  -1         10.54         10.45         0.21 o
 -11   9  -1         32.88         33.18         0.45 o
 -10   9  -1         14.41         12.25         0.21 o
  -9   9  -1        560.19        540.17         5.67 o
  -8   9  -1         45.06         47.91         0.54 o
  -7   9  -1        122.76        115.95         1.11 o
  -6   9  -1        184.71        172.33         1.67 o
  -5   9  -1        160.11        161.82         1.54 o
  -4   9  -1        186.99        172.19         1.58 o
  -3   9  -1        170.59        173.92         1.55 o
  -2   9  -1        294.03        274.86         2.42 o
  -1   9  -1        171.14        168.04         1.66 o
   0   9  -1         37.08         37.77         0.43 o
   1   9  -1         90.69         82.78         1.04 o
   2   9  -1         11.59          9.83         0.20 o
   3   9  -1        121.57        121.92         2.25 o
   4   9  -1         68.03         69.16         0.97 o
 -13  10  -1         32.12         28.17         0.55 o
 -12  10  -1         13.87         16.54         0.28 o
 -11  10  -1         22.43         22.67         0.32 o
 -10  10  -1        138.36        142.88         1.74 o
  -9  10  -1         55.92         57.38         0.68 o
  -8  10  -1        433.71        427.27         4.50 o
  -7  10  -1         21.18         22.98         0.30 o
  -6  10  -1        813.90        776.02         8.54 o
  -5  10  -1         40.20         39.62         0.59 o
  -4  10  -1        294.58        276.67         2.74 o
  -3  10  -1          4.95          4.56         0.11 o
  -2  10  -1         29.83         29.00         0.33 o
  -1  10  -1          8.80          8.44         0.17 o
   0  10  -1         81.24         78.56         0.98 o
   1  10  -1        182.37        177.70         2.18 o
   2  10  -1         15.78         13.53         0.25 o
   3  10  -1          3.81          3.58         0.14 o
 -12  11  -1          2.53          3.40         0.12 o
 -11  11  -1        145.20        146.15         1.86 o
 -10  11  -1          4.10          4.07         0.13 o
  -9  11  -1         58.69         61.65         0.80 o
  -8  11  -1        335.87        346.31         4.18 o
  -7  11  -1         29.77         32.01         0.43 o
  -6  11  -1        100.05         99.74         1.22 o
  -5  11  -1         97.71         97.02         1.15 o
  -4  11  -1         24.36         26.59         0.41 o
  -3  11  -1         96.73         95.46         1.12 o
  -2  11  -1        122.49        125.01         1.46 o
  -1  11  -1          0.81          3.09         0.23 o
   0  11  -1         33.37         31.82         0.45 o
   1  11  -1          4.95          7.21         0.19 o
 -12  12  -1          7.62          6.79         0.21 o
 -11  12  -1         76.78         72.74         1.06 o
 -10  12  -1        115.73        113.80         1.60 o
  -9  12  -1         24.46         29.58         0.43 o
  -8  12  -1          1.98          2.75         0.12 o
  -7  12  -1         63.50         63.48         0.84 o
  -6  12  -1         14.26         15.07         0.26 o
  -5  12  -1         22.69         25.59         0.36 o
  -4  12  -1         59.29         61.84         0.84 o
  -3  12  -1         89.54         86.01         1.23 o
  -2  12  -1          0.32          0.89         0.10 o
  -1  12  -1        123.12        117.57         1.65 o
   0  12  -1         82.19         80.71         2.02 o
 -10  13  -1         11.99         10.93         0.22 o
  -9  13  -1         27.11         29.19         0.44 o
  -8  13  -1         56.66         56.94         0.76 o
  -7  13  -1         18.36         20.24         0.31 o
  -6  13  -1         32.11         32.51         0.46 o
  -5  13  -1         22.17         20.19         0.34 o
  -4  13  -1         24.62         26.53         0.55 o
  -3  13  -1         15.31         16.06         0.49 o
  -1   1   0        957.01        920.99        15.06 o
   0   1   0        956.06        912.80        15.92 o
   1   1   0       1825.98       1830.53        30.11 o
  -3   2   0       1654.60       1638.50        27.03 o
  -2   2   0       2406.97       2497.09        45.67 o
  -1   2   0       1825.06       1838.54        29.87 o
   0   2   0       2409.42       2499.54        45.81 o
   1   2   0       2790.88       2869.64        47.27 o
   2   2   0          6.72          9.91         0.27 o
  -5   3   0        198.22        192.59         3.35 o
  -4   3   0        345.22        337.53         5.47 o
  -3   3   0        649.89        594.69        10.12 o
  -2   3   0       2792.69       2891.55        49.52 o
  -1   3   0       1653.94       1627.77        26.85 o
   0   3   0        650.83        598.06        10.24 o
   1   3   0        103.52         92.75         1.53 o
   2   3   0        191.53        182.46         2.98 o
   3   3   0        109.14        121.52         2.14 o
  -7   4   0         31.93         34.21         0.40 o
  -6   4   0        117.77        125.12         2.36 o
  -5   4   0        159.98        167.40         2.72 o
  -4   4   0        365.03        387.80         6.21 o
  -3   4   0        102.97         90.84         1.52 o
  -2   4   0          6.74          9.97         0.27 o
  -1   4   0        346.32        335.29         5.79 o
   0   4   0        366.06        378.59         6.26 o
   1   4   0         23.90         27.06         0.54 o
   2   4   0        230.40        241.64         4.15 o
   3   4   0        234.36        228.97         2.92 o
   4   4   0         85.18         86.15         0.86 o
  -9   5   0         82.17         76.95         0.76 o
  -8   5   0         63.85         63.39         0.58 o
  -7   5   0        420.00        396.44         4.09 o
  -6   5   0         70.51         68.66         1.14 o
  -5   5   0        112.13        115.38         1.91 o
  -4   5   0         23.72         27.34         0.54 o
  -3   5   0        193.09        181.29         2.95 o
  -2   5   0        199.30        195.72         3.15 o
  -1   5   0        160.91        167.18         2.74 o
   0   5   0        112.04        114.98         1.92 o
   1   5   0          9.80          8.90         0.17 o
   2   5   0         64.68         70.69         0.71 o
   3   5   0        135.91        127.96         1.32 o
   4   5   0        122.29        120.23         1.15 o
   5   5   0        146.51        144.97         1.63 o
 -11   6   0         61.86         65.40         0.74 o
 -10   6   0        622.01        586.70         5.74 o
  -9   6   0        170.18        149.88         1.38 o
  -8   6   0        113.79        110.52         1.04 o
  -7   6   0        191.25        204.19         1.86 o
  -6   6   0          3.17          2.47         0.07 o
  -5   6   0          9.92          8.83         0.17 o
  -4   6   0        230.61        239.88         3.90 o
  -3   6   0        109.60        121.45         2.12 o
  -2   6   0        117.95        123.62         2.19 o
  -1   6   0         70.95         68.22         1.26 o
   0   6   0          3.18          2.43         0.07 o
   1   6   0        145.94        139.63         1.45 o
   2   6   0        265.78        262.25         2.71 o
   3   6   0        171.88        165.84         1.76 o
   4   6   0        177.87        179.29         2.04 o
   5   6   0         92.75         93.40         1.18 o
   6   6   0         40.06         37.03         0.50 o
 -13   7   0         72.74         75.58         1.46 o
 -12   7   0         27.61         29.98         0.44 o
 -11   7   0         61.35         53.04         0.62 o
 -10   7   0        218.37        211.49         2.26 o
  -9   7   0        498.54        486.00         4.51 o
  -8   7   0         66.96         62.28         0.62 o
  -7   7   0         34.31         35.35         0.38 o
  -6   7   0        145.97        140.66         1.35 o
  -5   7   0         64.76         71.27         0.72 o
  -4   7   0        234.39        224.61         2.30 o
  -3   7   0         31.78         33.49         0.35 o
  -2   7   0        418.66        392.26         5.30 o
  -1   7   0        191.39        203.82         1.82 o
   0   7   0         34.57         35.21         0.38 o
   1   7   0         27.75         26.75         0.32 o
   2   7   0          5.88         12.09         0.38 o
   3   7   0         37.79         38.10         0.54 o
   4   7   0         98.13         98.35         1.30 o
   5   7   0         67.95         63.37         0.85 o
   6   7   0         21.05         23.45         0.37 o
   7   7   0         89.77         94.85         3.52 o
 -13   8   0         12.15         15.40         0.32 o
 -12   8   0         68.04         66.37         0.88 o
 -11   8   0          7.38          8.46         0.18 o
 -10   8   0         28.44         27.31         0.47 o
  -9   8   0        201.54        193.06         2.00 o
  -8   8   0        129.21        124.36         1.27 o
  -7   8   0         27.73         26.40         0.32 o
  -6   8   0        266.16        260.14         2.60 o
  -5   8   0        135.28        131.94         1.24 o
  -4   8   0         85.43         86.37         0.81 o
  -3   8   0         63.28         61.94         0.58 o
  -2   8   0        113.50        110.35         1.03 o
  -1   8   0         66.47         61.23         0.61 o
   0   8   0        129.60        127.17         1.28 o
   1   8   0        315.52        312.23         3.26 o
   2   8   0        122.75        121.29         1.33 o
   3   8   0         14.69         13.26         0.25 o
   4   8   0        102.67        110.06         1.53 o
   5   8   0         39.56         40.65         0.56 o
 -13   9   0          8.30          8.96         0.19 o
 -12   9   0          8.16          8.91         0.20 o
 -11   9   0         23.76         23.53         0.34 o
 -10   9   0        126.30        127.60         1.48 o
  -9   9   0         93.67        100.77         1.10 o
  -8   9   0        316.00        308.25         3.21 o
  -7   9   0          5.79         12.07         0.41 o
  -6   9   0        171.58        165.53         1.71 o
  -5   9   0        121.58        120.70         1.19 o
  -4   9   0         82.19         77.54         0.73 o
  -3   9   0        169.93        150.54         1.35 o
  -2   9   0        498.29        484.45         4.64 o
  -1   9   0        201.87        191.83         1.99 o
   0   9   0         93.73         99.89         1.10 o
   1   9   0         40.60         43.81         0.53 o
   2   9   0         29.56         30.74         0.42 o
   3   9   0         46.53         43.68         0.60 o
   4   9   0        100.07        100.29         1.30 o
 -13  10   0         29.78         29.14         0.46 o
 -12  10   0         27.38         27.19         0.39 o
 -11  10   0        122.13        116.15         1.50 o
 -10  10   0         75.88         78.95         0.97 o
  -9  10   0         40.53         43.52         0.54 o
  -8  10   0        122.35        122.13         1.33 o
  -7  10   0         37.80         39.75         0.48 o
  -6  10   0        177.44        175.29         2.13 o
  -5  10   0        146.68        144.55         1.45 o
  -4  10   0        621.85        598.51         5.69 o
  -3  10   0        219.80        211.10         2.20 o
  -2  10   0         28.37         27.30         0.33 o
  -1  10   0        126.64        127.81         1.50 o
   0  10   0         75.74         77.67         0.99 o
   1  10   0         44.22         43.20         0.56 o
   2  10   0         65.02         65.92         0.92 o
   3  10   0         30.82         31.33         0.46 o
 -13  11   0         76.45         74.16         2.10 o
 -12  11   0        105.79         99.78         1.43 o
 -11  11   0         13.59         13.09         0.24 o
 -10  11   0         44.30         43.29         0.56 o
  -9  11   0         29.45         30.44         0.42 o
  -8  11   0         14.59         12.45         0.22 o
  -7  11   0         98.38         98.68         1.35 o
  -6  11   0         92.65         94.33         1.14 o
  -5  11   0         62.40         68.60         0.81 o
  -4  11   0         61.45         53.28         0.62 o
  -3  11   0          7.50          8.32         0.17 o
  -2  11   0         23.90         23.57         0.34 o
  -1  11   0        122.54        117.25         1.53 o
   0  11   0         13.67         13.36         0.25 o
   1  11   0         14.34         12.98         0.32 o
   2  11   0         28.17         32.74         0.60 o
 -12  12   0         33.28         33.65         0.56 o
 -11  12   0         14.06         12.65         0.26 o
 -10  12   0         65.33         65.13         0.99 o
  -9  12   0         46.64         42.57         0.59 o
  -8  12   0        102.76        111.66         1.43 o
  -7  12   0         67.88         63.09         0.84 o
  -6  12   0         40.03         36.55         0.49 o
  -5  12   0         27.73         30.20         0.43 o
  -4  12   0         68.51         65.99         0.91 o
  -3  12   0          8.22          9.02         0.19 o
  -2  12   0         27.52         27.98         0.42 o
  -1  12   0        105.16         99.22         1.60 o
   0  12   0         33.18         34.63         0.63 o
 -11  13   0         28.12         32.55         0.54 o
 -10  13   0         30.88         31.12         0.46 o
  -9  13   0         99.85         98.96         1.28 o
  -8  13   0         39.94         40.70         0.55 o
  -7  13   0         21.01         23.28         0.36 o
  -6  13   0         72.58         74.99         1.19 o
  -5  13   0         12.24         15.18         0.38 o
  -4  13   0          8.20          9.07         0.22 o
  -3  13   0         30.00         29.96         0.52 o
  -2  13   0         76.67         72.71         1.68 o
  -7  14   0         89.43         92.56         2.12 o
  -1   1   1       2970.49       3366.43       160.03 o
   0   1   1        775.65        670.74        15.16 o
   1   1   1        650.99        587.59        13.56 o
  -3   2   1       1975.49       2022.64        41.85 o
  -1   2   1       2465.97       2461.78        53.83 o
   0   2   1        908.00        816.67        16.82 o
   1   2   1         17.85         22.94         0.51 o
   2   2   1        192.04        180.06         3.68 o
  -5   3   1         29.86         43.67         0.97 o
  -4   3   1        182.75        208.20         4.21 o
  -3   3   1       3142.98       3325.98        62.06 o
  -1   3   1        562.30        476.52        10.10 o
   0   3   1        653.64        566.13        12.03 o
   1   3   1        218.30        214.05         3.66 o
   2   3   1         95.47        101.36         1.93 o
   3   3   1         36.15         38.65         0.89 o
  -7   4   1        103.53         98.21         1.38 o
  -6   4   1        181.24        196.73         3.94 o
  -5   4   1       1180.24       1153.07        22.30 o
  -4   4   1        177.89        167.36         2.72 o
  -3   4   1       2220.15       2251.49        39.14 o
  -2   4   1        183.02        186.56         3.44 o
  -1   4   1        673.84        594.17        12.58 o
   0   4   1        106.00        110.35         1.94 o
   1   4   1         82.10         83.97         1.62 o
   2   4   1         19.02         20.57         0.57 o
   3   4   1        376.41        343.90         4.85 o
   4   4   1          4.02          4.58         0.17 o
  -9   5   1        186.99        170.04         1.57 o
  -8   5   1          5.29          5.16         0.11 o
  -7   5   1        243.21        246.61         2.63 o
  -6   5   1        163.50        164.67         2.14 o
  -5   5   1        906.25        947.42        16.68 o
  -4   5   1       1615.30       1661.03        29.19 o
  -3   5   1        714.35        687.12        13.26 o
  -2   5   1        264.47        277.13         5.40 o
  -1   5   1         26.66         23.41         0.55 o
   0   5   1         82.45         83.08         1.49 o
   1   5   1         78.02         82.44         0.99 o
   2   5   1         23.52         22.23         0.30 o
   3   5   1        171.29        161.47         1.70 o
   4   5   1        159.96        157.34         1.56 o
   5   5   1         39.83         39.18         0.47 o
 -11   6   1         98.70         97.06         1.09 o
 -10   6   1        294.84        276.97         2.93 o
  -9   6   1        169.82        172.19         1.61 o
  -8   6   1         62.40         61.69         0.67 o
  -7   6   1         52.05         50.48         0.60 o
  -6   6   1        220.67        225.66         2.85 o
  -5   6   1        595.83        589.07        11.66 o
  -4   6   1        244.00        244.78         4.91 o
  -3   6   1        187.92        193.78         3.86 o
  -2   6   1          9.45          7.90         0.31 o
  -1   6   1        420.80        412.22         6.26 o
   0   6   1        231.12        210.46         2.34 o
   1   6   1        211.15        203.02         2.13 o
   2   6   1          7.18          8.75         0.16 o
   3   6   1        185.02        171.49         1.74 o
   4   6   1        814.38        780.45         8.03 o
   5   6   1         99.56         98.99         1.12 o
   6   6   1         14.22         14.40         0.23 o
 -13   7   1         31.87         33.04         0.58 o
 -12   7   1         22.55         24.96         0.37 o
 -11   7   1         24.44         26.87         0.35 o
 -10   7   1          4.89          4.52         0.12 o
  -9   7   1        293.77        274.16         2.73 o
  -8   7   1          7.77          7.35         0.14 o
  -7   7   1         71.01         75.52         0.79 o
  -6   7   1          0.90          1.29         0.08 o
  -5   7   1         78.50         83.81         1.14 o
  -4   7   1         85.81         86.57         0.96 o
  -3   7   1        266.55        268.88         4.17 o
  -2   7   1        148.62        143.52         1.48 o
  -1   7   1         41.39         47.15         0.54 o
   0   7   1        366.85        357.69         4.00 o
   1   7   1          4.85          4.35         0.11 o
   2   7   1        121.90        117.32         1.30 o
   3   7   1         21.12         23.36         0.33 o
   4   7   1         29.75         31.47         0.44 o
   5   7   1         63.55         63.60         0.81 o
   6   7   1         18.09         19.69         0.32 o
 -13   8   1         22.14         20.02         0.32 o
 -12   8   1         59.16         59.99         0.76 o
 -11   8   1         96.72         95.91         1.13 o
 -10   8   1         30.11         29.24         0.41 o
  -9   8   1        171.84        170.25         1.75 o
  -8   8   1         53.24         50.73         0.55 o
  -7   8   1          3.70          4.04         0.10 o
  -6   8   1         25.04         25.70         0.33 o
  -5   8   1         57.87         56.00         0.60 o
  -4   8   1        152.22        140.26         1.41 o
  -3   8   1        139.85        130.58         1.29 o
  -2   8   1         94.36         92.78         0.97 o
  -1   8   1          1.79          1.78         0.08 o
   0   8   1        301.97        289.05         3.01 o
   1   8   1         44.79         48.19         0.56 o
   2   8   1        433.67        431.64         4.87 o
   3   8   1        335.59        347.52         4.95 o
   4   8   1          1.91          2.89         0.12 o
   5   8   1         56.82         57.58         0.81 o
 -13   9   1         24.63         27.25         0.43 o
 -12   9   1         89.90         88.37         1.13 o
 -11   9   1        122.45        127.84         1.76 o
 -10   9   1          8.85          8.36         0.17 o
  -9   9   1         37.11         37.07         0.43 o
  -8   9   1         35.90         33.80         0.40 o
  -7   9   1         14.56         18.20         0.25 o
  -6   9   1         78.05         80.73         0.94 o
  -5   9   1         27.30         29.97         0.35 o
  -4   9   1        277.76        274.72         2.60 o
  -3   9   1         88.49         87.26         0.87 o
  -2   9   1        305.00        287.52         3.17 o
  -1   9   1        197.69        197.54         2.05 o
   0   9   1        560.46        541.73         5.73 o
   1   9   1         56.56         59.65         0.84 o
   2   9   1         58.81         64.78         0.85 o
   3   9   1         24.45         29.99         0.43 o
   4   9   1         27.11         29.88         0.42 o
 -13  10   1         15.34         16.42         0.31 o
 -12  10   1          0.30          0.87         0.10 o
 -11  10   1          0.82          3.07         0.15 o
 -10  10   1         81.43         77.34         1.18 o
  -9  10   1         90.74         82.04         1.11 o
  -8  10   1        168.68        166.96         2.52 o
  -7  10   1         29.46         24.10         0.36 o
  -6  10   1         31.78         32.11         0.39 o
  -5  10   1         31.25         31.00         0.33 o
  -4  10   1        125.18        126.63         1.24 o
  -3  10   1        219.14        219.56         2.36 o
  -2  10   1        253.40        248.24         2.53 o
  -1  10   1         14.34         12.35         0.21 o
   0  10   1        138.62        143.43         1.75 o
   1  10   1          4.00          4.22         0.13 o
   2  10   1        115.53        117.17         1.51 o
   3  10   1         12.08         11.15         0.20 o
 -12  11   1        123.03        122.71         2.04 o
 -11  11   1         33.17         31.82         0.47 o
 -10  11   1        182.65        177.64         2.26 o
  -9  11   1         11.51         10.49         0.23 o
  -8  11   1          2.93          5.57         0.17 o
  -7  11   1         35.37         35.42         0.47 o
  -6  11   1          2.44          3.32         0.11 o
  -5  11   1         45.42         48.21         0.54 o
  -4  11   1         25.31         24.37         0.31 o
  -3  11   1         63.54         71.07         0.89 o
  -2  11   1         32.82         33.41         0.48 o
  -1  11   1         22.44         22.40         0.31 o
   0  11   1        145.46        145.95         2.54 o
   1  11   1         76.85         72.55         1.01 o
 -12  12   1         82.28         82.72         1.28 o
 -11  12   1          5.04          8.12         0.19 o
 -10  12   1         15.72         13.87         0.24 o
  -9  12   1        121.18        126.52         1.59 o
  -8  12   1         93.85        101.22         1.31 o
  -7  12   1        112.46        111.81         1.38 o
  -6  12   1        133.06        138.88         1.79 o
  -5  12   1         67.35         71.21         0.81 o
  -4  12   1         12.43         11.36         0.24 o
  -3  12   1         10.47         10.00         0.20 o
  -2  12   1         13.77         15.90         0.30 o
  -1  12   1          2.59          3.61         0.16 o
   0  12   1          7.62          7.02         0.18 o
 -10  13   1          3.84          3.56         0.11 o
  -9  13   1         68.25         69.67         0.90 o
  -8  13   1         69.18         66.18         0.92 o
  -7  13   1        100.98         98.04         1.35 o
  -6  13   1         46.94         47.11         0.73 o
  -5  13   1         62.68         67.95         1.10 o
  -4  13   1         48.50         54.07         0.76 o
  -3  13   1         32.19         26.92         0.41 o
  -1   1   2         70.77         64.55         3.29 o
   0   1   2        250.92        236.07        11.81 o
   1   1   2        550.34        483.46        12.19 o
  -3   2   2          4.81         11.19         0.35 o
  -2   2   2        801.57        743.00        15.60 o
  -1   2   2        202.69        201.74         4.44 o
   0   2   2       1676.22       1581.46        32.71 o
   1   2   2        371.26        345.81         7.61 o
   2   2   2        496.40        507.41        10.18 o
  -5   3   2       1364.14       1420.70        29.55 o
  -4   3   2        424.92        449.45         8.90 o
  -3   3   2        351.00        355.53         7.01 o
  -2   3   2        254.96        262.24         6.31 o
  -1   3   2        282.34        265.26         5.28 o
   0   3   2        174.14        174.36         3.88 o
   1   3   2        294.53        311.55         6.81 o
   2   3   2        225.41        265.24         5.30 o
   3   3   2        107.62        118.10         2.07 o
  -7   4   2          8.25          8.92         0.17 o
  -6   4   2        139.26        141.54         2.39 o
  -5   4   2       1382.12       1452.61        30.24 o
  -4   4   2        655.18        678.37        15.17 o
  -3   4   2        196.45        189.12         3.79 o
  -2   4   2        376.59        375.41         7.44 o
  -1   4   2        473.65        496.47         9.92 o
   0   4   2        864.42        896.25        19.02 o
   1   4   2         33.20         42.38         0.98 o
   2   4   2        623.81        615.78        12.80 o
   3   4   2        624.98        597.02        12.07 o
   4   4   2         59.31         57.47         0.70 o
  -9   5   2         16.36         13.52         0.22 o
  -8   5   2         48.84         47.64         0.65 o
  -7   5   2         54.33         54.24         0.76 o
  -6   5   2        154.42        156.97         2.30 o
  -5   5   2        310.48        302.66         5.81 o
  -4   5   2       1307.35       1311.87        27.30 o
  -3   5   2        139.98        173.38         3.52 o
  -2   5   2       1832.32       1841.89        38.25 o
  -1   5   2        394.70        410.08         9.04 o
   0   5   2         39.02         38.31         0.75 o
   1   5   2        370.61        372.69         8.47 o
   2   5   2        251.33        250.98         2.99 o
   3   5   2         91.42         92.85         1.09 o
   4   5   2        201.63        189.94         2.00 o
   5   5   2         44.27         42.23         0.50 o
 -11   6   2          7.04          6.66         0.15 o
 -10   6   2         79.90         78.96         0.91 o
  -9   6   2        127.85        120.03         1.35 o
  -8   6   2         99.23         94.94         1.23 o
  -7   6   2        288.34        292.72         3.57 o
  -6   6   2        252.29        239.83         3.68 o
  -5   6   2       1045.00        979.43        20.53 o
  -4   6   2        570.61        610.73        14.08 o
  -3   6   2         49.72         44.85         0.86 o
  -2   6   2        167.68        170.94         3.66 o
  -1   6   2         90.38         94.07         1.60 o
   0   6   2          7.63          7.73         0.18 o
   1   6   2       1029.17        992.98        11.93 o
   2   6   2        190.23        193.81         2.22 o
   3   6   2         57.50         59.95         0.70 o
   4   6   2        366.57        353.77         3.51 o
   5   6   2         44.37         47.21         0.56 o
   6   6   2        155.87        164.65         2.04 o
 -13   7   2         52.67         46.77         1.02 o
 -12   7   2         14.89         15.54         0.27 o
 -11   7   2          4.12          4.35         0.13 o
 -10   7   2        106.58        107.34         1.54 o
  -9   7   2         39.20         36.97         0.46 o
  -8   7   2        221.18        209.78         2.55 o
  -7   7   2        126.92        130.14         1.48 o
  -6   7   2        256.20        270.37         3.13 o
  -5   7   2        200.05        201.86         2.36 o
  -4   7   2        116.62        107.74         1.78 o
  -3   7   2         51.95         58.17         1.05 o
  -2   7   2          0.59          3.59         0.20 o
  -1   7   2        192.23        196.83         2.82 o
   0   7   2        102.79        103.05         1.26 o
   1   7   2         86.69         81.70         0.92 o
   2   7   2        122.23        122.86         1.42 o
   3   7   2        124.59        125.60         1.88 o
   4   7   2         46.46         47.11         0.57 o
   5   7   2         69.54         74.46         0.93 o
   6   7   2        126.24        128.72         2.06 o
 -13   8   2         14.16         12.69         0.24 o
 -12   8   2          2.54          3.39         0.12 o
 -11   8   2         53.39         58.38         0.87 o
 -10   8   2         18.89         16.86         0.25 o
  -9   8   2         68.82         63.99         0.72 o
  -8   8   2        296.03        298.34         3.25 o
  -7   8   2        352.31        341.43         3.83 o
  -6   8   2         41.32         43.05         0.53 o
  -5   8   2         25.10         26.81         0.34 o
  -4   8   2         15.42         19.15         0.28 o
  -3   8   2         31.82         31.91         0.44 o
  -2   8   2         83.05         78.47         0.99 o
  -1   8   2         24.81         24.44         0.35 o
   0   8   2         21.61         22.37         0.30 o
   1   8   2        440.10        427.97         4.72 o
   2   8   2        174.65        174.48         2.23 o
   3   8   2         28.15         26.96         0.38 o
   4   8   2         32.24         39.10         0.61 o
   5   8   2         18.03         21.47         0.38 o
 -13   9   2        204.64        210.86         3.62 o
 -12   9   2         25.53         26.92         0.36 o
 -11   9   2          5.55          5.11         0.14 o
 -10   9   2         14.03         16.01         0.31 o
  -9   9   2         20.20         17.58         0.25 o
  -8   9   2        100.52        103.38         1.25 o
  -7   9   2          8.15          7.87         0.17 o
  -6   9   2        209.49        206.24         2.13 o
  -5   9   2        112.45        114.60         1.23 o
  -4   9   2         22.87         25.33         0.34 o
  -3   9   2        211.00        206.68         2.40 o
  -2   9   2         76.57         76.13         0.89 o
  -1   9   2         47.23         54.10         0.74 o
   0   9   2        271.60        269.57         3.01 o
   1   9   2        151.50        154.76         1.99 o
   2   9   2        290.01        292.44         3.98 o
   3   9   2         94.50         92.60         1.29 o
   4   9   2        132.35        132.53         2.08 o
 -13  10   2         13.69         12.65         0.30 o
 -12  10   2         72.71         71.46         1.04 o
 -11  10   2          2.47          3.55         0.16 o
 -10  10   2        116.82        105.83         1.34 o
  -9  10   2        289.92        273.29         3.49 o
  -8  10   2         12.06         10.31         0.21 o
  -7  10   2        308.43        276.84         4.32 o
  -6  10   2         81.34         77.17         0.91 o
  -5  10   2         90.99         82.88         0.88 o
  -4  10   2          5.73          9.54         0.37 o
  -3  10   2         15.58         17.65         0.26 o
  -2  10   2         59.01         58.12         0.74 o
  -1  10   2        183.03        185.84         2.09 o
   0  10   2         19.10         21.37         0.31 o
   1  10   2          6.77          7.42         0.17 o
   2  10   2         26.87         28.92         0.41 o
   3  10   2         10.49         13.31         0.27 o
 -12  11   2          7.54          6.03         0.16 o
 -11  11   2         67.73         70.89         1.04 o
 -10  11   2        145.07        153.14         1.91 o
  -9  11   2          4.65          5.17         0.14 o
  -8  11   2        301.38        292.70         3.57 o
  -7  11   2         92.39         89.40         1.07 o
  -6  11   2         27.08         27.54         0.34 o
  -5  11   2         33.13         31.12         0.40 o
  -4  11   2         63.97         60.11         0.76 o
  -3  11   2         34.26         36.41         0.52 o
  -2  11   2         28.42         35.38         0.51 o
  -1  11   2         42.51         44.01         0.58 o
   0  11   2         81.14         85.45         1.16 o
   1  11   2         28.49         26.07         0.39 o
 -11  12   2          7.71          8.64         0.17 o
 -10  12   2         61.71         75.69         0.97 o
  -9  12   2         47.70         51.40         0.68 o
  -8  12   2         64.74         57.68         0.77 o
  -7  12   2         28.50         31.45         0.40 o
  -6  12   2        103.83        102.77         1.55 o
  -5  12   2         20.18         21.68         0.32 o
  -4  12   2        109.74        108.48         1.42 o
  -3  12   2        172.82        179.25         2.29 o
  -2  12   2         33.68         37.65         0.57 o
  -1  12   2          5.39          5.37         0.15 o
 -10  13   2         48.09         46.00         0.75 o
  -9  13   2         11.02         13.32         0.30 o
  -8  13   2         24.21         27.22         0.61 o
  -7  13   2         27.16         28.20         0.58 o
  -6  13   2          2.62          4.56         0.17 o
  -5  13   2         39.08         38.45         0.79 o
  -4  13   2         12.65         12.36         0.27 o
  -3  13   2         22.25         18.82         0.39 o
   0   1   3        132.17        158.81         7.51 o
   1   1   3        145.41        147.65         3.70 o
  -3   2   3         81.32         80.05         1.88 o
  -2   2   3         67.75         68.64         1.60 o
  -1   2   3        117.41        121.01         3.05 o
   0   2   3        224.00        238.72         5.34 o
   1   2   3        300.77        334.15         7.48 o
   2   2   3        504.39        503.48         9.93 o
  -5   3   3        206.90        213.95         4.24 o
  -4   3   3        482.89        516.83        11.26 o
  -3   3   3        219.52        240.09         5.38 o
  -2   3   3         99.10         90.04         2.08 o
  -1   3   3        401.73        410.83         8.16 o
   0   3   3       1664.73       1768.74        50.08 o
   1   3   3        563.81        605.89        13.37 o
   2   3   3        296.48        315.19         6.03 o
   3   3   3        175.66        167.62         2.56 o
  -7   4   3         49.05         46.46         0.89 o
  -6   4   3         66.12         57.73         1.43 o
  -5   4   3         85.59         80.85         2.06 o
  -4   4   3        444.60        512.09        12.41 o
  -3   4   3        107.02        123.45         2.70 o
  -2   4   3         20.78         24.00         0.62 o
  -1   4   3         19.92         32.17         1.08 o
   0   4   3         64.95         67.87         1.88 o
   1   4   3       3732.69       4066.58        80.08 o
   2   4   3         55.99         71.20         1.23 o
   3   4   3        243.80        250.28         3.29 o
   4   4   3         12.94         12.64         0.24 o
  -9   5   3         91.68        100.86         1.44 o
  -8   5   3        230.59        213.05         3.42 o
  -7   5   3         43.07         43.14         0.81 o
  -6   5   3         86.79         81.66         1.85 o
  -5   5   3         10.39         10.66         0.47 o
  -4   5   3         36.19         27.73         0.64 o
  -3   5   3         79.08         81.22         1.66 o
  -2   5   3        176.57        187.24         4.17 o
  -1   5   3         74.83        137.08         8.23 o
   0   5   3          2.74          3.63         0.32 o
   1   5   3        316.59        327.88         6.22 o
   2   5   3         81.39         76.29         1.07 o
   3   5   3        127.84        134.97         1.58 o
   4   5   3        151.60        155.22         1.99 o
   5   5   3         43.67         45.38         0.70 o
 -11   6   3        205.81        211.86         2.68 o
 -10   6   3         87.02         81.98         1.07 o
  -9   6   3        166.70        166.71         2.19 o
  -8   6   3        166.00        159.42         2.11 o
  -7   6   3          1.24          6.69         0.27 o
  -6   6   3         58.97         62.63         1.11 o
  -5   6   3         56.10         55.66         0.95 o
  -4   6   3        111.46        101.29         1.84 o
  -3   6   3         70.47         65.91         1.14 o
  -2   6   3        474.37        447.47        15.21 o
  -1   6   3         37.29         46.75         1.20 o
   0   6   3         29.89         26.25         0.49 o
   1   6   3          1.21          2.60         0.13 o
   2   6   3        193.57        209.06         2.37 o
   3   6   3         82.89         84.67         1.02 o
   4   6   3         25.13         28.46         0.40 o
   5   6   3        112.86        117.45         1.37 o
   6   6   3          1.01          2.10         0.10 o
 -13   7   3         70.55         68.09         1.07 o
 -12   7   3        176.16        188.30         3.14 o
 -11   7   3        151.15        148.80         1.90 o
 -10   7   3         67.16         72.60         1.00 o
  -9   7   3         51.30         48.43         0.82 o
  -8   7   3         29.27         30.25         0.42 o
  -7   7   3         47.46         48.45         0.70 o
  -6   7   3        344.87        332.42         4.56 o
  -5   7   3         10.88         10.63         0.21 o
  -4   7   3         51.63         48.59         0.65 o
  -3   7   3        112.76        114.56         1.72 o
  -2   7   3         65.32         63.55         1.09 o
  -1   7   3        118.45        117.64         1.68 o
   0   7   3        359.10        355.65         4.48 o
   1   7   3         41.31         47.08         0.62 o
   2   7   3         43.73         42.37         0.55 o
   3   7   3        185.04        179.74         2.21 o
   4   7   3         14.54         15.94         0.24 o
   5   7   3         38.99         42.32         0.58 o
   6   7   3         59.62         59.36         1.16 o
 -13   8   3          8.57          5.70         0.17 o
 -12   8   3          0.76          2.67         0.10 o
 -11   8   3         33.72         30.30         0.40 o
 -10   8   3         81.15         83.14         1.02 o
  -9   8   3        426.35        391.15         4.44 o
  -8   8   3        424.99        396.78         4.83 o
  -7   8   3        160.21        157.93         1.86 o
  -6   8   3         13.75         19.51         0.30 o
  -5   8   3        105.65        110.55         1.38 o
  -4   8   3         49.55         47.81         0.64 o
  -3   8   3         11.22         14.29         0.29 o
  -2   8   3         66.62         64.57         0.92 o
  -1   8   3         12.15         11.92         0.23 o
   0   8   3         89.92         94.94         1.24 o
   1   8   3         59.06         64.24         0.87 o
   2   8   3         39.75         38.46         0.54 o
   3   8   3        129.19        144.93         1.76 o
   4   8   3         70.88         69.17         0.85 o
   5   8   3        100.65         97.98         1.93 o
 -12   9   3          8.43         11.09         0.20 o
 -11   9   3        211.65        214.45         2.64 o
 -10   9   3        128.79        128.17         1.61 o
  -9   9   3         87.37         91.11         1.17 o
  -8   9   3         85.19         83.46         1.11 o
  -7   9   3         96.85         95.46         1.15 o
  -6   9   3          2.13          5.27         0.15 o
  -5   9   3         66.53         59.70         0.77 o
  -4   9   3        403.24        387.57         5.17 o
  -3   9   3        197.11        195.50         2.52 o
  -2   9   3         83.70         86.33         1.33 o
  -1   9   3        262.03        260.71         3.62 o
   0   9   3         29.14         29.61         0.46 o
   1   9   3         56.50         66.52         0.89 o
   2   9   3         97.62        100.56         1.30 o
   3   9   3         15.13         16.21         0.29 o
 -12  10   3          7.94          7.22         0.17 o
 -11  10   3        207.47        210.53         3.11 o
 -10  10   3        132.69        131.80         1.73 o
  -9  10   3        291.99        284.81         3.57 o
  -8  10   3         62.25         60.44         0.79 o
  -7  10   3        101.19        101.41         1.23 o
  -6  10   3         98.50        102.35         1.25 o
  -5  10   3         91.15         81.01         1.13 o
  -4  10   3        142.16        150.40         2.47 o
  -3  10   3         25.15         25.94         0.37 o
  -2  10   3        128.34        134.40         1.73 o
  -1  10   3        208.47        213.44         2.59 o
   0  10   3         71.19         73.82         0.97 o
   1  10   3          4.13          4.16         0.13 o
   2  10   3         78.19         78.65         1.10 o
 -11  11   3         50.93         45.79         0.60 o
 -10  11   3        154.51        154.93         1.87 o
  -9  11   3         44.90         47.33         0.64 o
  -8  11   3          4.01          4.86         0.14 o
  -7  11   3        106.69        102.72         1.19 o
  -6  11   3         37.89         43.20         0.62 o
  -5  11   3         92.01         91.63         1.09 o
  -4  11   3         83.03         79.88         1.05 o
  -3  11   3        317.76        330.76         4.07 o
  -2  11   3         53.01         56.49         0.74 o
  -1  11   3         69.81         73.04         0.96 o
   0  11   3         55.89         60.81         0.79 o
 -10  12   3         16.43         17.78         0.27 o
  -9  12   3         30.81         32.62         0.44 o
  -8  12   3         75.19         79.05         1.20 o
  -7  12   3         21.74         20.95         0.41 o
  -6  12   3          7.72          6.78         0.16 o
  -5  12   3          9.64         12.89         0.24 o
  -4  12   3          9.32         11.92         0.20 o
  -3  12   3         78.06         75.80         1.06 o
  -2  12   3         35.07         36.41         0.51 o
  -8  13   3         25.42         27.60         0.52 o
  -7  13   3         53.18         52.28         0.94 o
  -6  13   3         25.39         21.83         0.40 o
  -5  13   3         90.97         85.90         1.38 o
  -1   1   4        683.90        732.67        35.64 o
   0   1   4        304.55        284.83        15.81 o
   1   1   4        836.77        864.48        23.85 o
  -3   2   4          5.99          7.70         0.45 o
  -2   2   4        125.31        122.09         2.82 o
  -1   2   4         85.19         93.43         2.15 o
   0   2   4        164.49        164.65         3.68 o
   1   2   4        624.39        664.36        15.09 o
   2   2   4         85.25         93.56         2.11 o
  -5   3   4         29.20         33.22         1.01 o
  -4   3   4          7.15          8.59         0.45 o
  -3   3   4         15.21         15.04         0.66 o
  -2   3   4          6.04          6.31         0.32 o
  -1   3   4        155.51        173.39         3.45 o
   0   3   4         40.88         42.10         1.18 o
   1   3   4        254.24        273.22         5.56 o
   2   3   4        261.91        271.93         5.25 o
   3   3   4         68.64         70.03         1.62 o
  -7   4   4         89.31         89.14         1.72 o
  -6   4   4        247.79        242.64         5.68 o
  -5   4   4          0.42          1.49         0.33 o
  -4   4   4         21.73         21.66         0.74 o
  -3   4   4         12.60         11.59         0.47 o
  -2   4   4         22.97         27.33         0.69 o
  -1   4   4          2.70          5.90         0.45 o
   0   4   4         79.34         82.40         2.06 o
   1   4   4         11.91         10.25         0.44 o
   2   4   4         69.55         65.55         1.16 o
   3   4   4        213.99        209.68         3.01 o
   4   4   4        159.33        156.65         2.88 o
  -9   5   4         65.04         61.31         1.26 o
  -8   5   4        239.23        235.78         4.04 o
  -7   5   4         22.84         24.31         0.52 o
  -6   5   4        703.66        692.11        14.56 o
  -5   5   4        135.84        141.88         3.16 o
  -4   5   4         85.36         86.53         1.83 o
  -3   5   4         90.49         91.44         1.91 o
  -2   5   4        191.17        195.01         4.82 o
  -1   5   4         24.11         22.28         0.67 o
   0   5   4        182.75        183.92         4.06 o
   1   5   4         20.89         19.94         0.45 o
   2   5   4         61.54         62.17         0.92 o
   3   5   4          0.01          4.09         0.29 o
   4   5   4          3.26          3.21         0.13 o
   5   5   4         15.59         21.10         0.39 o
 -11   6   4        305.47        311.20         5.21 o
 -10   6   4         60.39         63.55         0.94 o
  -9   6   4        323.14        294.51         4.87 o
  -8   6   4        494.25        490.24         7.30 o
  -7   6   4        102.69        106.86         1.83 o
  -6   6   4        141.24        143.76         2.57 o
  -5   6   4         46.23         60.89         1.19 o
  -4   6   4        113.98        109.02         1.83 o
  -3   6   4        138.14        138.62         3.76 o
  -2   6   4        200.11        209.11         4.73 o
  -1   6   4         31.85         33.98         0.81 o
   0   6   4         39.41         39.32         0.76 o
   1   6   4         14.69         22.55         0.54 o
   2   6   4         13.94         13.37         0.24 o
   3   6   4        178.38        176.42         2.56 o
   4   6   4         59.69         59.32         1.15 o
   5   6   4          5.76          6.91         0.16 o
   6   6   4         21.21         20.48         0.31 o
 -12   7   4          6.73          9.02         0.17 o
 -11   7   4         54.54         61.47         0.76 o
 -10   7   4         62.76         58.54         0.86 o
  -9   7   4        161.40        157.55         2.23 o
  -8   7   4        166.01        164.72         2.21 o
  -7   7   4         50.94         48.58         0.75 o
  -6   7   4        169.83        162.90         2.32 o
  -5   7   4        217.31        213.63         3.16 o
  -4   7   4        140.42        141.60         2.22 o
  -3   7   4         44.72         43.41         1.15 o
  -2   7   4        158.09        147.92         2.41 o
  -1   7   4        562.82        545.69         8.58 o
   0   7   4        101.13         98.97         1.46 o
   1   7   4        172.76        182.50         2.32 o
   2   7   4         86.76         90.35         1.53 o
   3   7   4         77.50         86.69         1.39 o
   4   7   4          8.87          8.44         0.19 o
   5   7   4         45.94         51.84         0.84 o
 -12   8   4         27.78         27.60         0.40 o
 -11   8   4         17.73         18.93         0.29 o
 -10   8   4         19.11         19.19         0.31 o
  -9   8   4         74.82         72.61         1.06 o
  -8   8   4         83.55         85.89         1.33 o
  -7   8   4         80.07         79.49         1.21 o
  -6   8   4        161.14        148.99         1.93 o
  -5   8   4        158.08        154.54         2.13 o
  -4   8   4        468.27        456.23         7.25 o
  -3   8   4        291.27        288.63         4.58 o
  -2   8   4         27.44         24.20         0.47 o
  -1   8   4        131.98        128.96         2.12 o
   0   8   4         36.31         36.46         0.60 o
   1   8   4         31.94         32.80         0.49 o
   2   8   4         26.63         29.80         0.53 o
   3   8   4          0.25          0.25         0.09 o
   4   8   4         20.06         20.83         0.34 o
 -12   9   4         42.79         43.27         0.63 o
 -11   9   4         51.52         50.96         0.65 o
 -10   9   4         74.05         79.53         1.01 o
  -9   9   4         24.45         28.38         0.42 o
  -8   9   4         72.03         71.71         0.98 o
  -7   9   4          8.14          8.04         0.18 o
  -6   9   4         86.59         89.93         1.41 o
  -5   9   4         19.72         18.46         0.36 o
  -4   9   4         35.83         34.73         0.67 o
  -3   9   4        488.20        471.79         6.12 o
  -2   9   4        120.29        116.38         1.79 o
  -1   9   4          2.63          2.37         0.12 o
   0   9   4         29.61         33.75         0.50 o
   1   9   4         12.38         13.90         0.24 o
   2   9   4          5.57          6.36         0.15 o
   3   9   4         59.20         68.26         1.31 o
 -11  10   4         30.78         30.68         0.41 o
 -10  10   4         65.34         63.11         0.81 o
  -9  10   4        184.64        177.97         2.49 o
  -8  10   4         49.74         49.81         0.65 o
  -7  10   4         61.41         61.90         0.81 o
  -6  10   4          9.70          9.83         0.24 o
  -5  10   4        182.34        172.78         4.33 o
  -4  10   4         57.57         61.72         1.01 o
  -3  10   4        156.94        153.13         2.28 o
  -2  10   4         74.23         76.74         1.08 o
  -1  10   4         40.66         45.19         0.64 o
   0  10   4        114.46        114.21         1.46 o
   1  10   4        161.77        166.15         2.25 o
 -11  11   4         11.45         10.30         0.18 o
 -10  11   4          3.23          1.72         0.09 o
  -9  11   4         10.30         10.27         0.20 o
  -8  11   4         29.14         27.20         0.36 o
  -7  11   4         24.13         25.19         0.38 o
  -6  11   4         52.91         57.51         1.02 o
  -5  11   4        122.24        121.31         1.64 o
  -4  11   4         28.30         28.97         0.41 o
  -3  11   4         30.53         30.40         0.50 o
  -2  11   4         61.83         61.65         0.81 o
  -1  11   4         17.71         22.68         0.32 o
   0  11   4         54.17         51.55         0.75 o
  -9  12   4         23.77         22.96         0.49 o
  -8  12   4         22.70         20.05         0.34 o
  -7  12   4         17.65         19.34         0.28 o
  -6  12   4          1.05          1.05         0.09 o
  -5  12   4         18.64         18.38         0.27 o
  -4  12   4        141.68        139.40         1.79 o
  -3  12   4         42.99         44.19         0.62 o
  -1   1   5        269.83        293.96         9.77 o
   0   1   5         92.95        101.60         2.85 o
   1   1   5        325.32        324.54         8.83 o
  -3   2   5         38.20         35.02         1.07 o
  -2   2   5         98.26         97.37         2.47 o
  -1   2   5         28.60         32.45         0.85 o
   0   2   5        146.58        149.91         3.70 o
   1   2   5         14.04         13.20         0.58 o
   2   2   5         53.46         55.27         1.56 o
  -5   3   5        159.15        171.60         4.98 o
  -4   3   5        121.39        121.79         3.69 o
  -3   3   5         87.67         87.78         2.53 o
  -2   3   5         56.84         58.48         1.40 o
  -1   3   5         73.93         65.76         1.77 o
   0   3   5          5.47          5.94         0.42 o
   1   3   5         28.47         30.49         0.91 o
   2   3   5          4.51          5.25         0.43 o
   3   3   5         17.94         22.02         0.73 o
  -7   4   5         24.26         33.97         0.80 o
  -6   4   5         17.16         22.38         0.90 o
  -5   4   5          6.99         10.62         0.58 o
  -4   4   5        417.81        431.11         8.85 o
  -3   4   5        102.13         98.07         2.26 o
  -2   4   5        239.31        238.54         5.90 o
  -1   4   5         10.00         12.52         0.70 o
   0   4   5         37.85         37.65         1.04 o
   1   4   5          0.51          1.98         0.32 o
   2   4   5         35.74         32.16         0.84 o
   3   4   5        240.00        232.92         4.70 o
   4   4   5         27.52         27.88         0.61 o
  -9   5   5         50.78         45.97         0.91 o
  -8   5   5        178.91        168.19         2.72 o
  -7   5   5         67.65         61.82         1.44 o
  -6   5   5        208.51        188.57         3.90 o
  -5   5   5        760.26        767.71        14.70 o
  -4   5   5        303.38        300.59         6.70 o
  -3   5   5        498.37        495.70        11.63 o
  -2   5   5         48.62         47.95         1.62 o
  -1   5   5         82.28         72.11         1.66 o
   0   5   5        112.25        106.08         2.33 o
   1   5   5         12.03         12.32         0.41 o
   2   5   5         18.84         19.82         0.44 o
   3   5   5         38.98         39.51         0.80 o
   4   5   5         12.81         14.11         0.40 o
   5   5   5          4.10          4.29         0.18 o
 -11   6   5         30.59         29.70         0.62 o
 -10   6   5         12.34         10.89         0.23 o
  -9   6   5         40.99         39.04         0.80 o
  -8   6   5         70.67         73.09         2.00 o
  -7   6   5        198.52        188.29         3.20 o
  -6   6   5        722.73        699.48        12.07 o
  -5   6   5         63.19         61.38         1.16 o
  -4   6   5        640.66        628.84        20.50 o
  -3   6   5        199.72        199.02         5.77 o
  -2   6   5         62.93         58.79         1.42 o
  -1   6   5        146.09        140.49         3.40 o
   0   6   5         52.34         54.67         1.02 o
   1   6   5         15.18         16.37         0.33 o
   2   6   5         33.63         34.27         0.64 o
   3   6   5          9.57         10.12         0.32 o
   4   6   5          3.11          2.86         0.14 o
   5   6   5         24.77         25.57         0.44 o
 -11   7   5         25.74         27.68         0.40 o
 -10   7   5         12.98         15.60         0.28 o
  -9   7   5        197.46        217.23         3.39 o
  -8   7   5         12.23         13.00         0.35 o
  -7   7   5        302.90        289.50         4.38 o
  -6   7   5         37.88         42.54         0.76 o
  -5   7   5         67.99         69.14         1.14 o
  -4   7   5        977.27        925.90        18.55 o
  -3   7   5         67.83         66.58         1.44 o
  -2   7   5        109.07        105.97         1.99 o
  -1   7   5          7.08          5.88         0.26 o
   0   7   5        102.59        100.22         2.40 o
   1   7   5         43.84         43.17         0.73 o
   2   7   5         27.77         34.83         0.59 o
   3   7   5        111.11        124.23         3.20 o
   4   7   5         11.87         12.91         0.21 o
 -11   8   5         24.54         25.33         0.40 o
 -10   8   5         18.41         20.86         0.34 o
  -9   8   5        117.83        111.04         1.58 o
  -8   8   5         51.46         51.24         0.76 o
  -7   8   5          8.16          7.78         0.21 o
  -6   8   5         91.69         86.48         1.38 o
  -5   8   5         31.18         33.47         0.62 o
  -4   8   5        116.56        115.09         2.51 o
  -3   8   5         17.40         17.25         0.45 o
  -2   8   5          5.17          4.72         0.21 o
  -1   8   5          8.75          7.09         0.24 o
   0   8   5         12.32         11.89         0.27 o
   1   8   5         68.65         66.97         1.00 o
   2   8   5         47.76         46.44         0.73 o
   3   8   5         32.64         35.67         0.68 o
 -11   9   5          2.37          3.52         0.11 o
 -10   9   5         20.00         18.76         0.28 o
  -9   9   5         52.45         56.73         0.74 o
  -8   9   5          4.95          6.30         0.17 o
  -7   9   5          1.08          4.00         0.28 o
  -6   9   5         31.95         33.04         0.62 o
  -5   9   5         33.40         34.73         1.11 o
  -4   9   5         54.84         54.36         1.18 o
  -3   9   5        208.48        194.89         3.73 o
  -2   9   5         38.96         41.14         0.74 o
  -1   9   5         68.85         82.01         1.21 o
   0   9   5         68.50         69.72         0.97 o
   1   9   5        133.84        135.26         2.41 o
   2   9   5          9.94          9.97         0.32 o
 -10  10   5          4.27          4.72         0.13 o
  -9  10   5         19.64         20.32         0.29 o
  -8  10   5         37.34         35.31         0.56 o
  -7  10   5         30.07         28.16         0.48 o
  -6  10   5         36.04         33.97         0.71 o
  -5  10   5         62.40         61.71         1.25 o
  -4  10   5         68.43         72.68         1.13 o
  -3  10   5         37.18         40.87         0.67 o
  -2  10   5        153.82        152.23         2.19 o
  -1  10   5         16.72         22.85         0.35 o
   0  10   5         45.42         46.15         0.71 o
  -9  11   5         34.48         33.60         0.75 o
  -8  11   5         28.62         27.98         0.52 o
  -7  11   5         63.27         62.82         1.10 o
  -6  11   5         49.90         54.00         0.95 o
  -5  11   5         29.62         30.50         0.47 o
  -4  11   5         12.87         11.68         0.21 o
  -3  11   5          7.25          8.63         0.17 o
  -2  11   5         29.01         29.72         0.41 o
   0   0   6        481.54        469.18        21.84 o
  -1   1   6         22.50         21.64         0.91 o
   0   1   6         62.23         62.30         2.05 o
   1   1   6         19.37         18.72         0.75 o
  -3   2   6         27.75         29.42         1.17 o
  -2   2   6        109.17        109.05         3.33 o
  -1   2   6         19.42         19.64         0.88 o
   0   2   6         23.67         22.91         0.97 o
   1   2   6         24.75         24.30         0.96 o
   2   2   6        163.29        162.10         4.95 o
  -5   3   6        415.59        392.91         9.73 o
  -4   3   6        189.54        190.66         4.97 o
  -3   3   6         66.45         68.69         2.03 o
  -2   3   6         86.16         82.43         2.31 o
  -1   3   6        120.60        117.64         3.10 o
   0   3   6        159.82        158.83         4.21 o
   1   3   6         60.24         54.76         1.68 o
   2   3   6         11.95         15.19         0.85 o
   3   3   6          9.70         12.12         0.52 o
  -7   4   6         49.08         45.83         2.06 o
  -6   4   6        215.84        210.52         4.97 o
  -5   4   6        124.09        120.45         2.97 o
  -4   4   6        279.03        282.56         7.10 o
  -3   4   6        239.91        240.92         6.17 o
  -2   4   6        316.07        293.37         8.45 o
  -1   4   6         20.61         21.98         0.87 o
   0   4   6        411.31        395.37         8.82 o
   1   4   6         13.17         12.36         0.81 o
   2   4   6         16.15         18.63         0.82 o
   3   4   6         67.68         61.20         1.77 o
   4   4   6         33.17         35.25         0.88 o
  -9   5   6         37.73         45.95         1.26 o
  -8   5   6         12.15         11.88         0.66 o
  -7   5   6         55.34         55.25         2.62 o
  -6   5   6         92.18         91.86         2.38 o
  -5   5   6        175.50        177.43         3.71 o
  -4   5   6        699.64        660.25        15.91 o
  -3   5   6        145.18        151.69         4.59 o
  -2   5   6        167.48        154.71         4.13 o
  -1   5   6        176.46        170.25         4.54 o
   0   5   6         30.70         24.82         0.89 o
   1   5   6         33.60         34.74         1.06 o
   2   5   6        184.58        169.24         4.80 o
   3   5   6         20.02         20.18         0.81 o
   4   5   6          0.72          1.71         0.17 o
   5   5   6         37.07         42.78         0.86 o
 -10   6   6         22.46         22.79         0.39 o
  -9   6   6         37.73         40.00         0.84 o
  -8   6   6          6.39          6.40         0.37 o
  -7   6   6         21.22         22.00         0.64 o
  -6   6   6        187.60        194.13         4.92 o
  -5   6   6        154.94        157.70         3.92 o
  -4   6   6        161.04        154.06         4.66 o
  -3   6   6        287.90        283.96         6.45 o
  -2   6   6         10.66         13.39         0.47 o
  -1   6   6        171.48        161.44         4.07 o
   0   6   6         57.61         59.98         1.67 o
   1   6   6        124.44        113.21         3.91 o
   2   6   6         36.94         33.04         0.71 o
   3   6   6         64.14         69.71         1.67 o
   4   6   6          5.95          7.30         0.30 o
 -10   7   6         72.41         71.94         1.00 o
  -9   7   6         24.07         23.13         0.40 o
  -8   7   6         82.56         88.39         1.37 o
  -7   7   6          8.77          9.20         0.28 o
  -6   7   6         15.37         14.58         0.50 o
  -5   7   6          7.29          7.99         0.31 o
  -4   7   6          8.47          9.27         0.33 o
  -3   7   6         79.49         75.04         3.08 o
  -1   7   6         53.09         57.34         1.89 o
   0   7   6         42.25         46.74         0.97 o
   1   7   6          7.14          8.37         0.25 o
   2   7   6         34.73         31.79         0.67 o
   3   7   6         14.23         12.59         0.25 o
 -10   8   6          5.49          5.66         0.14 o
  -9   8   6         12.89         11.78         0.24 o
  -8   8   6         30.59         34.45         0.57 o
  -7   8   6         20.75         24.31         0.52 o
  -6   8   6          5.67          5.00         0.22 o
  -5   8   6         44.05         41.03         1.63 o
  -4   8   6          0.25          0.67         0.20 o
  -3   8   6        141.84        138.29         3.30 o
  -2   8   6          4.93          5.14         0.32 o
  -1   8   6         44.28         42.51         0.79 o
   0   8   6          9.33          8.96         0.20 o
   1   8   6          2.16          2.09         0.11 o
   2   8   6          5.53          8.41         0.19 o
  -9   9   6         19.22         18.04         0.41 o
  -8   9   6          6.67          6.25         0.17 o
  -7   9   6         12.72         12.55         0.29 o
  -6   9   6         36.49         33.78         0.89 o
  -5   9   6         19.41         18.76         0.59 o
  -4   9   6         29.00         27.27         0.58 o
  -3   9   6         26.78         29.10         0.66 o
  -2   9   6         14.44         17.94         0.37 o
  -1   9   6         41.60         40.18         0.69 o
   0   9   6          3.44          3.90         0.13 o
  -8  10   6        113.18        128.85         2.34 o
  -7  10   6         18.71         19.81         0.46 o
  -6  10   6         21.96         21.06         0.40 o
  -5  10   6          6.18          7.15         0.20 o
  -4  10   6         22.78         23.38         0.43 o
  -3  10   6         13.78         13.11         0.24 o
  -2  10   6         31.35         30.61         0.53 o
  -1   1   7         44.01         39.48         1.88 o
   0   1   7         29.09         23.73         1.37 o
   1   1   7         83.34         77.55         3.26 o
  -3   2   7         82.43         74.19         3.20 o
  -2   2   7        158.57        139.72         7.74 o
  -1   2   7         56.11         49.26         2.24 o
   0   2   7         31.28         29.96         2.17 o
   1   2   7        231.69        215.08         8.63 o
  -3   3   7         30.26         31.64         3.32 o
  -2   3   7        130.71        112.90         3.76 o
  -1   3   7        214.05        194.00         5.46 o
   0   3   7         56.04         46.02         2.27 o
  -7   4   7         22.88         21.97         1.10 o
   3   4   7         15.86         16.39         0.83 o
   4   4   7         24.74         27.28         0.81 o
  -9   5   7         16.46         19.74         0.41 o
  -8   5   7         29.61         33.49         0.89 o
  -7   5   7         65.02         65.37         2.36 o
  -6   5   7         31.59         31.79         1.24 o
  -5   5   7          1.01          0.97         0.29 o
   0   5   7        112.73        118.07         4.20 o
   1   5   7         13.64         13.95         0.72 o
   2   5   7         91.58         97.39         2.98 o
   3   5   7         42.02         42.05         1.84 o
   4   5   7         86.44         87.99         4.35 o
  -9   6   7          1.19          2.65         0.16 o
  -8   6   7         62.23         65.62         1.44 o
  -7   6   7         11.05         12.76         0.55 o
  -6   6   7         52.25         53.42         1.63 o
  -4   6   7         36.29         33.82         1.42 o
  -3   6   7         49.24         45.25         1.85 o
  -1   6   7         81.42         86.13         3.01 o
   0   6   7         18.87         18.69         0.62 o
   1   6   7         99.59         94.95         2.69 o
   2   6   7          6.05          6.82         0.23 o
   3   6   7         16.70         18.27         0.67 o
  -9   7   7         16.80         18.29         0.38 o
  -8   7   7          3.64          3.74         0.18 o
  -7   7   7          5.68          5.03         0.20 o
  -6   7   7         34.74         32.75         3.44 o
  -5   7   7          3.93          4.15         0.27 o
  -4   7   7         13.95         14.05         0.67 o
  -2   7   7         68.95         63.00         4.18 o
  -1   7   7         16.19         18.60         0.49 o
   0   7   7         26.52         26.09         0.55 o
   1   7   7        153.65        144.17         3.44 o
   2   7   7         53.97         55.76         1.77 o
  -8   8   7         38.61         30.37         0.79 o
  -7   8   7         26.11         26.63         0.88 o
  -6   8   7         64.29         66.86         2.42 o
  -5   8   7         46.80         49.46         1.46 o
  -4   8   7         36.31         33.50         1.83 o
  -3   8   7          7.55          7.17         0.34 o
  -2   8   7         24.21         21.56         0.47 o
  -1   8   7         57.92         65.40         1.14 o
   0   8   7          8.49         10.64         0.33 o
  -7   9   7          0.85          0.92         0.12 o
  -6   9   7         46.78         47.44         1.12 o
  -5   9   7         58.47         62.62         2.77 o
  -4   9   7         18.13         19.91         0.62 o
  -3   9   7         24.70         26.68         0.80 o
  -2   9   7         10.44         10.27         0.20 o
   3   3   8          9.80         10.61         0.51 o
  -7   4   8         18.64         19.06         1.51 o
  -6   4   8         46.32         39.69         1.61 o
   2   4   8          5.28          5.31         0.42 o
   3   4   8          5.71          6.32         0.38 o
  -7   5   8         57.39         57.25         3.78 o
  -6   5   8          4.45          4.38         0.35 o
  -4   5   8          4.36          4.45         0.38 o
  -1   5   8         38.59         40.42         1.56 o
   0   5   8         55.02         54.35         2.35 o
   2   5   8         65.96         57.44         2.73 o
  -7   6   8         47.14         50.85         4.67 o
  -6   6   8          3.30          3.94         0.23 o
  -5   6   8          9.51          9.37         0.48 o
  -2   6   8          1.98          2.09         0.22 o
  -1   6   8         39.80         41.38         2.50 o
   0   6   8          7.95          7.07         0.44 o
   1   6   8         32.97         29.82         1.37 o
  -6   7   8         61.96         62.48         2.47 o
  -5   7   8         13.23         12.54         0.64 o
  -3   7   8         31.98         30.82         1.12 o
  -2   7   8          7.27          8.38         0.25 o
  -1   7   8          5.35          4.93         0.34 o
                                                
