# Supplementary material for: Use of intensity quotients and differences in absolute structure refinement
Source: Acta Crystallogr B Struct Sci Cryst Eng Mater. 2013 May 17;69(Pt 3):249–59. doi: 10.1107/S2052519213010014 (PMC3661305; doi:10.1107/S2052519213010014)
Supplement: Supplementary file 3 [file b-69-00249-sup3.zip › TWA16B_B.fcf]

#
# h,k,l, Fc-squared, Fo-squared, sigma(Fo-squared), status flag
#
data_TWA16B_B
_shelx_title ' TWA16b in P2(1)'
_shelx_refln_list_code          4
_shelx_F_calc_maximum      147.05
_exptl_crystal_F_000       512.00
_reflns_d_resolution_high  0.8294

loop_
 _space_group_symop_operation_xyz
 'x, y, z'
 '-x, y+1/2, -z'

_cell_length_a     8.5290
_cell_length_b    12.7930
_cell_length_c    12.0180
_cell_angle_alpha  90.000
_cell_angle_beta   94.386
_cell_angle_gamma  90.000

_shelx_F_squared_multiplier     1.000

loop_
 _refln_index_h
 _refln_index_k
 _refln_index_l
 _refln_F_squared_calc
 _refln_F_squared_meas
 _refln_F_squared_sigma
 _refln_observed_status
   1 -15   0        126.40        128.04         2.65 o
   2 -15   0         21.77         21.54         0.84 o
   0 -14   0         11.29         11.01         1.08 o
   1 -14   0         59.76         56.87         1.07 o
   2 -14   0        253.52        260.83         4.89 o
   3 -14   0        100.48        104.13         1.94 o
   4 -14   0         41.73         39.92         1.07 o
   1 -13   0         58.63         56.06         1.05 o
   2 -13   0        180.03        195.16         3.28 o
   3 -13   0          1.77          1.50         0.30 o
   4 -13   0         54.12         48.29         1.14 o
   5 -13   0         21.15         23.00         0.85 o
   0 -12   0         21.58         24.46         0.74 o
   1 -12   0        219.88        222.44         3.79 o
   2 -12   0        277.22        289.23         4.92 o
   3 -12   0        132.23        137.22         2.22 o
   4 -12   0         52.64         54.39         1.05 o
   5 -12   0         77.24         81.25         1.83 o
   6 -12   0         42.59         41.18         1.35 o
   1 -11   0         27.68         26.15         0.53 o
   2 -11   0        499.11        511.89         7.41 o
   3 -11   0         23.33         29.62         0.64 o
   4 -11   0         75.10         78.98         1.27 o
   5 -11   0         55.53         63.46         1.21 o
   6 -11   0          1.05          1.70         0.37 o
   7 -11   0          7.81          9.84         0.49 o
   0 -10   0        602.47        599.68        11.54 o
   1 -10   0         38.29         31.01         0.55 o
   2 -10   0         18.67         19.36         0.50 o
   3 -10   0        349.68        348.65         4.56 o
   4 -10   0        257.54        254.19         3.82 o
   5 -10   0         11.04         11.95         0.42 o
   6 -10   0          7.22          5.78         0.40 o
   7 -10   0         35.59         31.58         0.74 o
   1  -9   0         37.50         36.11         0.61 o
   2  -9   0         31.38         27.19         0.49 o
   3  -9   0         70.44         66.30         0.95 o
   4  -9   0         40.63         41.03         0.68 o
   5  -9   0        486.01        461.93         8.33 o
   6  -9   0          2.84          5.15         0.33 o
   7  -9   0         87.88         80.10         1.44 o
   8  -9   0         44.45         47.37         1.06 o
   0  -8   0        581.69        600.16        10.47 o
   1  -8   0         96.78         95.68         1.34 o
   2  -8   0         94.89         89.39         1.20 o
   3  -8   0         58.67         56.19         0.79 o
   4  -8   0        411.20        408.71         5.14 o
   5  -8   0        948.82        944.31        13.66 o
   6  -8   0         87.21         99.89         1.80 o
   7  -8   0        207.36        212.60         3.61 o
   8  -8   0          5.04          4.05         0.33 o
   1  -7   0        347.80        360.12         6.52 o
   2  -7   0          9.61          9.29         0.29 o
   3  -7   0        812.45        798.02        10.15 o
   4  -7   0        364.89        359.32         4.52 o
   5  -7   0         21.74         19.67         0.53 o
   6  -7   0         29.49         26.84         0.67 o
   7  -7   0         86.35         87.29         1.58 o
   8  -7   0         26.25         24.55         0.66 o
   9  -7   0          3.32          5.65         0.33 o
   0  -6   0        259.82        257.50         8.26 o
   1  -6   0        220.28        217.34         4.91 o
   2  -6   0         83.45         88.27         2.85 o
   3  -6   0        557.01        502.96        10.51 o
   4  -6   0         62.00         70.15         1.11 o
   5  -6   0         11.42         11.39         0.32 o
   6  -6   0        145.78        147.84         2.14 o
   7  -6   0         81.25         86.83         1.39 o
   8  -6   0         15.63         17.32         0.69 o
   9  -6   0          5.34          6.21         0.37 o
   1  -5   0        331.14        325.18         7.82 o
   2  -5   0        456.43        524.08        12.72 o
   3  -5   0        393.28        414.26         9.17 o
   4  -5   0        439.13        443.69         7.91 o
   5  -5   0         55.88         50.09         1.03 o
   6  -5   0          0.25          0.25         0.25 o
   7  -5   0          2.24          2.62         0.26 o
   8  -5   0         21.16         15.83         0.54 o
   9  -5   0         31.95         34.22         0.72 o
   0  -4   0       1562.76       1438.00        44.24 o
   1  -4   0          8.09         10.48         0.57 o
   2  -4   0        131.25        134.94         3.17 o
   3  -4   0       2991.37       3173.09        68.41 o
   4  -4   0         30.10         34.56         0.81 o
   5  -4   0          2.33          2.56         0.31 o
   6  -4   0          0.47          0.06         0.25 o
   7  -4   0          2.82          1.87         0.30 o
   8  -4   0         30.47         25.31         0.66 o
   9  -4   0         21.39         24.11         0.62 o
   1  -3   0         89.45         93.49         2.26 o
   2  -3   0         17.62         16.80         0.81 o
   3  -3   0       2350.82       2359.55        51.37 o
   4  -3   0        816.38        869.68        18.88 o
   5  -3   0         19.87         21.21         0.46 o
   6  -3   0         88.50         83.30         1.21 o
   7  -3   0        889.95        878.75        12.70 o
   8  -3   0        137.27        129.88         2.14 o
   9  -3   0          0.19          0.46         0.31 o
  10  -3   0         12.55         17.72         0.79 o
   0  -2   0        383.54        369.68        11.29 o
   1  -2   0        328.16        279.83         6.08 o
   2  -2   0        331.82        323.25         6.92 o
   3  -2   0        810.50        821.81        17.81 o
   4  -2   0        164.71        170.80         4.01 o
   5  -2   0        122.88        124.16         1.96 o
   6  -2   0        622.53        630.23         7.79 o
   7  -2   0        372.63        362.71         5.03 o
   8  -2   0        428.56        420.24         6.64 o
   9  -2   0         18.40         21.70         0.97 o
  10  -2   0         23.04         20.42         0.71 o
   1  -1   0       2090.41       1756.22        42.06 o
   2  -1   0        313.86        293.62         7.09 o
   3  -1   0        391.25        393.52         9.43 o
   4  -1   0        197.77        225.66         5.61 o
   5  -1   0        186.24        186.31         3.08 o
   6  -1   0        301.05        288.15         3.61 o
   7  -1   0        100.53         94.04         1.53 o
   8  -1   0          3.66          3.65         0.32 o
   9  -1   0          5.81          5.75         0.58 o
  10  -1   0          9.86          8.37         0.47 o
   1   0   0       7853.17       6071.36       130.26 o
   2   0   0        578.24        505.95        10.94 o
   3   0   0          0.83          0.83         0.41 o
   4   0   0         61.51         60.44         1.70 o
   5   0   0          2.50          0.94         0.23 o
   6   0   0         31.97         30.42         0.54 o
   7   0   0        690.70        654.74         8.39 o
   8   0   0          3.44          4.47         0.29 o
   9   0   0          5.19          5.55         0.37 o
  10   0   0         32.30         39.87         0.97 o
   1   1   0       2090.50       1777.02        42.95 o
   2   1   0        314.73        303.47         6.54 o
   3   1   0        391.15        396.01         8.67 o
   4   1   0        197.18        224.23         5.67 o
   5   1   0        186.56        187.00         3.07 o
   6   1   0        300.83        285.00         3.61 o
   7   1   0        100.18         96.24         1.34 o
   8   1   0          3.78          4.01         0.34 o
   9   1   0          5.90          5.64         0.37 o
  10   1   0          9.82          8.22         0.41 o
   0   2   0        383.58        369.31        11.24 o
   1   2   0        328.64        279.92         6.06 o
   2   2   0        331.01        314.47         7.01 o
   3   2   0        810.49        838.32        17.97 o
   4   2   0        165.34        172.54         4.45 o
   5   2   0        122.70        123.93         1.79 o
   6   2   0        622.18        632.37         8.14 o
   7   2   0        373.22        359.68         4.85 o
   8   2   0        428.71        417.68         6.56 o
   9   2   0         18.43         21.18         0.60 o
  10   2   0         23.02         20.50         0.85 o
   1   3   0         89.05        100.81         2.29 o
   2   3   0         17.84         17.04         0.83 o
   3   3   0       2350.53       2408.88        51.67 o
   4   3   0        816.91        882.59        20.25 o
   5   3   0         19.61         20.78         0.51 o
   6   3   0         88.57         83.70         1.19 o
   7   3   0        887.36        870.77        12.66 o
   8   3   0        136.56        128.58         2.14 o
   9   3   0          0.19          0.60         0.37 o
  10   3   0         12.41         18.47         0.93 o
   0   4   0       1562.81       1461.98        44.29 o
   1   4   0          8.05         11.83         0.57 o
   2   4   0        131.12        138.94         3.21 o
   3   4   0       2991.95       3178.96        69.06 o
   4   4   0         30.26         35.27         0.74 o
   5   4   0          2.32          2.66         0.29 o
   6   4   0          0.46          0.27         0.24 o
   7   4   0          2.84          3.26         0.37 o
   8   4   0         30.37         25.46         0.63 o
   9   4   0         21.29         23.19         0.66 o
   1   5   0        331.46        320.54         7.11 o
   2   5   0        456.57        537.23        11.60 o
   3   5   0        393.17        420.54        11.06 o
   4   5   0        438.25        457.92         7.07 o
   5   5   0         55.36         49.07         0.89 o
   6   5   0          0.28          0.40         0.28 o
   7   5   0          2.27          2.30         0.30 o
   8   5   0         21.35         15.84         0.57 o
   9   5   0         32.05         33.60         0.72 o
   0   6   0        259.84        263.17         8.30 o
   1   6   0        219.34        214.42         4.94 o
   2   6   0         82.67         86.19         2.32 o
   3   6   0        557.33        507.35        10.82 o
   4   6   0         62.06         72.91         1.08 o
   5   6   0         11.37         11.56         0.36 o
   6   6   0        145.82        145.89         2.17 o
   7   6   0         81.17         86.91         1.51 o
   8   6   0         15.57         16.17         0.69 o
   9   6   0          5.30          6.71         0.34 o
   1   7   0        346.64        375.55         7.96 o
   2   7   0          9.73          9.56         0.32 o
   3   7   0        812.46        807.39        12.09 o
   4   7   0        365.78        367.00         4.87 o
   5   7   0         21.82         18.95         0.61 o
   6   7   0         29.28         26.41         0.77 o
   7   7   0         85.84         84.79         1.50 o
   8   7   0         26.15         23.73         0.62 o
   9   7   0          3.26          5.87         0.39 o
   0   8   0        581.06        617.17        19.34 o
   1   8   0         97.34         98.42         1.64 o
   2   8   0         94.26         89.74         1.32 o
   3   8   0         58.61         57.04         0.97 o
   4   8   0        410.91        419.28         6.00 o
   5   8   0        948.00        947.34        13.92 o
   6   8   0         87.44         97.92         1.70 o
   7   8   0        207.34        206.27         3.41 o
   8   8   0          5.09          4.12         0.40 o
   1   9   0         37.83         35.70         0.69 o
   2   9   0         31.20         26.98         0.58 o
   3   9   0         70.54         66.33         1.11 o
   4   9   0         40.47         42.28         0.87 o
   5   9   0        485.78        460.46         7.69 o
   6   9   0          2.92          4.54         0.35 o
   7   9   0         88.33         77.91         1.47 o
   8   9   0         44.43         43.79         1.63 o
   0  10   0        602.66        595.14        14.89 o
   1  10   0         38.18         29.48         0.70 o
   2  10   0         18.86         20.94         0.53 o
   3  10   0        349.52        345.92         5.88 o
   4  10   0        257.25        255.71         5.59 o
   5  10   0         11.11         12.15         0.44 o
   6  10   0          7.11          6.16         0.37 o
   7  10   0         35.76         31.28         0.75 o
   1  11   0         27.67         27.69         0.66 o
   2  11   0        497.92        504.06         8.25 o
   3  11   0         23.20         28.98         0.71 o
   4  11   0         74.74         80.91         1.68 o
   5  11   0         55.72         63.25         2.09 o
   6  11   0          1.00          1.61         0.31 o
   7  11   0          7.98         11.46         0.53 o
   0  12   0         21.63         25.31         1.14 o
   1  12   0        219.85        220.48         4.99 o
   2  12   0        277.14        289.26         5.77 o
   3  12   0        132.28        135.99         2.84 o
   4  12   0         52.57         54.04         1.20 o
   5  12   0         77.47         82.64         1.87 o
   6  12   0         42.50         40.64         0.98 o
   1  13   0         58.36         53.80         1.22 o
   2  13   0        180.45        185.96         4.38 o
   3  13   0          1.77          1.48         0.31 o
   4  13   0         54.14         48.20         1.21 o
   5  13   0         21.11         24.17         0.78 o
   0  14   0         11.30         12.12         1.00 o
   1  14   0         59.93         57.40         1.61 o
   2  14   0        253.77        241.78         5.64 o
   3  14   0        100.46         98.61         4.13 o
   4  14   0         41.75         38.20         1.38 o
   1  15   0        126.78        123.19         3.28 o
   2  15   0         21.91         20.19         1.35 o
  -2 -15   1         44.51         41.51         2.99 o
  -1 -15   1         16.37         19.67         1.67 o
   0 -15   1         63.61         63.61         1.38 o
   1 -15   1         13.58         11.54         0.45 o
   2 -15   1        152.78        140.29         3.34 o
  -4 -14   1         74.99         69.68         1.85 o
  -3 -14   1        146.01        139.74         3.48 o
  -2 -14   1         90.57         89.76         1.59 o
  -1 -14   1         31.50         28.20         0.73 o
   0 -14   1          0.34          0.47         0.26 o
   1 -14   1        131.86        141.02         2.65 o
   2 -14   1         61.03         54.96         1.11 o
   3 -14   1        184.00        174.67         3.25 o
   4 -14   1         26.48         26.71         0.79 o
  -5 -13   1         11.08         13.46         0.68 o
  -4 -13   1         72.87         68.62         1.55 o
  -3 -13   1         78.05         72.08         1.52 o
  -2 -13   1        227.60        237.49         4.00 o
  -1 -13   1        141.27        143.11         2.47 o
   0 -13   1         80.21         88.45         1.59 o
   1 -13   1        271.67        282.90         4.77 o
   2 -13   1        143.76        142.58         2.43 o
   3 -13   1         80.53         78.07         1.41 o
   4 -13   1         69.00         67.72         1.36 o
   5 -13   1         30.20         33.46         1.08 o
  -6 -12   1         12.45         12.71         0.60 o
  -5 -12   1         95.73         94.37         1.70 o
  -4 -12   1         76.62         82.27         1.98 o
  -3 -12   1        308.55        317.53         5.38 o
  -2 -12   1        120.08        125.71         2.03 o
  -1 -12   1         24.23         22.98         0.58 o
   0 -12   1         28.28         30.36         0.59 o
   1 -12   1         15.05         15.35         0.41 o
   2 -12   1        275.46        280.17         4.72 o
   3 -12   1        248.17        254.45         4.29 o
   4 -12   1        205.33        205.78         3.57 o
   5 -12   1          2.53          1.71         0.41 o
   6 -12   1         14.89         14.67         0.58 o
  -7 -11   1         11.28          9.05         0.37 o
  -6 -11   1        117.93        113.74         2.21 o
  -5 -11   1         39.11         38.60         0.85 o
  -4 -11   1        245.47        245.82         3.68 o
  -3 -11   1        245.99        259.48         3.85 o
  -2 -11   1        156.09        154.97         2.36 o
  -1 -11   1         10.03          9.59         0.40 o
   0 -11   1         23.91         24.23         0.51 o
   1 -11   1        212.24        204.53         2.87 o
   2 -11   1        148.30        142.27         2.34 o
   3 -11   1        212.01        228.33         3.62 o
   4 -11   1        227.07        237.73         4.04 o
   5 -11   1         15.29         15.84         0.52 o
   6 -11   1         93.34         86.90         2.42 o
   7 -11   1         50.71         49.54         1.29 o
  -7 -10   1         25.00         25.91         0.65 o
  -6 -10   1         72.04         75.68         1.40 o
  -5 -10   1        166.19        157.95         2.55 o
  -4 -10   1        137.30        130.75         2.24 o
  -3 -10   1        294.61        284.51         4.06 o
  -2 -10   1        539.59        522.93         6.47 o
  -1 -10   1         29.04         32.12         0.62 o
   0 -10   1          6.02          6.46         0.27 o
   1 -10   1        115.76        111.23         1.63 o
   2 -10   1        684.49        663.09         9.65 o
   3 -10   1        164.89        162.66         2.45 o
   4 -10   1        150.50        154.96         2.24 o
   5 -10   1         78.92         79.97         1.29 o
   6 -10   1         75.54         74.47         1.48 o
   7 -10   1         24.61         24.25         0.62 o
  -8  -9   1         21.32         22.88         1.19 o
  -7  -9   1         87.46         82.05         1.48 o
  -6  -9   1        146.98        134.23         2.36 o
  -5  -9   1        224.33        228.37         4.06 o
  -4  -9   1        410.02        405.42         5.26 o
  -3  -9   1         71.51         78.66         1.33 o
  -2  -9   1        132.33        129.65         1.80 o
  -1  -9   1        165.55        154.51         2.21 o
   0  -9   1         18.61         16.04         0.35 o
   1  -9   1         55.41         54.97         0.92 o
   2  -9   1         99.24         97.32         1.45 o
   3  -9   1         10.17         12.93         0.39 o
   4  -9   1        778.56        762.91         9.67 o
   5  -9   1        264.86        250.19         3.59 o
   6  -9   1         92.93         93.82         1.54 o
   7  -9   1         49.74         57.10         1.08 o
   8  -9   1          0.92          0.78         0.30 o
  -8  -8   1          2.10          3.20         0.39 o
  -7  -8   1         71.75         80.48         1.46 o
  -6  -8   1         55.02         54.45         1.08 o
  -5  -8   1         41.07         44.91         0.85 o
  -4  -8   1        299.10        277.09         3.49 o
  -3  -8   1        136.04        133.20         1.83 o
  -2  -8   1         14.72         12.75         0.33 o
  -1  -8   1        326.43        319.73         4.35 o
   0  -8   1          7.46          7.64         0.24 o
   1  -8   1        175.33        167.66         2.23 o
   2  -8   1        157.49        146.89         2.10 o
   3  -8   1         63.48         62.09         0.94 o
   4  -8   1        169.62        175.32         2.26 o
   5  -8   1        147.47        145.32         2.01 o
   6  -8   1        102.20        102.95         1.70 o
   7  -8   1         96.37         88.90         1.60 o
   8  -8   1          6.95          6.24         0.30 o
  -9  -7   1         70.51         78.92         1.69 o
  -8  -7   1         46.78         55.25         1.16 o
  -7  -7   1         78.54         74.52         1.42 o
  -6  -7   1         39.34         32.68         0.65 o
  -5  -7   1         97.09         92.77         1.51 o
  -4  -7   1        128.74        118.38         1.73 o
  -3  -7   1         13.66         15.65         0.36 o
  -2  -7   1        253.95        241.96         3.72 o
  -1  -7   1         21.75         28.51         0.97 o
   0  -7   1        602.78        636.15        14.11 o
   1  -7   1        181.48        172.19         3.31 o
   2  -7   1        136.98        143.47         2.11 o
   3  -7   1         47.79         45.82         0.84 o
   4  -7   1        476.32        478.03         6.21 o
   5  -7   1        129.22        122.78         1.71 o
   6  -7   1         86.80         70.41         1.16 o
   7  -7   1         83.64         75.31         1.41 o
   8  -7   1          6.04          8.05         0.36 o
   9  -7   1        167.58        175.75         4.29 o
  -9  -6   1         49.38         47.99         1.04 o
  -8  -6   1          2.19          1.92         0.36 o
  -7  -6   1         87.14         76.48         1.34 o
  -6  -6   1         38.94         35.92         0.71 o
  -5  -6   1         32.06         29.28         0.61 o
  -4  -6   1        470.53        480.79         6.30 o
  -3  -6   1        560.42        542.40        11.02 o
  -2  -6   1         44.03         42.30         1.51 o
  -1  -6   1        651.84        679.32        16.25 o
   0  -6   1        132.06        138.43         3.33 o
   1  -6   1        775.40        816.79        19.55 o
   2  -6   1        104.53        110.47         3.07 o
   3  -6   1        663.10        636.37        11.62 o
   4  -6   1        239.79        234.97         3.00 o
   5  -6   1         10.82          8.83         0.32 o
   6  -6   1        148.69        135.73         1.96 o
   7  -6   1        179.81        175.94         2.83 o
   8  -6   1         16.82         15.43         0.56 o
   9  -6   1         30.99         33.66         0.84 o
  -9  -5   1         27.48         34.00         0.94 o
  -8  -5   1         64.89         57.26         1.12 o
  -7  -5   1        316.97        299.03         4.81 o
  -6  -5   1        191.75        182.22         2.62 o
  -5  -5   1         21.39         20.57         0.61 o
  -4  -5   1        882.47        892.79        11.52 o
  -3  -5   1        677.96        741.65        18.06 o
  -2  -5   1         84.43         92.31         2.52 o
  -1  -5   1        504.79        512.93        10.47 o
   0  -5   1          9.48         10.89         0.58 o
   1  -5   1         23.19         21.78         0.96 o
   2  -5   1         32.73         34.77         1.26 o
   3  -5   1        905.63        994.89        26.22 o
   4  -5   1         83.98         84.23         1.28 o
   5  -5   1         33.35         30.53         0.60 o
   6  -5   1        170.48        167.16         2.40 o
   7  -5   1         90.84         80.50         1.26 o
   8  -5   1         30.18         27.68         0.64 o
   9  -5   1         31.97         35.43         0.89 o
  -9  -4   1         14.79         13.12         0.45 o
  -8  -4   1        191.36        186.70         3.25 o
  -7  -4   1        388.98        364.54         5.36 o
  -6  -4   1         25.74         23.43         0.50 o
  -5  -4   1         86.23         75.25         1.07 o
  -4  -4   1       1214.36       1243.01        23.31 o
  -3  -4   1        314.43        347.51         7.78 o
  -2  -4   1        495.72        538.82        12.65 o
  -1  -4   1        457.37        418.31         8.56 o
   0  -4   1       1324.34       1289.17        30.43 o
   1  -4   1        418.00        412.61         9.95 o
   2  -4   1        119.03        117.54         2.81 o
   3  -4   1        394.01        449.22        10.81 o
   4  -4   1        880.20        892.31        16.83 o
   5  -4   1        124.96        110.04         1.52 o
   6  -4   1         41.71         37.20         0.69 o
   7  -4   1        158.94        149.06         2.17 o
   8  -4   1         65.56         62.42         1.22 o
   9  -4   1         18.89         16.14         0.50 o
 -10  -3   1          2.58          2.95         0.36 o
  -9  -3   1          0.94          0.93         0.34 o
  -8  -3   1        163.15        154.63         2.52 o
  -7  -3   1        210.84        213.53         3.21 o
  -6  -3   1        384.25        334.05         4.41 o
  -5  -3   1          7.14          6.32         0.23 o
  -4  -3   1        493.00        540.56        11.66 o
  -3  -3   1        774.33        871.02        18.84 o
  -2  -3   1        456.23        447.03        10.64 o
  -1  -3   1        481.56        464.26        11.21 o
   0  -3   1       3692.62       3220.28        77.40 o
   1  -3   1        287.10        264.76         6.42 o
   2  -3   1        162.71        161.16         3.63 o
   3  -3   1       1275.66       1436.41        30.88 o
   4  -3   1        839.30        932.00        20.27 o
   5  -3   1         34.64         38.47         0.59 o
   6  -3   1        481.93        438.33         6.01 o
   7  -3   1        335.13        305.82         4.26 o
   8  -3   1         39.77         37.44         0.84 o
   9  -3   1         12.52         12.95         0.46 o
 -10  -2   1         46.34         52.12         1.58 o
  -9  -2   1         85.40         87.45         1.65 o
  -8  -2   1         40.70         38.68         0.80 o
  -7  -2   1       1357.14       1308.64        16.50 o
  -6  -2   1        210.24        198.24         2.52 o
  -5  -2   1        169.15        176.38         2.54 o
  -4  -2   1       2638.76       2813.73        66.62 o
  -3  -2   1        207.48        215.33         4.78 o
  -2  -2   1        338.20        316.16         7.54 o
  -1  -2   1       1548.00       1432.62        34.11 o
   0  -2   1        605.91        570.38        12.43 o
   1  -2   1        668.08        622.19        14.85 o
   2  -2   1        151.43        134.23         3.06 o
   3  -2   1        376.21        400.75         9.62 o
   4  -2   1        351.13        413.10         9.11 o
   5  -2   1         25.92         26.81         0.69 o
   6  -2   1        497.69        471.70         6.33 o
   7  -2   1        438.79        441.65         6.06 o
   8  -2   1          5.08          5.23         0.33 o
   9  -2   1        114.06        117.63         2.29 o
  10  -2   1          6.56          5.64         0.39 o
 -10  -1   1         74.83         76.87         1.95 o
  -9  -1   1         51.67         53.56         1.05 o
  -8  -1   1        204.42        205.73         3.08 o
  -7  -1   1        379.61        371.26         5.08 o
  -6  -1   1        178.11        160.30         2.08 o
  -5  -1   1        116.88        121.17         2.30 o
  -4  -1   1        593.94        610.41        13.48 o
  -3  -1   1        333.43        368.74         7.47 o
  -2  -1   1        671.20        603.93        11.98 o
  -1  -1   1       2222.49       1939.51        42.72 o
   0  -1   1         50.67         39.31         0.94 o
   1  -1   1       1323.84       1180.90        26.31 o
   2  -1   1        897.37        844.92        19.43 o
   3  -1   1        217.47        253.15         6.14 o
   4  -1   1        618.87        693.34        16.47 o
   5  -1   1         17.79         20.46         0.63 o
   6  -1   1        193.71        174.31         2.16 o
   7  -1   1        253.48        234.99         3.30 o
   8  -1   1        268.28        263.03         4.21 o
   9  -1   1         84.31         93.22         3.27 o
  10  -1   1         19.31         19.28         0.70 o
 -10   0   1        116.59        114.39         2.45 o
  -9   0   1          8.85         10.32         0.41 o
  -8   0   1         48.05         43.55         0.85 o
  -7   0   1         12.83         15.23         0.43 o
  -6   0   1        200.84        194.66         2.49 o
  -5   0   1          4.15          0.81         0.23 o
  -4   0   1        283.22        271.60         6.74 o
  -3   0   1         44.90         38.18         1.18 o
  -2   0   1         95.46         85.67         2.24 o
  -1   0   1       2830.78       2433.67        57.52 o
   0   0   1        263.23        242.54         5.23 o
   1   0   1       9884.73       8568.71       222.06 o
   2   0   1       2346.75       2102.29        49.71 o
   3   0   1         82.07         80.00         2.20 o
   4   0   1        121.42        151.62         3.96 o
   5   0   1         53.92         67.97         1.22 o
   6   0   1        121.84        119.81         1.66 o
   7   0   1        377.12        349.54         4.64 o
   8   0   1         25.63         24.58         0.62 o
   9   0   1         16.00         18.51         0.62 o
  10   0   1          0.52          1.03         0.38 o
 -10   1   1         74.93         78.90         2.47 o
  -9   1   1         51.49         53.13         1.15 o
  -8   1   1        205.12        206.14         3.28 o
  -7   1   1        379.21        372.88         4.98 o
  -6   1   1        178.63        161.70         2.08 o
  -5   1   1        117.14        122.01         2.51 o
  -4   1   1        591.39        626.55        14.76 o
  -3   1   1        332.34        366.71         8.84 o
  -2   1   1        668.12        594.06        14.13 o
  -1   1   1       2227.51       1975.68        46.39 o
   0   1   1         50.78         39.63         0.96 o
   1   1   1       1324.33       1182.62        25.84 o
   2   1   1        899.75        826.74        16.64 o
   3   1   1        219.73        253.63         7.37 o
   4   1   1        621.47        695.95        16.49 o
   5   1   1         17.75         20.07         0.59 o
   6   1   1        193.12        174.66         2.35 o
   7   1   1        253.32        232.70         3.26 o
   8   1   1        268.05        263.68         4.19 o
   9   1   1         84.50         89.38         1.65 o
  10   1   1         19.15         19.81         0.70 o
 -10   2   1         46.74         47.82         1.94 o
  -9   2   1         85.90         85.62         1.58 o
  -8   2   1         40.77         38.27         0.78 o
  -7   2   1       1359.02       1307.20        18.93 o
  -6   2   1        210.02        194.87         2.59 o
  -5   2   1        168.97        182.85         2.89 o
  -4   2   1       2637.03       2907.75        61.71 o
  -3   2   1        206.34        213.46         4.86 o
  -2   2   1        339.18        313.51         7.25 o
  -1   2   1       1545.79       1426.44        30.81 o
   0   2   1        605.57        585.64        12.39 o
   1   2   1        667.18        634.98        14.90 o
   2   2   1        151.18        134.78         3.42 o
   3   2   1        377.58        405.78         8.89 o
   4   2   1        351.31        411.96        10.01 o
   5   2   1         25.96         26.67         0.60 o
   6   2   1        498.56        473.85         5.87 o
   7   2   1        440.71        437.55         5.60 o
   8   2   1          4.86          5.29         0.33 o
   9   2   1        113.54        118.27         2.31 o
  10   2   1          6.59          5.31         0.39 o
 -10   3   1          2.54          2.80         0.36 o
  -9   3   1          0.92          0.43         0.37 o
  -8   3   1        163.53        153.22         2.51 o
  -7   3   1        210.49        211.74         3.04 o
  -6   3   1        383.12        335.17         4.46 o
  -5   3   1          7.29          6.88         0.27 o
  -4   3   1        493.05        528.32        13.19 o
  -3   3   1        774.32        886.94        19.04 o
  -2   3   1        457.22        443.15         8.91 o
  -1   3   1        482.10        476.57        10.17 o
   0   3   1       3691.82       3301.60        78.74 o
   1   3   1        285.99        266.45         6.47 o
   2   3   1        162.62        160.42         4.08 o
   3   3   1       1275.29       1450.65        31.16 o
   4   3   1        840.19        949.67        22.28 o
   5   3   1         34.90         38.25         0.58 o
   6   3   1        482.93        431.48         5.66 o
   7   3   1        334.63        305.15         4.13 o
   8   3   1         39.96         37.22         0.77 o
   9   3   1         12.49         13.38         0.46 o
  -9   4   1         14.47         11.99         0.48 o
  -8   4   1        192.12        184.25         3.25 o
  -7   4   1        389.69        361.52         5.40 o
  -6   4   1         25.78         23.48         0.55 o
  -5   4   1         86.40         77.52         1.16 o
  -4   4   1       1215.44       1229.64        28.01 o
  -3   4   1        315.43        359.20         8.69 o
  -2   4   1        494.76        519.81        11.46 o
  -1   4   1        458.59        434.89        10.16 o
   0   4   1       1324.59       1282.61        32.88 o
   1   4   1        417.85        417.32        10.02 o
   2   4   1        119.45        124.57         3.23 o
   3   4   1        393.02        449.76         9.98 o
   4   4   1        880.43        917.50        16.15 o
   5   4   1        125.38        108.20         1.40 o
   6   4   1         41.69         36.03         0.65 o
   7   4   1        159.52        151.55         2.32 o
   8   4   1         65.36         62.88         1.13 o
   9   4   1         19.28         16.05         0.67 o
  -9   5   1         27.54         31.65         0.85 o
  -8   5   1         65.16         56.58         1.26 o
  -7   5   1        317.50        295.23         4.62 o
  -6   5   1        192.52        181.75         2.64 o
  -5   5   1         21.37         23.63         0.82 o
  -4   5   1        883.17        911.66        14.93 o
  -3   5   1        679.08        767.14        20.38 o
  -2   5   1         85.08         89.40         2.30 o
  -1   5   1        503.77        532.35        12.43 o
   0   5   1          9.68         11.98         0.62 o
   1   5   1         23.79         22.36         0.93 o
   2   5   1         32.39         31.43         1.34 o
   3   5   1        904.40        968.66        21.34 o
   4   5   1         84.21         86.62         1.78 o
   5   5   1         33.66         30.28         0.56 o
   6   5   1        169.59        165.04         2.42 o
   7   5   1         91.30         83.89         1.44 o
   8   5   1         30.19         29.05         0.87 o
   9   5   1         31.82         34.44         1.07 o
  -9   6   1         50.00         47.54         1.01 o
  -8   6   1          2.10          1.77         0.33 o
  -7   6   1         86.85         76.47         1.35 o
  -6   6   1         39.06         37.13         0.75 o
  -5   6   1         32.24         29.77         0.60 o
  -4   6   1        468.52        488.18         6.59 o
  -3   6   1        559.02        552.38         8.78 o
  -2   6   1         43.75         43.35         1.58 o
  -1   6   1        650.92        681.61        14.78 o
   0   6   1        132.63        145.06         3.38 o
   1   6   1        777.79        825.02        22.07 o
   2   6   1        104.98        112.57         3.19 o
   3   6   1        664.64        652.78         8.83 o
   4   6   1        240.25        238.35         3.55 o
   5   6   1         10.82          9.12         0.33 o
   6   6   1        148.55        131.82         1.99 o
   7   6   1        179.55        173.97         2.87 o
   8   6   1         16.76         17.24         0.55 o
   9   6   1         30.52         33.16         0.86 o
  -9   7   1         70.66         76.07         1.69 o
  -8   7   1         46.74         53.48         1.07 o
  -7   7   1         78.87         76.32         1.33 o
  -6   7   1         39.21         33.05         0.71 o
  -5   7   1         97.07         92.50         1.50 o
  -4   7   1        128.51        117.33         1.61 o
  -3   7   1         13.31         15.76         0.61 o
  -2   7   1        253.83        246.61         3.62 o
  -1   7   1         21.26         29.41         1.30 o
   0   7   1        602.40        653.08        13.63 o
   1   7   1        181.26        171.17         3.05 o
   2   7   1        137.76        144.88         2.06 o
   3   7   1         48.64         46.86         0.71 o
   4   7   1        476.81        477.49         5.92 o
   5   7   1        129.80        121.56         1.84 o
   6   7   1         86.89         68.06         1.19 o
   7   7   1         83.83         75.35         1.45 o
   8   7   1          6.08          8.40         0.39 o
   9   7   1        167.34        174.44         5.23 o
  -8   8   1          2.06          2.90         0.33 o
  -7   8   1         71.88         78.52         1.50 o
  -6   8   1         55.02         53.30         1.09 o
  -5   8   1         41.49         45.59         0.87 o
  -4   8   1        298.69        278.75         4.00 o
  -3   8   1        135.87        131.58         2.01 o
  -2   8   1         14.74         12.27         0.33 o
  -1   8   1        327.30        319.55         4.48 o
   0   8   1          7.39          7.65         0.24 o
   1   8   1        175.09        166.37         2.31 o
   2   8   1        157.33        145.57         2.05 o
   3   8   1         63.57         61.58         0.89 o
   4   8   1        169.82        173.96         2.49 o
   5   8   1        147.52        148.83         2.31 o
   6   8   1        102.24        100.67         1.89 o
   7   8   1         96.22         86.28         1.64 o
   8   8   1          6.91          6.53         0.39 o
  -8   9   1         21.32         21.79         0.65 o
  -7   9   1         86.90         79.97         1.62 o
  -6   9   1        147.13        132.72         2.65 o
  -5   9   1        224.20        229.04         4.64 o
  -4   9   1        409.40        401.71         9.14 o
  -3   9   1         72.47         79.36         1.40 o
  -2   9   1        133.17        130.61         1.90 o
  -1   9   1        165.68        154.84         2.40 o
   0   9   1         18.84         16.93         0.42 o
   1   9   1         55.36         55.67         0.98 o
   2   9   1         98.67         98.76         1.57 o
   3   9   1         10.10         12.87         0.51 o
   4   9   1        780.75        776.37        13.40 o
   5   9   1        266.17        256.69         4.68 o
   6   9   1         92.46         89.68         1.71 o
   7   9   1         49.89         55.88         1.23 o
   8   9   1          0.91          0.16         0.38 o
  -7  10   1         24.98         27.14         0.77 o
  -6  10   1         72.01         75.74         1.58 o
  -5  10   1        165.63        157.16         2.85 o
  -4  10   1        136.67        133.10         3.59 o
  -3  10   1        294.32        287.03         5.35 o
  -2  10   1        539.07        523.91         8.59 o
  -1  10   1         29.04         30.22         0.68 o
   0  10   1          5.93          6.62         0.30 o
   1  10   1        114.77        114.02         1.79 o
   2  10   1        686.06        667.04        10.27 o
   3  10   1        165.12        158.67         2.54 o
   4  10   1        150.19        154.86         4.35 o
   5  10   1         78.87         82.28         1.68 o
   6  10   1         75.55         70.46         1.49 o
   7  10   1         24.66         23.26         0.81 o
  -7  11   1         11.26          9.36         0.40 o
  -6  11   1        117.62        112.96         2.51 o
  -5  11   1         39.17         40.70         0.95 o
  -4  11   1        246.33        249.29         4.44 o
  -3  11   1        245.32        257.34         4.64 o
  -2  11   1        156.04        153.66         2.67 o
  -1  11   1         10.12          9.36         0.37 o
   0  11   1         23.96         23.35         0.62 o
   1  11   1        211.92        203.79         3.69 o
   2  11   1        148.66        144.34         2.46 o
   3  11   1        212.84        226.01         4.09 o
   4  11   1        227.10        230.89         4.17 o
   5  11   1         15.43         15.83         0.81 o
   6  11   1         93.54         89.80         1.99 o
   7  11   1         50.76         49.09         1.88 o
  -6  12   1         12.48         13.49         0.47 o
  -5  12   1         95.63         96.32         1.93 o
  -4  12   1         77.17         82.87         1.84 o
  -3  12   1        308.92        311.44         8.14 o
  -2  12   1        119.87        121.89         2.69 o
  -1  12   1         24.31         22.77         0.69 o
   0  12   1         28.26         30.89         0.81 o
   1  12   1         15.05         14.98         0.67 o
   2  12   1        275.69        274.67         4.97 o
   3  12   1        247.60        248.93         4.51 o
   4  12   1        204.92        208.40         4.05 o
   5  12   1          2.56          1.57         0.40 o
   6  12   1         14.84         13.85         0.57 o
  -5  13   1         10.94         13.56         1.79 o
  -4  13   1         72.62         67.49         1.61 o
  -3  13   1         78.39         72.02         1.92 o
  -2  13   1        227.73        230.37         7.34 o
  -1  13   1        141.75        140.12         3.21 o
   0  13   1         80.35         88.70         2.06 o
   1  13   1        271.51        279.20         7.68 o
   2  13   1        144.16        136.81         2.85 o
   3  13   1         80.44         77.69         1.72 o
   4  13   1         68.75         69.15         1.41 o
   5  13   1         30.42         33.83         1.00 o
  -4  14   1         74.77         64.46         1.96 o
  -3  14   1        145.55        131.82         6.84 o
  -2  14   1         90.31         89.84         2.40 o
  -1  14   1         31.42         28.67         0.79 o
   0  14   1          0.32          0.31         0.36 o
   1  14   1        131.18        136.95         3.51 o
   2  14   1         60.62         53.84         1.60 o
   3  14   1        184.30        174.13         5.94 o
   4  14   1         26.64         27.27         1.60 o
  -2  15   1         44.80         40.85         2.01 o
  -1  15   1         16.36         15.81         1.59 o
   0  15   1         63.67         60.55         2.13 o
   1  15   1         13.45         11.89         0.83 o
   2  15   1        151.93        135.59         4.35 o
  -2 -15   2         36.04         34.37         1.56 o
  -1 -15   2         22.25         23.52         0.71 o
   0 -15   2        102.21         97.55         2.03 o
   1 -15   2         96.46         92.25         1.95 o
  -4 -14   2         61.03         58.56         1.96 o
  -3 -14   2         49.85         48.75         1.08 o
  -2 -14   2         39.02         37.16         0.90 o
  -1 -14   2        108.73        114.37         1.95 o
   0 -14   2        143.55        151.90         2.61 o
   1 -14   2        115.46        122.91         2.55 o
   2 -14   2         66.43         63.77         1.21 o
   3 -14   2         69.01         64.29         1.14 o
  -5 -13   2         21.89         23.34         1.99 o
  -4 -13   2          1.14          0.65         0.33 o
  -3 -13   2         30.29         30.85         0.67 o
  -2 -13   2        325.76        333.53         5.60 o
  -1 -13   2         39.24         39.96         0.84 o
   0 -13   2          1.46          2.34         0.44 o
   1 -13   2         91.88         86.60         1.44 o
   2 -13   2         12.02         10.83         0.43 o
   3 -13   2          0.88          1.50         0.29 o
   4 -13   2         75.25         77.67         1.71 o
   5 -13   2          4.61          5.05         0.49 o
  -6 -12   2         43.02         46.14         1.08 o
  -5 -12   2         89.89         91.96         1.82 o
  -4 -12   2         35.87         36.11         0.80 o
  -3 -12   2        277.49        285.79         4.24 o
  -2 -12   2        476.31        475.24         7.43 o
  -1 -12   2        270.30        270.78         4.27 o
   0 -12   2        112.16        114.10         2.00 o
   1 -12   2         47.31         44.56         0.78 o
   2 -12   2        630.35        649.13        10.81 o
   3 -12   2        188.82        195.24         3.34 o
   4 -12   2         33.91         33.11         0.78 o
   5 -12   2         21.24         23.50         0.55 o
   6 -12   2         34.92         33.44         1.13 o
  -7 -11   2          9.05          7.05         0.42 o
  -6 -11   2          9.71         10.83         0.40 o
  -5 -11   2         31.38         29.73         0.65 o
  -4 -11   2        102.36        101.98         1.83 o
  -3 -11   2        281.69        273.47         4.07 o
  -2 -11   2        154.74        152.25         2.07 o
  -1 -11   2        407.74        417.16         6.00 o
   0 -11   2        273.41        279.88         4.05 o
   1 -11   2         43.23         41.77         1.12 o
   2 -11   2         73.37         73.10         1.12 o
   3 -11   2        379.99        383.99         6.01 o
   4 -11   2         37.81         37.50         0.74 o
   5 -11   2         37.18         36.50         0.78 o
   6 -11   2          2.06          3.40         0.35 o
  -7 -10   2        114.05        112.89         2.07 o
  -6 -10   2         15.99         18.69         0.57 o
  -5 -10   2        241.10        252.50         4.06 o
  -4 -10   2         40.38         44.68         1.43 o
  -3 -10   2         58.18         54.77         0.87 o
  -2 -10   2        465.91        462.29         6.01 o
  -1 -10   2         88.00         84.79         1.23 o
   0 -10   2         69.84         79.89         1.22 o
   1 -10   2        183.31        184.90         2.79 o
   2 -10   2        301.87        311.29         4.59 o
   3 -10   2        112.95        112.02         1.89 o
   4 -10   2        119.17        120.19         1.84 o
   5 -10   2        293.87        305.09         4.88 o
   6 -10   2          9.57          8.74         0.37 o
   7 -10   2         37.38         34.60         0.77 o
  -8  -9   2         18.99         22.46         0.64 o
  -7  -9   2         52.77         52.36         1.01 o
  -6  -9   2          0.97          0.18         0.37 o
  -5  -9   2          9.67         10.11         0.36 o
  -4  -9   2         18.34         17.37         0.52 o
  -3  -9   2         76.96         76.17         1.13 o
  -2  -9   2        406.10        381.00         4.77 o
  -1  -9   2         13.81         14.52         0.37 o
   0  -9   2         24.84         19.28         0.41 o
   1  -9   2          3.79          2.90         0.21 o
   2  -9   2        358.07        352.64         4.97 o
   3  -9   2         53.78         56.81         1.06 o
   4  -9   2         82.64         83.27         1.26 o
   5  -9   2        122.59        123.16         1.92 o
   6  -9   2         52.22         48.20         0.95 o
   7  -9   2         63.49         57.98         1.18 o
   8  -9   2         47.81         52.36         1.69 o
  -8  -8   2         13.23         11.85         0.58 o
  -7  -8   2         92.92         81.96         2.23 o
  -6  -8   2        356.34        331.36         4.93 o
  -5  -8   2        470.94        457.01         6.34 o
  -4  -8   2        651.16        640.28         9.23 o
  -3  -8   2        160.72        152.59         2.21 o
  -2  -8   2         86.13         81.44         1.13 o
  -1  -8   2        136.02        134.44         1.85 o
   0  -8   2        249.83        255.80         3.28 o
   1  -8   2          9.07          7.35         0.23 o
   2  -8   2         72.29         58.19         0.89 o
   3  -8   2        206.07        206.26         2.74 o
   4  -8   2        206.51        188.91         2.74 o
   5  -8   2        114.81        101.08         1.57 o
   6  -8   2        259.98        257.81         4.30 o
   7  -8   2         67.27         66.44         1.24 o
   8  -8   2         20.09         20.26         0.53 o
  -9  -7   2         12.50         13.98         0.55 o
  -8  -7   2         56.48         53.53         1.06 o
  -7  -7   2         65.87         62.20         1.32 o
  -6  -7   2         40.12         33.07         0.66 o
  -5  -7   2        517.52        512.21         7.51 o
  -4  -7   2        258.00        260.76         3.94 o
  -3  -7   2         77.18         72.82         1.09 o
  -2  -7   2         61.13         59.99         1.05 o
  -1  -7   2         83.84         75.38         1.78 o
   0  -7   2         57.17         68.44         1.20 o
   1  -7   2         95.24         86.28         1.75 o
   2  -7   2        165.17        161.51         2.15 o
   3  -7   2         91.68         90.11         1.18 o
   4  -7   2        223.05        207.34         2.66 o
   5  -7   2        334.17        318.29         4.19 o
   6  -7   2         88.06         80.98         1.32 o
   7  -7   2         11.62          9.86         0.39 o
   8  -7   2          3.85          4.64         0.30 o
  -9  -6   2         88.32         94.97         2.72 o
  -8  -6   2          1.39          3.04         0.37 o
  -7  -6   2         35.94         40.93         0.82 o
  -6  -6   2         22.67         21.62         0.55 o
  -5  -6   2        238.69        237.25         3.39 o
  -4  -6   2         57.38         58.56         0.89 o
  -3  -6   2        504.65        499.14         9.43 o
  -2  -6   2         60.58         60.70         1.96 o
  -1  -6   2         99.21        123.90         3.77 o
   0  -6   2         17.35         24.88         0.99 o
   1  -6   2        242.64        296.03         7.40 o
   2  -6   2        136.26        144.55         3.89 o
   3  -6   2        557.80        552.14         9.23 o
   4  -6   2        675.84        687.79         8.47 o
   5  -6   2        159.64        151.04         2.09 o
   6  -6   2         44.59         39.47         0.74 o
   7  -6   2        120.22        110.90         1.96 o
   8  -6   2          4.12          2.38         0.30 o
   9  -6   2         91.29         95.54         2.06 o
  -9  -5   2         29.07         32.27         0.76 o
  -8  -5   2        135.05        134.56         2.39 o
  -7  -5   2        132.76        120.51         1.89 o
  -6  -5   2        182.62        166.09         2.30 o
  -5  -5   2        157.47        141.47         1.96 o
  -4  -5   2         89.98         81.11         1.23 o
  -3  -5   2        161.44        165.54         4.44 o
  -2  -5   2        211.79        221.04         5.60 o
  -1  -5   2        844.49        891.18        21.34 o
   0  -5   2        660.85        737.79        17.48 o
   1  -5   2        626.62        642.68        15.52 o
   2  -5   2        850.13        870.68        21.10 o
   3  -5   2        114.75        118.05         2.89 o
   4  -5   2         18.74         18.75         0.43 o
   5  -5   2         82.44         69.50         1.04 o
   6  -5   2        175.59        166.35         2.36 o
   7  -5   2         84.11         93.03         1.56 o
   8  -5   2         62.91         60.83         1.07 o
   9  -5   2         29.30         32.41         0.83 o
  -9  -4   2          1.18          2.25         0.36 o
  -8  -4   2        226.20        221.46         3.49 o
  -7  -4   2        264.02        242.03         3.62 o
  -6  -4   2        295.77        289.82         3.90 o
  -5  -4   2        161.65        149.44         2.14 o
  -4  -4   2        859.23        874.90        16.75 o
  -3  -4   2       1103.93       1177.81        28.57 o
  -2  -4   2         93.66         86.24         2.41 o
  -1  -4   2        416.29        392.66         9.67 o
   0  -4   2         86.35         79.73         2.17 o
   1  -4   2        565.32        542.56        13.08 o
   2  -4   2        261.66        273.92         6.83 o
   3  -4   2       1017.15       1170.77        30.08 o
   4  -4   2        116.54        127.88         2.10 o
   5  -4   2         11.52         13.75         0.36 o
   6  -4   2        166.52        173.69         2.35 o
   7  -4   2        602.69        572.21         7.88 o
   8  -4   2        153.88        143.89         2.37 o
   9  -4   2          7.51          7.28         0.37 o
 -10  -3   2         30.79         30.15         0.88 o
  -9  -3   2         18.17         20.51         0.58 o
  -8  -3   2        207.93        206.90         3.54 o
  -7  -3   2        384.46        378.99         4.99 o
  -6  -3   2        162.23        159.26         2.22 o
  -5  -3   2         31.78         33.07         0.60 o
  -4  -3   2          1.99          3.11         0.73 o
  -3  -3   2        677.51        716.12        15.52 o
  -2  -3   2         38.38         32.75         1.14 o
  -1  -3   2       1334.71       1308.07        30.57 o
   0  -3   2       2882.76       2565.87        56.16 o
   1  -3   2          0.15          1.21         0.44 o
   2  -3   2        150.59        164.52         4.21 o
   3  -3   2       1058.62       1185.87        30.60 o
   4  -3   2       1994.38       2163.15        60.03 o
   5  -3   2          9.45         11.69         0.31 o
   6  -3   2        562.12        550.36         7.18 o
   7  -3   2        793.63        774.30        10.55 o
   8  -3   2         24.71         21.27         0.56 o
   9  -3   2         12.22         15.14         0.49 o
 -10  -2   2         54.12         53.43         1.39 o
  -9  -2   2         32.52         32.27         0.74 o
  -8  -2   2         17.59         19.52         0.56 o
  -7  -2   2        105.53         97.69         1.36 o
  -6  -2   2         60.62         55.94         0.85 o
  -5  -2   2         30.03         27.90         0.50 o
  -4  -2   2         29.51         32.04         1.43 o
  -3  -2   2         89.50         80.40         1.99 o
  -2  -2   2        161.23        148.68         4.53 o
  -1  -2   2       3790.99       3379.86        81.19 o
   0  -2   2      21624.83      19050.08       998.74 o
   1  -2   2       1112.03       1110.10        27.96 o
   2  -2   2        162.78        162.27         4.09 o
   3  -2   2         20.04         18.63         0.95 o
   4  -2   2        443.77        460.20        11.32 o
   5  -2   2         24.96         22.32         0.52 o
   6  -2   2        100.21         84.72         1.23 o
   7  -2   2        477.94        451.20         6.18 o
   8  -2   2         17.94         16.54         0.55 o
   9  -2   2         16.48         16.49         0.58 o
 -10  -1   2         23.81         24.08         1.26 o
  -9  -1   2         10.30         10.56         0.47 o
  -8  -1   2        104.97         97.43         1.55 o
  -7  -1   2        859.14        822.85        10.20 o
  -6  -1   2        362.67        353.38         4.64 o
  -5  -1   2          2.65          2.61         0.23 o
  -4  -1   2        649.89        742.43        17.61 o
  -3  -1   2         78.29         80.68         2.23 o
  -2  -1   2       1273.41       1220.29        32.45 o
  -1  -1   2      10157.13       8876.89       210.39 o
   0  -1   2       1238.19       1134.84        24.70 o
   1  -1   2        167.74        150.47         3.38 o
   2  -1   2       1492.00       1474.77        33.82 o
   3  -1   2        786.63        825.15        19.15 o
   4  -1   2        211.28        253.13         6.37 o
   5  -1   2         27.52         21.99         0.44 o
   6  -1   2        538.51        517.44         6.55 o
   7  -1   2       1035.66       1031.09        13.96 o
   8  -1   2          8.11          9.11         0.37 o
   9  -1   2         46.38         44.58         1.01 o
  10  -1   2         79.52         89.12         2.70 o
 -10   0   2          3.80          8.72         0.84 o
  -9   0   2         31.44         33.94         0.87 o
  -8   0   2         44.11         40.37         0.76 o
  -7   0   2        430.40        417.66         5.32 o
  -6   0   2         61.27         55.79         0.80 o
  -5   0   2         21.37         23.55         0.49 o
  -4   0   2        118.23        115.47         3.21 o
  -3   0   2         29.59         30.04         1.15 o
  -2   0   2         82.20         78.93         2.11 o
  -1   0   2         32.63         25.09         0.77 o
   0   0   2        236.75        244.28         5.33 o
   1   0   2        615.46        573.22        12.33 o
   2   0   2         71.04         65.38         1.84 o
   3   0   2        158.83        161.61         4.13 o
   4   0   2        150.80        136.85         3.66 o
   5   0   2         21.41         24.79         0.42 o
   6   0   2        161.64        155.55         2.02 o
   7   0   2         16.52         14.44         0.54 o
   8   0   2          9.98         10.33         0.38 o
   9   0   2         19.89         22.48         0.61 o
  10   0   2        189.93        187.64         4.56 o
 -10   1   2         23.73         21.78         0.96 o
  -9   1   2         10.14          9.53         0.40 o
  -8   1   2        104.79        100.47         1.67 o
  -7   1   2        857.89        845.01        12.03 o
  -6   1   2        364.28        353.39         4.43 o
  -5   1   2          2.62          2.59         0.22 o
  -4   1   2        649.48        735.95        17.60 o
  -3   1   2         77.70         79.88         2.27 o
  -2   1   2       1271.52       1228.64        28.99 o
  -1   1   2      10155.62       8858.49       229.63 o
   0   1   2       1238.83       1125.81        24.47 o
   1   1   2        168.98        155.10         3.44 o
   2   1   2       1493.30       1424.15        37.96 o
   3   1   2        785.71        803.30        19.18 o
   4   1   2        211.12        257.41         6.39 o
   5   1   2         27.17         22.05         0.43 o
   6   1   2        536.95        509.24         6.07 o
   7   1   2       1035.28       1021.77        13.50 o
   8   1   2          8.16          9.14         0.37 o
   9   1   2         46.69         46.23         1.02 o
  10   1   2         79.02         88.79         2.77 o
 -10   2   2         53.99         51.36         1.66 o
  -9   2   2         32.63         31.87         0.74 o
  -8   2   2         17.59         18.86         0.56 o
  -7   2   2        105.34         98.57         1.50 o
  -6   2   2         60.34         55.59         0.83 o
  -5   2   2         29.98         28.50         0.51 o
  -4   2   2         29.36         30.18         1.16 o
  -3   2   2         89.95         82.08         2.25 o
  -2   2   2        160.69        147.69         3.80 o
  -1   2   2       3794.77       3445.83        81.01 o
   1   2   2       1109.44       1037.21        23.02 o
   2   2   2        162.85        165.11         4.23 o
   3   2   2         19.73         19.92         0.87 o
   4   2   2        443.87        487.76        14.63 o
   5   2   2         24.82         22.54         0.37 o
   6   2   2        100.31         84.40         1.24 o
   7   2   2        478.15        447.95         6.24 o
   8   2   2         18.01         18.69         0.55 o
   9   2   2         16.43         16.25         0.54 o
 -10   3   2         30.89         29.13         0.89 o
  -9   3   2         18.02         20.07         0.58 o
  -8   3   2        208.30        200.10         3.57 o
  -7   3   2        385.36        377.57         5.32 o
  -6   3   2        162.84        163.14         2.34 o
  -5   3   2         31.15         33.65         0.54 o
  -4   3   2          1.88          4.59         0.98 o
  -3   3   2        679.47        725.51        17.25 o
  -2   3   2         38.45         33.87         1.25 o
  -1   3   2       1336.49       1285.17        30.32 o
   0   3   2       2881.17       2605.70        56.17 o
   1   3   2          0.15          0.76         0.46 o
   2   3   2        149.84        165.51         4.20 o
   3   3   2       1056.47       1131.59        24.87 o
   4   3   2       1992.41       2076.28        69.28 o
   5   3   2          9.25         11.92         0.30 o
   6   3   2        561.26        545.91         6.79 o
   7   3   2        792.27        768.99        13.36 o
   8   3   2         24.84         22.13         0.63 o
   9   3   2         12.34         15.55         0.57 o
  -9   4   2          1.24          2.16         0.36 o
  -8   4   2        227.12        212.18         3.53 o
  -7   4   2        264.81        240.07         3.92 o
  -6   4   2        295.75        298.05         3.94 o
  -5   4   2        161.77        149.22         2.10 o
  -4   4   2        859.18        871.11        16.89 o
  -3   4   2       1101.85       1239.19        32.18 o
  -2   4   2         94.60         87.92         2.44 o
  -1   4   2        418.38        408.82         9.61 o
   0   4   2         86.32         80.70         1.97 o
   1   4   2        563.19        552.74        13.15 o
   2   4   2        261.46        277.76         6.87 o
   3   4   2       1018.63       1091.85        26.85 o
   4   4   2        116.44        131.19         2.84 o
   5   4   2         11.61         14.45         0.36 o
   6   4   2        166.46        171.69         2.41 o
   7   4   2        602.93        574.25         7.83 o
   8   4   2        153.45        147.98         2.56 o
   9   4   2          7.60          7.85         0.41 o
  -9   5   2         28.92         31.45         0.77 o
  -8   5   2        134.89        134.34         2.41 o
  -7   5   2        132.33        116.56         1.83 o
  -6   5   2        182.81        169.33         2.58 o
  -5   5   2        157.01        144.08         2.01 o
  -4   5   2         90.41         81.07         1.19 o
  -3   5   2        162.11        173.53         5.99 o
  -2   5   2        211.84        223.03         5.60 o
  -1   5   2        843.30        902.54        21.18 o
   0   5   2        661.61        735.09        15.87 o
   1   5   2        627.40        656.69        15.62 o
   2   5   2        850.47        899.00        21.20 o
   3   5   2        114.27        114.50         2.19 o
   4   5   2         18.73         19.42         0.35 o
   5   5   2         82.43         70.75         0.96 o
   6   5   2        175.40        162.54         2.21 o
   7   5   2         83.92         92.20         1.59 o
   8   5   2         63.02         61.03         1.19 o
   9   5   2         29.29         30.87         0.74 o
  -9   6   2         88.17         93.46         2.05 o
  -8   6   2          1.40          2.60         0.34 o
  -7   6   2         35.75         40.83         0.83 o
  -6   6   2         22.63         21.58         0.58 o
  -5   6   2        238.84        240.40         3.44 o
  -4   6   2         57.17         59.72         1.05 o
  -3   6   2        504.90        496.82         6.68 o
  -2   6   2         61.49         61.02         2.02 o
  -1   6   2         99.70        125.06         3.37 o
   0   6   2         17.25         25.30         1.16 o
   1   6   2        243.18        300.87         7.49 o
   2   6   2        136.31        142.94         2.99 o
   3   6   2        558.04        552.14         7.40 o
   4   6   2        674.49        682.46         7.81 o
   5   6   2        159.71        155.14         2.23 o
   6   6   2         44.82         38.29         0.75 o
   7   6   2        119.93        107.83         1.83 o
   8   6   2          4.07          2.34         0.32 o
   9   6   2         91.29         95.11         2.38 o
  -9   7   2         12.36         12.65         0.46 o
  -8   7   2         56.77         54.76         1.16 o
  -7   7   2         66.68         64.26         1.25 o
  -6   7   2         39.77         32.04         0.70 o
  -5   7   2        519.31        514.72         7.05 o
  -4   7   2        258.73        268.80         3.97 o
  -3   7   2         77.54         73.78         1.07 o
  -2   7   2         60.92         62.35         1.29 o
  -1   7   2         84.01         76.83         1.29 o
   0   7   2         56.98         70.51         1.22 o
   1   7   2         95.08         86.02         1.59 o
   2   7   2        165.59        165.14         2.15 o
   3   7   2         91.17         90.65         1.16 o
   4   7   2        222.77        206.77         2.62 o
   5   7   2        332.59        317.86         3.87 o
   6   7   2         88.79         78.78         1.35 o
   7   7   2         11.76         10.51         0.40 o
   8   7   2          3.87          4.10         0.31 o
  -8   8   2         13.39         11.78         0.42 o
  -7   8   2         92.80         83.43         1.55 o
  -6   8   2        356.04        332.14         5.39 o
  -5   8   2        470.40        457.61         8.11 o
  -4   8   2        649.93        632.68         8.98 o
  -3   8   2        160.56        153.47         2.04 o
  -2   8   2         86.08         82.90         1.10 o
  -1   8   2        136.18        134.19         1.73 o
   0   8   2        249.72        262.82         3.38 o
   1   8   2          9.00          7.86         0.22 o
   2   8   2         72.00         61.24         0.98 o
   3   8   2        206.62        201.70         2.80 o
   4   8   2        206.83        193.57         2.77 o
   5   8   2        114.53        105.24         1.57 o
   6   8   2        260.39        253.05         4.15 o
   7   8   2         67.43         65.00         1.30 o
   8   8   2         19.95         20.91         0.63 o
  -8   9   2         18.96         20.92         0.64 o
  -7   9   2         52.15         52.81         1.15 o
  -6   9   2          1.04          0.42         0.31 o
  -5   9   2          9.79          9.45         0.38 o
  -4   9   2         18.56         18.06         0.50 o
  -3   9   2         76.76         76.71         1.19 o
  -2   9   2        405.69        376.81         5.42 o
  -1   9   2         13.78         14.70         0.37 o
   0   9   2         24.75         19.14         0.41 o
   1   9   2          3.79          3.48         0.25 o
   2   9   2        358.03        360.15         5.07 o
   3   9   2         54.14         56.23         0.89 o
   4   9   2         82.60         84.58         1.33 o
   5   9   2        123.56        128.35         2.11 o
   6   9   2         51.66         44.77         0.89 o
   7   9   2         63.33         55.27         1.10 o
   8   9   2         47.70         49.53         1.40 o
  -7  10   2        113.96        111.04         3.61 o
  -6  10   2         16.02         18.34         0.58 o
  -5  10   2        240.87        259.52         4.99 o
  -4  10   2         40.47         42.94         1.02 o
  -3  10   2         58.18         54.47         1.10 o
  -2  10   2        465.24        459.28         7.03 o
  -1  10   2         88.33         85.07         1.35 o
   0  10   2         69.70         80.10         1.23 o
   1  10   2        183.23        185.33         3.02 o
   2  10   2        301.76        311.03         4.22 o
   3  10   2        112.99        108.22         1.90 o
   4  10   2        119.21        118.00         2.02 o
   5  10   2        293.68        309.75         5.36 o
   6  10   2          9.64          8.30         0.36 o
   7  10   2         37.49         34.47         0.87 o
  -7  11   2          9.19          7.75         0.51 o
  -6  11   2          9.50         10.53         0.47 o
  -5  11   2         31.00         31.65         0.79 o
  -4  11   2        102.40         99.56         1.89 o
  -3  11   2        282.39        274.93         5.07 o
  -2  11   2        155.30        150.91         3.01 o
  -1  11   2        408.88        403.51         7.47 o
   0  11   2        273.10        281.45         4.69 o
   1  11   2         42.89         39.98         0.87 o
   2  11   2         72.80         72.99         1.33 o
   3  11   2        379.35        377.97         6.72 o
   4  11   2         38.09         37.49         0.84 o
   5  11   2         37.18         37.12         0.88 o
   6  11   2          2.18          3.00         0.36 o
  -6  12   2         42.73         44.78         1.28 o
  -5  12   2         90.20         92.02         2.13 o
  -4  12   2         35.88         37.75         1.17 o
  -3  12   2        278.49        287.33         6.45 o
  -2  12   2        477.94        469.10        11.05 o
  -1  12   2        269.43        266.92         5.36 o
   0  12   2        112.53        112.56         2.13 o
   1  12   2         47.66         45.77         0.95 o
   2  12   2        629.73        636.49        11.37 o
   3  12   2        187.90        194.05         3.83 o
   4  12   2         34.19         34.41         1.03 o
   5  12   2         21.54         24.71         0.87 o
   6  12   2         34.85         33.18         0.97 o
  -5  13   2         21.84         22.18         1.19 o
  -4  13   2          1.17          0.50         0.32 o
  -3  13   2         30.22         29.89         1.08 o
  -2  13   2        325.84        322.77         7.92 o
  -1  13   2         39.33         42.15         2.10 o
   0  13   2          1.48          1.81         0.50 o
   1  13   2         91.78         87.20         1.91 o
   2  13   2         11.98         11.22         0.55 o
   3  13   2          0.85          1.54         0.31 o
   4  13   2         75.28         79.18         2.00 o
   5  13   2          4.70          4.88         0.38 o
  -4  14   2         60.85         55.34         1.86 o
  -3  14   2         49.51         45.13         2.39 o
  -2  14   2         39.08         36.57         1.10 o
  -1  14   2        108.32        107.01         2.53 o
   0  14   2        143.66        150.74         3.96 o
   1  14   2        115.82        116.73         3.10 o
   2  14   2         66.34         60.32         1.46 o
   3  14   2         69.41         63.10         1.50 o
  -2  15   2         36.18         31.17         1.66 o
  -1  15   2         22.15         21.91         0.94 o
   0  15   2        102.20         92.72         2.51 o
   1  15   2         96.96         90.61         2.94 o
  -1 -15   3         22.83         22.01         1.16 o
   0 -15   3         15.81         20.24         0.64 o
  -3 -14   3        120.96        124.84         2.99 o
  -2 -14   3         16.99         17.11         0.60 o
  -1 -14   3         25.88         25.58         0.64 o
   0 -14   3         11.41         11.10         0.42 o
   1 -14   3         20.61         17.71         0.49 o
   2 -14   3         94.44         92.85         1.98 o
   3 -14   3        123.91        120.02         3.25 o
  -5 -13   3         65.46         63.48         1.60 o
  -4 -13   3         14.90         14.76         1.04 o
  -3 -13   3          3.26          4.01         0.31 o
  -2 -13   3          6.21          7.50         0.34 o
  -1 -13   3         50.27         49.16         0.94 o
   0 -13   3         66.77         67.03         1.35 o
   1 -13   3        148.19        146.51         2.54 o
   2 -13   3         15.05         14.78         0.47 o
   3 -13   3         73.52         80.01         1.43 o
   4 -13   3         90.29         91.06         1.61 o
  -6 -12   3         17.44         19.97         0.52 o
  -5 -12   3         19.77         17.67         0.56 o
  -4 -12   3         13.62         13.25         0.46 o
  -3 -12   3         10.56         11.28         0.36 o
  -2 -12   3         68.92         64.07         1.05 o
  -1 -12   3        104.36         97.55         1.60 o
   0 -12   3         33.21         34.01         0.73 o
   1 -12   3          5.94          7.45         0.30 o
   2 -12   3        328.42        312.35         5.44 o
   3 -12   3         45.20         45.99         0.92 o
   4 -12   3         21.68         23.62         0.55 o
   5 -12   3         32.06         34.35         0.84 o
  -7 -11   3          9.43          5.93         0.45 o
  -6 -11   3         55.25         48.53         1.02 o
  -5 -11   3         38.75         37.88         0.88 o
  -4 -11   3        180.28        179.97         2.93 o
  -3 -11   3         50.90         52.23         0.85 o
  -2 -11   3         31.25         31.72         0.79 o
  -1 -11   3          5.61          5.38         0.27 o
   0 -11   3         25.02         25.76         0.57 o
   1 -11   3        327.83        310.45         4.61 o
   2 -11   3         68.01         67.68         1.16 o
   3 -11   3         26.27         27.42         0.66 o
   4 -11   3        199.87        200.84         3.23 o
   5 -11   3         52.58         46.93         0.91 o
   6 -11   3         25.17         26.90         1.40 o
  -7 -10   3         77.29         82.57         2.96 o
  -6 -10   3         23.32         27.18         0.66 o
  -5 -10   3         55.69         56.64         1.22 o
  -4 -10   3        146.15        152.21         2.44 o
  -3 -10   3        181.58        180.43         2.63 o
  -2 -10   3        130.15        128.42         1.80 o
  -1 -10   3         60.88         56.63         0.88 o
   0 -10   3        102.85        104.09         1.60 o
   1 -10   3         23.91         23.47         0.48 o
   2 -10   3        291.30        283.75         3.93 o
   3 -10   3         65.59         63.24         1.03 o
   4 -10   3        130.71        133.43         2.17 o
   5 -10   3          2.70          5.09         0.49 o
   6 -10   3        223.48        239.90         4.50 o
   7 -10   3         65.38         63.02         1.60 o
  -8  -9   3        127.45        129.40         2.71 o
  -7  -9   3         43.68         48.29         1.25 o
  -6  -9   3         42.67         45.61         1.02 o
  -5  -9   3        178.92        174.45         3.04 o
  -4  -9   3        186.33        190.00         2.85 o
  -3  -9   3        421.20        419.02         5.59 o
  -2  -9   3        408.29        404.27         5.07 o
  -1  -9   3          1.29          1.99         0.23 o
   0  -9   3        218.58        205.31         2.67 o
   1  -9   3        229.90        227.15         2.95 o
   2  -9   3        233.78        234.56         3.18 o
   3  -9   3        809.17        842.55        13.21 o
   4  -9   3        178.79        174.98         2.68 o
   5  -9   3         17.07         16.43         0.47 o
   6  -9   3         22.19         24.22         0.56 o
   7  -9   3          0.19          0.36         0.29 o
  -8  -8   3          6.16          7.15         0.36 o
  -7  -8   3         14.76         13.03         0.53 o
  -6  -8   3         70.47         67.11         1.13 o
  -5  -8   3        314.10        314.39         5.11 o
  -4  -8   3        181.33        180.90         2.73 o
  -3  -8   3        180.22        170.27         2.37 o
  -2  -8   3        147.16        144.72         1.90 o
  -1  -8   3        119.06        120.03         1.61 o
   0  -8   3         20.16         20.79         0.40 o
   1  -8   3         15.79         19.78         0.41 o
   2  -8   3        273.11        261.54         3.26 o
   3  -8   3         99.88         94.71         1.40 o
   4  -8   3        254.01        259.14         3.58 o
   5  -8   3        192.45        185.81         4.02 o
   6  -8   3         42.98         39.17         0.71 o
   7  -8   3         76.68         85.26         1.54 o
   8  -8   3         19.17         19.06         0.70 o
  -9  -7   3         16.38         16.81         0.60 o
  -8  -7   3         16.45         15.89         0.52 o
  -7  -7   3        211.38        203.57         3.53 o
  -6  -7   3         16.83         11.97         0.39 o
  -5  -7   3        555.08        569.68         7.77 o
  -4  -7   3        831.18        832.95        11.90 o
  -3  -7   3        144.60        135.26         1.86 o
  -2  -7   3         37.92         34.71         0.55 o
  -1  -7   3        123.16        120.50         1.71 o
   0  -7   3         33.29         41.76         0.90 o
   1  -7   3         22.64         19.62         0.39 o
   2  -7   3        139.19        135.05         1.60 o
   3  -7   3        194.04        197.91         2.30 o
   4  -7   3        413.80        395.58         4.97 o
   5  -7   3        202.09        209.84         2.87 o
   6  -7   3         83.90         71.55         1.16 o
   7  -7   3          3.12          4.51         0.32 o
   8  -7   3         17.15         19.71         0.53 o
  -9  -6   3          3.84          5.96         0.36 o
  -8  -6   3         73.10         73.20         1.59 o
  -7  -6   3         54.88         65.62         1.73 o
  -6  -6   3        124.42        125.34         1.80 o
  -5  -6   3        144.84        149.04         2.01 o
  -4  -6   3         80.48         83.92         1.31 o
  -3  -6   3        530.47        537.99         7.43 o
  -2  -6   3        140.82        149.98         3.20 o
  -1  -6   3        202.28        213.59         6.24 o
   0  -6   3        273.82        294.67         8.21 o
   1  -6   3         26.75         31.07         1.30 o
   2  -6   3        146.90        152.41         2.24 o
   3  -6   3        355.14        377.21         4.24 o
   4  -6   3         11.27         13.48         0.35 o
   5  -6   3        184.14        185.15         2.40 o
   6  -6   3        197.87        212.07         3.80 o
   7  -6   3         84.73         82.14         1.57 o
   8  -6   3         19.25         16.04         0.51 o
   9  -6   3         16.17         15.92         0.59 o
  -9  -5   3          2.45          2.76         0.44 o
  -8  -5   3         23.07         22.11         0.58 o
  -7  -5   3         14.74         18.04         0.56 o
  -6  -5   3         23.68         25.60         0.64 o
  -5  -5   3          1.37          0.95         0.22 o
  -4  -5   3        260.98        246.50         3.65 o
  -3  -5   3       1399.91       1381.80        26.10 o
  -2  -5   3        191.43        226.91         5.63 o
  -1  -5   3        813.84        933.24        22.18 o
   0  -5   3         73.30         81.16         3.08 o
   1  -5   3        807.68        868.46        21.05 o
   2  -5   3        516.99        564.99        13.45 o
   3  -5   3       1659.33       1618.20        28.99 o
   4  -5   3         94.25         97.57         1.17 o
   5  -5   3         66.27         69.10         0.99 o
   6  -5   3         17.17         15.49         0.56 o
   7  -5   3         72.14         70.69         1.14 o
   8  -5   3          3.31          4.41         0.30 o
   9  -5   3         76.44         81.93         1.78 o
  -9  -4   3         41.98         47.40         0.93 o
  -8  -4   3        156.96        155.05         2.92 o
  -7  -4   3        164.53        166.02         2.41 o
  -6  -4   3         57.40         53.02         0.92 o
  -5  -4   3        135.45        140.48         1.98 o
  -4  -4   3       1011.30       1003.56        16.28 o
  -3  -4   3        621.81        632.48        15.71 o
  -2  -4   3         50.58         49.59         1.62 o
  -1  -4   3       1094.02       1120.42        26.79 o
   0  -4   3         29.84         29.46         0.98 o
   1  -4   3        521.92        567.87        13.66 o
   2  -4   3         89.46        106.51         3.21 o
   3  -4   3       1129.79       1245.13        29.07 o
   4  -4   3        301.14        307.98         3.56 o
   5  -4   3          8.80          9.50         0.29 o
   6  -4   3        303.19        314.41         3.97 o
   7  -4   3        109.67        113.30         1.76 o
   8  -4   3          0.59          1.17         0.28 o
   9  -4   3        105.17        105.86         2.06 o
  -9  -3   3          6.07          5.87         0.35 o
  -8  -3   3         67.99         61.93         1.03 o
  -7  -3   3        246.60        240.67         3.39 o
  -6  -3   3        341.99        337.38         4.34 o
  -5  -3   3         99.76         92.90         1.24 o
  -4  -3   3        472.91        550.68        11.46 o
  -3  -3   3        745.81        775.55        20.91 o
  -2  -3   3         87.31         86.88         2.36 o
  -1  -3   3       3209.21       3149.23        74.65 o
   0  -3   3       1424.73       1429.65        33.32 o
   1  -3   3        354.62        352.29         8.49 o
   2  -3   3         85.88         88.32         2.44 o
   3  -3   3        547.29        614.82        16.55 o
   4  -3   3         68.14         70.08         1.08 o
   5  -3   3        100.07         92.58         1.11 o
   6  -3   3        339.46        335.21         3.87 o
   7  -3   3          3.52          1.16         0.27 o
   8  -3   3         33.34         29.95         0.67 o
   9  -3   3          7.71          7.62         0.42 o
 -10  -2   3         15.62         16.37         0.80 o
  -9  -2   3          6.54          5.53         0.36 o
  -8  -2   3         64.41         61.65         1.04 o
  -7  -2   3        734.70        714.67         9.82 o
  -6  -2   3          0.58          0.30         0.28 o
  -5  -2   3         43.44         46.51         0.66 o
  -4  -2   3         90.60        104.24         3.20 o
  -3  -2   3         95.83        105.34         2.86 o
  -2  -2   3        108.53         97.33         2.35 o
  -1  -2   3       1661.81       1527.26        46.60 o
   0  -2   3      16768.95      15179.35       572.75 o
   1  -2   3        669.16        700.03        16.66 o
   2  -2   3       1028.62       1081.40        25.45 o
   3  -2   3         67.54         82.40         2.64 o
   4  -2   3         15.56         22.70         0.77 o
   5  -2   3         70.49         61.87         0.85 o
   6  -2   3         62.96         57.17         0.79 o
   7  -2   3        129.04        134.67         1.95 o
   8  -2   3        101.63        101.69         1.71 o
   9  -2   3         13.30         11.12         0.41 o
 -10  -1   3         42.62         45.07         1.23 o
  -9  -1   3         70.12         71.20         1.33 o
  -8  -1   3        329.16        341.89         5.05 o
  -7  -1   3        283.74        282.57         3.68 o
  -6  -1   3         74.35         63.41         0.92 o
  -5  -1   3        103.75        100.30         1.34 o
  -4  -1   3        511.01        537.66        12.80 o
  -3  -1   3        612.17        626.32        14.72 o
  -2  -1   3        526.49        500.39        13.28 o
  -1  -1   3       4249.41       3910.96       103.01 o
   0  -1   3      16780.21      14349.05       429.80 o
   1  -1   3         48.54         47.42         1.82 o
   2  -1   3          8.23          9.39         0.82 o
   3  -1   3        409.08        418.66        13.74 o
   4  -1   3        665.23        759.53        18.14 o
   5  -1   3         46.10         39.40         0.57 o
   6  -1   3        225.60        213.39         2.51 o
   7  -1   3        239.84        245.38         3.27 o
   8  -1   3         85.56         83.20         1.38 o
   9  -1   3          6.93          5.46         0.36 o
 -10   0   3        129.09        133.81         3.33 o
  -9   0   3          0.79          0.76         0.34 o
  -8   0   3        364.54        375.62         5.96 o
  -7   0   3         77.31         66.68         1.08 o
  -6   0   3        270.11        253.40         3.03 o
  -5   0   3        231.83        241.35         3.02 o
  -4   0   3        680.50        747.54        17.88 o
  -3   0   3         57.16         56.03         1.74 o
  -2   0   3        123.44        114.23         2.95 o
  -1   0   3          8.10         10.08         0.59 o
   0   0   3         15.38         15.01         0.76 o
   1   0   3        855.91        826.89        17.75 o
   2   0   3        308.31        296.76         7.16 o
   3   0   3        304.45        332.71         8.11 o
   4   0   3        116.40        136.14         3.69 o
   5   0   3        122.15        120.56         1.38 o
   6   0   3        983.16        946.75        10.35 o
   7   0   3        770.18        769.76        10.51 o
   8   0   3          7.72          9.93         0.37 o
   9   0   3         10.40          9.68         0.43 o
 -10   1   3         42.66         44.03         1.92 o
  -9   1   3         70.09         71.12         1.34 o
  -8   1   3        330.02        340.72         5.43 o
  -7   1   3        282.96        288.42         4.03 o
  -6   1   3         74.06         65.38         0.91 o
  -5   1   3        103.55        101.58         1.35 o
  -4   1   3        511.48        520.43        14.34 o
  -3   1   3        611.50        609.94        14.71 o
  -2   1   3        526.22        487.35        10.57 o
  -1   1   3       4251.91       3785.26        82.24 o
   0   1   3      16778.75      14860.92       385.67 o
   1   1   3         47.89         45.85         1.27 o
   2   1   3          8.39          9.20         0.70 o
   3   1   3        409.05        407.57         9.94 o
   4   1   3        666.55        769.10        18.20 o
   5   1   3         45.96         38.62         0.53 o
   6   1   3        226.07        213.34         2.55 o
   7   1   3        239.55        243.51         3.26 o
   8   1   3         85.16         85.03         1.75 o
   9   1   3          7.06          6.50         0.38 o
 -10   2   3         15.78         16.18         1.21 o
  -9   2   3          6.59          6.33         0.39 o
  -8   2   3         64.73         61.86         1.14 o
  -7   2   3        735.23        728.84        10.55 o
  -6   2   3          0.63          0.46         0.24 o
  -5   2   3         42.94         47.59         0.73 o
  -4   2   3         91.03         98.73         2.88 o
  -3   2   3         95.27        105.65         4.88 o
  -2   2   3        108.88         93.57         2.88 o
  -1   2   3       1662.48       1491.54        39.63 o
   0   2   3      16768.04      15317.94       398.51 o
   1   2   3        668.03        712.20        15.35 o
   2   2   3       1030.83       1086.90        27.82 o
   3   2   3         67.51         78.55         2.35 o
   4   2   3         15.85         21.90         0.53 o
   5   2   3         70.41         60.85         0.77 o
   6   2   3         63.58         57.53         0.75 o
   7   2   3        128.53        132.41         2.04 o
   8   2   3        100.79        103.48         1.72 o
   9   2   3         13.47         12.09         0.48 o
  -9   3   3          6.09          6.39         0.35 o
  -8   3   3         67.70         59.83         1.13 o
  -7   3   3        245.97        244.68         3.47 o
  -6   3   3        342.85        349.69         4.31 o
  -5   3   3         99.62         95.42         1.31 o
  -4   3   3        472.84        533.11         9.11 o
  -3   3   3        748.08        798.12        21.13 o
  -2   3   3         87.21         85.30         2.40 o
  -1   3   3       3211.73       3089.16        74.58 o
   0   3   3       1425.11       1408.49        51.41 o
   1   3   3        355.57        348.24         8.51 o
   2   3   3         85.04         83.36         2.40 o
   3   3   3        545.40        604.62        18.73 o
   4   3   3         68.68         69.32         1.02 o
   5   3   3         99.96         92.70         1.11 o
   6   3   3        339.24        333.91         3.99 o
   7   3   3          3.52          1.32         0.31 o
   8   3   3         33.57         32.57         0.77 o
   9   3   3          7.65          7.33         0.39 o
  -9   4   3         42.09         46.80         1.03 o
  -8   4   3        157.02        150.16         2.52 o
  -7   4   3        164.39        165.76         2.43 o
  -6   4   3         57.09         54.64         0.85 o
  -5   4   3        135.70        138.24         1.72 o
  -4   4   3       1011.83        988.02        12.82 o
  -3   4   3        621.04        679.57        15.71 o
  -2   4   3         50.57         50.11         1.67 o
  -1   4   3       1093.25       1139.85        26.55 o
   0   4   3         29.79         30.54         1.22 o
   1   4   3        522.10        572.45        13.74 o
   2   4   3         89.95        102.20         2.89 o
   3   4   3       1129.80       1194.67        32.30 o
   4   4   3        301.30        307.51         3.44 o
   5   4   3          8.71          9.51         0.25 o
   6   4   3        303.85        315.65         3.79 o
   7   4   3        109.14        113.93         1.89 o
   8   4   3          0.55          2.19         0.71 o
   9   4   3        105.01        107.52         2.09 o
  -9   5   3          2.50          3.40         0.40 o
  -8   5   3         22.91         21.68         0.57 o
  -7   5   3         14.86         17.75         0.52 o
  -6   5   3         23.71         26.81         0.55 o
  -5   5   3          1.40          1.63         0.30 o
  -4   5   3        262.56        247.64         2.92 o
  -3   5   3       1402.88       1381.55        33.38 o
  -2   5   3        189.95        215.61         5.60 o
  -1   5   3        812.59        927.72        21.97 o
   0   5   3         73.13         81.24         2.68 o
   1   5   3        806.09        903.65        21.19 o
   2   5   3        514.64        545.39        13.49 o
   3   5   3       1655.95       1581.34        25.73 o
   4   5   3         94.00         99.19         1.18 o
   5   5   3         66.12         68.52         0.87 o
   6   5   3         17.28         14.78         0.40 o
   7   5   3         71.68         69.85         1.16 o
   8   5   3          3.20          3.99         0.38 o
   9   5   3         76.01         81.08         1.81 o
  -9   6   3          3.88          6.30         0.36 o
  -8   6   3         73.23         70.00         1.35 o
  -7   6   3         55.04         63.21         1.27 o
  -6   6   3        124.98        131.76         2.05 o
  -5   6   3        145.43        149.26         1.99 o
  -4   6   3         81.09         85.21         1.22 o
  -3   6   3        530.26        541.05         5.90 o
  -2   6   3        140.37        148.71         2.32 o
  -1   6   3        202.80        220.17         6.19 o
   0   6   3        273.12        288.53         8.25 o
   1   6   3         26.97         32.06         1.45 o
   2   6   3        147.47        154.08         2.60 o
   3   6   3        354.93        381.64         5.10 o
   4   6   3         11.26         13.65         0.33 o
   5   6   3        183.49        187.32         2.25 o
   6   6   3        196.90        204.52         2.68 o
   7   6   3         84.02         81.28         1.41 o
   8   6   3         19.55         15.80         0.51 o
   9   6   3         16.12         16.33         0.88 o
  -9   7   3         16.19         17.77         0.61 o
  -8   7   3         16.63         15.78         0.91 o
  -7   7   3        211.67        199.49         3.56 o
  -6   7   3         17.00         11.49         0.43 o
  -5   7   3        554.56        551.22         8.91 o
  -4   7   3        830.79        852.51         9.76 o
  -3   7   3        144.44        136.52         1.63 o
  -2   7   3         37.88         34.45         0.53 o
  -1   7   3        122.79        124.83         1.61 o
   0   7   3         33.45         42.83         0.61 o
   1   7   3         22.58         19.66         0.34 o
   2   7   3        139.14        135.28         1.60 o
   3   7   3        194.45        197.69         2.34 o
   4   7   3        413.20        397.50         4.66 o
   5   7   3        202.09        217.45         2.63 o
   6   7   3         83.60         72.07         1.20 o
   7   7   3          3.10          4.39         0.32 o
   8   7   3         17.12         19.63         0.58 o
  -8   8   3          6.13          7.15         0.35 o
  -7   8   3         14.78         13.84         0.52 o
  -6   8   3         70.48         67.41         1.33 o
  -5   8   3        313.61        297.64         5.86 o
  -4   8   3        181.93        178.63         2.45 o
  -3   8   3        180.46        174.26         2.01 o
  -2   8   3        147.11        144.86         1.77 o
  -1   8   3        119.07        122.07         1.49 o
   0   8   3         20.13         20.76         0.40 o
   1   8   3         15.74         21.04         0.41 o
   2   8   3        273.32        261.49         2.97 o
   3   8   3         99.66         95.79         1.66 o
   4   8   3        254.27        263.10         3.06 o
   5   8   3        192.21        192.74         2.35 o
   6   8   3         42.97         38.35         0.82 o
   7   8   3         76.64         84.83         1.56 o
   8   8   3         19.05         20.52         0.61 o
  -8   9   3        127.44        125.92         4.08 o
  -7   9   3         43.52         49.03         1.33 o
  -6   9   3         42.60         45.90         0.97 o
  -5   9   3        179.05        172.81         3.16 o
  -4   9   3        186.11        188.10         2.72 o
  -3   9   3        421.44        430.45         5.81 o
  -2   9   3        408.01        401.89         4.85 o
  -1   9   3          1.22          2.12         0.20 o
   0   9   3        218.42        209.25         2.57 o
   1   9   3        230.50        236.44         2.88 o
   2   9   3        234.20        230.45         2.76 o
   3   9   3        808.83        853.53        11.42 o
   4   9   3        179.02        176.43         2.41 o
   5   9   3         16.95         16.74         0.53 o
   6   9   3         22.30         22.74         0.65 o
   7   9   3          0.18         -0.15         0.29 o
  -7  10   3         76.99         83.97         1.86 o
  -6  10   3         23.05         27.51         0.75 o
  -5  10   3         55.32         53.62         1.12 o
  -4  10   3        145.17        147.26         2.75 o
  -3  10   3        182.01        184.23         2.88 o
  -2  10   3        130.59        129.19         1.94 o
  -1  10   3         61.24         56.11         0.93 o
   0  10   3        102.46        102.47         1.45 o
   1  10   3         23.62         23.87         0.50 o
   2  10   3        290.52        280.47         3.94 o
   3  10   3         65.42         61.90         1.13 o
   4  10   3        130.41        132.43         2.23 o
   5  10   3          2.67          4.17         0.32 o
   6  10   3        224.72        234.54         4.14 o
   7  10   3         66.09         60.55         1.63 o
  -7  11   3          9.38          7.14         0.64 o
  -6  11   3         55.14         49.93         1.07 o
  -5  11   3         39.03         36.97         1.02 o
  -4  11   3        179.58        185.22         4.22 o
  -3  11   3         51.60         54.98         1.11 o
  -2  11   3         31.28         31.88         0.68 o
  -1  11   3          5.57          5.55         0.28 o
   0  11   3         25.01         25.78         0.55 o
   1  11   3        327.53        316.37         6.35 o
   2  11   3         67.27         65.49         1.70 o
   3  11   3         26.31         26.52         0.70 o
   4  11   3        200.39        204.50         4.01 o
   5  11   3         52.62         45.64         0.94 o
   6  11   3         25.29         25.59         0.74 o
  -6  12   3         17.29         21.02         0.86 o
  -5  12   3         19.98         17.63         0.63 o
  -4  12   3         13.58         14.29         0.53 o
  -3  12   3         10.50         11.03         0.50 o
  -2  12   3         68.85         64.92         1.42 o
  -1  12   3        104.03         93.99         1.83 o
   0  12   3         33.44         32.50         0.80 o
   1  12   3          5.88          7.35         0.36 o
   2  12   3        327.91        308.06         5.54 o
   3  12   3         45.29         47.10         1.07 o
   4  12   3         21.64         23.50         0.66 o
   5  12   3         32.19         34.06         0.79 o
  -5  13   3         64.99         60.15         1.68 o
  -4  13   3         15.26         14.45         0.60 o
  -3  13   3          3.06          5.21         1.15 o
  -2  13   3          5.97          7.46         0.41 o
  -1  13   3         50.11         46.43         1.38 o
   0  13   3         66.77         67.05         1.46 o
   1  13   3        148.37        148.04         2.99 o
   2  13   3         14.60         13.66         0.53 o
   3  13   3         73.37         80.40         2.30 o
   4  13   3         89.63         94.30         2.05 o
  -3  14   3        120.76        119.79         3.20 o
  -2  14   3         17.04         17.66         0.84 o
  -1  14   3         25.75         24.91         1.07 o
   0  14   3         11.38         12.29         0.52 o
   1  14   3         20.61         16.99         0.54 o
   2  14   3         94.96         91.63         2.11 o
   3  14   3        123.80        118.40         3.07 o
  -1  15   3         22.89         19.37         1.14 o
   0  15   3         15.82         19.05         1.20 o
  -3 -14   4         53.59         48.38         2.30 o
  -2 -14   4         46.36         45.40         2.57 o
  -1 -14   4         12.47         15.66         0.46 o
   0 -14   4         66.51         66.34         1.19 o
   1 -14   4         80.51         76.17         1.71 o
   2 -14   4        148.10        142.24         2.91 o
   3 -14   4         62.20         60.10         2.61 o
  -4 -13   4         24.51         24.71         0.61 o
  -3 -13   4         49.46         46.69         1.01 o
  -2 -13   4         27.98         29.07         1.03 o
  -1 -13   4        118.50        126.44         2.19 o
   0 -13   4         42.70         43.86         0.88 o
   1 -13   4         80.26         79.72         1.42 o
   2 -13   4         15.68         13.73         0.80 o
   3 -13   4         45.13         41.30         0.82 o
   4 -13   4         63.54         55.99         1.47 o
  -5 -12   4        113.70        114.09         1.99 o
  -4 -12   4         12.99         11.99         0.38 o
  -3 -12   4        144.02        148.36         2.37 o
  -2 -12   4         66.16         61.40         1.11 o
  -1 -12   4        107.30        101.90         1.66 o
   0 -12   4         53.31         50.18         0.91 o
   1 -12   4         11.18          9.22         0.35 o
   2 -12   4         57.20         59.30         0.97 o
   3 -12   4         56.37         57.47         1.06 o
   4 -12   4         32.25         30.68         0.64 o
   5 -12   4         47.34         50.00         1.00 o
  -6 -11   4         25.31         21.03         0.55 o
  -5 -11   4         29.40         29.43         0.75 o
  -4 -11   4         24.61         24.44         0.59 o
  -3 -11   4         90.25         93.01         1.68 o
  -2 -11   4        534.63        539.77         8.51 o
  -1 -11   4         31.00         35.05         0.65 o
   0 -11   4        115.67        119.00         1.76 o
   1 -11   4        239.98        231.14         3.75 o
   2 -11   4        109.02        112.47         1.84 o
   3 -11   4          1.15          1.34         0.26 o
   4 -11   4         64.56         72.52         1.33 o
   5 -11   4         88.93         92.12         1.55 o
   6 -11   4          0.04          0.13         0.33 o
  -7 -10   4         40.24         39.97         0.97 o
  -6 -10   4          2.42          2.33         0.30 o
  -5 -10   4        155.75        155.09         2.72 o
  -4 -10   4         55.63         55.73         1.01 o
  -3 -10   4         92.21         88.06         1.55 o
  -2 -10   4        530.67        524.10         7.25 o
  -1 -10   4         71.67         62.41         0.96 o
   0 -10   4         31.46         32.91         0.61 o
   1 -10   4          0.37          0.17         0.20 o
   2 -10   4        365.62        358.45         4.98 o
   3 -10   4         64.40         62.93         1.19 o
   4 -10   4        177.53        185.23         3.18 o
   5 -10   4          0.38          0.83         0.28 o
   6 -10   4         66.01         69.98         1.64 o
   7 -10   4         97.95        107.16         3.20 o
  -8  -9   4         79.93         78.12         1.93 o
  -7  -9   4         29.25         31.17         0.78 o
  -6  -9   4         81.69         79.02         1.29 o
  -5  -9   4         47.28         53.97         1.00 o
  -4  -9   4        107.64        102.97         1.65 o
  -3  -9   4        613.36        635.32         9.49 o
  -2  -9   4         96.59         93.77         1.31 o
  -1  -9   4         29.65         32.39         0.53 o
   0  -9   4         19.52         19.50         0.41 o
   1  -9   4         50.19         48.03         0.77 o
   2  -9   4        864.12        878.27        10.69 o
   3  -9   4         43.46         47.36         0.89 o
   4  -9   4        343.52        344.06         5.66 o
   5  -9   4         73.54         79.10         1.49 o
   6  -9   4         54.07         51.15         0.92 o
   7  -9   4         33.44         33.72         0.75 o
  -8  -8   4         13.24         12.99         0.46 o
  -7  -8   4         19.34         14.26         0.51 o
  -6  -8   4          0.46          0.93         0.30 o
  -5  -8   4         48.39         48.03         0.91 o
  -4  -8   4        610.66        587.58         9.40 o
  -3  -8   4         52.22         53.40         0.85 o
  -2  -8   4        324.08        316.92         3.88 o
  -1  -8   4         17.06         13.58         0.32 o
   0  -8   4         47.80         42.98         0.65 o
   1  -8   4        157.80        157.72         1.91 o
   2  -8   4        317.46        308.05         3.84 o
   3  -8   4        309.44        314.01         3.79 o
   4  -8   4        574.36        594.79         8.21 o
   5  -8   4         41.36         36.99         0.76 o
   6  -8   4          6.04          4.54         0.30 o
   7  -8   4         85.67         82.35         1.48 o
   8  -8   4         12.24         12.41         0.65 o
  -8  -7   4         44.60         40.07         0.82 o
  -7  -7   4          5.30          7.46         0.40 o
  -6  -7   4        103.00         94.23         1.54 o
  -5  -7   4        168.99        175.88         2.39 o
  -4  -7   4        458.73        473.17         6.05 o
  -3  -7   4         54.19         53.54         0.84 o
  -2  -7   4         15.98         13.55         0.30 o
  -1  -7   4          9.74         12.17         0.34 o
   0  -7   4         59.80         52.60         0.78 o
   1  -7   4         56.25         56.54         0.83 o
   2  -7   4        106.89        107.88         1.36 o
   3  -7   4        137.83        145.62         1.77 o
   4  -7   4        338.58        334.34         3.78 o
   5  -7   4        479.47        480.74         9.67 o
   6  -7   4         48.94         42.51         0.81 o
   7  -7   4         81.35         83.24         1.50 o
   8  -7   4          0.83          1.36         0.31 o
  -9  -6   4         25.81         22.67         0.62 o
  -8  -6   4         56.58         58.54         1.23 o
  -7  -6   4         20.57         21.82         0.63 o
  -6  -6   4        157.25        135.52         2.05 o
  -5  -6   4        227.21        232.59         3.02 o
  -4  -6   4         57.62         46.96         0.75 o
  -3  -6   4        138.04        132.59         1.84 o
  -2  -6   4        191.24        178.30         2.29 o
  -1  -6   4        207.30        207.63         3.35 o
   0  -6   4        106.18         90.77         1.76 o
   1  -6   4         13.62         13.65         0.34 o
   2  -6   4        161.13        157.49         1.92 o
   3  -6   4         47.30         50.53         0.73 o
   4  -6   4        367.33        348.08         4.06 o
   5  -6   4        287.50        270.96         3.23 o
   6  -6   4         27.19         17.48         0.47 o
   7  -6   4        112.15         98.45         1.69 o
   8  -6   4         21.07         20.99         0.53 o
  -9  -5   4          7.88          8.51         0.35 o
  -8  -5   4         36.88         39.49         0.88 o
  -7  -5   4        309.66        300.77         4.49 o
  -6  -5   4        153.63        146.62         2.11 o
  -5  -5   4         78.58         79.62         1.13 o
  -4  -5   4         96.76         91.17         1.21 o
  -3  -5   4         45.13         53.95         0.99 o
  -2  -5   4        179.06        196.22         5.04 o
  -1  -5   4       2206.39       2439.68        57.08 o
   0  -5   4       4622.56       5143.59       153.64 o
   1  -5   4        150.81        158.28         4.68 o
   2  -5   4         66.80         67.21         0.96 o
   3  -5   4        332.07        334.51         3.82 o
   4  -5   4        550.20        578.61         6.64 o
   5  -5   4         65.67         63.17         0.86 o
   6  -5   4        307.33        289.15         5.00 o
   7  -5   4        433.42        429.90         7.31 o
   8  -5   4          6.65          5.86         0.32 o
   9  -5   4         19.91         24.30         0.74 o
  -9  -4   4         73.11         75.14         2.17 o
  -8  -4   4        120.26        129.70         2.27 o
  -7  -4   4        268.99        258.83         3.81 o
  -6  -4   4         60.99         60.83         0.92 o
  -5  -4   4        115.85        125.56         1.62 o
  -4  -4   4        493.99        489.24         6.97 o
  -3  -4   4        206.21        197.71         4.63 o
  -2  -4   4        390.07        420.78        10.28 o
  -1  -4   4        758.85        835.00        19.89 o
   0  -4   4       1065.98       1171.50        27.77 o
   1  -4   4       1053.78       1194.72        28.28 o
   2  -4   4        422.49        444.22        10.74 o
   3  -4   4        542.47        532.42         6.33 o
   4  -4   4        215.67        222.17         2.71 o
   5  -4   4          7.43          6.10         0.26 o
   6  -4   4         17.75         20.67         0.43 o
   7  -4   4         71.50         78.08         1.26 o
   8  -4   4         30.63         33.83         0.69 o
   9  -4   4         82.84         84.47         1.84 o
  -9  -3   4         20.49         21.81         0.73 o
  -8  -3   4        404.56        405.08         5.95 o
  -7  -3   4        159.99        161.56         2.66 o
  -6  -3   4         81.38         80.14         1.07 o
  -5  -3   4        445.61        441.94         5.09 o
  -4  -3   4        792.94        829.59        10.03 o
  -3  -3   4        160.07        177.20         6.04 o
  -2  -3   4        423.60        428.30        11.26 o
  -1  -3   4       1859.75       1943.76        51.60 o
   0  -3   4       1786.22       1852.57        40.01 o
   1  -3   4        402.33        407.38         9.87 o
   2  -3   4        265.14        287.75         7.87 o
   3  -3   4         33.73         36.39         1.18 o
   4  -3   4        100.64         95.22         1.17 o
   5  -3   4        131.53        123.96         1.59 o
   6  -3   4         11.54          9.02         0.28 o
   7  -3   4         21.53         17.58         0.47 o
   8  -3   4         53.40         51.71         0.94 o
   9  -3   4         49.06         51.62         1.07 o
  -9  -2   4          2.19          3.08         0.38 o
  -8  -2   4         79.53         77.83         1.39 o
  -7  -2   4         61.65         54.97         0.92 o
  -6  -2   4        210.79        199.14         2.41 o
  -5  -2   4          5.67          6.20         0.22 o
  -4  -2   4        384.49        377.83         6.17 o
  -3  -2   4        901.56        990.29        23.33 o
  -2  -2   4        119.46        122.17         2.92 o
  -1  -2   4        227.41        235.64         6.29 o
   0  -2   4        295.87        272.39         6.67 o
   1  -2   4         39.81         32.71         1.16 o
   2  -2   4        362.12        387.43         9.42 o
   3  -2   4        528.90        635.41        17.61 o
   4  -2   4        208.44        220.00         2.63 o
   5  -2   4        106.58        106.33         1.31 o
   6  -2   4        177.46        176.23         2.22 o
   7  -2   4        700.81        697.07         9.95 o
   8  -2   4         36.66         36.42         0.74 o
   9  -2   4         44.80         54.14         1.41 o
 -10  -1   4         42.04         41.23         1.13 o
  -9  -1   4         29.63         26.86         0.67 o
  -8  -1   4        131.89        133.51         2.18 o
  -7  -1   4        391.23        390.75         5.47 o
  -6  -1   4         61.00         57.85         0.82 o
  -5  -1   4         15.45         14.47         0.34 o
  -4  -1   4        213.93        234.94         3.82 o
  -3  -1   4         57.63         57.73         1.81 o
  -2  -1   4        135.06        135.83         3.99 o
  -1  -1   4        314.00        287.86         8.04 o
   0  -1   4         79.43         81.36         2.02 o
   1  -1   4         36.44         34.37         1.18 o
   2  -1   4         67.40         68.09         1.78 o
   3  -1   4        542.49        604.77        16.16 o
   4  -1   4        116.13        126.46         1.65 o
   5  -1   4         31.68         30.40         0.69 o
   6  -1   4         77.84         77.51         1.25 o
   7  -1   4          9.29         10.36         0.35 o
   8  -1   4         62.64         55.21         1.24 o
   9  -1   4         31.94         32.39         0.70 o
 -10   0   4          5.25          7.18         0.45 o
  -9   0   4        182.35        186.77         3.26 o
  -8   0   4         96.40         97.78         1.66 o
  -7   0   4        717.04        721.05         9.81 o
  -6   0   4         72.36         61.67         0.92 o
  -5   0   4        136.37        126.37         1.60 o
  -4   0   4        234.87        273.40         5.24 o
  -3   0   4         68.42         59.54         1.86 o
  -2   0   4         17.66         21.50         0.94 o
  -1   0   4        680.74        695.68        15.05 o
   0   0   4       1289.16       1323.89        28.41 o
   1   0   4        184.29        143.26         3.31 o
   2   0   4         46.36         67.22         1.96 o
   3   0   4          3.99          5.56         0.72 o
   4   0   4        240.82        245.54         2.90 o
   5   0   4         30.55         31.47         0.53 o
   6   0   4        246.64        215.73         2.59 o
   7   0   4        538.90        538.19         6.71 o
   8   0   4          4.85          5.81         0.31 o
   9   0   4        326.88        332.55         7.47 o
 -10   1   4         41.88         40.45         1.38 o
  -9   1   4         29.66         28.04         0.92 o
  -8   1   4        132.30        130.06         2.21 o
  -7   1   4        392.71        393.89         5.48 o
  -6   1   4         60.29         58.24         0.86 o
  -5   1   4         15.61         14.17         0.40 o
  -4   1   4        213.59        232.42         5.18 o
  -3   1   4         57.43         57.06         1.80 o
  -2   1   4        134.81        133.28         3.12 o
  -1   1   4        314.88        292.14         5.90 o
   0   1   4         79.28         79.25         2.01 o
   1   1   4         36.30         35.45         1.10 o
   2   1   4         67.08         66.93         2.23 o
   3   1   4        543.50        593.57        14.30 o
   4   1   4        116.28        127.23         1.55 o
   5   1   4         32.24         31.63         0.51 o
   6   1   4         78.45         77.36         0.98 o
   7   1   4          9.18         10.31         0.35 o
   8   1   4         62.52         54.81         1.02 o
   9   1   4         31.70         32.62         0.77 o
  -9   2   4          2.20          3.57         0.32 o
  -8   2   4         79.81         77.23         1.38 o
  -7   2   4         61.90         54.77         0.91 o
  -6   2   4        211.39        201.97         2.58 o
  -5   2   4          5.66          6.39         0.23 o
  -4   2   4        384.34        383.53         6.36 o
  -3   2   4        902.69        978.31        30.23 o
  -2   2   4        119.13        118.33         3.51 o
  -1   2   4        226.12        219.85         4.60 o
   0   2   4        296.92        275.29         5.75 o
   1   2   4         39.89         32.57         1.22 o
   2   2   4        361.52        389.22         9.42 o
   3   2   4        529.16        618.94        14.95 o
   4   2   4        209.00        221.09         2.52 o
   5   2   4        106.01        103.32         1.24 o
   6   2   4        177.11        175.95         2.05 o
   7   2   4        701.05        704.25         9.80 o
   8   2   4         36.63         36.40         0.81 o
   9   2   4         44.85         50.24         1.09 o
  -9   3   4         20.47         20.86         0.58 o
  -8   3   4        405.51        403.51         6.08 o
  -7   3   4        159.78        163.92         2.37 o
  -6   3   4         80.73         79.71         1.08 o
  -5   3   4        445.27        432.10         5.10 o
  -4   3   4        793.28        837.38        10.47 o
  -3   3   4        159.90        178.53         4.68 o
  -2   3   4        421.43        406.24        10.05 o
  -1   3   4       1860.80       1954.44        46.02 o
   0   3   4       1785.79       1873.92        54.25 o
   1   3   4        402.56        404.86         9.89 o
   2   3   4        265.29        279.07         7.02 o
   3   3   4         33.60         34.96         1.41 o
   4   3   4        100.52         94.86         1.18 o
   5   3   4        132.69        128.17         1.54 o
   6   3   4         11.46          9.49         0.29 o
   7   3   4         21.58         18.13         0.52 o
   8   3   4         53.19         51.81         0.97 o
   9   3   4         49.25         52.16         1.07 o
  -9   4   4         73.67         77.11         1.52 o
  -8   4   4        120.51        129.03         2.16 o
  -7   4   4        268.94        261.51         3.88 o
  -6   4   4         60.99         63.78         0.91 o
  -5   4   4        115.63        125.07         1.63 o
  -4   4   4        493.37        491.38         5.66 o
  -3   4   4        205.78        200.60         4.58 o
  -2   4   4        391.13        422.09        10.22 o
  -1   4   4        759.30        829.54        19.68 o
   0   4   4       1065.12       1177.11        35.20 o
   1   4   4       1055.83       1191.03        28.40 o
   2   4   4        423.20        434.46        10.74 o
   3   4   4        542.58        510.44         7.53 o
   4   4   4        215.50        222.18         2.61 o
   5   4   4          7.37          6.08         0.25 o
   6   4   4         17.97         20.04         0.42 o
   7   4   4         71.47         78.46         1.36 o
   8   4   4         30.24         35.09         0.79 o
   9   4   4         82.39         83.83         2.13 o
  -9   5   4          8.08          9.22         1.06 o
  -8   5   4         37.40         40.50         0.86 o
  -7   5   4        310.33        297.74         4.53 o
  -6   5   4        153.11        152.41         1.97 o
  -5   5   4         78.17         79.09         1.09 o
  -4   5   4         96.77         91.12         1.11 o
  -3   5   4         45.55         55.43         0.80 o
  -2   5   4        179.20        189.16         4.34 o
  -1   5   4       2208.99       2402.98        56.55 o
   0   5   4       4621.35       4833.37       118.88 o
   1   5   4        151.26        155.37         4.21 o
   2   5   4         66.50         66.92         0.90 o
   3   5   4        332.86        328.58         3.91 o
   4   5   4        550.75        582.16         6.88 o
   5   5   4         65.92         63.89         0.84 o
   6   5   4        307.73        292.07         3.42 o
   7   5   4        433.42        428.58         6.73 o
   8   5   4          6.53          5.87         0.33 o
   9   5   4         19.53         23.00         0.76 o
  -9   6   4         25.76         22.28         0.63 o
  -8   6   4         56.46         58.52         1.15 o
  -7   6   4         20.61         21.25         0.59 o
  -6   6   4        157.34        139.60         2.43 o
  -5   6   4        227.17        228.92         2.86 o
  -4   6   4         57.75         47.60         0.65 o
  -3   6   4        137.45        135.72         1.60 o
  -2   6   4        191.66        180.76         2.17 o
  -1   6   4        207.02        202.37         2.73 o
   0   6   4        106.22         91.26         1.20 o
   1   6   4         13.48         14.93         0.31 o
   2   6   4        161.28        158.69         1.91 o
   3   6   4         47.25         50.40         0.71 o
   4   6   4        367.27        351.56         4.05 o
   5   6   4        287.86        283.30         3.29 o
   6   6   4         27.24         18.58         0.49 o
   7   6   4        112.13         97.65         1.54 o
   8   6   4         21.12         21.69         0.65 o
  -8   7   4         44.52         39.18         0.83 o
  -7   7   4          5.49          7.83         0.39 o
  -6   7   4        102.43         98.26         1.82 o
  -5   7   4        168.48        171.80         2.21 o
  -4   7   4        458.93        484.79         5.59 o
  -3   7   4         54.37         55.60         0.77 o
  -2   7   4         15.80         13.06         0.34 o
  -1   7   4          9.85         12.75         0.30 o
   0   7   4         59.99         53.37         0.71 o
   1   7   4         56.18         57.15         0.75 o
   2   7   4        106.64        108.61         1.32 o
   3   7   4        137.73        146.86         1.87 o
   4   7   4        339.00        340.64         3.90 o
   5   7   4        481.24        499.88         5.88 o
   6   7   4         48.79         41.08         0.67 o
   7   7   4         81.63         81.99         1.52 o
   8   7   4          0.85          1.65         0.32 o
  -8   8   4         13.26         12.92         0.45 o
  -7   8   4         19.21         15.42         0.54 o
  -6   8   4          0.46          0.62         0.27 o
  -5   8   4         48.12         47.37         0.78 o
  -4   8   4        609.67        598.10         7.33 o
  -3   8   4         51.34         54.35         0.80 o
  -2   8   4        321.94        320.49         4.07 o
  -1   8   4         17.33         14.17         0.34 o
   0   8   4         47.68         43.75         0.65 o
   1   8   4        158.33        158.62         1.90 o
   2   8   4        319.22        310.86         3.68 o
   3   8   4        310.30        322.86         4.36 o
   4   8   4        575.21        590.28         7.23 o
   5   8   4         41.39         37.38         0.58 o
   6   8   4          5.99          4.00         0.31 o
   7   8   4         85.12         81.86         1.50 o
   8   8   4         12.42         13.44         0.56 o
  -8   9   4         80.27         77.76         2.71 o
  -7   9   4         29.66         32.24         1.49 o
  -6   9   4         81.15         80.62         1.67 o
  -5   9   4         47.34         53.83         1.01 o
  -4   9   4        107.32        103.38         1.56 o
  -3   9   4        614.18        649.07         7.67 o
  -2   9   4         97.06         95.18         1.29 o
  -1   9   4         29.31         33.35         0.55 o
   0   9   4         19.44         19.92         0.44 o
   1   9   4         50.43         50.95         0.72 o
   2   9   4        863.50        880.20        10.69 o
   3   9   4         43.22         47.57         0.79 o
   4   9   4        344.41        346.62         4.16 o
   5   9   4         73.45         78.39         1.20 o
   6   9   4         54.35         50.17         1.04 o
   7   9   4         33.43         32.89         0.77 o
  -7  10   4         40.01         38.98         0.97 o
  -6  10   4          2.37          2.65         0.33 o
  -5  10   4        155.53        155.12         3.16 o
  -4  10   4         55.83         55.01         1.05 o
  -3  10   4         91.98         88.22         1.32 o
  -2  10   4        531.37        534.19         6.75 o
  -1  10   4         71.62         62.21         0.95 o
   0  10   4         31.65         33.50         0.59 o
   1  10   4          0.36          1.10         0.23 o
   2  10   4        365.98        356.35         5.42 o
   3  10   4         64.90         62.58         1.05 o
   4  10   4        178.23        181.65         2.79 o
   5  10   4          0.35          1.21         0.28 o
   6  10   4         66.08         68.96         1.30 o
   7  10   4         98.16        107.28         3.20 o
  -6  11   4         24.99         22.38         0.95 o
  -5  11   4         29.29         28.55         0.77 o
  -4  11   4         24.68         24.94         0.65 o
  -3  11   4         90.67         90.58         2.03 o
  -2  11   4        536.05        537.38         7.65 o
  -1  11   4         31.07         35.55         0.63 o
   0  11   4        115.65        120.41         2.38 o
   1  11   4        239.70        234.90         3.69 o
   2  11   4        108.84        111.20         1.93 o
   3  11   4          1.17          0.78         0.24 o
   4  11   4         65.09         72.86         1.39 o
   5  11   4         89.64         91.78         2.02 o
   6  11   4          0.05          0.38         0.41 o
  -5  12   4        113.84        113.16         3.57 o
  -4  12   4         12.88         13.03         0.89 o
  -3  12   4        144.09        145.28         3.65 o
  -2  12   4         65.94         60.34         1.75 o
  -1  12   4        106.68         97.88         1.72 o
   0  12   4         53.35         49.56         0.94 o
   1  12   4         11.39          9.42         0.38 o
   2  12   4         56.89         61.11         1.31 o
   3  12   4         56.33         55.68         1.26 o
   4  12   4         32.18         31.19         0.75 o
   5  12   4         47.24         48.93         1.40 o
  -4  13   4         24.58         24.75         1.69 o
  -3  13   4         49.57         48.64         1.31 o
  -2  13   4         27.75         28.55         0.82 o
  -1  13   4        118.95        123.24         2.55 o
   0  13   4         42.47         45.11         1.04 o
   1  13   4         80.01         78.10         1.54 o
   2  13   4         15.66         14.67         0.51 o
   3  13   4         45.24         43.82         1.05 o
   4  13   4         63.32         59.78         1.75 o
  -3  14   4         53.75         46.23         2.31 o
  -2  14   4         46.39         43.06         1.26 o
  -1  14   4         12.27         15.50         0.70 o
   0  14   4         66.66         66.54         1.58 o
   1  14   4         80.79         74.63         1.77 o
   2  14   4        148.11        136.79         4.38 o
   3  14   4         62.13         57.44         2.66 o
  -2 -14   5         51.67         49.28         1.27 o
  -1 -14   5         90.65         98.26         2.61 o
   0 -14   5         11.87          9.94         0.40 o
   1 -14   5         45.49         48.38         1.48 o
   2 -14   5          6.02          7.44         0.34 o
  -4 -13   5          1.37          1.91         0.37 o
  -3 -13   5         37.82         37.52         1.32 o
  -2 -13   5        114.01        109.03         2.22 o
  -1 -13   5         48.01         47.13         0.99 o
   0 -13   5        130.46        133.81         2.29 o
   1 -13   5         14.41         16.29         0.45 o
   2 -13   5         68.90         66.75         1.28 o
   3 -13   5         50.48         49.75         1.12 o
  -5 -12   5         12.37         11.39         0.46 o
  -4 -12   5          1.86          2.01         0.33 o
  -3 -12   5         12.78         10.92         0.37 o
  -2 -12   5          0.06          0.20         0.26 o
  -1 -12   5         58.22         56.73         1.01 o
   0 -12   5         72.03         68.10         1.18 o
   1 -12   5         79.80         81.78         1.46 o
   2 -12   5          9.12          9.94         0.36 o
   3 -12   5          8.15          6.48         0.32 o
   4 -12   5         30.56         30.46         0.78 o
   5 -12   5         28.25         29.41         1.01 o
  -6 -11   5         16.79         16.41         0.58 o
  -5 -11   5         13.02         12.04         0.49 o
  -4 -11   5         30.48         30.22         0.73 o
  -3 -11   5         43.96         45.95         0.94 o
  -2 -11   5         35.64         34.58         0.71 o
  -1 -11   5         61.87         61.53         1.10 o
   0 -11   5         36.71         42.72         0.78 o
   1 -11   5         83.36         75.18         1.14 o
   2 -11   5         84.66         81.59         1.39 o
   3 -11   5         62.19         63.36         1.20 o
   4 -11   5         48.48         49.90         0.95 o
   5 -11   5          6.22          6.79         0.32 o
  -7 -10   5         19.46         19.19         0.59 o
  -6 -10   5         13.05         12.76         0.41 o
  -5 -10   5         65.11         65.15         1.25 o
  -4 -10   5        114.82        118.52         2.13 o
  -3 -10   5          8.06          7.18         0.38 o
  -2 -10   5        189.27        167.90         2.95 o
  -1 -10   5        400.00        392.42         4.59 o
   0 -10   5         82.82         82.95         1.12 o
   1 -10   5          3.40          1.70         0.24 o
   2 -10   5        164.83        154.61         1.93 o
   3 -10   5         17.90         18.59         0.51 o
   4 -10   5          6.50          5.26         0.41 o
   5 -10   5         16.50         19.45         0.48 o
   6 -10   5         28.79         26.77         0.62 o
  -7  -9   5         29.51         29.13         0.71 o
  -6  -9   5         26.67         24.30         0.65 o
  -5  -9   5        290.87        312.95         5.23 o
  -4  -9   5        332.40        349.71         5.22 o
  -3  -9   5        369.55        367.08         5.22 o
  -2  -9   5        357.02        370.39         4.43 o
  -1  -9   5         12.90         12.01         0.33 o
   0  -9   5         41.36         36.00         0.60 o
   1  -9   5        427.60        406.16         5.16 o
   2  -9   5        627.16        623.94         7.46 o
   3  -9   5        550.17        567.04         7.42 o
   4  -9   5         39.73         39.19         0.78 o
   5  -9   5         16.58         16.90         0.58 o
   6  -9   5         31.98         27.43         0.62 o
   7  -9   5         12.59         13.29         1.06 o
  -8  -8   5        108.49        106.80         2.57 o
  -7  -8   5         25.79         29.67         0.71 o
  -6  -8   5         30.66         29.02         0.78 o
  -5  -8   5         51.53         54.63         0.96 o
  -4  -8   5        121.49        118.38         1.69 o
  -3  -8   5        347.09        347.32         4.44 o
  -2  -8   5        611.02        583.80         6.85 o
  -1  -8   5         36.13         37.87         0.61 o
   0  -8   5          4.24          6.41         0.28 o
   1  -8   5         15.07         18.53         0.40 o
   2  -8   5        255.55        253.88         3.18 o
   3  -8   5        164.23        165.33         2.05 o
   4  -8   5         52.42         52.74         0.86 o
   5  -8   5         55.89         55.23         0.95 o
   6  -8   5         84.24         99.77         1.75 o
   7  -8   5          7.84          7.65         0.34 o
  -8  -7   5         31.51         34.96         0.76 o
  -7  -7   5         86.70         95.87         1.75 o
  -6  -7   5         14.74         14.25         0.47 o
  -5  -7   5        441.16        432.38         5.37 o
  -4  -7   5         10.14          9.76         0.34 o
  -3  -7   5        156.24        161.93         2.22 o
  -2  -7   5         27.57         23.32         0.49 o
  -1  -7   5         23.50         24.81         0.48 o
   0  -7   5         25.60         25.30         0.50 o
   1  -7   5        330.44        344.67         4.16 o
   2  -7   5        364.29        375.92         4.80 o
   3  -7   5         63.01         68.27         0.96 o
   4  -7   5        297.27        285.79         3.90 o
   5  -7   5         38.23         34.49         0.76 o
   6  -7   5         68.16         61.90         1.08 o
   7  -7   5         35.97         35.05         0.74 o
   8  -7   5         10.02         10.91         0.74 o
  -9  -6   5         14.70         15.01         0.58 o
  -8  -6   5        213.19        207.94         3.53 o
  -7  -6   5        195.52        184.64         2.97 o
  -6  -6   5        520.22        485.17         7.35 o
  -5  -6   5       1034.36       1023.73        12.21 o
  -4  -6   5        999.35        983.53        12.38 o
  -3  -6   5          4.28          4.08         0.25 o
  -2  -6   5         77.25         74.68         1.05 o
  -1  -6   5        551.58        522.13         6.91 o
   0  -6   5         11.17          9.20         0.26 o
   1  -6   5          2.27          3.52         0.54 o
   2  -6   5        245.22        241.44         2.84 o
   3  -6   5        253.09        243.45         2.87 o
   4  -6   5        331.25        335.45         3.91 o
   5  -6   5        306.86        294.27         4.45 o
   6  -6   5        379.15        366.36         5.16 o
   7  -6   5         31.96         38.55         0.99 o
   8  -6   5         25.38         23.10         0.58 o
  -9  -5   5         38.34         44.13         1.17 o
  -8  -5   5          9.83          8.75         0.40 o
  -7  -5   5        157.03        166.57         2.56 o
  -6  -5   5         51.82         53.33         0.87 o
  -5  -5   5         55.54         59.89         1.00 o
  -4  -5   5        270.14        267.20         3.32 o
  -3  -5   5         51.99         54.15         1.06 o
  -2  -5   5         13.27         13.14         0.33 o
  -1  -5   5        867.90        834.98        10.62 o
   0  -5   5        626.04        572.21         8.21 o
   1  -5   5        263.37        269.55         3.43 o
   2  -5   5          7.16          5.83         0.21 o
   3  -5   5          4.37          5.09         0.23 o
   4  -5   5        546.49        543.36         6.47 o
   5  -5   5        183.14        190.79         2.29 o
   6  -5   5        344.34        350.52         4.68 o
   7  -5   5        189.61        196.18         2.80 o
   8  -5   5          3.14          4.49         0.29 o
  -9  -4   5          2.85          1.92         0.37 o
  -8  -4   5         45.36         43.36         0.78 o
  -7  -4   5        213.66        220.42         3.34 o
  -6  -4   5         22.42         17.31         0.43 o
  -5  -4   5          2.81          2.73         0.28 o
  -4  -4   5        135.14        134.89         1.82 o
  -3  -4   5        216.21        195.39         2.68 o
  -2  -4   5        224.00        226.52         4.13 o
  -1  -4   5        920.59       1021.98        23.70 o
   0  -4   5       1047.02       1101.93        29.55 o
   1  -4   5        172.97        201.43         5.21 o
   2  -4   5        156.49        140.26         1.76 o
   3  -4   5         56.06         52.25         0.82 o
   4  -4   5        194.77        197.12         2.36 o
   5  -4   5         44.46         42.94         0.67 o
   6  -4   5         91.82         90.88         1.46 o
   7  -4   5         49.42         48.91         0.86 o
   8  -4   5         24.39         23.66         0.56 o
  -9  -3   5          2.28          2.63         0.40 o
  -8  -3   5        297.47        314.37         4.90 o
  -7  -3   5         46.46         49.80         0.94 o
  -6  -3   5         58.67         57.97         1.07 o
  -5  -3   5        170.26        167.38         2.02 o
  -4  -3   5         17.16         16.48         0.41 o
  -3  -3   5         17.10         19.99         0.43 o
  -2  -3   5        118.46        144.79         3.89 o
  -1  -3   5       3805.21       3973.78       102.59 o
   0  -3   5       2413.25       2382.56        51.67 o
   1  -3   5        533.60        568.92        13.77 o
   2  -3   5         22.79         23.46         1.32 o
   3  -3   5        117.79        107.92         1.38 o
   4  -3   5        111.94        128.71         1.60 o
   5  -3   5        165.84        171.85         2.19 o
   6  -3   5        138.84        142.66         1.80 o
   7  -3   5        101.77        106.47         1.47 o
   8  -3   5          3.23          3.42         0.29 o
   9  -3   5         12.53         12.47         0.48 o
  -9  -2   5        109.17        115.52         2.02 o
  -8  -2   5         83.62         81.58         1.50 o
  -7  -2   5        153.79        150.54         2.11 o
  -6  -2   5        117.81        124.46         2.29 o
  -5  -2   5        149.47        158.26         1.90 o
  -4  -2   5        490.82        483.44         6.12 o
  -3  -2   5        150.85        144.25         4.42 o
  -2  -2   5         91.19         94.65         2.71 o
  -1  -2   5        695.74        735.82        19.38 o
   0  -2   5        148.41        157.66         4.55 o
   1  -2   5         24.15         22.74         1.04 o
   2  -2   5         99.82         99.68         3.23 o
   3  -2   5       1309.76       1270.03        19.18 o
   4  -2   5        135.75        140.39         1.78 o
   5  -2   5        121.91        127.27         1.64 o
   6  -2   5        384.80        391.92         5.62 o
   7  -2   5        319.87        314.72         3.98 o
   8  -2   5         80.24         81.31         1.48 o
   9  -2   5         45.49         49.66         1.15 o
  -9  -1   5          4.72          3.72         0.36 o
  -8  -1   5         64.87         64.65         1.16 o
  -7  -1   5        165.81        159.12         2.43 o
  -6  -1   5        369.61        368.56         4.69 o
  -5  -1   5          9.78         10.81         0.32 o
  -4  -1   5        137.52        141.18         1.82 o
  -3  -1   5        112.80        122.25         3.39 o
  -2  -1   5         76.30         85.41         2.43 o
  -1  -1   5        394.24        377.30        10.38 o
   0  -1   5       2940.86       2872.91        66.95 o
   1  -1   5         87.03         86.81         2.39 o
   2  -1   5        212.34        220.75         5.60 o
   3  -1   5         30.52         27.61         0.54 o
   4  -1   5        208.71        216.48         2.57 o
   5  -1   5        174.24        166.59         2.04 o
   6  -1   5       1135.89       1131.21        13.58 o
   7  -1   5        385.47        391.52         5.43 o
   8  -1   5         22.66         24.82         0.62 o
   9  -1   5          6.40          5.66         0.32 o
  -9   0   5          0.51          1.05         0.31 o
  -8   0   5         22.27         22.07         0.56 o
  -7   0   5        528.37        537.28         8.10 o
  -6   0   5         23.14         22.50         0.52 o
  -5   0   5        201.61        226.66         3.02 o
  -4   0   5          2.51          2.77         0.29 o
  -3   0   5        298.06        297.68         7.38 o
  -2   0   5         28.10         22.81         0.98 o
  -1   0   5        849.06        867.45        18.78 o
   0   0   5        444.83        437.30         9.62 o
   1   0   5         16.60         11.19         0.73 o
   2   0   5         74.86         67.31         2.03 o
   3   0   5         47.91         52.92         1.08 o
   4   0   5          6.05          8.69         0.25 o
   5   0   5          0.23         -0.22         0.22 o
   6   0   5         32.51         31.07         0.54 o
   7   0   5         69.26         75.41         1.15 o
   8   0   5          0.04         -0.05         0.29 o
   9   0   5         43.98         43.97         1.14 o
  -9   1   5          4.72          5.00         0.61 o
  -8   1   5         64.90         62.21         1.25 o
  -7   1   5        165.93        159.50         2.11 o
  -6   1   5        369.36        366.27         4.71 o
  -5   1   5          9.54         10.83         0.48 o
  -4   1   5        136.56        138.48         1.81 o
  -3   1   5        114.13        125.35         4.54 o
  -2   1   5         76.58         84.13         2.15 o
  -1   1   5        394.44        379.32         7.69 o
   0   1   5       2941.26       2831.55        61.62 o
   1   1   5         87.31         88.03         2.25 o
   2   1   5        210.86        221.28         6.23 o
   3   1   5         30.19         27.06         0.49 o
   4   1   5        209.03        213.70         2.47 o
   5   1   5        174.18        168.05         2.00 o
   6   1   5       1134.64       1126.52        13.35 o
   7   1   5        384.09        386.32         5.38 o
   8   1   5         22.93         23.88         0.55 o
   9   1   5          6.37          6.45         0.45 o
  -9   2   5        108.89        113.29         2.04 o
  -8   2   5         83.89         78.11         1.31 o
  -7   2   5        154.16        151.24         1.93 o
  -6   2   5        118.47        123.23         1.62 o
  -5   2   5        148.94        154.45         2.10 o
  -4   2   5        490.67        485.77         6.29 o
  -3   2   5        150.58        135.96         5.08 o
  -2   2   5         91.28         93.97         2.99 o
  -1   2   5        694.35        717.34        14.35 o
   0   2   5        148.83        156.94         3.39 o
   1   2   5         24.01         22.98         1.00 o
   2   2   5         99.70        102.40         3.22 o
   3   2   5       1309.44       1251.97        20.77 o
   4   2   5        136.17        138.74         1.71 o
   5   2   5        121.26        126.49         1.55 o
   6   2   5        384.38        395.89         4.60 o
   7   2   5        318.92        311.23         4.14 o
   8   2   5         80.52         80.77         1.38 o
   9   2   5         45.29         49.82         1.45 o
  -9   3   5          2.20          2.44         0.36 o
  -8   3   5        297.70        308.50         5.03 o
  -7   3   5         46.25         50.14         0.79 o
  -6   3   5         58.85         59.46         0.88 o
  -5   3   5        170.28        165.34         2.22 o
  -4   3   5         16.96         16.10         0.37 o
  -3   3   5         17.18         18.43         0.45 o
  -2   3   5        118.83        149.92         3.95 o
  -1   3   5       3805.60       3784.17        91.73 o
   0   3   5       2411.75       2441.54        57.07 o
   1   3   5        533.02        571.80        13.79 o
   2   3   5         22.88         22.87         1.30 o
   3   3   5        117.78        105.71         1.37 o
   4   3   5        111.93        124.58         1.60 o
   5   3   5        165.62        174.44         1.99 o
   6   3   5        138.57        142.30         1.75 o
   7   3   5        101.56        104.95         1.47 o
   8   3   5          3.15          3.36         0.32 o
   9   3   5         12.64         12.88         0.58 o
  -9   4   5          2.82          2.52         0.39 o
  -8   4   5         45.42         40.91         0.91 o
  -7   4   5        213.36        219.78         3.01 o
  -6   4   5         22.81         18.55         0.46 o
  -5   4   5          2.75          2.90         0.34 o
  -4   4   5        134.93        134.04         1.64 o
  -3   4   5        216.18        200.38         2.76 o
  -2   4   5        224.22        229.33         3.87 o
  -1   4   5        919.97        962.31        23.42 o
   0   4   5       1047.15       1107.96        29.58 o
   1   4   5        172.39        203.08         5.27 o
   2   4   5        156.36        136.81         1.78 o
   3   4   5         56.05         50.26         0.68 o
   4   4   5        194.80        195.49         2.41 o
   5   4   5         44.25         43.08         0.63 o
   6   4   5         91.90         90.88         1.31 o
   7   4   5         49.25         50.25         0.82 o
   8   4   5         24.50         23.21         0.62 o
  -9   5   5         38.02         40.91         1.41 o
  -8   5   5          9.89          8.81         0.38 o
  -7   5   5        156.96        166.83         2.58 o
  -6   5   5         51.92         55.17         1.11 o
  -5   5   5         55.45         62.12         1.10 o
  -4   5   5        270.16        271.01         3.17 o
  -3   5   5         51.96         53.99         0.94 o
  -2   5   5         13.39         12.86         0.31 o
  -1   5   5        867.77        810.79        11.09 o
   0   5   5        625.51        566.46         7.52 o
   1   5   5        263.03        268.70         3.56 o
   2   5   5          7.18          6.10         0.19 o
   3   5   5          4.41          5.20         0.22 o
   4   5   5        545.25        542.60         6.43 o
   5   5   5        183.06        193.77         2.28 o
   6   5   5        344.65        352.93         4.41 o
   7   5   5        189.28        201.03         2.96 o
   8   5   5          3.20          4.61         0.37 o
  -9   6   5         14.94         15.57         0.67 o
  -8   6   5        213.91        201.57         3.59 o
  -7   6   5        194.73        180.17         2.80 o
  -6   6   5        519.77        487.93         9.09 o
  -5   6   5       1035.70       1027.60        12.42 o
  -4   6   5        998.92        994.61        11.44 o
  -3   6   5          4.14          3.68         0.26 o
  -2   6   5         76.76         76.10         1.07 o
  -1   6   5        551.76        514.05         6.09 o
   0   6   5         11.05          9.18         0.23 o
   1   6   5          2.31          2.74         0.17 o
   2   6   5        246.01        239.74         2.91 o
   3   6   5        253.87        244.08         2.91 o
   4   6   5        332.72        338.36         4.04 o
   5   6   5        305.84        296.80         3.93 o
   6   6   5        379.93        368.80         4.61 o
   7   6   5         31.66         39.43         0.77 o
   8   6   5         25.05         23.26         0.63 o
  -8   7   5         31.58         33.79         0.90 o
  -7   7   5         86.35         94.43         1.78 o
  -6   7   5         14.63         12.80         0.39 o
  -5   7   5        439.85        428.17         6.26 o
  -4   7   5          9.89          9.52         0.27 o
  -3   7   5        156.61        164.57         2.12 o
  -2   7   5         27.45         23.99         0.45 o
  -1   7   5         23.24         25.24         0.47 o
   0   7   5         25.69         25.54         0.45 o
   1   7   5        332.36        351.23         3.97 o
   2   7   5        364.00        368.54         4.46 o
   3   7   5         62.69         66.75         1.21 o
   4   7   5        297.34        293.33         3.61 o
   5   7   5         38.52         34.68         0.57 o
   6   7   5         68.80         60.74         0.87 o
   7   7   5         35.72         33.78         0.69 o
   8   7   5          9.97         11.04         0.46 o
  -8   8   5        108.44        113.41         3.55 o
  -7   8   5         25.80         29.64         0.71 o
  -6   8   5         30.82         30.33         0.85 o
  -5   8   5         51.60         55.11         0.91 o
  -4   8   5        121.34        123.77         1.74 o
  -3   8   5        347.06        345.13         4.34 o
  -2   8   5        612.08        597.92         7.38 o
  -1   8   5         36.00         38.26         0.60 o
   0   8   5          4.25          7.05         0.26 o
   1   8   5         14.98         18.97         0.39 o
   2   8   5        255.04        255.12         3.04 o
   3   8   5        164.38        167.98         2.48 o
   4   8   5         52.22         55.11         0.78 o
   5   8   5         55.46         56.39         0.81 o
   6   8   5         84.00         95.37         1.43 o
   7   8   5          7.78          7.09         0.30 o
  -7   9   5         29.69         28.88         0.80 o
  -6   9   5         26.81         24.20         0.63 o
  -5   9   5        290.74        308.53         5.18 o
  -4   9   5        332.09        350.66         4.55 o
  -3   9   5        370.83        383.19         4.71 o
  -2   9   5        357.14        378.46         4.58 o
  -1   9   5         12.89         12.84         0.33 o
   0   9   5         40.89         35.27         0.62 o
   1   9   5        425.24        410.81         4.76 o
   2   9   5        624.95        631.94         7.32 o
   3   9   5        549.55        597.33         9.80 o
   4   9   5         39.81         39.18         0.61 o
   5   9   5         16.45         15.66         0.43 o
   6   9   5         31.58         27.78         0.66 o
   7   9   5         12.77         13.47         0.64 o
  -7  10   5         19.70         19.29         0.70 o
  -6  10   5         13.14         13.66         0.57 o
  -5  10   5         65.04         65.82         1.44 o
  -4  10   5        115.06        117.82         1.91 o
  -3  10   5          8.07          6.95         0.28 o
  -2  10   5        189.56        171.95         2.30 o
  -1  10   5        400.77        400.84         5.31 o
   0  10   5         82.46         84.60         1.19 o
   1  10   5          3.35          2.07         0.23 o
   2  10   5        164.34        152.96         2.44 o
   3  10   5         18.09         18.84         0.47 o
   4  10   5          6.36          5.38         0.28 o
   5  10   5         16.55         19.03         0.56 o
   6  10   5         28.62         27.71         0.97 o
  -6  11   5         16.70         16.62         0.57 o
  -5  11   5         12.97         12.66         0.49 o
  -4  11   5         30.36         28.28         0.70 o
  -3  11   5         43.80         46.07         0.99 o
  -2  11   5         35.64         35.76         0.61 o
  -1  11   5         62.04         62.27         0.99 o
   0  11   5         36.67         44.29         0.75 o
   1  11   5         83.53         75.31         1.10 o
   2  11   5         84.70         81.92         1.23 o
   3  11   5         62.29         63.41         1.07 o
   4  11   5         48.59         49.06         0.86 o
   5  11   5          6.25          6.68         0.35 o
  -5  12   5         12.08         11.99         0.74 o
  -4  12   5          1.82          2.32         0.36 o
  -3  12   5         12.88         11.38         0.53 o
  -2  12   5          0.06          1.18         0.38 o
  -1  12   5         58.24         56.55         0.96 o
   0  12   5         72.11         68.45         1.13 o
   1  12   5         80.00         80.69         1.58 o
   2  12   5          9.10          9.82         0.39 o
   3  12   5          8.10          7.78         0.39 o
   4  12   5         30.61         31.00         0.73 o
   5  12   5         28.51         30.86         0.89 o
  -4  13   5          1.35          1.51         0.31 o
  -3  13   5         37.88         35.94         0.94 o
  -2  13   5        114.13        111.47         2.91 o
  -1  13   5         47.93         48.18         1.08 o
   0  13   5        130.43        130.33         2.41 o
   1  13   5         14.48         16.45         0.54 o
   2  13   5         68.83         66.00         1.51 o
   3  13   5         50.36         49.48         1.22 o
  -2  14   5         52.13         47.98         3.59 o
  -1  14   5         90.64         97.20         3.00 o
   0  14   5         11.94         10.53         0.41 o
   1  14   5         45.56         46.09         1.14 o
   2  14   5          5.92          7.84         0.55 o
   0 -14   6          6.11          6.19         0.39 o
  -3 -13   6         93.34         96.73         2.06 o
  -2 -13   6        102.99         99.16         1.89 o
  -1 -13   6         59.87         62.52         1.51 o
   0 -13   6         22.63         20.19         0.63 o
   1 -13   6         12.77         14.19         0.40 o
   2 -13   6        114.92        113.60         3.24 o
   3 -13   6          8.54          6.96         0.44 o
  -5 -12   6         25.44         20.16         1.30 o
  -4 -12   6         68.18         60.16         1.29 o
  -3 -12   6          3.73          4.04         0.34 o
  -2 -12   6         39.57         45.50         0.99 o
  -1 -12   6          1.84          2.97         0.33 o
   0 -12   6         43.53         42.48         0.94 o
   1 -12   6         60.38         63.43         1.08 o
   2 -12   6         35.56         36.67         0.72 o
   3 -12   6         13.68         14.07         0.45 o
   4 -12   6         16.53         20.78         0.51 o
  -6 -11   6         75.94         84.86         1.81 o
  -5 -11   6         56.29         58.46         1.10 o
  -4 -11   6         26.28         28.94         0.67 o
  -3 -11   6         70.76         71.65         1.48 o
  -2 -11   6         78.71         76.70         1.55 o
  -1 -11   6          0.30          0.44         0.25 o
   0 -11   6          0.98          0.31         0.24 o
   1 -11   6         19.32         15.02         0.42 o
   2 -11   6        152.32        150.40         2.44 o
   3 -11   6        155.54        167.66         3.60 o
   4 -11   6         61.38         57.13         1.09 o
   5 -11   6         44.15         50.82         0.98 o
  -6 -10   6          1.93          2.88         0.33 o
  -5 -10   6         22.06         19.93         0.54 o
  -4 -10   6         58.52         52.49         1.06 o
  -3 -10   6         89.89         91.79         1.79 o
  -2 -10   6         20.53         19.92         0.50 o
  -1 -10   6         24.83         21.68         0.52 o
   0 -10   6        164.83        164.20         2.21 o
   1 -10   6        203.63        209.92         3.18 o
   2 -10   6         53.35         49.36         0.77 o
   3 -10   6         43.71         41.23         0.71 o
   4 -10   6         50.76         55.13         0.98 o
   5 -10   6         23.94         22.82         0.53 o
   6 -10   6         20.43         22.65         0.68 o
  -7  -9   6         10.85          9.32         0.38 o
  -6  -9   6          0.30         -0.17         0.32 o
  -5  -9   6         14.99         17.44         0.52 o
  -4  -9   6         15.23         15.04         0.47 o
  -3  -9   6        132.71        128.96         2.26 o
  -2  -9   6         36.01         28.47         0.84 o
  -1  -9   6         42.56         39.07         0.63 o
   0  -9   6        124.57        115.31         1.51 o
   1  -9   6        190.38        183.07         2.54 o
   2  -9   6        108.04         99.43         1.59 o
   3  -9   6          6.17          5.95         0.31 o
   4  -9   6         38.51         39.47         0.95 o
   5  -9   6          3.94          4.10         0.35 o
   6  -9   6         14.19         14.10         0.45 o
  -7  -8   6         39.11         41.18         0.85 o
  -6  -8   6          0.46          0.10         0.36 o
  -5  -8   6        192.67        206.02         2.77 o
  -4  -8   6          3.42          3.11         0.27 o
  -3  -8   6        215.20        221.04         3.05 o
  -2  -8   6        742.77        747.80         9.94 o
  -1  -8   6        458.90        453.60         5.76 o
   0  -8   6        335.11        341.71         4.38 o
   1  -8   6        106.91        107.18         1.40 o
   2  -8   6        288.25        302.58         3.80 o
   3  -8   6         64.17         72.00         1.04 o
   4  -8   6        180.87        198.66         3.04 o
   5  -8   6         14.19         16.67         0.46 o
   6  -8   6        125.32        131.30         2.34 o
   7  -8   6         31.36         34.55         0.97 o
  -8  -7   6         65.42         70.31         1.39 o
  -7  -7   6          8.26          7.66         0.35 o
  -6  -7   6         24.91         26.98         0.63 o
  -5  -7   6         45.03         41.86         0.77 o
  -4  -7   6         26.50         27.54         0.67 o
  -3  -7   6        957.64       1004.23        12.82 o
  -2  -7   6         63.12         62.15         0.97 o
  -1  -7   6        185.67        201.40         2.68 o
   0  -7   6        445.31        459.39         5.83 o
   1  -7   6        259.58        253.98         3.20 o
   2  -7   6        849.71        889.90        11.30 o
   3  -7   6        467.61        477.19         5.85 o
   4  -7   6         18.23         17.76         0.46 o
   5  -7   6         59.27         66.23         0.98 o
   6  -7   6         11.87         11.90         0.39 o
   7  -7   6         63.49         57.70         1.21 o
  -8  -6   6        172.88        173.30         3.00 o
  -7  -6   6         68.52         70.75         1.21 o
  -6  -6   6         62.99         60.59         1.02 o
  -5  -6   6         33.22         32.17         0.81 o
  -4  -6   6        546.59        543.62         6.89 o
  -3  -6   6        111.70        112.28         1.69 o
  -2  -6   6        351.83        386.11         5.29 o
  -1  -6   6        321.73        320.45         4.06 o
   0  -6   6         12.88         11.16         0.30 o
   1  -6   6         66.28         60.64         0.96 o
   2  -6   6         56.75         53.02         0.78 o
   3  -6   6       1151.51       1190.53        14.29 o
   4  -6   6        157.65        155.32         2.02 o
   5  -6   6         28.09         25.03         0.50 o
   6  -6   6         11.13         10.47         0.46 o
   7  -6   6         24.34         27.22         0.68 o
   8  -6   6          3.54          5.07         0.30 o
  -9  -5   6          1.86          2.13         0.47 o
  -8  -5   6         18.85         19.86         0.50 o
  -7  -5   6         77.34         83.45         1.36 o
  -6  -5   6         45.93         45.09         0.81 o
  -5  -5   6        500.16        528.14         6.61 o
  -4  -5   6        137.83        142.97         2.03 o
  -3  -5   6         57.01         55.00         0.91 o
  -2  -5   6        107.83        105.29         1.48 o
  -1  -5   6        503.63        508.31         6.24 o
   0  -5   6        618.11        622.14         7.74 o
   1  -5   6        171.80        174.24         2.18 o
   2  -5   6          5.75          4.92         0.27 o
   3  -5   6        176.88        177.33         2.28 o
   4  -5   6        297.66        296.08         3.43 o
   5  -5   6        103.33        100.21         1.70 o
   6  -5   6          1.94          0.94         0.26 o
   7  -5   6         29.85         28.76         0.52 o
   8  -5   6          8.70          8.39         0.35 o
  -9  -4   6         58.08         57.65         1.93 o
  -8  -4   6         19.95         16.33         0.59 o
  -7  -4   6        106.47        112.14         1.70 o
  -6  -4   6         89.21         83.18         1.41 o
  -5  -4   6         81.67         77.02         1.14 o
  -4  -4   6         17.67         20.46         0.48 o
  -3  -4   6        496.71        473.14         6.05 o
  -2  -4   6         62.86         58.02         0.86 o
  -1  -4   6        288.07        312.67         4.10 o
   0  -4   6        104.38         95.61         1.46 o
   1  -4   6        334.60        346.58         4.38 o
   2  -4   6        544.57        543.93         6.29 o
   3  -4   6         38.98         43.67         0.64 o
   4  -4   6         31.86         31.76         0.57 o
   5  -4   6         54.64         52.49         0.78 o
   6  -4   6        380.13        392.67         5.21 o
   7  -4   6        263.83        271.48         3.79 o
   8  -4   6         22.60         24.50         0.56 o
  -9  -3   6         20.79         23.36         0.55 o
  -8  -3   6         86.24         92.82         1.85 o
  -7  -3   6        503.83        515.14         7.67 o
  -6  -3   6         12.56         15.18         0.57 o
  -5  -3   6         25.86         30.55         0.58 o
  -4  -3   6        165.69        150.66         1.92 o
  -3  -3   6        147.58        142.81         1.87 o
  -2  -3   6        564.04        570.23         7.78 o
  -1  -3   6       1998.75       2017.61        47.53 o
   0  -3   6       2705.56       2996.96        70.30 o
   1  -3   6        219.90        214.73         2.96 o
   2  -3   6        239.26        234.31         2.91 o
   3  -3   6         62.65         54.73         0.78 o
   4  -3   6        200.17        209.68         2.46 o
   5  -3   6          7.02          6.90         0.30 o
   6  -3   6        119.62        114.37         2.18 o
   7  -3   6         46.75         46.37         0.73 o
   8  -3   6         35.13         37.29         0.76 o
  -9  -2   6         46.48         51.15         1.13 o
  -8  -2   6        106.77        109.83         1.95 o
  -7  -2   6         49.33         50.81         1.01 o
  -6  -2   6          3.97          3.13         0.26 o
  -5  -2   6        116.02        115.84         1.45 o
  -4  -2   6         67.08         73.15         1.06 o
  -3  -2   6          1.46          0.91         0.19 o
  -2  -2   6        182.37        169.93         3.21 o
  -1  -2   6        297.66        290.06         8.08 o
   0  -2   6          9.75         12.51         0.81 o
   1  -2   6        349.38        380.04         9.35 o
   2  -2   6         53.00         54.13         0.77 o
   3  -2   6         49.75         51.47         0.70 o
   4  -2   6        144.56        149.82         1.89 o
   5  -2   6         22.22         22.40         0.48 o
   6  -2   6         12.78         12.71         0.37 o
   7  -2   6         25.31         25.46         0.50 o
   8  -2   6         79.95         89.83         1.59 o
  -9  -1   6         24.64         26.78         0.63 o
  -8  -1   6        330.40        346.16         5.53 o
  -7  -1   6         12.17         11.30         0.50 o
  -6  -1   6        212.13        213.25         2.78 o
  -5  -1   6        109.60        107.69         1.55 o
  -4  -1   6        629.60        645.28         7.89 o
  -3  -1   6        120.98        115.61         1.58 o
  -2  -1   6        177.02        176.76         5.18 o
  -1  -1   6        265.20        265.07         7.63 o
   0  -1   6        335.00        324.26         7.87 o
   1  -1   6        144.30        162.18         4.20 o
   2  -1   6        237.72        234.92         3.34 o
   3  -1   6        716.73        728.03         8.51 o
   4  -1   6          3.94          4.20         0.33 o
   5  -1   6        125.16        125.79         1.58 o
   6  -1   6        138.47        141.24         2.03 o
   7  -1   6        236.33        241.86         3.22 o
   8  -1   6          7.83          8.84         0.39 o
  -9   0   6        217.07        233.81         4.04 o
  -8   0   6        308.93        328.74         4.96 o
  -7   0   6        753.08        758.23        11.50 o
  -6   0   6         16.99         17.78         0.49 o
  -5   0   6         21.77         25.81         0.61 o
  -4   0   6        235.65        242.77         3.23 o
  -3   0   6        234.22        237.32         3.27 o
  -2   0   6         69.79         74.42         2.27 o
  -1   0   6        219.73        217.85         5.06 o
   0   0   6        114.79        128.16         3.16 o
   1   0   6        155.82        154.21         4.01 o
   2   0   6         62.66         66.39         1.51 o
   3   0   6         70.83         74.22         1.10 o
   4   0   6        122.67        119.02         1.54 o
   5   0   6         25.15         28.36         0.54 o
   6   0   6         53.16         52.20         0.79 o
   7   0   6          0.05          0.46         0.35 o
   8   0   6         93.51         94.42         1.56 o
   9   0   6          9.41         12.35         0.96 o
  -9   1   6         24.25         26.11         0.63 o
  -8   1   6        329.75        343.93         5.19 o
  -7   1   6         12.12         11.41         0.35 o
  -6   1   6        212.22        210.51         2.81 o
  -5   1   6        109.92        110.31         1.48 o
  -4   1   6        630.26        640.15         7.95 o
  -3   1   6        121.35        113.23         1.66 o
  -2   1   6        178.08        170.67         4.06 o
  -1   1   6        265.05        269.66         5.59 o
   0   1   6        333.83        320.93         7.25 o
   1   1   6        144.53        165.72         3.92 o
   2   1   6        237.44        232.87         3.42 o
   3   1   6        716.03        734.95         9.41 o
   4   1   6          3.94          4.09         0.24 o
   5   1   6        125.50        127.83         1.65 o
   6   1   6        138.06        141.56         1.78 o
   7   1   6        236.11        240.46         3.83 o
   8   1   6          7.92          8.36         0.31 o
  -9   2   6         46.36         51.76         1.08 o
  -8   2   6        107.05        107.89         2.46 o
  -7   2   6         49.37         50.48         0.79 o
  -6   2   6          3.99          3.85         0.49 o
  -5   2   6        116.08        115.27         1.53 o
  -4   2   6         67.07         73.36         1.02 o
  -3   2   6          1.49          0.99         0.17 o
  -2   2   6        183.12        172.20         4.08 o
  -1   2   6        298.03        286.49         6.48 o
   0   2   6          9.74         12.00         0.68 o
   1   2   6        349.15        385.60         8.64 o
   2   2   6         52.85         53.45         1.10 o
   3   2   6         49.53         52.04         0.76 o
   4   2   6        144.51        147.04         1.91 o
   5   2   6         22.39         23.22         0.48 o
   6   2   6         12.80         12.75         0.34 o
   7   2   6         25.24         24.77         0.54 o
   8   2   6         80.04         87.91         1.42 o
  -9   3   6         20.66         21.98         0.79 o
  -8   3   6         87.13         92.57         1.72 o
  -7   3   6        505.13        517.04         6.95 o
  -6   3   6         12.52         14.87         0.44 o
  -5   3   6         25.98         31.36         0.67 o
  -4   3   6        165.24        150.43         1.91 o
  -3   3   6        148.32        144.13         2.23 o
  -2   3   6        563.23        566.02         7.24 o
  -1   3   6       2000.38       2129.88        48.75 o
   0   3   6       2705.78       2976.09        79.35 o
   1   3   6        219.80        216.56         3.06 o
   2   3   6        238.42        224.59         4.21 o
   3   3   6         62.91         54.03         0.78 o
   4   3   6        201.62        206.26         2.55 o
   5   3   6          7.10          7.27         0.26 o
   6   3   6        119.61        114.80         1.47 o
   7   3   6         47.03         45.83         0.73 o
   8   3   6         35.00         36.76         1.24 o
  -9   4   6         58.20         56.49         1.73 o
  -8   4   6         19.93         16.47         0.52 o
  -7   4   6        106.58        114.65         1.71 o
  -6   4   6         89.29         86.40         1.52 o
  -5   4   6         82.25         78.71         1.15 o
  -4   4   6         17.59         19.30         0.40 o
  -3   4   6        496.40        490.40         5.91 o
  -2   4   6         62.45         56.67         0.80 o
  -1   4   6        288.09        312.21         4.83 o
   0   4   6        103.93         92.88         1.38 o
   1   4   6        335.18        344.72         4.91 o
   2   4   6        545.40        529.35         7.71 o
   3   4   6         39.09         42.92         0.78 o
   4   4   6         31.93         31.74         0.53 o
   5   4   6         54.59         53.17         0.75 o
   6   4   6        379.88        391.34         5.43 o
   7   4   6        262.76        268.89         3.75 o
   8   4   6         22.44         23.76         0.72 o
  -9   5   6          1.78          2.91         0.33 o
  -8   5   6         19.12         20.39         0.57 o
  -7   5   6         76.93         82.54         1.22 o
  -6   5   6         45.53         46.07         0.96 o
  -5   5   6        499.89        521.56         7.01 o
  -4   5   6        138.17        142.30         1.75 o
  -3   5   6         56.48         54.93         0.82 o
  -2   5   6        107.61        104.78         1.47 o
  -1   5   6        503.72        495.85         6.13 o
   0   5   6        617.35        623.85         7.24 o
   1   5   6        172.52        175.92         2.10 o
   2   5   6          5.63          5.97         0.22 o
   3   5   6        176.80        173.54         2.14 o
   4   5   6        296.81        291.47         3.56 o
   5   5   6        103.50        102.48         1.29 o
   6   5   6          1.92          1.26         0.26 o
   7   5   6         29.79         29.26         0.55 o
   8   5   6          8.82          7.92         0.41 o
  -8   6   6        172.44        169.57         3.78 o
  -7   6   6         68.25         69.51         1.17 o
  -6   6   6         63.22         63.26         0.95 o
  -5   6   6         33.08         30.38         0.58 o
  -4   6   6        547.79        549.80         6.73 o
  -3   6   6        112.66        113.20         1.58 o
  -2   6   6        350.56        377.46         4.95 o
  -1   6   6        321.19        311.67         3.74 o
   0   6   6         12.84         11.49         0.29 o
   1   6   6         66.09         60.82         0.80 o
   2   6   6         56.22         52.04         0.77 o
   3   6   6       1149.87       1160.08        13.60 o
   4   6   6        158.06        157.60         1.98 o
   5   6   6         27.93         26.35         0.50 o
   6   6   6         11.07         10.26         0.32 o
   7   6   6         24.37         26.24         0.55 o
   8   6   6          3.56          4.34         0.38 o
  -8   7   6         65.80         69.89         1.42 o
  -7   7   6          8.44          7.81         0.43 o
  -6   7   6         24.90         26.44         0.55 o
  -5   7   6         45.05         42.14         0.83 o
  -4   7   6         26.77         28.65         0.53 o
  -3   7   6        957.93        976.96        12.33 o
  -2   7   6         63.70         62.94         0.90 o
  -1   7   6        185.75        196.62         2.46 o
   0   7   6        445.11        461.92         5.51 o
   1   7   6        259.25        252.67         3.14 o
   2   7   6        848.41        887.72        11.12 o
   3   7   6        467.16        475.96         6.21 o
   4   7   6         18.25         17.93         0.45 o
   5   7   6         59.21         65.22         0.93 o
   6   7   6         11.83         11.86         0.32 o
   7   7   6         63.84         57.70         1.07 o
  -7   8   6         38.94         39.17         0.92 o
  -6   8   6          0.47          1.07         0.24 o
  -5   8   6        192.19        205.63         3.20 o
  -4   8   6          3.42          3.73         0.25 o
  -3   8   6        214.83        222.55         2.97 o
  -2   8   6        744.88        745.26         8.94 o
  -1   8   6        460.81        460.20         5.98 o
   0   8   6        334.02        345.01         4.17 o
   1   8   6        106.56        105.30         1.40 o
   2   8   6        288.75        308.62         3.86 o
   3   8   6         64.45         73.40         1.10 o
   4   8   6        180.81        201.76         2.70 o
   5   8   6         14.46         17.34         0.41 o
   6   8   6        125.37        128.48         1.85 o
   7   8   6         31.08         31.62         0.85 o
  -7   9   6         11.00          9.23         0.51 o
  -6   9   6          0.30          0.57         0.33 o
  -5   9   6         14.85         17.37         0.45 o
  -4   9   6         15.12         16.52         0.42 o
  -3   9   6        132.97        132.55         1.74 o
  -2   9   6         36.17         27.89         0.54 o
  -1   9   6         42.59         40.20         1.01 o
   0   9   6        124.67        116.57         1.59 o
   1   9   6        190.60        186.21         2.50 o
   2   9   6        107.78        101.79         1.31 o
   3   9   6          6.01          5.82         0.27 o
   4   9   6         38.87         39.89         0.60 o
   5   9   6          4.01          4.38         0.27 o
   6   9   6         14.23         13.16         0.44 o
  -6  10   6          1.93          2.39         0.34 o
  -5  10   6         22.06         20.25         0.51 o
  -4  10   6         58.52         54.33         1.10 o
  -3  10   6         90.14         93.92         1.34 o
  -2  10   6         20.44         20.61         0.50 o
  -1  10   6         24.63         20.15         0.54 o
   0  10   6        164.78        166.63         2.38 o
   1  10   6        203.78        211.21         3.01 o
   2  10   6         53.51         48.41         0.82 o
   3  10   6         43.98         43.33         0.70 o
   4  10   6         50.92         56.03         0.84 o
   5  10   6         23.99         23.00         0.53 o
   6  10   6         20.38         21.02         0.54 o
  -6  11   6         76.06         81.17         2.21 o
  -5  11   6         56.34         58.43         1.63 o
  -4  11   6         26.49         28.25         0.68 o
  -3  11   6         70.44         72.07         1.18 o
  -2  11   6         78.15         74.95         1.16 o
  -1  11   6          0.29          0.09         0.24 o
   0  11   6          0.97          0.99         0.24 o
   1  11   6         19.24         15.13         0.42 o
   2  11   6        152.84        150.78         2.13 o
   3  11   6        154.81        166.97         2.26 o
   4  11   6         60.69         55.33         0.97 o
   5  11   6         44.07         47.81         1.15 o
  -5  12   6         25.42         19.23         0.85 o
  -4  12   6         68.46         61.43         1.68 o
  -3  12   6          3.87          4.34         0.34 o
  -2  12   6         39.44         44.03         0.85 o
  -1  12   6          1.82          2.17         0.26 o
   0  12   6         43.26         43.19         0.75 o
   1  12   6         59.88         62.39         1.11 o
   2  12   6         35.34         34.84         0.88 o
   3  12   6         13.78         14.15         0.49 o
   4  12   6         16.46         21.59         0.74 o
  -3  13   6         93.63         94.94         2.54 o
  -2  13   6        103.07         98.32         3.80 o
  -1  13   6         59.81         62.93         1.71 o
   0  13   6         22.65         20.77         0.59 o
   1  13   6         12.77         14.12         0.55 o
   2  13   6        114.53        115.48         2.73 o
   3  13   6          8.67          6.28         0.45 o
   0  14   6          6.10          6.46         0.64 o
  -2 -13   7         38.85         44.13         1.14 o
  -1 -13   7         21.18         25.24         0.83 o
   0 -13   7         30.26         27.88         1.04 o
   1 -13   7         53.41         51.51         1.16 o
   2 -13   7          5.65          5.31         0.31 o
  -4 -12   7         58.22         54.83         1.06 o
  -3 -12   7         23.31         23.16         0.55 o
  -2 -12   7         11.26         12.16         0.47 o
  -1 -12   7         43.40         44.44         0.93 o
   0 -12   7         69.92         69.43         1.17 o
   1 -12   7         87.41         87.62         1.51 o
   2 -12   7         27.24         28.63         0.84 o
   3 -12   7         69.76         66.56         1.38 o
  -5 -11   7         94.32        103.74         2.04 o
  -4 -11   7         17.58         18.03         0.94 o
  -3 -11   7         24.42         28.97         1.04 o
  -2 -11   7        106.49        113.59         2.15 o
  -1 -11   7         13.81         14.13         0.41 o
   0 -11   7         10.86          9.75         0.30 o
   1 -11   7         72.27         77.69         1.14 o
   2 -11   7         20.10         22.65         0.54 o
   3 -11   7         48.99         49.93         1.03 o
   4 -11   7         45.20         43.95         0.90 o
  -6 -10   7          0.53          1.20         0.29 o
  -5 -10   7         71.30         75.82         2.29 o
  -4 -10   7          8.52          8.24         0.47 o
  -3 -10   7        185.51        192.74         2.99 o
  -2 -10   7         79.76         69.55         1.09 o
  -1 -10   7         15.64         16.82         0.43 o
   0 -10   7          3.75          2.93         0.32 o
   1 -10   7         69.14         62.69         1.00 o
   2 -10   7        117.88        125.05         1.83 o
   3 -10   7         53.83         53.84         0.91 o
   4 -10   7         96.80         99.26         2.09 o
   5 -10   7         12.51         13.37         0.67 o
  -7  -9   7        116.37        123.00         3.41 o
  -6  -9   7         37.84         45.26         1.03 o
  -5  -9   7         37.67         38.15         1.09 o
  -4  -9   7        116.39        116.33         1.84 o
  -3  -9   7         69.47         72.39         1.38 o
  -2  -9   7        205.16        201.90         3.12 o
  -1  -9   7         90.85         91.18         1.26 o
   0  -9   7         24.73         25.42         0.52 o
   1  -9   7         17.86         21.43         0.51 o
   2  -9   7         97.14        107.91         1.62 o
   3  -9   7        148.97        152.21         2.22 o
   4  -9   7        109.79        113.19         1.80 o
   5  -9   7         82.04         88.63         1.73 o
   6  -9   7         49.84         48.31         0.98 o
  -7  -8   7         35.03         32.23         0.69 o
  -6  -8   7        112.60        119.24         2.15 o
  -5  -8   7         77.05         79.21         1.35 o
  -4  -8   7        285.56        292.78         4.22 o
  -3  -8   7          9.71         12.95         0.37 o
  -2  -8   7        112.36        112.63         1.61 o
  -1  -8   7        131.33        135.80         1.90 o
   0  -8   7         52.03         51.37         0.81 o
   1  -8   7         90.44         96.10         1.35 o
   2  -8   7         37.91         37.29         0.63 o
   3  -8   7         78.89         81.22         1.18 o
   4  -8   7          1.48          1.19         0.28 o
   5  -8   7         74.66         87.25         1.32 o
   6  -8   7         42.51         46.01         0.96 o
  -8  -7   7         21.48         21.86         0.70 o
  -7  -7   7         60.07         60.14         1.25 o
  -6  -7   7         32.68         32.43         0.90 o
  -5  -7   7         78.47         81.96         1.77 o
  -4  -7   7         30.17         32.39         0.61 o
  -3  -7   7        671.17        711.79         9.27 o
  -2  -7   7         64.72         63.62         0.99 o
  -1  -7   7        198.08        205.85         2.70 o
   0  -7   7        154.07        183.43         3.05 o
   1  -7   7        387.48        383.33         4.98 o
   2  -7   7        890.18        937.00        12.10 o
   3  -7   7         47.37         52.68         0.84 o
   4  -7   7        314.75        338.51         5.10 o
   5  -7   7          8.27          8.40         0.31 o
   6  -7   7        165.49        159.48         2.54 o
   7  -7   7        205.45        210.24         5.01 o
  -8  -6   7        133.96        141.25         4.31 o
  -7  -6   7        169.87        169.19         2.56 o
  -6  -6   7         68.90         67.19         1.09 o
  -5  -6   7         15.10         14.40         0.44 o
  -4  -6   7        188.10        179.57         2.53 o
  -3  -6   7         65.81         68.42         1.11 o
  -2  -6   7        148.46        139.30         2.02 o
  -1  -6   7        497.64        532.57         6.75 o
   0  -6   7        149.85        159.42         2.04 o
   1  -6   7          6.63          5.90         0.29 o
   2  -6   7         71.16         73.92         1.09 o
   3  -6   7        156.15        152.92         2.02 o
   4  -6   7        753.84        785.36         9.79 o
   5  -6   7        131.52        131.10         1.94 o
   6  -6   7         86.36         79.92         1.21 o
   7  -6   7         21.37         19.84         0.62 o
  -8  -5   7         83.28         82.79         1.47 o
  -7  -5   7          1.81          2.51         0.55 o
  -6  -5   7        209.84        216.87         3.17 o
  -5  -5   7        795.39        815.06        11.24 o
  -4  -5   7        437.02        438.44         5.82 o
  -3  -5   7         99.91        100.65         1.45 o
  -2  -5   7        349.19        358.22         4.74 o
  -1  -5   7       1048.13       1068.31        13.78 o
   0  -5   7        787.98        821.53        10.12 o
   1  -5   7        307.17        313.43         4.07 o
   2  -5   7         38.91         41.76         0.66 o
   3  -5   7        134.11        131.72         1.73 o
   4  -5   7         60.62         62.29         0.95 o
   5  -5   7        434.74        465.63         6.29 o
   6  -5   7        148.65        156.94         2.27 o
   7  -5   7          3.36          3.65         0.28 o
  -8  -4   7         40.45         43.07         0.86 o
  -7  -4   7         32.14         30.05         0.62 o
  -6  -4   7        222.99        226.37         3.32 o
  -5  -4   7        210.03        224.52         2.92 o
  -4  -4   7         40.06         41.17         0.71 o
  -3  -4   7         55.00         57.20         0.90 o
  -2  -4   7         76.26         69.82         1.03 o
  -1  -4   7         69.71         74.51         1.09 o
   0  -4   7         62.65         58.70         0.83 o
   1  -4   7         81.16         78.11         1.06 o
   2  -4   7         71.35         65.78         0.90 o
   3  -4   7          7.70          9.80         0.31 o
   4  -4   7        133.22        139.68         1.77 o
   5  -4   7        159.79        157.16         2.66 o
   6  -4   7         59.58         68.05         1.05 o
   7  -4   7         98.93        102.34         1.41 o
   8  -4   7          3.55          3.36         0.29 o
  -9  -3   7         13.01         13.54         0.60 o
  -8  -3   7          3.22          2.54         0.31 o
  -7  -3   7         38.31         35.28         0.73 o
  -6  -3   7        236.69        234.90         4.53 o
  -5  -3   7         75.62         79.53         1.31 o
  -4  -3   7         12.76         11.61         0.34 o
  -3  -3   7         74.77         77.71         1.10 o
  -2  -3   7         76.08         75.81         1.21 o
  -1  -3   7        497.47        499.14         6.15 o
   0  -3   7        801.87        805.40        10.39 o
   1  -3   7        134.49        120.89         1.56 o
   2  -3   7         81.21         81.05         1.10 o
   3  -3   7        219.03        223.13         2.73 o
   4  -3   7         88.86         85.31         1.16 o
   5  -3   7        294.03        292.26         4.20 o
   6  -3   7        225.39        225.96         3.15 o
   7  -3   7         17.45         16.39         0.45 o
   8  -3   7          1.97          2.22         0.29 o
  -9  -2   7         20.77         19.10         0.53 o
  -8  -2   7         67.88         74.81         1.40 o
  -7  -2   7        416.65        443.30         6.72 o
  -6  -2   7         30.50         29.91         0.62 o
  -5  -2   7         56.63         55.08         0.96 o
  -4  -2   7        209.22        213.48         2.78 o
  -3  -2   7        429.22        425.69         5.35 o
  -2  -2   7        150.28        136.25         1.98 o
  -1  -2   7        268.86        262.82         3.83 o
   0  -2   7         26.18         25.95         0.77 o
   1  -2   7        333.80        320.01         3.84 o
   2  -2   7        334.90        324.05         3.90 o
   3  -2   7         31.48         37.11         0.57 o
   4  -2   7         98.02        100.20         1.32 o
   5  -2   7         53.47         55.71         0.82 o
   6  -2   7        166.03        167.65         2.39 o
   7  -2   7         26.41         27.02         0.59 o
   8  -2   7         14.70         15.59         0.51 o
  -9  -1   7         48.56         46.44         0.92 o
  -8  -1   7         14.75         14.27         0.49 o
  -7  -1   7         72.10         69.14         1.21 o
  -6  -1   7          2.40          2.80         0.29 o
  -5  -1   7         13.11         15.09         0.45 o
  -4  -1   7        162.95        162.58         2.17 o
  -3  -1   7         69.65         72.43         1.06 o
  -2  -1   7        315.88        304.69         4.41 o
  -1  -1   7        139.53        120.25         2.29 o
   0  -1   7        215.79        182.27         3.99 o
   1  -1   7        157.31        145.32         2.19 o
   2  -1   7        103.79        100.32         1.25 o
   3  -1   7         78.72         74.96         0.98 o
   4  -1   7        157.76        166.96         2.10 o
   5  -1   7          2.40          1.75         0.26 o
   6  -1   7        216.48        222.71         3.12 o
   7  -1   7        183.19        197.49         2.79 o
   8  -1   7         41.70         39.85         0.85 o
  -9   0   7         79.00         82.72         1.49 o
  -8   0   7         38.42         39.53         0.70 o
  -7   0   7         41.61         40.67         0.83 o
  -6   0   7         17.13         18.60         0.73 o
  -5   0   7        155.25        157.02         2.59 o
  -4   0   7         11.97         13.71         0.37 o
  -3   0   7          5.89          5.60         0.31 o
  -2   0   7         79.84         86.37         1.22 o
  -1   0   7       1361.39       1339.57        31.76 o
   0   0   7        787.20        747.14        16.35 o
   1   0   7         17.87         15.03         0.38 o
   2   0   7          0.44          2.30         0.20 o
   3   0   7        116.15        117.91         1.68 o
   4   0   7          1.74          2.14         0.26 o
   5   0   7        143.12        149.86         2.02 o
   6   0   7         11.66         11.90         0.36 o
   7   0   7        571.43        600.54         8.29 o
   8   0   7        152.79        157.57         2.72 o
  -9   1   7         48.69         49.71         1.13 o
  -8   1   7         14.83         14.27         0.44 o
  -7   1   7         72.22         69.02         1.15 o
  -6   1   7          2.36          2.69         0.31 o
  -5   1   7         13.17         15.82         0.44 o
  -4   1   7        162.85        162.48         2.22 o
  -3   1   7         69.47         71.46         1.00 o
  -2   1   7        315.27        303.37         4.20 o
  -1   1   7        139.08        117.72         2.75 o
   0   1   7        216.15        192.48         4.17 o
   1   1   7        156.96        141.59         1.88 o
   2   1   7        103.97        101.91         1.29 o
   3   1   7         78.74         75.31         1.01 o
   4   1   7        157.48        164.34         2.11 o
   5   1   7          2.37          1.87         0.26 o
   6   1   7        216.29        219.41         2.83 o
   7   1   7        183.09        199.16         2.95 o
   8   1   7         41.63         38.44         0.88 o
  -9   2   7         20.86         21.34         0.62 o
  -8   2   7         68.40         72.91         1.41 o
  -7   2   7        416.98        445.74         6.00 o
  -6   2   7         30.23         31.42         0.93 o
  -5   2   7         56.21         55.51         0.94 o
  -4   2   7        209.49        213.07         2.79 o
  -3   2   7        427.75        417.71         5.23 o
  -2   2   7        149.55        138.62         1.79 o
  -1   2   7        268.73        258.13         4.74 o
   0   2   7         26.13         25.80         0.56 o
   1   2   7        333.80        315.63         4.83 o
   2   2   7        335.65        324.19         4.57 o
   3   2   7         31.44         36.79         0.60 o
   4   2   7         97.57         97.93         1.39 o
   5   2   7         54.02         56.88         0.88 o
   6   2   7        166.62        167.17         2.27 o
   7   2   7         26.80         27.47         0.59 o
   8   2   7         14.63         14.69         0.46 o
  -9   3   7         12.99         13.18         0.49 o
  -8   3   7          3.20          2.93         0.70 o
  -7   3   7         38.55         36.55         0.69 o
  -6   3   7        237.04        235.45         4.13 o
  -5   3   7         76.31         82.29         1.26 o
  -4   3   7         12.96         11.20         0.31 o
  -3   3   7         74.97         78.48         1.11 o
  -2   3   7         75.71         76.52         1.10 o
  -1   3   7        498.83        492.93         6.21 o
   0   3   7        801.03        798.50        10.31 o
   1   3   7        134.48        120.77         1.57 o
   2   3   7         81.46         80.50         1.11 o
   3   3   7        219.60        222.51         2.71 o
   4   3   7         88.51         86.68         1.24 o
   5   3   7        293.09        296.41         4.26 o
   6   3   7        224.45        220.72         2.98 o
   7   3   7         17.61         16.54         0.42 o
   8   3   7          1.99          2.12         0.30 o
  -8   4   7         40.49         41.10         0.95 o
  -7   4   7         32.06         30.63         0.62 o
  -6   4   7        222.87        229.75         3.30 o
  -5   4   7        209.55        221.79         2.97 o
  -4   4   7         39.92         40.09         0.65 o
  -3   4   7         55.19         57.97         0.91 o
  -2   4   7         76.11         69.06         1.01 o
  -1   4   7         69.95         73.44         1.05 o
   0   4   7         62.60         57.45         0.81 o
   1   4   7         81.15         78.28         1.08 o
   2   4   7         71.07         63.73         0.90 o
   3   4   7          7.66         10.59         0.28 o
   4   4   7        133.04        138.60         1.76 o
   5   4   7        159.62        159.57         2.26 o
   6   4   7         59.27         66.59         1.00 o
   7   4   7         98.57        101.19         1.47 o
   8   4   7          3.58          3.26         0.33 o
  -8   5   7         83.58         80.04         1.49 o
  -7   5   7          1.91          1.55         0.26 o
  -6   5   7        208.40        222.53         3.19 o
  -5   5   7        792.73        807.56        13.97 o
  -4   5   7        436.74        432.32         5.17 o
  -3   5   7         99.65        101.05         1.36 o
  -2   5   7        349.84        360.29         4.67 o
  -1   5   7       1050.41       1061.98        13.64 o
   0   5   7        785.98        814.21         9.71 o
   1   5   7        309.08        307.86         3.72 o
   2   5   7         38.97         41.11         0.65 o
   3   5   7        133.59        128.92         1.63 o
   4   5   7         61.28         62.97         0.95 o
   5   5   7        436.99        480.69         6.19 o
   6   5   7        149.76        159.31         2.14 o
   7   5   7          3.34          3.61         0.25 o
  -8   6   7        134.56        137.50         2.69 o
  -7   6   7        169.77        166.35         2.58 o
  -6   6   7         68.91         68.40         1.03 o
  -5   6   7         15.14         14.62         0.41 o
  -4   6   7        187.60        181.18         2.51 o
  -3   6   7         65.80         67.10         1.07 o
  -2   6   7        147.75        136.26         1.87 o
  -1   6   7        498.62        529.65         6.67 o
   0   6   7        149.83        160.65         2.00 o
   1   6   7          6.63          5.90         0.23 o
   2   6   7         71.08         73.83         1.03 o
   3   6   7        156.52        154.99         1.98 o
   4   6   7        754.81        783.87        10.60 o
   5   6   7        131.69        134.53         1.81 o
   6   6   7         85.85         79.34         1.13 o
   7   6   7         21.00         19.15         0.49 o
  -8   7   7         21.33         20.69         0.74 o
  -7   7   7         60.00         58.23         1.05 o
  -6   7   7         32.68         31.91         0.65 o
  -5   7   7         78.59         78.25         1.34 o
  -4   7   7         30.42         33.26         0.58 o
  -3   7   7        672.20        724.21         9.26 o
  -2   7   7         64.72         62.67         0.91 o
  -1   7   7        197.93        204.59         2.65 o
   0   7   7        154.21        176.77         2.23 o
   1   7   7        386.54        381.90         4.69 o
   2   7   7        889.19        919.76        11.59 o
   3   7   7         47.45         52.84         0.84 o
   4   7   7        314.75        346.44         4.54 o
   5   7   7          8.26          8.47         0.29 o
   6   7   7        165.62        160.64         2.13 o
   7   7   7        205.54        202.38         3.87 o
  -7   8   7         35.00         32.58         0.87 o
  -6   8   7        112.17        120.58         1.91 o
  -5   8   7         77.05         77.87         1.31 o
  -4   8   7        286.08        293.84         3.99 o
  -3   8   7          9.69         12.02         0.36 o
  -2   8   7        112.53        111.38         1.52 o
  -1   8   7        130.90        134.78         1.90 o
   0   8   7         52.00         51.56         0.76 o
   1   8   7         90.38         96.63         1.31 o
   2   8   7         38.11         39.03         0.64 o
   3   8   7         78.77         81.99         1.18 o
   4   8   7          1.49          1.26         0.25 o
   5   8   7         74.69         90.03         1.31 o
   6   8   7         43.04         46.21         0.75 o
  -7   9   7        116.41        120.81         3.84 o
  -6   9   7         37.65         46.71         1.03 o
  -5   9   7         37.67         37.68         0.72 o
  -4   9   7        116.40        117.53         1.76 o
  -3   9   7         69.62         73.26         1.08 o
  -2   9   7        205.12        204.92         2.94 o
  -1   9   7         91.06         92.12         1.47 o
   0   9   7         24.59         26.83         0.70 o
   1   9   7         17.71         20.64         0.47 o
   2   9   7         96.98        111.44         1.53 o
   3   9   7        148.98        156.54         2.10 o
   4   9   7        109.94        119.72         1.61 o
   5   9   7         82.22         88.86         1.29 o
   6   9   7         49.69         49.95         1.55 o
  -6  10   7          0.49          1.15         0.31 o
  -5  10   7         70.82         73.22         1.42 o
  -4  10   7          8.32          8.40         0.35 o
  -3  10   7        185.99        198.35         2.82 o
  -2  10   7         80.40         71.65         1.17 o
  -1  10   7         15.61         16.85         0.47 o
   0  10   7          3.78          2.47         0.24 o
   1  10   7         69.72         64.02         1.00 o
   2  10   7        117.11        126.09         1.93 o
   3  10   7         54.22         56.75         1.14 o
   4  10   7         97.18        103.85         1.48 o
   5  10   7         12.74         11.73         0.40 o
  -5  11   7         94.43        107.23         2.77 o
  -4  11   7         17.50         18.04         0.53 o
  -3  11   7         24.46         29.38         0.58 o
  -2  11   7        106.21        118.73         1.82 o
  -1  11   7         13.63         14.82         0.40 o
   0  11   7         10.99         10.74         0.32 o
   1  11   7         71.90         77.16         1.17 o
   2  11   7         20.30         23.15         0.49 o
   3  11   7         48.96         48.88         0.74 o
   4  11   7         45.49         42.85         0.78 o
  -4  12   7         58.43         55.09         1.52 o
  -3  12   7         23.46         23.14         0.98 o
  -2  12   7         11.37         12.79         0.37 o
  -1  12   7         43.33         44.00         0.73 o
   0  12   7         69.91         68.71         1.12 o
   1  12   7         87.57         87.00         1.75 o
   2  12   7         27.28         26.50         0.84 o
   3  12   7         69.79         68.47         2.42 o
  -2  13   7         39.32         43.70         1.26 o
  -1  13   7         20.62         23.46         0.64 o
   0  13   7         30.56         29.19         0.69 o
   1  13   7         54.03         52.92         1.37 o
   2  13   7          5.77          4.81         0.55 o
  -3 -12   8          4.08          3.78         0.29 o
  -2 -12   8         38.52         35.65         0.79 o
  -1 -12   8        168.47        176.10         3.32 o
   0 -12   8        111.77        118.95         3.31 o
   1 -12   8         13.48          9.54         0.34 o
   2 -12   8         22.73         19.76         0.51 o
  -4 -11   8         24.96         25.03         0.87 o
  -3 -11   8        117.36        129.50         2.43 o
  -2 -11   8        169.13        166.24         2.81 o
  -1 -11   8         49.39         51.68         0.88 o
   0 -11   8         18.15         21.50         0.45 o
   1 -11   8         23.42         26.92         0.50 o
   2 -11   8        109.67        112.31         1.65 o
   3 -11   8         42.59         42.42         0.89 o
  -5 -10   8         57.70         52.47         1.50 o
  -4 -10   8         64.90         64.87         1.34 o
  -3 -10   8         43.66         43.17         0.78 o
  -2 -10   8        123.01        126.57         1.99 o
  -1 -10   8         91.07         95.61         1.55 o
   0 -10   8         11.88         14.85         0.41 o
   1 -10   8         64.92         70.38         1.03 o
   2 -10   8          6.99          7.86         0.35 o
   3 -10   8         15.98         18.00         0.74 o
   4 -10   8         24.85         26.97         1.25 o
  -6  -9   8          3.46          4.01         0.59 o
  -5  -9   8        117.07        115.93         2.24 o
  -4  -9   8          0.51          0.01         0.25 o
  -3  -9   8        140.01        142.96         2.21 o
  -2  -9   8         14.20         10.29         0.35 o
  -1  -9   8        125.40        124.66         1.98 o
   0  -9   8        214.81        233.90         3.38 o
   1  -9   8         40.47         37.29         0.67 o
   2  -9   8        312.78        314.90         4.77 o
   3  -9   8         16.94         17.59         0.47 o
   4  -9   8          8.96         10.27         0.37 o
   5  -9   8         38.97         41.93         1.23 o
  -7  -8   8         11.01         11.18         0.46 o
  -6  -8   8          9.99          8.59         0.34 o
  -5  -8   8        176.45        197.32         3.67 o
  -4  -8   8        119.21        127.39         1.91 o
  -3  -8   8         65.69         75.63         1.30 o
  -2  -8   8         20.07         16.94         0.53 o
  -1  -8   8        645.75        645.23        10.14 o
   0  -8   8        175.84        168.90         2.68 o
   1  -8   8        178.87        179.24         2.58 o
   2  -8   8        194.58        204.16         2.94 o
   3  -8   8        130.72        138.26         1.93 o
   4  -8   8          2.83          3.19         0.29 o
   5  -8   8          1.89          2.95         0.26 o
   6  -8   8          3.90          3.48         0.24 o
  -7  -7   8         12.03         13.48         0.45 o
  -6  -7   8        133.07        134.64         2.00 o
  -5  -7   8        342.03        377.32         5.67 o
  -4  -7   8        124.55        126.74         2.16 o
  -3  -7   8        161.83        161.26         2.25 o
  -2  -7   8        229.75        231.98         3.30 o
  -1  -7   8        134.33        133.94         1.99 o
   0  -7   8        318.06        312.51         4.18 o
   1  -7   8         41.73         43.18         0.72 o
   2  -7   8        131.37        128.56         1.78 o
   3  -7   8         72.25         75.78         1.17 o
   4  -7   8          2.79          3.38         0.28 o
   5  -7   8         69.95         71.33         1.09 o
   6  -7   8         42.50         50.02         1.44 o
  -7  -6   8         89.19         99.61         1.76 o
  -6  -6   8          8.70          6.61         0.44 o
  -5  -6   8         17.03         19.46         0.55 o
  -4  -6   8        102.58        103.03         1.89 o
  -3  -6   8        348.39        353.14         4.91 o
  -2  -6   8        260.87        276.91         3.87 o
  -1  -6   8        599.53        626.82         8.82 o
   0  -6   8        187.24        187.58         2.49 o
   1  -6   8        305.83        327.62         4.28 o
   2  -6   8        358.99        370.78         4.58 o
   3  -6   8         25.24         27.35         0.53 o
   4  -6   8         18.43         21.48         0.65 o
   5  -6   8         51.31         56.57         0.96 o
   6  -6   8        107.70        113.56         1.67 o
   7  -6   8         15.45         14.74         0.47 o
  -8  -5   8        105.94        103.11         2.73 o
  -7  -5   8        150.18        153.33         2.51 o
  -6  -5   8          8.48          9.31         0.37 o
  -5  -5   8        340.34        357.19         5.06 o
  -4  -5   8        175.67        177.86         2.50 o
  -3  -5   8        298.89        298.15         3.95 o
  -2  -5   8        177.05        182.24         2.48 o
  -1  -5   8        733.33        779.50        10.83 o
   0  -5   8        397.46        433.31         5.51 o
   1  -5   8         48.02         47.41         0.76 o
   2  -5   8        148.81        147.93         1.92 o
   3  -5   8         11.96         12.14         0.39 o
   4  -5   8        153.81        155.76         2.29 o
   5  -5   8          0.54          0.95         0.34 o
   6  -5   8         91.87         97.83         1.54 o
   7  -5   8          6.08          6.32         0.48 o
  -8  -4   8         60.51         63.41         1.26 o
  -7  -4   8          6.80          6.93         0.35 o
  -6  -4   8        108.39        105.82         1.68 o
  -5  -4   8          3.54          4.28         0.31 o
  -4  -4   8        533.68        549.35         6.95 o
  -3  -4   8          3.85          5.91         0.30 o
  -2  -4   8        112.08        113.22         1.58 o
  -1  -4   8         36.94         44.91         0.78 o
   0  -4   8         41.42         45.16         0.73 o
   1  -4   8        107.05        108.67         1.48 o
   2  -4   8         33.58         29.47         0.53 o
   3  -4   8       1123.04       1163.79        15.58 o
   4  -4   8        277.69        275.54         3.82 o
   5  -4   8        191.60        194.95         2.79 o
   6  -4   8        147.10        155.81         3.32 o
   7  -4   8         36.13         38.80         0.99 o
  -8  -3   8         53.29         51.11         2.05 o
  -7  -3   8         18.56         15.78         0.46 o
  -6  -3   8        296.84        314.73         5.08 o
  -5  -3   8         34.49         33.24         0.61 o
  -4  -3   8         68.38         70.02         1.05 o
  -3  -3   8         18.23         20.72         0.47 o
  -2  -3   8          6.27          6.12         0.29 o
  -1  -3   8        232.76        237.67         3.27 o
   0  -3   8        139.93        132.46         2.01 o
   1  -3   8        236.11        232.99         2.90 o
   2  -3   8         21.15         23.04         0.56 o
   3  -3   8         26.09         26.09         0.60 o
   4  -3   8         15.62         16.44         0.44 o
   5  -3   8        192.61        200.56         3.02 o
   6  -3   8         89.97         99.08         1.55 o
   7  -3   8        101.90        100.41         1.65 o
  -8  -2   8        226.27        223.08         4.91 o
  -7  -2   8         41.47         38.50         0.83 o
  -6  -2   8         16.18         17.19         0.49 o
  -5  -2   8        325.74        349.61         4.66 o
  -4  -2   8         67.24         70.44         1.17 o
  -3  -2   8         66.50         65.72         0.97 o
  -2  -2   8        166.56        172.04         2.75 o
  -1  -2   8        313.35        306.85         3.94 o
   0  -2   8        255.20        249.02         3.31 o
   1  -2   8         22.93         22.58         0.54 o
   2  -2   8         91.80         91.56         1.28 o
   3  -2   8          8.92          8.28         0.29 o
   4  -2   8        115.57        121.40         1.56 o
   5  -2   8         17.67         17.94         0.47 o
   6  -2   8         66.82         67.38         1.11 o
   7  -2   8          0.92          0.51         0.28 o
   8  -2   8         39.64         37.81         1.04 o
  -8  -1   8        232.07        237.17         4.07 o
  -7  -1   8         16.04         17.05         0.55 o
  -6  -1   8        153.58        164.48         2.41 o
  -5  -1   8        137.78        141.16         2.11 o
  -4  -1   8        142.81        145.37         2.16 o
  -3  -1   8         10.81         12.34         0.41 o
  -2  -1   8        211.09        201.45         2.66 o
  -1  -1   8         13.48         11.30         0.34 o
   0  -1   8        225.31        214.76         2.79 o
   1  -1   8         36.32         32.01         0.57 o
   2  -1   8        201.53        200.16         2.52 o
   3  -1   8        169.16        170.39         2.15 o
   4  -1   8         70.00         72.58         1.06 o
   5  -1   8         58.43         59.35         0.90 o
   6  -1   8        129.86        133.37         1.93 o
   7  -1   8         76.25         75.13         1.13 o
   8  -1   8          4.41          5.08         0.71 o
  -8   0   8         98.20         96.39         2.20 o
  -7   0   8        192.47        194.23         3.03 o
  -6   0   8        334.48        349.53         5.02 o
  -5   0   8         14.42         16.39         0.51 o
  -4   0   8         35.64         36.71         1.04 o
  -3   0   8         14.09         14.32         0.40 o
  -2   0   8         76.17         65.50         1.01 o
  -1   0   8        138.99        139.57         1.89 o
   0   0   8        481.91        454.91         5.80 o
   1   0   8        467.65        447.33         5.70 o
   2   0   8         18.92         19.78         0.44 o
   3   0   8        237.80        240.26         3.13 o
   4   0   8         75.49         76.01         1.11 o
   5   0   8        458.60        475.41         9.16 o
   6   0   8        497.29        511.14         7.09 o
   7   0   8         97.80         97.36         1.42 o
   8   0   8          1.34          1.29         0.30 o
  -8   1   8        231.39        235.41         4.66 o
  -7   1   8         16.28         17.14         0.46 o
  -6   1   8        153.73        161.31         2.41 o
  -5   1   8        137.68        139.51         1.97 o
  -4   1   8        142.79        144.18         2.01 o
  -3   1   8         10.53         11.88         0.46 o
  -2   1   8        211.84        203.91         2.85 o
  -1   1   8         13.77         11.98         0.34 o
   0   1   8        224.47        209.07         3.21 o
   1   1   8         36.54         31.92         0.57 o
   2   1   8        202.61        203.10         2.64 o
   3   1   8        169.06        169.40         2.16 o
   4   1   8         69.93         71.18         1.01 o
   5   1   8         58.35         59.71         0.88 o
   6   1   8        129.93        134.13         1.84 o
   7   1   8         76.51         76.26         1.19 o
   8   1   8          4.37          4.31         0.42 o
  -8   2   8        226.51        223.59         3.63 o
  -7   2   8         41.45         39.03         0.72 o
  -6   2   8         16.21         16.48         0.56 o
  -5   2   8        324.84        345.92         5.60 o
  -4   2   8         66.73         70.28         1.06 o
  -3   2   8         66.30         63.84         0.96 o
  -2   2   8        166.15        167.57         2.22 o
  -1   2   8        313.06        305.76         4.09 o
   0   2   8        254.84        242.38         3.42 o
   1   2   8         23.27         22.88         0.48 o
   2   2   8         91.61         90.62         1.44 o
   3   2   8          9.08         10.19         0.49 o
   4   2   8        115.30        121.92         1.63 o
   5   2   8         17.65         17.86         0.45 o
   6   2   8         66.67         68.24         1.00 o
   7   2   8          0.90          0.78         0.26 o
   8   2   8         39.62         38.33         1.27 o
  -8   3   8         53.53         51.06         0.87 o
  -7   3   8         18.44         16.32         0.45 o
  -6   3   8        296.75        307.99         4.73 o
  -5   3   8         34.33         33.60         0.89 o
  -4   3   8         68.23         69.12         0.99 o
  -3   3   8         18.15         20.11         0.46 o
  -2   3   8          6.38          6.58         0.26 o
  -1   3   8        232.62        227.74         3.19 o
   0   3   8        139.67        131.12         1.69 o
   1   3   8        236.48        230.15         2.98 o
   2   3   8         21.33         22.14         0.55 o
   3   3   8         26.34         26.54         0.55 o
   4   3   8         15.52         16.15         0.46 o
   5   3   8        192.84        201.23         2.76 o
   6   3   8         89.60         99.31         1.46 o
   7   3   8        101.16         96.81         1.49 o
  -8   4   8         60.19         59.75         1.44 o
  -7   4   8          6.79          6.78         0.31 o
  -6   4   8        108.68        109.23         1.63 o
  -5   4   8          3.53          4.67         0.31 o
  -4   4   8        533.75        541.79         6.75 o
  -3   4   8          4.05          5.92         0.31 o
  -2   4   8        110.54        111.36         1.56 o
  -1   4   8         36.28         42.82         0.74 o
   0   4   8         41.70         45.06         0.69 o
   1   4   8        106.82        103.30         1.38 o
   2   4   8         33.83         28.84         0.69 o
   3   4   8       1122.52       1118.38        15.18 o
   4   4   8        279.50        276.47         3.93 o
   5   4   8        191.31        197.11         2.77 o
   6   4   8        147.03        149.77         2.06 o
   7   4   8         36.09         38.08         0.90 o
  -8   5   8        106.11         99.80         1.99 o
  -7   5   8        150.30        154.45         2.25 o
  -6   5   8          8.38          9.47         0.35 o
  -5   5   8        340.14        348.56         5.06 o
  -4   5   8        176.00        177.43         2.48 o
  -3   5   8        298.50        293.42         4.03 o
  -2   5   8        176.77        181.82         2.50 o
  -1   5   8        732.52        757.06        10.10 o
   0   5   8        397.82        430.60         5.49 o
   1   5   8         48.31         46.81         0.75 o
   2   5   8        149.22        148.30         1.98 o
   3   5   8         12.04         12.49         0.56 o
   4   5   8        154.38        161.49         2.38 o
   5   5   8          0.54          0.41         0.27 o
   6   5   8         92.12         98.48         1.43 o
   7   5   8          6.25          6.10         0.27 o
  -7   6   8         89.05         97.49         1.58 o
  -6   6   8          8.72          7.52         0.31 o
  -5   6   8         17.02         19.28         0.52 o
  -4   6   8        103.15        103.65         1.65 o
  -3   6   8        347.63        352.78         5.02 o
  -2   6   8        262.01        275.76         3.62 o
  -1   6   8        600.79        622.89         7.77 o
   0   6   8        186.90        188.52         2.47 o
   1   6   8        306.18        325.97         4.28 o
   2   6   8        360.02        368.58         4.51 o
   3   6   8         25.35         27.07         0.51 o
   4   6   8         18.51         19.96         0.48 o
   5   6   8         51.45         57.53         0.90 o
   6   6   8        107.64        116.18         1.64 o
   7   6   8         15.41         14.68         0.47 o
  -7   7   8         12.03         12.86         0.56 o
  -6   7   8        132.76        139.04         2.31 o
  -5   7   8        341.99        370.72         5.73 o
  -4   7   8        123.77        124.38         1.86 o
  -3   7   8        162.44        161.41         2.26 o
  -2   7   8        230.32        223.45         3.07 o
  -1   7   8        134.30        131.20         1.77 o
   0   7   8        317.29        309.81         3.83 o
   1   7   8         41.30         42.91         0.76 o
   2   7   8        131.02        129.55         1.71 o
   3   7   8         72.66         75.64         1.16 o
   4   7   8          2.87          3.34         0.26 o
   5   7   8         70.04         72.39         1.08 o
   6   7   8         42.40         51.09         0.78 o
  -7   8   8         10.85         10.70         0.53 o
  -6   8   8         10.05          9.37         0.32 o
  -5   8   8        176.60        194.78         3.25 o
  -4   8   8        119.52        129.72         2.03 o
  -3   8   8         65.84         76.76         1.24 o
  -2   8   8         20.01         17.17         0.46 o
  -1   8   8        646.02        648.75         9.88 o
   0   8   8        174.94        169.25         2.37 o
   1   8   8        178.41        175.87         2.46 o
   2   8   8        194.18        205.29         2.75 o
   3   8   8        130.60        142.64         2.02 o
   4   8   8          2.81          3.36         0.25 o
   5   8   8          1.95          2.99         0.25 o
   6   8   8          4.01          3.50         0.28 o
  -6   9   8          3.41          2.64         0.37 o
  -5   9   8        116.75        115.99         1.84 o
  -4   9   8          0.47          0.78         0.25 o
  -3   9   8        139.98        141.56         2.08 o
  -2   9   8         14.00         10.29         0.33 o
  -1   9   8        125.09        127.05         1.85 o
   0   9   8        215.28        237.60         3.54 o
   1   9   8         40.19         37.20         0.68 o
   2   9   8        312.30        320.16         4.45 o
   3   9   8         16.81         18.39         0.46 o
   4   9   8          8.94         10.97         0.30 o
   5   9   8         39.07         39.37         0.67 o
  -5  10   8         57.91         50.18         1.19 o
  -4  10   8         64.85         67.35         1.17 o
  -3  10   8         44.12         44.37         0.78 o
  -2  10   8        123.46        129.40         1.99 o
  -1  10   8         91.10         98.01         1.54 o
   0  10   8         11.90         15.96         0.43 o
   1  10   8         64.86         71.34         1.16 o
   2  10   8          6.84          8.19         0.35 o
   3  10   8         16.10         20.61         0.66 o
   4  10   8         24.81         25.62         0.48 o
  -4  11   8         24.59         25.48         0.53 o
  -3  11   8        117.85        131.24         2.04 o
  -2  11   8        169.28        171.48         2.45 o
  -1  11   8         49.32         54.39         0.86 o
   0  11   8         18.39         23.11         0.51 o
   1  11   8         23.09         27.65         0.54 o
   2  11   8        109.06        116.62         1.65 o
   3  11   8         42.79         42.49         0.67 o
  -3  12   8          4.30          3.48         0.39 o
  -2  12   8         38.29         34.60         0.63 o
  -1  12   8        168.32        174.49         2.91 o
   0  12   8        111.65        121.29         1.84 o
   1  12   8         13.55          9.16         0.37 o
   2  12   8         22.50         17.94         0.61 o
  -1 -12   9          1.76          1.14         0.44 o
   0 -12   9          1.24          0.56         0.34 o
  -3 -11   9         11.41          9.63         0.56 o
  -2 -11   9         43.28         35.87         1.17 o
  -1 -11   9          5.49          7.98         0.38 o
   0 -11   9        100.80         97.43         1.50 o
   1 -11   9          1.73          1.16         0.26 o
   2 -11   9         19.94         18.82         1.00 o
  -4 -10   9         63.32         63.08         1.99 o
  -3 -10   9         42.86         44.87         0.79 o
  -2 -10   9         92.41         97.09         1.54 o
  -1 -10   9        377.79        379.96         5.62 o
   0 -10   9        277.19        272.39         3.86 o
   1 -10   9         46.48         44.16         0.73 o
   2 -10   9         12.35         12.12         0.34 o
   3 -10   9         90.44         83.39         1.31 o
   4 -10   9         39.73         42.99         1.11 o
  -5  -9   9          6.49          5.36         0.27 o
  -4  -9   9          3.99          2.65         0.29 o
  -3  -9   9          0.81          0.36         0.27 o
  -2  -9   9         41.67         52.66         0.93 o
  -1  -9   9         60.59         62.00         1.05 o
   0  -9   9          8.83         10.36         0.30 o
   1  -9   9        104.85        102.75         1.62 o
   2  -9   9         48.48         50.77         0.88 o
   3  -9   9         16.15         17.84         0.48 o
   4  -9   9        115.46        108.17         1.81 o
  -6  -8   9         27.18         28.64         0.81 o
  -5  -8   9         14.73         15.34         0.60 o
  -4  -8   9         10.48         11.31         0.46 o
  -3  -8   9        190.07        200.83         3.05 o
  -2  -8   9         38.17         43.43         0.89 o
  -1  -8   9        365.61        367.72         5.54 o
   0  -8   9         60.24         61.54         0.98 o
   1  -8   9        146.59        163.34         2.50 o
   2  -8   9        157.87        173.82         2.64 o
   3  -8   9        117.09        116.02         1.83 o
   4  -8   9         63.07         59.65         0.98 o
   5  -8   9         73.44         69.47         1.19 o
  -7  -7   9          8.29          7.73         0.56 o
  -6  -7   9         22.11         20.47         0.48 o
  -5  -7   9        120.99        121.60         1.78 o
  -4  -7   9         25.02         22.55         0.67 o
  -3  -7   9        107.06        106.81         1.61 o
  -2  -7   9        321.91        335.60         5.12 o
  -1  -7   9         51.35         49.08         0.89 o
   0  -7   9         48.26         48.76         0.87 o
   1  -7   9         36.04         31.84         0.62 o
   2  -7   9         85.11         82.70         1.27 o
   3  -7   9        268.03        280.24         3.75 o
   4  -7   9         52.48         60.49         1.01 o
   5  -7   9         36.26         37.70         0.70 o
   6  -7   9         42.43         39.47         0.91 o
  -7  -6   9         23.94         22.25         0.59 o
  -6  -6   9         63.65         66.50         1.11 o
  -5  -6   9         56.91         57.09         0.93 o
  -4  -6   9        127.95        138.68         2.36 o
  -3  -6   9        116.66        133.68         2.28 o
  -2  -6   9         12.38         11.88         0.38 o
  -1  -6   9         43.93         42.14         0.90 o
   0  -6   9         84.76         91.88         1.42 o
   1  -6   9        234.12        224.57         3.16 o
   2  -6   9        260.14        289.18         4.29 o
   3  -6   9         40.81         45.82         0.78 o
   4  -6   9        144.55        158.50         2.28 o
   5  -6   9         27.84         30.67         0.56 o
   6  -6   9         83.08         80.41         1.25 o
  -7  -5   9         46.03         45.28         0.92 o
  -6  -5   9         14.43         16.21         0.54 o
  -5  -5   9        137.22        144.45         2.11 o
  -4  -5   9          6.30          6.43         0.33 o
  -3  -5   9        192.20        190.71         2.64 o
  -2  -5   9        116.98        110.56         1.56 o
  -1  -5   9         35.74         31.73         0.64 o
   0  -5   9          1.67          2.52         0.24 o
   1  -5   9        149.79        150.91         2.03 o
   2  -5   9         46.34         45.96         0.72 o
   3  -5   9         20.14         21.03         0.60 o
   4  -5   9         29.07         27.59         0.57 o
   5  -5   9          6.21          7.01         0.33 o
   6  -5   9         66.27         64.49         0.97 o
  -8  -4   9         24.81         22.50         0.63 o
  -7  -4   9        293.67        305.61         5.86 o
  -6  -4   9         31.77         31.99         0.72 o
  -5  -4   9         82.67         83.46         1.28 o
  -4  -4   9         14.02         13.69         0.45 o
  -3  -4   9        170.71        168.69         2.37 o
  -2  -4   9         69.76         73.70         1.11 o
  -1  -4   9          2.29          2.59         0.28 o
   0  -4   9         51.34         56.12         0.91 o
   1  -4   9        369.34        372.10         4.78 o
   2  -4   9        235.15        232.90         3.03 o
   3  -4   9        169.07        171.37         2.30 o
   4  -4   9        420.33        444.19         6.24 o
   5  -4   9         56.27         60.08         1.01 o
   6  -4   9        197.07        199.83         3.00 o
   7  -4   9         21.89         22.22         0.59 o
  -8  -3   9         40.16         41.16         1.23 o
  -7  -3   9         29.33         29.55         0.70 o
  -6  -3   9         76.99         79.77         1.33 o
  -5  -3   9        359.22        375.84         5.68 o
  -4  -3   9        223.15        232.66         3.36 o
  -3  -3   9         80.00         80.68         1.24 o
  -2  -3   9         15.86         17.39         0.51 o
  -1  -3   9         60.82         55.03         0.96 o
   0  -3   9         12.28         11.18         0.36 o
   1  -3   9         32.54         37.13         0.68 o
   2  -3   9         56.92         54.47         0.85 o
   3  -3   9        225.29        235.70         4.39 o
   4  -3   9        116.61        114.24         1.77 o
   5  -3   9        132.14        132.27         2.04 o
   6  -3   9        131.27        130.81         1.87 o
   7  -3   9        104.03         99.35         1.76 o
  -8  -2   9         10.69         10.47         0.41 o
  -7  -2   9         73.26         73.57         1.31 o
  -6  -2   9        108.31        117.52         1.88 o
  -5  -2   9         41.77         44.47         0.85 o
  -4  -2   9        303.20        321.41         4.54 o
  -3  -2   9         12.48         10.87         0.35 o
  -2  -2   9        308.25        308.52         4.16 o
  -1  -2   9        208.29        208.16         2.91 o
   0  -2   9         95.77         92.43         1.36 o
   1  -2   9          0.56          0.72         0.22 o
   2  -2   9         85.98         77.97         1.12 o
   3  -2   9         59.31         61.79         1.38 o
   4  -2   9        191.68        194.65         2.94 o
   5  -2   9         86.57         89.80         1.42 o
   6  -2   9         36.13         34.10         0.65 o
   7  -2   9         69.18         64.40         1.01 o
  -8  -1   9         51.36         50.90         1.17 o
  -7  -1   9        314.64        314.45         5.21 o
  -6  -1   9         64.59         66.26         1.17 o
  -5  -1   9          1.18          0.79         0.34 o
  -4  -1   9        116.57        127.31         1.92 o
  -3  -1   9          9.20          8.83         0.37 o
  -2  -1   9          8.77          9.79         0.35 o
  -1  -1   9        840.38        790.04        10.70 o
   0  -1   9        440.05        404.56         5.69 o
   1  -1   9        319.28        307.79         4.03 o
   2  -1   9         38.28         37.64         0.73 o
   3  -1   9        152.06        153.84         2.58 o
   4  -1   9         72.35         70.55         1.05 o
   5  -1   9         73.34         76.28         1.23 o
   6  -1   9        131.38        133.85         2.04 o
   7  -1   9         10.63         10.65         0.35 o
  -8   0   9        132.69        137.70         2.39 o
  -7   0   9         31.62         32.91         0.89 o
  -6   0   9          0.99          0.03         0.29 o
  -5   0   9         53.60         55.05         0.91 o
  -4   0   9         66.90         69.75         1.14 o
  -3   0   9        567.47        587.18         7.98 o
  -2   0   9        362.26        344.46         4.75 o
  -1   0   9          0.26          1.28         0.31 o
   0   0   9        101.70         97.77         1.51 o
   1   0   9          0.24          0.98         0.26 o
   2   0   9        182.38        186.20         2.63 o
   3   0   9          5.46          8.18         0.30 o
   4   0   9        136.49        131.88         1.81 o
   5   0   9         27.11         30.69         0.60 o
   6   0   9         67.78         67.50         1.04 o
   7   0   9         23.69         24.36         0.51 o
  -8   1   9         51.55         51.49         0.95 o
  -7   1   9        314.82        322.43         5.19 o
  -6   1   9         64.91         67.50         1.26 o
  -5   1   9          1.21          1.45         0.33 o
  -4   1   9        116.59        126.12         2.29 o
  -3   1   9          9.37          8.98         0.32 o
  -2   1   9          9.18         10.19         0.71 o
  -1   1   9        842.04        777.49        12.08 o
   0   1   9        440.40        403.58         5.98 o
   1   1   9        320.04        299.30         3.91 o
   2   1   9         38.16         37.80         0.73 o
   3   1   9        152.44        154.11         2.06 o
   4   1   9         72.63         72.69         1.13 o
   5   1   9         72.78         75.88         1.23 o
   6   1   9        131.13        134.77         2.04 o
   7   1   9         10.67         10.66         0.37 o
  -8   2   9         10.60         10.51         0.31 o
  -7   2   9         72.85         72.32         1.14 o
  -6   2   9        108.04        114.42         1.85 o
  -5   2   9         42.15         43.85         0.97 o
  -4   2   9        302.64        317.15         5.89 o
  -3   2   9         12.52         10.86         0.50 o
  -2   2   9        308.47        309.68         4.71 o
  -1   2   9        208.87        203.80         3.03 o
   0   2   9         95.28         89.40         1.34 o
   1   2   9          0.57          1.03         0.29 o
   2   2   9         85.78         78.05         1.12 o
   3   2   9         59.44         61.66         0.95 o
   4   2   9        192.59        195.51         2.78 o
   5   2   9         87.40         90.24         1.34 o
   6   2   9         36.63         34.41         0.62 o
   7   2   9         68.79         63.61         1.00 o
  -8   3   9         40.06         37.55         1.19 o
  -7   3   9         29.20         28.30         0.60 o
  -6   3   9         76.95         79.05         1.25 o
  -5   3   9        358.78        370.71         5.66 o
  -4   3   9        223.81        228.94         3.45 o
  -3   3   9         80.02         79.51         1.27 o
  -2   3   9         15.88         16.67         0.46 o
  -1   3   9         61.03         54.53         0.89 o
   0   3   9         12.43         11.18         0.34 o
   1   3   9         32.92         35.96         0.73 o
   2   3   9         56.81         53.55         0.87 o
   3   3   9        225.26        229.30         3.08 o
   4   3   9        116.53        113.44         1.59 o
   5   3   9        132.29        134.05         1.92 o
   6   3   9        131.31        128.88         1.85 o
   7   3   9        104.09        101.68         2.29 o
  -8   4   9         25.12         23.10         0.73 o
  -7   4   9        293.57        304.59         4.62 o
  -6   4   9         31.31         31.70         0.67 o
  -5   4   9         82.30         82.04         1.29 o
  -4   4   9         13.98         13.89         0.44 o
  -3   4   9        170.95        169.68         2.49 o
  -2   4   9         69.88         73.54         1.18 o
  -1   4   9          2.29          3.43         0.36 o
   0   4   9         51.41         55.67         0.85 o
   1   4   9        368.85        361.34         4.89 o
   2   4   9        235.02        228.72         2.99 o
   3   4   9        168.89        165.86         2.82 o
   4   4   9        420.24        446.70         6.18 o
   5   4   9         56.53         60.77         0.95 o
   6   4   9        196.83        198.07         2.78 o
   7   4   9         21.83         22.19         0.73 o
  -7   5   9         46.13         45.32         0.74 o
  -6   5   9         14.38         16.37         0.46 o
  -5   5   9        137.40        142.59         2.44 o
  -4   5   9          6.18          5.27         0.27 o
  -3   5   9        192.56        190.16         2.78 o
  -2   5   9        117.15        109.59         1.61 o
  -1   5   9         35.65         31.69         0.60 o
   0   5   9          1.61          2.36         0.24 o
   1   5   9        148.97        147.53         1.99 o
   2   5   9         46.09         45.61         0.86 o
   3   5   9         20.19         20.64         0.52 o
   4   5   9         29.08         28.39         0.62 o
   5   5   9          6.21          7.46         0.30 o
   6   5   9         66.27         62.70         1.01 o
  -7   6   9         24.12         21.87         0.60 o
  -6   6   9         62.96         67.38         1.20 o
  -5   6   9         56.60         55.96         0.99 o
  -4   6   9        128.13        138.01         2.04 o
  -3   6   9        116.80        133.75         1.97 o
  -2   6   9         12.54         12.62         0.45 o
  -1   6   9         43.68         40.71         0.68 o
   0   6   9         84.62         92.45         1.65 o
   1   6   9        232.85        224.31         3.06 o
   2   6   9        259.11        280.64         3.97 o
   3   6   9         40.79         46.02         0.77 o
   4   6   9        143.98        158.92         2.38 o
   5   6   9         27.94         29.94         0.59 o
   6   6   9         82.37         80.66         1.23 o
  -7   7   9          8.39          6.79         0.69 o
  -6   7   9         21.86         20.96         0.52 o
  -5   7   9        120.83        119.50         2.05 o
  -4   7   9         25.13         21.74         0.53 o
  -3   7   9        107.18        106.55         1.68 o
  -2   7   9        322.27        332.71         4.98 o
  -1   7   9         51.97         48.79         0.80 o
   0   7   9         47.69         47.93         0.75 o
   1   7   9         36.22         32.00         0.60 o
   2   7   9         85.15         84.00         1.26 o
   3   7   9        267.17        280.43         3.92 o
   4   7   9         52.38         60.97         1.00 o
   5   7   9         36.67         37.01         0.62 o
   6   7   9         42.54         40.55         0.77 o
  -6   8   9         26.93         27.83         0.58 o
  -5   8   9         14.70         15.04         0.43 o
  -4   8   9         10.55         12.47         0.50 o
  -3   8   9        190.32        198.58         3.04 o
  -2   8   9         38.20         45.18         0.86 o
  -1   8   9        365.60        365.34         5.18 o
   0   8   9         60.08         61.22         0.97 o
   1   8   9        146.56        163.05         2.32 o
   2   8   9        157.63        171.45         2.45 o
   3   8   9        117.24        118.92         1.69 o
   4   8   9         63.19         61.13         0.88 o
   5   8   9         73.80         73.68         1.33 o
  -5   9   9          6.57          6.44         0.28 o
  -4   9   9          3.93          3.19         0.26 o
  -3   9   9          0.77          0.37         0.23 o
  -2   9   9         42.50         53.94         0.92 o
  -1   9   9         60.78         61.61         0.97 o
   0   9   9          8.54         10.74         0.34 o
   1   9   9        104.52        103.60         1.52 o
   2   9   9         48.70         50.27         0.86 o
   3   9   9         16.29         17.81         0.42 o
   4   9   9        115.31        112.57         1.95 o
  -4  10   9         63.72         62.20         1.19 o
  -3  10   9         42.75         47.19         0.86 o
  -2  10   9         92.57         98.76         1.54 o
  -1  10   9        377.68        377.66         5.68 o
   0  10   9        276.95        276.07         3.87 o
   1  10   9         46.25         45.23         0.94 o
   2  10   9         12.20         12.33         0.37 o
   3  10   9         90.31         86.47         1.24 o
   4  10   9         39.97         42.85         1.18 o
  -3  11   9         11.48         10.48         0.45 o
  -2  11   9         43.21         40.17         0.64 o
  -1  11   9          5.40          8.96         0.31 o
   0  11   9        101.19         97.22         1.61 o
   1  11   9          1.66          1.36         0.24 o
   2  11   9         19.79         18.57         0.48 o
  -1  12   9          1.76          1.46         0.29 o
   0  12   9          1.24          0.64         0.30 o
  -1 -11  10         18.71         13.24         0.49 o
   0 -11  10         44.39         44.12         0.91 o
  -3 -10  10          8.34          7.60         0.37 o
  -2 -10  10         54.55         51.89         0.92 o
  -1 -10  10        163.69        157.27         2.57 o
   0 -10  10         75.46         73.42         1.37 o
   1 -10  10         56.06         57.62         0.93 o
   2 -10  10         37.14         36.68         0.80 o
  -4  -9  10         60.59         61.67         1.00 o
  -3  -9  10         69.72         76.23         1.44 o
  -2  -9  10        192.24        186.16         2.86 o
  -1  -9  10          1.44          2.75         0.30 o
   0  -9  10         24.33         24.58         0.57 o
   1  -9  10         28.01         27.88         0.66 o
   2  -9  10        119.00        121.58         1.87 o
   3  -9  10         43.60         43.89         0.80 o
  -5  -8  10         30.84         27.71         0.59 o
  -4  -8  10         60.64         63.51         1.13 o
  -3  -8  10        373.42        401.42         7.06 o
  -2  -8  10        113.38        117.64         1.85 o
  -1  -8  10        478.06        522.42         8.40 o
   0  -8  10         55.53         60.57         1.10 o
   1  -8  10        108.65        125.35         2.06 o
   2  -8  10        215.36        236.03         3.54 o
   3  -8  10         21.88         22.74         0.54 o
   4  -8  10        102.56         99.74         2.17 o
  -6  -7  10          0.23          0.53         0.25 o
  -5  -7  10         17.05         17.57         0.70 o
  -4  -7  10         35.35         33.18         0.66 o
  -3  -7  10         80.91         81.54         1.44 o
  -2  -7  10         15.82         20.01         0.53 o
  -1  -7  10        162.66        172.68         2.84 o
   0  -7  10        201.81        221.77         3.64 o
   1  -7  10         45.34         57.52         1.06 o
   2  -7  10         80.11         77.12         1.24 o
   3  -7  10         15.99         16.99         0.46 o
   4  -7  10         80.86         83.55         1.41 o
   5  -7  10         11.56          9.92         0.34 o
  -6  -6  10         95.36        100.25         1.69 o
  -5  -6  10        113.19        118.35         1.86 o
  -4  -6  10        218.33        236.96         3.89 o
  -3  -6  10         30.60         33.95         0.74 o
  -2  -6  10         12.98         15.67         0.51 o
  -1  -6  10        139.84        136.97         2.17 o
   0  -6  10          8.31          9.25         0.37 o
   1  -6  10        130.70        131.68         2.03 o
   2  -6  10        174.86        175.80         2.68 o
   3  -6  10        133.11        138.39         2.15 o
   4  -6  10          8.31          9.40         0.35 o
   5  -6  10        120.74        125.96         2.04 o
  -7  -5  10         22.89         21.65         0.57 o
  -6  -5  10         37.46         38.14         1.04 o
  -5  -5  10         73.19         78.29         1.52 o
  -4  -5  10         65.94         70.14         1.38 o
  -3  -5  10        309.31        323.07         5.28 o
  -2  -5  10         77.13         78.34         1.40 o
  -1  -5  10         26.11         32.45         0.63 o
   0  -5  10          0.18          0.44         0.27 o
   1  -5  10        148.58        150.89         2.18 o
   2  -5  10        142.36        142.55         2.19 o
   3  -5  10          3.95          4.68         0.32 o
   4  -5  10         65.51         62.85         1.04 o
   5  -5  10         47.53         44.81         0.83 o
   6  -5  10         15.87         14.61         0.36 o
  -7  -4  10          2.78          2.39         0.28 o
  -6  -4  10         93.66         94.17         1.76 o
  -5  -4  10        192.11        200.20         3.26 o
  -4  -4  10         38.97         41.25         0.84 o
  -3  -4  10         75.63         76.35         1.28 o
  -2  -4  10         13.71         14.07         0.44 o
  -1  -4  10         46.37         51.81         0.88 o
   0  -4  10         26.64         31.24         0.66 o
   1  -4  10        209.96        207.50         3.31 o
   2  -4  10        163.97        171.25         2.59 o
   3  -4  10         49.16         54.15         0.87 o
   4  -4  10         52.47         56.85         1.01 o
   5  -4  10         38.99         37.80         0.69 o
   6  -4  10         53.18         52.95         0.90 o
  -7  -3  10         64.12         62.17         1.20 o
  -6  -3  10        136.68        147.01         2.44 o
  -5  -3  10        308.67        341.86         5.90 o
  -4  -3  10        123.46        122.67         2.11 o
  -3  -3  10        236.03        239.56         3.69 o
  -2  -3  10        287.31        273.07         4.13 o
  -1  -3  10          7.64          8.39         0.35 o
   0  -3  10          5.22          5.24         0.31 o
   1  -3  10         66.54         70.24         1.20 o
   2  -3  10        139.64        139.63         2.96 o
   3  -3  10         96.80        101.70         1.55 o
   4  -3  10         69.85         72.52         1.25 o
   5  -3  10         89.83         93.78         1.57 o
   6  -3  10         56.97         53.77         0.88 o
  -7  -2  10        138.69        133.45         2.21 o
  -6  -2  10        102.06        105.42         1.81 o
  -5  -2  10         57.59         60.88         1.15 o
  -4  -2  10         17.01         17.47         0.67 o
  -3  -2  10         13.55         13.30         0.43 o
  -2  -2  10         53.39         51.70         0.94 o
  -1  -2  10        273.79        271.85         4.09 o
   0  -2  10        553.82        533.53         7.91 o
   1  -2  10         51.14         51.66         1.06 o
   2  -2  10         24.54         24.70         0.70 o
   3  -2  10         69.45         66.31         1.09 o
   4  -2  10         38.47         40.56         0.85 o
   5  -2  10        101.64        105.22         1.75 o
   6  -2  10        120.75        120.28         1.84 o
  -7  -1  10         51.21         48.23         0.98 o
  -6  -1  10        128.83        132.10         2.13 o
  -5  -1  10         24.08         25.74         0.61 o
  -4  -1  10         15.10         16.51         0.49 o
  -3  -1  10         97.69         93.95         1.72 o
  -2  -1  10        118.84        114.74         1.85 o
  -1  -1  10        149.86        139.70         2.41 o
   0  -1  10        138.65        132.70         2.29 o
   1  -1  10        290.96        269.48         3.89 o
   2  -1  10         88.66         87.87         1.74 o
   3  -1  10         71.51         75.31         1.22 o
   4  -1  10         93.20         96.83         1.52 o
   5  -1  10        138.38        140.15         2.27 o
   6  -1  10         77.66         79.11         1.31 o
  -7   0  10         72.21         74.48         1.41 o
  -6   0  10         96.19        101.12         1.75 o
  -5   0  10        133.86        136.72         2.33 o
  -4   0  10        113.51        117.47         2.74 o
  -3   0  10        204.19        197.84         3.06 o
  -2   0  10        472.65        450.69         7.21 o
  -1   0  10         35.51         38.47         0.88 o
   0   0  10         10.97          6.64         0.48 o
   1   0  10         62.16         56.42         0.97 o
   2   0  10        343.86        340.21         5.68 o
   3   0  10         49.56         50.82         0.83 o
   4   0  10         70.84         71.63         1.17 o
   5   0  10          1.09          0.67         0.32 o
   6   0  10         41.17         41.86         0.76 o
  -7   1  10         51.02         49.18         0.91 o
  -6   1  10        129.48        136.31         2.27 o
  -5   1  10         24.14         26.44         0.68 o
  -4   1  10         15.02         16.34         0.54 o
  -3   1  10         97.69         92.44         1.53 o
  -2   1  10        118.91        114.74         2.00 o
  -1   1  10        149.43        134.71         2.63 o
   0   1  10        138.90        134.97         8.80 o
   1   1  10        289.95        267.87         3.85 o
   2   1  10         88.54         87.11         1.32 o
   3   1  10         71.87         75.23         1.22 o
   4   1  10         92.82         97.61         1.53 o
   5   1  10        137.79        139.77         2.00 o
   6   1  10         77.98         78.35         1.22 o
  -7   2  10        138.27        131.39         2.09 o
  -6   2  10        101.75        104.23         1.67 o
  -5   2  10         57.86         58.86         1.14 o
  -4   2  10         16.94         17.70         0.54 o
  -3   2  10         13.51         13.37         0.45 o
  -2   2  10         53.16         50.79         1.07 o
  -1   2  10        273.52        268.02         4.53 o
   0   2  10        552.68        525.58         9.14 o
   1   2  10         50.49         48.93         1.03 o
   2   2  10         24.79         25.04         0.54 o
   3   2  10         69.36         66.82         1.33 o
   4   2  10         38.63         39.50         1.07 o
   5   2  10        101.63        106.61         1.74 o
   6   2  10        120.86        122.41         1.94 o
  -7   3  10         64.22         62.39         1.02 o
  -6   3  10        136.06        142.59         2.26 o
  -5   3  10        307.81        325.33         5.04 o
  -4   3  10        123.77        122.95         2.29 o
  -3   3  10        235.13        233.67         3.68 o
  -2   3  10        287.71        271.87         3.89 o
  -1   3  10          7.52          7.75         0.33 o
   0   3  10          5.38          5.53         0.29 o
   1   3  10         66.81         66.43         1.12 o
   2   3  10        139.82        139.10         3.11 o
   3   3  10         96.63         97.91         1.56 o
   4   3  10         69.82         70.98         1.17 o
   5   3  10         90.35         93.19         1.45 o
   6   3  10         57.57         54.26         0.93 o
  -7   4  10          2.78          2.21         0.23 o
  -6   4  10         93.56         92.39         1.60 o
  -5   4  10        192.06        196.08         3.30 o
  -4   4  10         38.99         39.94         0.77 o
  -3   4  10         75.61         76.38         1.26 o
  -2   4  10         13.79         13.20         0.46 o
  -1   4  10         46.58         50.61         0.88 o
   0   4  10         26.55         29.96         0.60 o
   1   4  10        210.36        206.43         3.31 o
   2   4  10        164.08        167.36         2.53 o
   3   4  10         49.07         52.76         0.98 o
   4   4  10         52.75         55.01         0.97 o
   5   4  10         39.13         38.82         0.68 o
   6   4  10         53.14         51.60         0.89 o
  -7   5  10         22.86         20.94         0.50 o
  -6   5  10         37.70         38.57         0.95 o
  -5   5  10         73.72         77.37         1.38 o
  -4   5  10         65.36         69.43         1.26 o
  -3   5  10        310.38        319.61         4.85 o
  -2   5  10         77.41         78.04         1.36 o
  -1   5  10         26.15         31.92         0.69 o
   0   5  10          0.17          0.79         0.25 o
   1   5  10        148.72        148.47         2.28 o
   2   5  10        142.34        141.69         2.28 o
   3   5  10          3.98          4.48         0.32 o
   4   5  10         65.54         63.99         1.04 o
   5   5  10         47.30         46.91         0.77 o
   6   5  10         15.64         15.48         0.39 o
  -6   6  10         95.12        100.54         1.85 o
  -5   6  10        113.32        121.05         2.03 o
  -4   6  10        218.52        232.89         3.60 o
  -3   6  10         30.74         33.45         0.66 o
  -2   6  10         13.01         16.67         0.52 o
  -1   6  10        140.04        138.65         2.24 o
   0   6  10          8.28         10.37         0.34 o
   1   6  10        130.16        128.12         1.97 o
   2   6  10        174.75        174.66         2.49 o
   3   6  10        133.30        141.64         2.24 o
   4   6  10          8.30          9.60         0.35 o
   5   6  10        120.93        125.18         1.88 o
  -6   7  10          0.25          1.28         0.26 o
  -5   7  10         16.98         17.66         0.47 o
  -4   7  10         35.18         33.37         0.65 o
  -3   7  10         80.89         81.18         1.40 o
  -2   7  10         15.93         20.26         0.55 o
  -1   7  10        162.22        169.39         2.59 o
   0   7  10        202.34        222.43         3.30 o
   1   7  10         45.69         57.94         0.95 o
   2   7  10         80.23         76.10         1.15 o
   3   7  10         15.86         17.44         0.46 o
   4   7  10         81.11         87.99         2.42 o
   5   7  10         11.59         10.77         0.31 o
  -5   8  10         31.04         29.60         0.58 o
  -4   8  10         61.19         64.39         1.14 o
  -3   8  10        374.42        404.65         6.07 o
  -2   8  10        114.39        119.74         1.86 o
  -1   8  10        478.17        518.07         8.19 o
   0   8  10         55.75         60.40         1.07 o
   1   8  10        108.15        122.99         1.80 o
   2   8  10        214.52        233.80         3.29 o
   3   8  10         22.41         23.65         0.54 o
   4   8  10        103.26        102.07         1.86 o
  -4   9  10         60.56         63.16         1.19 o
  -3   9  10         69.83         78.00         1.44 o
  -2   9  10        192.08        189.78         2.87 o
  -1   9  10          1.46          2.74         0.26 o
   0   9  10         24.33         25.33         0.55 o
   1   9  10         28.10         29.08         0.60 o
   2   9  10        119.15        124.19         2.14 o
   3   9  10         43.60         45.98         0.79 o
  -3  10  10          8.55          9.23         0.34 o
  -2  10  10         54.27         53.88         0.88 o
  -1  10  10        163.45        160.71         2.57 o
   0  10  10         75.09         74.76         1.26 o
   1  10  10         55.99         58.26         0.93 o
   2  10  10         36.77         38.53         0.65 o
  -1  11  10         18.81         14.63         0.37 o
   0  11  10         44.31         43.65         0.78 o
  -1 -10  11        219.05        177.44         7.81 o
  -3  -9  11          0.46         -0.22         0.22 o
  -2  -9  11         45.63         39.89         0.90 o
  -1  -9  11         25.73         23.11         0.54 o
   0  -9  11         65.55         64.95         1.22 o
   1  -9  11          9.76          9.51         0.41 o
   2  -9  11          1.95          2.06         0.24 o
  -4  -8  11          0.99          0.54         0.48 o
  -3  -8  11         22.30         23.48         0.58 o
  -2  -8  11          4.47          3.16         0.29 o
  -1  -8  11        158.41        148.51         2.49 o
   0  -8  11         32.36         29.24         0.67 o
   1  -8  11         31.35         33.32         0.85 o
   2  -8  11         22.12         25.06         0.74 o
   3  -8  11          2.51          1.52         0.27 o
  -5  -7  11         20.87         21.67         0.62 o
  -4  -7  11         65.65         68.60         1.92 o
  -3  -7  11         32.64         32.15         0.73 o
  -2  -7  11         10.26         11.88         0.43 o
  -1  -7  11         20.58         20.67         0.54 o
   0  -7  11          1.94          1.12         0.28 o
   1  -7  11        118.92        115.34         1.90 o
   2  -7  11         11.60         10.34         0.34 o
   3  -7  11          4.42          6.07         0.32 o
   4  -7  11         29.38         31.40         0.64 o
  -5  -6  11         82.65         83.91         1.55 o
  -4  -6  11         60.69         58.78         1.11 o
  -3  -6  11          1.74          1.53         0.30 o
  -2  -6  11         63.73         61.75         1.14 o
  -1  -6  11         28.82         29.68         0.64 o
   0  -6  11          0.14          0.55         0.30 o
   1  -6  11         36.38         33.92         0.81 o
   2  -6  11         29.09         29.35         0.59 o
   3  -6  11         83.74         82.62         1.40 o
   4  -6  11          5.00          3.62         0.25 o
  -6  -5  11         70.39         66.89         1.38 o
  -5  -5  11         42.52         41.97         1.09 o
  -4  -5  11         83.13         82.85         1.56 o
  -3  -5  11        132.43        136.16         2.26 o
  -2  -5  11         52.79         52.92         1.09 o
  -1  -5  11          4.20          4.96         0.33 o
   0  -5  11         22.13         20.63         0.56 o
   1  -5  11         10.83          9.03         0.36 o
   2  -5  11        209.58        218.49         3.24 o
   3  -5  11         60.93         63.95         1.08 o
   4  -5  11         35.43         36.18         0.69 o
   5  -5  11         32.16         29.93         0.61 o
  -6  -4  11         97.68         93.49         1.77 o
  -5  -4  11         76.19         78.15         1.60 o
  -4  -4  11         14.78         15.42         0.52 o
  -3  -4  11         48.79         49.96         1.04 o
  -2  -4  11         72.74         78.61         1.37 o
  -1  -4  11        295.17        301.94         5.24 o
   0  -4  11         48.89         51.10         0.96 o
   1  -4  11         82.50         82.71         1.40 o
   2  -4  11         65.81         71.05         1.14 o
   3  -4  11          2.33          3.11         0.37 o
   4  -4  11         17.10         16.43         0.44 o
   5  -4  11         27.92         28.39         0.65 o
  -6  -3  11         31.29         30.24         0.76 o
  -5  -3  11        159.53        165.43         2.93 o
  -4  -3  11        128.10        134.86         2.46 o
  -3  -3  11        143.80        154.59         2.76 o
  -2  -3  11          5.70          5.48         0.39 o
  -1  -3  11        102.21        104.56         1.90 o
   0  -3  11         57.51         55.90         1.02 o
   1  -3  11         25.09         24.79         1.22 o
   2  -3  11         74.45         74.17         1.18 o
   3  -3  11        306.27        320.36         4.73 o
   4  -3  11         55.91         53.13         0.97 o
   5  -3  11         34.79         34.75         0.83 o
  -7  -2  11         99.09         96.75         1.90 o
  -6  -2  11         79.89         81.20         2.01 o
  -5  -2  11        120.50        126.67         2.11 o
  -4  -2  11         52.19         53.09         1.02 o
  -3  -2  11        253.05        261.96         4.68 o
  -2  -2  11         82.05         78.61         1.62 o
  -1  -2  11         42.33         42.05         0.98 o
   0  -2  11         72.35         72.68         1.37 o
   1  -2  11        390.64        383.33         6.04 o
   2  -2  11        135.12        140.53         2.43 o
   3  -2  11        154.94        157.08         2.52 o
   4  -2  11        372.73        393.15         6.20 o
   5  -2  11        226.05        223.29         3.54 o
  -7  -1  11          1.52          0.97         0.23 o
  -6  -1  11        168.84        177.45         3.44 o
  -5  -1  11        121.07        129.12         2.34 o
  -4  -1  11         75.37         79.94         1.42 o
  -3  -1  11        142.97        155.04         2.63 o
  -2  -1  11        105.97        104.01         1.90 o
  -1  -1  11        187.73        176.11         3.82 o
   0  -1  11        125.06        115.73         2.56 o
   1  -1  11         98.79         90.73         1.65 o
   2  -1  11         60.10         59.93         1.07 o
   3  -1  11        118.60        123.25         2.00 o
   4  -1  11         24.38         22.34         0.58 o
   5  -1  11        111.15        110.06         1.92 o
   6  -1  11          5.84          5.83         0.32 o
  -7   0  11          4.49          3.89         0.24 o
  -6   0  11          8.83          7.30         0.37 o
  -5   0  11        213.86        228.54         3.76 o
  -4   0  11          6.09          7.27         0.39 o
  -3   0  11         13.25         14.25         0.64 o
  -2   0  11        127.83        118.45         2.40 o
   1   0  11          0.28          0.07         0.31 o
   2   0  11        146.16        144.02         2.54 o
   3   0  11        206.88        214.77         4.12 o
   4   0  11         89.45         89.40         1.50 o
   5   0  11         79.86         77.13         1.29 o
   6   0  11         41.48         38.62         0.80 o
  -7   1  11          1.56          1.45         0.22 o
  -6   1  11        168.40        171.64         2.66 o
  -5   1  11        120.82        124.17         2.15 o
  -4   1  11         75.66         78.91         1.55 o
  -3   1  11        142.79        157.33         2.84 o
  -2   1  11        105.62         99.62         2.10 o
   1   1  11         98.43         88.33         1.96 o
   2   1  11         59.90         59.00         1.14 o
   3   1  11        118.58        119.43         1.99 o
   4   1  11         24.39         21.74         0.50 o
   5   1  11        111.59        106.81         1.75 o
   6   1  11          5.94          5.80         0.27 o
  -7   2  11         99.32         96.53         2.18 o
  -6   2  11         79.65         81.49         1.31 o
  -5   2  11        120.20        121.87         2.09 o
  -4   2  11         52.31         53.57         1.23 o
  -3   2  11        254.00        264.54         5.75 o
  -2   2  11         82.24         75.24         1.82 o
  -1   2  11         42.38         41.11         1.26 o
   1   2  11        391.15        368.45         6.87 o
   2   2  11        135.10        131.99         2.36 o
   3   2  11        154.81        153.02         2.49 o
   4   2  11        373.87        391.06         7.65 o
   5   2  11        226.13        219.13         3.47 o
  -6   3  11         31.26         30.79         0.70 o
  -5   3  11        159.26        158.68         2.94 o
  -4   3  11        128.08        133.91         2.70 o
  -3   3  11        143.70        149.04         2.77 o
  -2   3  11          5.50          4.35         0.37 o
  -1   3  11        102.22        101.31         2.05 o
   0   3  11         57.48         54.10         1.29 o
   1   3  11         24.97         22.90         0.67 o
   2   3  11         74.17         71.13         1.24 o
   3   3  11        306.88        315.94         4.98 o
   4   3  11         56.38         55.39         1.03 o
   5   3  11         34.77         34.12         0.65 o
  -6   4  11         97.09         94.60         1.60 o
  -5   4  11         75.71         73.30         1.60 o
  -4   4  11         14.79         15.38         0.58 o
  -3   4  11         48.72         49.08         1.01 o
  -2   4  11         72.93         76.46         1.34 o
  -1   4  11        295.56        294.25         5.11 o
   0   4  11         48.85         50.27         0.99 o
   1   4  11         82.39         78.65         1.64 o
   2   4  11         65.88         68.11         1.29 o
   3   4  11          2.38          2.24         0.33 o
   4   4  11         17.31         16.72         0.43 o
   5   4  11         28.25         27.96         0.65 o
  -6   5  11         70.56         66.46         1.38 o
  -5   5  11         42.69         40.42         0.84 o
  -4   5  11         82.67         80.54         1.43 o
  -3   5  11        132.15        131.21         2.46 o
  -2   5  11         53.17         53.79         0.98 o
  -1   5  11          4.16          4.16         0.38 o
   0   5  11         22.05         21.26         0.59 o
   1   5  11         10.99          9.27         0.46 o
   2   5  11        210.62        209.27         3.64 o
   3   5  11         60.47         59.28         1.12 o
   4   5  11         35.73         37.18         0.66 o
   5   5  11         32.14         29.82         0.60 o
  -5   6  11         82.41         82.25         1.85 o
  -4   6  11         60.70         58.85         1.15 o
  -3   6  11          1.67          1.65         0.27 o
  -2   6  11         63.27         63.64         1.12 o
  -1   6  11         28.46         28.00         0.63 o
   0   6  11          0.14          0.22         0.27 o
   1   6  11         36.22         31.69         0.74 o
   2   6  11         29.22         28.45         0.60 o
   3   6  11         83.93         83.33         1.38 o
   4   6  11          4.95          3.33         0.25 o
  -5   7  11         20.72         21.93         0.64 o
  -4   7  11         65.50         72.56         1.46 o
  -3   7  11         32.62         31.28         0.65 o
  -2   7  11         10.25         11.41         0.35 o
  -1   7  11         20.24         19.63         0.55 o
   0   7  11          2.02          1.59         0.28 o
   1   7  11        118.42        113.32         1.89 o
   2   7  11         11.57          9.86         0.34 o
   3   7  11          4.41          5.96         0.28 o
   4   7  11         29.56         31.70         0.58 o
  -4   8  11          0.96          1.35         0.25 o
  -3   8  11         22.19         23.01         0.52 o
  -2   8  11          4.44          3.68         0.26 o
  -1   8  11        158.36        153.35         2.63 o
   0   8  11         32.29         29.37         0.61 o
   1   8  11         31.35         30.58         0.64 o
   2   8  11         22.10         24.61         0.77 o
   3   8  11          2.49          1.03         0.30 o
  -3   9  11          0.46          0.60         0.22 o
  -2   9  11         45.39         40.68         0.73 o
  -1   9  11         25.73         23.77         0.55 o
   0   9  11         66.11         65.88         1.12 o
   1   9  11          9.88          9.72         0.32 o
   2   9  11          1.96          1.75         0.22 o
  -1  10  11        219.39        186.99         5.52 o
   0  10  11         70.60         65.79         2.03 o
  -2  -8  12         61.09         58.47         1.11 o
  -1  -8  12         28.55         29.64         0.69 o
   0  -8  12         39.82         38.87         0.76 o
   1  -8  12         36.82         37.08         0.72 o
  -4  -7  12          0.77         -0.15         0.36 o
  -3  -7  12         31.27         27.54         0.67 o
  -2  -7  12         13.01          9.93         0.70 o
  -1  -7  12         62.49         57.35         1.02 o
   0  -7  12         22.87         25.19         0.65 o
   1  -7  12        113.17        111.84         1.97 o
   2  -7  12         27.48         27.20         0.64 o
  -4  -6  12          9.09         10.59         0.41 o
  -3  -6  12        123.79        120.14         2.34 o
  -2  -6  12          3.85          4.50         0.34 o
  -1  -6  12         60.82         59.78         1.15 o
   0  -6  12         10.94         11.85         0.40 o
   1  -6  12         24.73         29.44         0.66 o
   2  -6  12         51.45         54.87         0.99 o
   3  -6  12         85.59         84.58         1.68 o
  -5  -5  12          0.78          0.45         0.31 o
  -4  -5  12          6.02          4.15         0.33 o
  -3  -5  12         70.22         66.58         1.27 o
  -2  -5  12         32.32         28.26         0.76 o
  -1  -5  12          7.54          6.67         0.35 o
   0  -5  12         49.66         44.63         1.15 o
   1  -5  12         15.75         17.09         0.63 o
   2  -5  12         52.95         53.27         0.93 o
   3  -5  12         84.63         78.79         1.45 o
   4  -5  12        198.45        192.18         5.82 o
  -5  -4  12        112.97        118.80         2.11 o
  -4  -4  12        303.76        316.71         5.96 o
  -3  -4  12         74.11         75.95         1.58 o
  -2  -4  12         15.37         12.42         0.57 o
  -1  -4  12         91.50         88.97         1.63 o
   0  -4  12        176.70        181.13         3.18 o
   1  -4  12        223.88        212.71         3.70 o
   2  -4  12        223.99        214.26         3.37 o
   3  -4  12         67.56         64.18         1.20 o
   4  -4  12        155.99        146.98         2.79 o
  -6  -3  12         31.96         29.14         0.77 o
  -5  -3  12          5.30          4.71         0.49 o
  -4  -3  12         22.93         22.98         0.60 o
  -3  -3  12         15.12         16.33         0.58 o
  -2  -3  12        115.84        114.69         3.18 o
  -1  -3  12        300.18        299.38         5.72 o
   0  -3  12        100.47         89.76         1.81 o
   1  -3  12         53.65         49.82         0.99 o
   2  -3  12          6.94          6.48         0.65 o
   3  -3  12         58.35         57.28         1.06 o
   4  -3  12         12.32         12.35         0.39 o
  -6  -2  12         98.23         89.16         2.03 o
  -5  -2  12         54.42         52.06         1.12 o
  -4  -2  12         52.66         51.78         1.21 o
  -3  -2  12         31.03         30.51         0.77 o
  -2  -2  12         90.18         79.34         1.64 o
  -1  -2  12         67.93         61.52         1.66 o
   0  -2  12         33.21         32.28         1.70 o
   1  -2  12        240.76        235.40         5.10 o
   2  -2  12          1.82          1.63         0.31 o
   3  -2  12         88.01         92.73         1.54 o
   4  -2  12         18.41         17.02         0.46 o
  -6  -1  12          1.78          1.54         0.51 o
  -5  -1  12        163.05        167.76         3.27 o
  -4  -1  12         97.50         94.20         1.87 o
  -3  -1  12        308.36        299.17         5.75 o
  -2  -1  12         80.20         76.75         1.78 o
   1  -1  12         56.74         50.93         1.46 o
   2  -1  12         33.25         33.16         1.16 o
   3  -1  12        171.09        173.58         2.99 o
   4  -1  12          1.83          1.58         0.28 o
   5  -1  12         80.15         73.64         1.61 o
  -6   0  12          3.61          2.78         0.26 o
  -5   0  12        111.64        105.98         1.96 o
  -4   0  12        114.07        112.67         2.08 o
  -3   0  12        129.01        125.58         2.85 o
  -2   0  12         97.90        104.55         3.46 o
   2   0  12          7.62          6.54         0.92 o
   3   0  12          1.53          1.15         0.36 o
   4   0  12        295.50        281.70         4.84 o
   5   0  12         23.45         19.61         0.48 o
  -6   1  12          1.68          1.88         0.27 o
  -5   1  12        163.30        164.01         3.25 o
  -4   1  12         97.55         97.01         2.02 o
  -3   1  12        307.48        292.08         6.58 o
  -2   1  12         80.03         76.64         3.71 o
   2   1  12         33.50         32.48         1.22 o
   3   1  12        170.89        170.59         3.34 o
   4   1  12          1.77          1.62         0.30 o
   5   1  12         80.50         73.90         1.84 o
  -6   2  12         98.06         91.38         2.06 o
  -5   2  12         54.13         50.55         1.03 o
  -4   2  12         52.97         51.66         1.17 o
  -3   2  12         31.22         29.57         0.80 o
  -2   2  12         90.05         78.95         2.66 o
   2   2  12          1.84          1.73         0.66 o
   3   2  12         87.77         91.83         2.63 o
   4   2  12         18.40         16.73         0.49 o
  -6   3  12         31.97         28.47         0.68 o
  -5   3  12          5.23          4.75         0.41 o
  -4   3  12         22.91         23.49         0.70 o
  -3   3  12         15.29         16.27         0.76 o
  -2   3  12        116.45        111.79         2.91 o
   1   3  12         53.51         49.00         1.34 o
   2   3  12          7.03          5.67         0.42 o
   3   3  12         58.15         53.89         1.21 o
   4   3  12         12.36         12.14         0.38 o
  -5   4  12        113.46        115.48         3.44 o
  -4   4  12        304.22        301.87         9.10 o
  -3   4  12         74.67         77.11         1.59 o
  -2   4  12         15.37         14.70         0.69 o
  -1   4  12         91.49         85.46         1.95 o
   0   4  12        175.36        177.69         4.35 o
   1   4  12        221.57        207.50         4.36 o
   2   4  12        222.98        202.68         3.53 o
   3   4  12         67.49         64.07         1.26 o
   4   4  12        156.14        143.41         3.01 o
  -5   5  12          0.76          0.64         0.33 o
  -4   5  12          6.01          4.30         0.32 o
  -3   5  12         70.36         65.61         1.25 o
  -2   5  12         32.48         29.23         0.72 o
  -1   5  12          7.59          7.06         0.33 o
   0   5  12         49.56         45.63         0.98 o
   1   5  12         15.80         16.09         0.53 o
   2   5  12         53.14         50.26         0.97 o
   3   5  12         84.74         81.96         1.44 o
   4   5  12        198.40        183.31         7.64 o
  -4   6  12          9.24         12.35         0.56 o
  -3   6  12        124.37        118.61         2.45 o
  -2   6  12          3.79          4.30         0.30 o
  -1   6  12         61.10         59.45         1.22 o
   0   6  12         10.84         12.07         0.49 o
   1   6  12         24.31         27.95         0.69 o
   2   6  12         50.94         50.20         1.34 o
   3   6  12         85.86         86.66         1.38 o
  -4   7  12          0.75          1.63         0.42 o
  -3   7  12         31.24         27.32         0.59 o
  -2   7  12         13.00          8.98         0.45 o
  -1   7  12         62.64         58.04         1.19 o
   0   7  12         22.86         23.68         0.85 o
   1   7  12        113.14        107.84         2.06 o
   2   7  12         27.58         25.25         0.60 o
  -2   8  12         61.01         59.82         1.08 o
  -1   8  12         28.59         28.99         0.67 o
   0   8  12         39.76         37.65         0.89 o
   1   8  12         36.86         34.11         1.18 o
  -2  -6  13         26.06         26.32         0.73 o
  -1  -6  13         92.25         88.29         1.91 o
   0  -6  13          2.10          2.13         0.29 o
   1  -6  13         50.85         41.16         1.06 o
  -3  -5  13         18.48         19.47         0.59 o
  -2  -5  13         39.93         39.34         0.94 o
  -1  -5  13         49.29         47.53         1.98 o
   0  -5  13         42.13         39.25         0.86 o
   1  -5  13          5.75          3.92         0.30 o
   2  -5  13          4.87          3.34         0.46 o
  -4  -4  13          2.19          0.86         0.28 o
  -3  -4  13         49.69         40.44         1.50 o
  -2  -4  13         19.14         17.24         0.59 o
  -1  -4  13         20.62         16.37         0.57 o
   0  -4  13         30.06         25.49         0.64 o
   1  -4  13        117.59        102.02         2.57 o
   2  -4  13         25.94         23.15         0.67 o
  -4  -3  13          1.98          0.31         0.40 o
  -3  -3  13         21.59         21.53         1.24 o
  -2  -3  13         83.69         80.55         1.80 o
  -1  -3  13         10.29          8.89         0.47 o
   0  -3  13         56.82         48.00         1.32 o
   1  -3  13         77.40         63.72         1.55 o
   2  -3  13          8.74          8.92         0.79 o
   3  -3  13         43.28         38.64         1.09 o
  -5  -2  13        172.99        156.41         5.01 o
  -4  -2  13         58.54         58.29         1.65 o
  -3  -2  13        289.03        265.96         5.66 o
  -2  -2  13         71.57         62.06         2.04 o
   1  -2  13         54.38         46.20         1.59 o
   2  -2  13        144.66        131.51         3.34 o
   3  -2  13         87.88         81.06         1.78 o
  -5  -1  13         74.89         64.53         2.54 o
  -4  -1  13         54.20         46.94         1.20 o
  -3  -1  13         20.20         18.70         0.79 o
   2  -1  13        120.23        101.96         3.20 o
   3  -1  13        103.01         90.47         1.99 o
  -5   0  13        226.70        199.54         6.24 o
  -4   0  13        131.14        127.57         3.33 o
  -3   0  13         27.18         26.33         1.09 o
   3   0  13          0.70          0.82         0.32 o
  -5   1  13         74.56         67.10         2.16 o
  -4   1  13         54.40         47.05         1.35 o
  -3   1  13         20.47         17.45         0.87 o
   3   1  13        103.58         94.54         2.75 o
  -5   2  13        173.38        157.09         7.14 o
  -4   2  13         58.27         57.74         1.78 o
  -3   2  13        289.18        250.90         8.14 o
   3   2  13         87.40         79.80         4.58 o
  -4   3  13          1.96          1.07         0.60 o
  -3   3  13         21.71         21.00         0.98 o
   2   3  13          8.73          8.13         0.75 o
  -4   4  13          2.26          1.18         0.51 o
  -3   4  13         49.90         38.87         1.15 o
  -2   4  13         19.22         19.79         0.84 o
   2   4  13         26.01         17.69         1.09 o
  -3   5  13         18.74         19.63         0.71 o
  -2   5  13         40.48         36.90         1.07 o
  -1   5  13         49.20         44.74         2.16 o
   1   5  13          5.70          1.66         0.41 o
  -2   6  13         26.39         25.65         1.32 o
  -1   6  13         92.22         83.10         3.83 o
                                                
