# Supplementary material for: Use of intensity quotients and differences in absolute structure refinement
Source: Acta Crystallogr B Struct Sci Cryst Eng Mater. 2013 May 17;69(Pt 3):249–59. doi: 10.1107/S2052519213010014 (PMC3661305; doi:10.1107/S2052519213010014)
Supplement: Supplementary file 3 [file b-69-00249-sup3.zip › TWA17A_B.fcf]

#
# h,k,l, Fc-squared, Fo-squared, sigma(Fo-squared), status flag
#
data_TWA17A_B
_shelx_title ' P31 in P3(1) [#1066] [PKF208-244-NX-2] [ACN]'
_shelx_refln_list_code          4
_shelx_F_calc_maximum      119.93
_exptl_crystal_F_000       438.00
_reflns_d_resolution_high  0.8305

loop_
 _space_group_symop_operation_xyz
 'x, y, z'
 '-y, x-y, z+1/3'
 '-x+y, -x, z+2/3'

_cell_length_a    12.0920
_cell_length_b    12.0920
_cell_length_c     8.5500
_cell_angle_alpha  90.000
_cell_angle_beta   90.000
_cell_angle_gamma 120.000

_shelx_F_squared_multiplier     1.000

loop_
 _refln_index_h
 _refln_index_k
 _refln_index_l
 _refln_F_squared_calc
 _refln_F_squared_meas
 _refln_F_squared_sigma
 _refln_observed_status
  -1   1 -10         25.51         25.23         0.85 o
   0   1 -10         53.13         53.50         1.65 o
   1   1 -10         28.06         27.05         0.90 o
  -3   2 -10         21.49         19.73         0.72 o
  -2   2 -10         47.52         49.38         1.19 o
  -1   2 -10         98.31         93.11         2.07 o
   0   2 -10         13.90         16.14         0.58 o
   1   2 -10        108.58         97.99         3.06 o
  -3   3 -10          0.64          0.92         0.58 o
  -2   3 -10         14.40         12.42         0.58 o
  -1   3 -10         87.75         85.34         2.20 o
   0   3 -10         52.30         54.39         1.48 o
   0   0  -9        246.44        257.60         7.89 o
  -1   1  -9        141.17        130.91         2.38 o
   0   1  -9        110.70        106.60         2.64 o
   1   1  -9         24.22         22.74         0.65 o
  -3   2  -9        158.98        155.95         2.69 o
  -2   2  -9         52.70         51.35         1.08 o
  -1   2  -9        122.56        125.48         2.26 o
   0   2  -9         14.22         14.60         0.47 o
   1   2  -9        111.99        109.38         1.98 o
   2   2  -9        163.25        172.57         2.97 o
  -5   3  -9        189.51        183.31         3.86 o
  -4   3  -9         76.71         72.53         1.37 o
  -3   3  -9         73.77         73.49         1.41 o
  -2   3  -9          7.02          8.65         0.40 o
  -1   3  -9         48.45         42.03         1.05 o
   0   3  -9         35.27         35.88         0.81 o
   1   3  -9         33.91         34.82         0.71 o
   2   3  -9         19.05         20.32         0.62 o
   3   3  -9         62.35         60.20         1.39 o
  -7   4  -9        237.94        233.95         6.54 o
  -6   4  -9        142.34        146.11         3.04 o
  -5   4  -9         77.35         83.03         1.69 o
  -4   4  -9         41.49         39.73         0.86 o
  -3   4  -9         22.26         20.17         0.53 o
  -2   4  -9         21.75         19.85         0.90 o
  -1   4  -9         81.26         76.07         1.51 o
   0   4  -9         59.39         55.03         1.15 o
   1   4  -9         16.96         18.78         0.56 o
   2   4  -9          9.06          6.93         0.51 o
   3   4  -9        160.29        157.85         3.75 o
  -6   5  -9          2.55          2.00         0.32 o
  -5   5  -9         18.59         17.29         0.51 o
  -4   5  -9         33.66         32.87         1.00 o
  -3   5  -9          3.57          4.73         0.32 o
  -2   5  -9        218.61        204.12         3.73 o
  -1   5  -9         21.02         22.42         0.65 o
   0   5  -9          8.51          6.46         0.32 o
   1   5  -9         19.51         19.79         0.72 o
  -6   6  -9         14.84         15.25         0.59 o
  -5   6  -9         18.60         19.82         0.56 o
  -4   6  -9         16.53         19.17         0.95 o
  -3   6  -9          6.48          5.85         0.38 o
  -2   6  -9         12.08         10.30         0.66 o
  -1   6  -9         50.84         48.25         0.91 o
   0   6  -9         20.13         17.04         0.65 o
  -4   7  -9         39.19         46.21         1.25 o
  -3   7  -9          9.13         10.70         0.77 o
  -1   1  -8          4.76          4.96         0.34 o
   0   1  -8        151.53        146.84         2.40 o
   1   1  -8        191.42        185.18         2.96 o
  -3   2  -8        111.89        105.39         1.68 o
  -2   2  -8        513.23        551.71         8.39 o
  -1   2  -8        260.69        260.40         3.85 o
   0   2  -8        238.66        243.79         4.24 o
   1   2  -8         41.13         48.47         0.97 o
   2   2  -8        114.75        106.33         2.34 o
  -5   3  -8        154.23        159.56         2.45 o
  -4   3  -8        111.03        119.49         1.93 o
  -3   3  -8        113.35        110.03         1.77 o
  -2   3  -8         78.09         80.56         1.36 o
  -1   3  -8         86.85         85.83         1.40 o
   0   3  -8        373.40        378.68         5.35 o
   1   3  -8        147.74        151.20         2.26 o
   2   3  -8         49.18         54.40         0.90 o
   3   3  -8         76.25         84.27         1.53 o
  -7   4  -8         33.42         30.18         0.73 o
  -6   4  -8         33.19         31.45         0.62 o
  -5   4  -8         71.82         73.79         1.17 o
  -4   4  -8          5.51          6.41         0.31 o
  -3   4  -8         89.40         93.96         1.44 o
  -2   4  -8        101.25        100.08         1.49 o
  -1   4  -8        181.52        191.58         3.02 o
   0   4  -8         70.02         71.63         1.19 o
   1   4  -8        239.06        244.91         3.80 o
   2   4  -8         38.27         35.86         0.66 o
   3   4  -8         34.41         29.83         0.60 o
   4   4  -8          1.58          2.83         0.26 o
  -9   5  -8         56.28         61.60         1.12 o
  -8   5  -8         48.48         50.62         0.90 o
  -7   5  -8         26.57         27.64         0.58 o
  -6   5  -8         18.39         17.57         0.49 o
  -5   5  -8         49.54         45.46         0.78 o
  -4   5  -8         41.29         40.46         0.74 o
  -3   5  -8         40.69         42.81         0.77 o
  -2   5  -8         10.01         11.25         0.39 o
  -1   5  -8          4.08          5.84         0.36 o
   0   5  -8         89.58        100.96         1.81 o
   1   5  -8         18.03         17.98         0.51 o
   2   5  -8         34.47         30.99         0.70 o
   3   5  -8          6.13          5.97         0.32 o
   4   5  -8         52.45         58.14         1.81 o
  -9   6  -8         10.09         11.63         0.54 o
  -8   6  -8          7.22          6.55         0.32 o
  -7   6  -8         27.55         30.12         0.60 o
  -6   6  -8         50.87         51.24         0.84 o
  -5   6  -8        158.36        152.37         2.40 o
  -4   6  -8          1.61          2.37         0.27 o
  -3   6  -8         30.97         28.86         0.67 o
  -2   6  -8          6.33          7.47         0.33 o
  -1   6  -8         72.86         72.46         1.35 o
   0   6  -8         70.08         66.58         1.26 o
   1   6  -8          9.05          9.32         0.36 o
   2   6  -8         49.47         49.64         1.32 o
   3   6  -8         26.88         31.86         1.09 o
  -8   7  -8         64.97         69.17         1.27 o
  -7   7  -8         11.76         13.56         0.38 o
  -6   7  -8         17.48         17.12         0.47 o
  -5   7  -8         40.11         40.39         0.97 o
  -4   7  -8         55.85         56.21         1.15 o
  -3   7  -8         31.75         26.00         0.67 o
  -2   7  -8          4.63          5.75         0.44 o
  -1   7  -8        113.78        111.36         1.90 o
   0   7  -8          6.01          5.81         0.40 o
   1   7  -8        112.96        104.64         2.13 o
  -7   8  -8         33.31         30.73         0.76 o
  -6   8  -8         42.00         42.78         0.74 o
  -5   8  -8         55.70         55.00         1.35 o
  -4   8  -8         79.90         80.58         1.33 o
  -3   8  -8          7.27          7.07         0.38 o
  -2   8  -8         50.06         48.15         1.06 o
  -1   8  -8         84.67         83.40         1.93 o
  -6   9  -8         11.99         15.37         0.54 o
  -5   9  -8         47.03         55.82         1.37 o
  -4   9  -8          1.45          2.45         0.32 o
  -3   9  -8         33.98         37.98         1.05 o
  -1   1  -7        325.60        338.24         4.09 o
   0   1  -7         66.54         66.69         1.08 o
   1   1  -7        524.02        528.53         6.50 o
  -3   2  -7        335.13        332.90         3.89 o
  -2   2  -7          2.59          2.89         0.24 o
  -1   2  -7          6.26          9.53         0.33 o
   0   2  -7         64.80         65.88         1.02 o
   1   2  -7        124.26        115.83         1.74 o
   2   2  -7        268.13        247.36         4.16 o
  -5   3  -7        100.86         95.88         1.50 o
  -4   3  -7         21.72         30.54         0.77 o
  -3   3  -7        260.07        254.35         3.06 o
  -2   3  -7         81.38         84.64         1.18 o
  -1   3  -7         60.99         55.42         0.82 o
   0   3  -7        104.38        102.83         1.53 o
   1   3  -7         56.28         53.32         0.76 o
   2   3  -7        371.62        372.32         5.73 o
   3   3  -7         11.06         12.80         0.37 o
  -7   4  -7         34.91         39.24         0.73 o
  -6   4  -7         71.80         72.08         1.08 o
  -5   4  -7         29.93         33.77         0.67 o
  -4   4  -7         28.94         30.46         0.71 o
  -3   4  -7        596.91        599.04         6.58 o
  -2   4  -7         74.36         79.74         1.15 o
  -1   4  -7         48.99         51.40         1.08 o
   0   4  -7         81.29         67.63         1.00 o
   1   4  -7        305.84        290.71         3.80 o
   2   4  -7        111.34        116.64         1.59 o
   3   4  -7        165.02        171.15         2.34 o
   4   4  -7         21.60         23.44         0.52 o
  -9   5  -7         17.08         16.22         0.44 o
  -8   5  -7         38.52         39.07         0.71 o
  -7   5  -7         20.95         20.40         0.48 o
  -6   5  -7         43.30         42.47         0.78 o
  -5   5  -7        164.86        173.30         2.20 o
  -4   5  -7        220.70        214.47         3.27 o
  -3   5  -7         19.11         17.26         0.40 o
  -2   5  -7        431.89        437.76         4.98 o
  -1   5  -7         74.77         62.87         1.14 o
   0   5  -7         51.48         41.43         0.72 o
   1   5  -7        115.96        139.00         1.89 o
   2   5  -7         24.51         24.00         0.54 o
   3   5  -7        148.76        160.39         2.18 o
   4   5  -7          4.52          5.37         0.26 o
   5   5  -7          1.73          0.92         0.23 o
 -10   6  -7         72.36         68.20         1.41 o
  -9   6  -7          1.36          1.99         0.26 o
  -8   6  -7         14.34         13.26         0.39 o
  -7   6  -7         43.58         42.50         0.77 o
  -6   6  -7         63.16         64.62         0.99 o
  -5   6  -7         40.01         44.65         0.77 o
  -4   6  -7         78.57         74.65         1.35 o
  -3   6  -7         24.19         20.11         0.46 o
  -2   6  -7        105.54        101.79         1.42 o
  -1   6  -7        323.29        314.37         4.19 o
   0   6  -7         41.79         40.29         0.70 o
   1   6  -7        126.96        132.34         1.76 o
   2   6  -7         46.33         48.76         0.80 o
   3   6  -7         40.13         41.87         0.73 o
   4   6  -7         27.44         26.97         0.51 o
 -10   7  -7         10.48          8.82         0.34 o
  -9   7  -7         28.09         28.11         0.56 o
  -8   7  -7         20.54         19.50         0.47 o
  -7   7  -7          7.14          8.16         0.35 o
  -6   7  -7         25.52         26.62         0.58 o
  -5   7  -7         67.99         71.94         1.14 o
  -4   7  -7         97.54         95.58         1.35 o
  -3   7  -7         88.53         86.61         1.24 o
  -2   7  -7         21.21         21.58         0.48 o
  -1   7  -7          1.13          1.88         0.30 o
   0   7  -7         44.62         50.01         0.88 o
   1   7  -7        129.57        127.36         2.01 o
   2   7  -7         23.42         23.00         0.57 o
   3   7  -7         69.34         63.97         1.15 o
 -10   8  -7        162.88        158.52         3.16 o
  -9   8  -7         23.97         22.16         0.55 o
  -8   8  -7         33.33         33.81         0.65 o
  -7   8  -7          6.64          9.15         0.33 o
  -6   8  -7          6.18          7.02         0.31 o
  -5   8  -7        152.39        155.77         2.07 o
  -4   8  -7         20.10         20.35         0.49 o
  -3   8  -7         57.53         57.16         1.13 o
  -2   8  -7         10.37          9.67         0.33 o
  -1   8  -7          3.70          3.07         0.27 o
   0   8  -7         40.72         41.67         1.05 o
   1   8  -7          0.47          0.96         0.25 o
   2   8  -7        116.25        111.86         2.02 o
  -9   9  -7         26.66         20.88         0.51 o
  -8   9  -7         23.51         23.68         0.49 o
  -7   9  -7         10.73         11.01         0.34 o
  -6   9  -7         44.53         46.11         0.77 o
  -5   9  -7        123.11        114.09         1.54 o
  -4   9  -7         28.10         28.15         0.55 o
  -3   9  -7         10.70         13.69         0.39 o
  -2   9  -7         18.66         15.59         0.47 o
  -1   9  -7         17.06         14.16         0.52 o
   0   9  -7          1.79          1.44         0.30 o
  -8  10  -7         65.12         65.45         1.60 o
  -7  10  -7         18.43         17.44         0.43 o
  -6  10  -7          1.64          1.54         0.23 o
  -5  10  -7        223.66        206.85         2.90 o
  -4  10  -7         12.53          9.76         0.31 o
  -3  10  -7        112.42        114.90         1.90 o
  -2  10  -7          5.46          7.63         0.37 o
   0   0  -6        161.23        166.64         3.55 o
  -1   1  -6         83.78         77.92         1.00 o
   0   1  -6        148.48        142.86         1.62 o
   1   1  -6         82.66         81.16         1.00 o
  -3   2  -6         75.02         66.69         0.83 o
  -2   2  -6         18.78         18.45         0.38 o
  -1   2  -6        262.29        253.08         2.76 o
   0   2  -6         47.82         47.22         0.66 o
   1   2  -6         35.50         35.98         0.56 o
   2   2  -6         80.69         72.54         0.95 o
  -5   3  -6        219.84        218.40         2.45 o
  -4   3  -6         65.23         63.34         0.81 o
  -3   3  -6        302.24        289.78         3.25 o
  -2   3  -6         11.10         11.65         0.39 o
  -1   3  -6        110.55        108.94         1.34 o
   0   3  -6        246.66        247.17         2.56 o
   1   3  -6         57.82         54.15         0.74 o
   2   3  -6          0.47          0.91         0.21 o
   3   3  -6        120.93        125.93         1.59 o
  -7   4  -6          8.22         10.50         0.35 o
  -6   4  -6        140.58        137.81         1.66 o
  -5   4  -6        984.93        985.82         9.94 o
  -4   4  -6        454.65        432.18         4.75 o
  -3   4  -6        412.62        399.65         4.24 o
  -2   4  -6        222.12        232.85         2.65 o
  -1   4  -6        181.23        174.54         1.84 o
   0   4  -6         47.22         44.98         0.64 o
   1   4  -6         90.71         94.21         1.17 o
   2   4  -6          6.34          7.88         0.32 o
   3   4  -6         53.42         59.45         1.24 o
   4   4  -6         17.86         16.69         0.44 o
  -9   5  -6         11.20         14.63         0.40 o
  -8   5  -6        188.15        195.69         2.66 o
  -7   5  -6        178.07        177.06         3.14 o
  -6   5  -6        834.57        818.68         8.69 o
  -5   5  -6        117.96        115.16         1.46 o
  -4   5  -6        556.34        584.36         6.40 o
  -3   5  -6        129.34        118.54         1.50 o
  -2   5  -6         57.50         54.04         0.79 o
  -1   5  -6         31.97         33.88         0.59 o
   0   5  -6          5.25          5.05         0.26 o
   1   5  -6         69.15         62.24         0.89 o
   2   5  -6        108.34        113.39         1.55 o
   3   5  -6        262.36        263.72         3.69 o
   4   5  -6         16.56         19.12         0.48 o
   5   5  -6         17.96         16.28         0.42 o
 -11   6  -6          9.91         10.40         0.35 o
 -10   6  -6          6.45          6.34         0.31 o
  -9   6  -6        114.31        108.66         1.56 o
  -8   6  -6         78.74         78.27         1.22 o
  -7   6  -6        146.79        156.02         2.09 o
  -6   6  -6        132.26        131.76         1.75 o
  -5   6  -6        265.20        267.42         3.27 o
  -4   6  -6          2.12          4.57         0.26 o
  -3   6  -6        114.13        106.04         1.35 o
  -2   6  -6         19.57         22.21         0.47 o
  -1   6  -6         45.35         40.92         0.66 o
   0   6  -6        303.74        289.40         3.24 o
   1   6  -6         41.43         33.19         0.63 o
   2   6  -6         20.12         23.02         0.54 o
   3   6  -6         54.32         55.35         1.00 o
   4   6  -6         30.58         33.60         0.61 o
   5   6  -6         17.75         19.03         0.46 o
 -11   7  -6         34.08         34.84         0.63 o
 -10   7  -6         54.71         51.73         0.83 o
  -9   7  -6         58.49         61.28         0.96 o
  -8   7  -6         27.35         28.32         0.51 o
  -7   7  -6        138.82        139.72         1.90 o
  -6   7  -6        160.21        164.96         2.32 o
  -5   7  -6        229.59        222.33         2.91 o
  -4   7  -6        147.21        145.48         1.88 o
  -3   7  -6        114.06        114.70         1.47 o
  -2   7  -6        273.63        265.87         3.29 o
  -1   7  -6        137.02        126.01         1.72 o
   0   7  -6          4.61          6.92         0.26 o
   1   7  -6        159.88        151.84         2.00 o
   2   7  -6         15.91         17.69         0.50 o
   3   7  -6         21.14         29.25         0.62 o
   4   7  -6          9.99          9.93         0.48 o
 -11   8  -6         16.48         16.96         0.61 o
 -10   8  -6         76.17         75.98         1.13 o
  -9   8  -6         30.14         35.10         0.64 o
  -8   8  -6          6.17          6.99         0.29 o
  -7   8  -6        136.90        148.27         2.10 o
  -6   8  -6         26.86         26.78         0.59 o
  -5   8  -6        270.13        273.49         3.48 o
  -4   8  -6          5.39          7.81         0.32 o
  -3   8  -6         18.21         20.44         0.52 o
  -2   8  -6         35.22         33.62         0.62 o
  -1   8  -6        122.78        114.35         1.65 o
   0   8  -6        152.81        152.31         2.02 o
   1   8  -6         96.86        102.30         1.63 o
   2   8  -6         61.81         65.86         1.32 o
   3   8  -6          8.56          9.62         0.32 o
 -11   9  -6         29.37         29.07         0.68 o
 -10   9  -6         47.53         45.99         0.98 o
  -9   9  -6         10.54         10.88         0.39 o
  -8   9  -6         95.49         97.57         1.43 o
  -7   9  -6         48.97         48.91         0.89 o
  -6   9  -6          3.05          3.74         0.28 o
  -5   9  -6        144.87        156.53         2.08 o
  -4   9  -6         23.72         25.80         0.56 o
  -3   9  -6         33.97         36.46         0.73 o
  -2   9  -6        168.67        166.42         2.41 o
  -1   9  -6          9.55         11.84         0.36 o
   0   9  -6         46.12         58.30         1.07 o
   1   9  -6          6.89          5.07         0.30 o
   2   9  -6         18.21         17.32         0.53 o
 -10  10  -6         55.46         57.42         1.16 o
  -9  10  -6         22.77         20.43         0.54 o
  -8  10  -6         60.00         59.41         1.04 o
  -7  10  -6        129.91        120.14         1.78 o
  -6  10  -6         27.82         29.93         0.61 o
  -5  10  -6        132.33        142.12         1.96 o
  -4  10  -6         22.06         22.32         0.52 o
  -3  10  -6          8.54          9.71         0.37 o
  -2  10  -6         18.47         18.08         0.44 o
  -1  10  -6         21.01         20.04         0.51 o
   0  10  -6         36.72         37.21         0.88 o
  -9  11  -6          2.36          2.21         0.40 o
  -8  11  -6         40.54         37.49         0.71 o
  -7  11  -6         12.49         11.81         0.38 o
  -6  11  -6         38.14         38.40         0.85 o
  -5  11  -6         41.20         42.19         0.78 o
  -4  11  -6         46.51         47.33         0.83 o
  -3  11  -6         17.81         18.05         0.42 o
  -2  11  -6          6.63          8.73         0.42 o
  -1   1  -5        291.08        302.25         4.54 o
   0   1  -5        214.35        230.04         3.53 o
   1   1  -5         11.42         10.39         0.28 o
  -3   2  -5        124.33        126.66         1.39 o
  -2   2  -5         11.95         12.38         0.30 o
  -1   2  -5        140.19        123.28         1.42 o
   0   2  -5        319.41        341.87         3.86 o
   1   2  -5         57.98         62.61         0.79 o
   2   2  -5         24.96         21.98         0.38 o
  -5   3  -5         81.82         84.08         1.11 o
  -4   3  -5        190.55        188.54         2.04 o
  -3   3  -5        149.36        147.83         1.64 o
  -2   3  -5          0.01          1.65         0.16 o
  -1   3  -5        108.10        106.89         1.15 o
   0   3  -5        106.75         98.49         1.07 o
   1   3  -5          5.77          6.19         0.23 o
   2   3  -5         95.26         88.02         1.06 o
   3   3  -5         85.64         85.25         1.13 o
  -7   4  -5        537.38        528.49         6.30 o
  -6   4  -5        221.56        213.10         2.43 o
  -5   4  -5        500.15        467.13         4.83 o
  -4   4  -5         83.72         80.90         0.95 o
  -3   4  -5         96.44         89.88         1.08 o
  -2   4  -5         40.90         34.52         0.53 o
  -1   4  -5         84.42         87.10         0.98 o
   0   4  -5        171.85        174.95         1.80 o
   1   4  -5         27.77         24.85         0.44 o
   2   4  -5        160.28        160.53         1.88 o
   3   4  -5         30.86         37.08         0.72 o
   4   4  -5        219.48        212.48         2.62 o
  -9   5  -5        238.26        222.17         2.85 o
  -8   5  -5         70.34         73.94         1.30 o
  -7   5  -5        386.74        377.84         4.09 o
  -6   5  -5        247.02        255.79         2.89 o
  -5   5  -5        351.60        328.55         3.53 o
  -4   5  -5        209.90        203.06         2.22 o
  -3   5  -5        108.47        106.36         1.26 o
  -2   5  -5         50.24         47.68         0.67 o
  -1   5  -5         20.92         20.78         0.41 o
   0   5  -5        639.54        660.74         6.64 o
   1   5  -5        198.52        186.21         1.93 o
   2   5  -5        104.47         99.60         1.29 o
   3   5  -5          7.95          8.49         0.32 o
   4   5  -5         19.94         29.28         0.58 o
   5   5  -5         55.89         49.55         0.84 o
 -11   6  -5         26.86         21.69         0.51 o
 -10   6  -5         95.75        102.31         1.62 o
  -9   6  -5        175.68        169.26         2.41 o
  -8   6  -5         18.79         26.98         0.70 o
  -7   6  -5        531.42        516.54         5.61 o
  -6   6  -5         47.08         40.90         0.64 o
  -5   6  -5       1113.41       1135.66        11.87 o
  -4   6  -5        241.76        241.80         2.83 o
  -3   6  -5         50.33         47.90         0.73 o
  -2   6  -5        179.66        176.24         2.03 o
  -1   6  -5         28.54         29.84         0.49 o
   0   6  -5        126.23        127.66         1.45 o
   1   6  -5         68.60         64.64         0.84 o
   2   6  -5         86.65         83.89         1.17 o
   3   6  -5         35.52         40.70         0.73 o
   4   6  -5         95.04         81.65         1.22 o
   5   6  -5         12.15         11.45         0.38 o
   6   6  -5          4.53          5.22         0.28 o
 -12   7  -5         41.14         40.95         0.75 o
 -11   7  -5         14.94         15.60         0.46 o
 -10   7  -5         64.71         61.33         1.05 o
  -9   7  -5         11.16         14.52         0.43 o
  -8   7  -5         64.57         63.63         0.92 o
  -7   7  -5        392.25        374.47         4.54 o
  -6   7  -5        718.80        718.66         7.72 o
  -5   7  -5        493.37        499.95         5.93 o
  -4   7  -5        216.67        222.77         2.93 o
  -3   7  -5         92.97         98.45         1.31 o
  -2   7  -5        131.66        134.74         1.72 o
  -1   7  -5        135.90        137.07         1.55 o
   0   7  -5         40.57         43.13         0.62 o
   1   7  -5         34.13         37.03         0.57 o
   2   7  -5         48.62         45.54         0.79 o
   3   7  -5         37.10         37.12         0.71 o
   4   7  -5         74.31         83.62         1.26 o
   5   7  -5         91.08        102.53         1.73 o
 -12   8  -5         18.77         18.83         0.48 o
 -11   8  -5          6.90         10.61         0.42 o
 -10   8  -5         16.86         21.75         0.49 o
  -9   8  -5         13.33         14.37         0.43 o
  -8   8  -5         18.11         19.91         0.45 o
  -7   8  -5        132.38        140.59         2.17 o
  -6   8  -5        602.20        612.17         6.93 o
  -5   8  -5        265.91        253.91         3.14 o
  -4   8  -5          6.24          7.10         0.45 o
  -3   8  -5        217.93        212.73         2.63 o
  -2   8  -5         78.36         82.70         1.16 o
  -1   8  -5        100.16         91.53         1.29 o
   0   8  -5         52.30         50.20         0.77 o
   1   8  -5         14.17         16.09         0.41 o
   2   8  -5         51.09         51.57         1.29 o
   3   8  -5          9.48          7.91         0.33 o
   4   8  -5         29.95         32.24         0.62 o
 -12   9  -5         35.61         31.08         0.70 o
 -11   9  -5         11.14         14.70         0.45 o
 -10   9  -5          4.75          5.78         0.43 o
  -9   9  -5         76.62         66.01         0.98 o
  -8   9  -5         31.77         35.97         0.74 o
  -7   9  -5        178.12        183.81         2.31 o
  -6   9  -5         29.86         34.92         0.67 o
  -5   9  -5         71.18         64.02         1.08 o
  -4   9  -5        104.28        106.43         1.56 o
  -3   9  -5         28.50         27.80         0.63 o
  -2   9  -5         26.01         25.45         0.56 o
  -1   9  -5         16.63         14.13         0.39 o
   0   9  -5          7.53          8.59         0.30 o
   1   9  -5          4.23          5.49         0.28 o
   2   9  -5         67.07         65.51         1.17 o
   3   9  -5         61.88         51.76         0.87 o
 -11  10  -5          8.85         11.30         0.42 o
 -10  10  -5         82.72         79.20         1.31 o
  -9  10  -5         51.47         49.36         0.87 o
  -8  10  -5         61.27         61.83         1.05 o
  -7  10  -5        110.05        111.61         1.62 o
  -6  10  -5         74.18         75.24         1.09 o
  -5  10  -5         43.57         43.06         0.77 o
  -4  10  -5         72.03         72.92         1.20 o
  -3  10  -5          6.10          4.35         0.30 o
  -2  10  -5         44.29         48.53         0.86 o
  -1  10  -5         56.08         56.44         1.01 o
   0  10  -5        184.67        177.65         2.69 o
   1  10  -5         58.61         63.88         1.36 o
 -11  11  -5         30.96         26.87         1.47 o
 -10  11  -5        153.96        149.69         3.16 o
  -9  11  -5        185.46        175.37         2.53 o
  -8  11  -5        198.65        197.44         2.74 o
  -7  11  -5         77.51         83.52         1.23 o
  -6  11  -5         14.25         12.37         0.41 o
  -5  11  -5        109.53        113.81         1.69 o
  -4  11  -5          1.34          3.22         0.26 o
  -3  11  -5         54.07         57.14         0.95 o
  -2  11  -5         25.21         24.16         0.51 o
  -1  11  -5         50.99         50.05         0.93 o
   0  11  -5         79.82         81.25         2.50 o
  -9  12  -5         56.22         51.30         1.20 o
  -8  12  -5          0.52          1.33         0.26 o
  -7  12  -5          4.84          5.83         0.28 o
  -6  12  -5         27.44         25.77         0.60 o
  -5  12  -5         44.43         52.18         1.00 o
  -4  12  -5         13.98         12.73         0.42 o
  -3  12  -5         17.20         18.75         0.51 o
  -1   1  -4        679.49        711.77        14.54 o
   0   1  -4        108.03        113.18         2.92 o
   1   1  -4        453.24        486.81        10.47 o
  -3   2  -4        273.16        311.37         7.65 o
  -2   2  -4        462.02        508.27        10.85 o
  -1   2  -4        182.79        205.21         4.80 o
   0   2  -4        485.64        522.84        10.34 o
   1   2  -4        109.21        131.76         3.46 o
   2   2  -4         25.57         25.81         0.54 o
  -5   3  -4          8.45          9.82         0.26 o
  -4   3  -4         12.65         11.34         0.42 o
  -3   3  -4          4.59          5.08         0.74 o
  -2   3  -4         44.06         52.66         1.96 o
  -1   3  -4        621.79        679.17        13.27 o
   0   3  -4        136.69        157.56         4.04 o
   1   3  -4        139.04        134.37         1.81 o
   2   3  -4        351.29        377.77         3.99 o
   3   3  -4          3.26          5.00         0.22 o
  -7   4  -4        260.79        242.40         2.85 o
  -6   4  -4        120.27        122.91         1.48 o
  -5   4  -4          4.53          6.35         0.23 o
  -4   4  -4         50.92         53.71         0.73 o
  -3   4  -4         66.53         73.14         0.97 o
  -2   4  -4       1044.96       1071.11        14.83 o
  -1   4  -4          9.89         11.61         0.33 o
   0   4  -4         88.56         81.37         1.23 o
   1   4  -4        336.19        339.49         3.27 o
   2   4  -4         94.71         92.49         1.10 o
   3   4  -4        108.10        107.14         1.41 o
   4   4  -4        910.42        892.92        10.24 o
  -9   5  -4        531.43        507.25         6.18 o
  -8   5  -4        613.96        650.58         7.20 o
  -7   5  -4        456.53        452.42         4.84 o
  -6   5  -4         77.76         74.11         1.00 o
  -5   5  -4         17.27         14.94         0.34 o
  -4   5  -4        136.72        137.90         1.94 o
  -3   5  -4         50.36         43.63         0.63 o
  -2   5  -4       1036.78       1022.26        10.26 o
  -1   5  -4         86.22         89.58         1.02 o
   0   5  -4        243.60        250.60         2.68 o
   1   5  -4        125.23        124.34         1.35 o
   2   5  -4         69.11         65.15         0.89 o
   3   5  -4         47.70         48.15         0.70 o
   4   5  -4        130.84        119.58         1.51 o
   5   5  -4         79.42         79.51         1.29 o
 -11   6  -4        113.15        114.13         2.08 o
 -10   6  -4        171.31        167.99         2.21 o
  -9   6  -4         49.01         57.86         0.99 o
  -8   6  -4        147.45        134.73         1.63 o
  -7   6  -4         50.39         57.74         0.85 o
  -6   6  -4        212.54        190.70         2.16 o
  -5   6  -4        182.44        176.56         2.03 o
  -4   6  -4        204.57        207.39         2.29 o
  -3   6  -4         74.28         71.84         1.05 o
  -2   6  -4         96.56         89.31         1.07 o
  -1   6  -4         41.90         40.82         0.57 o
   0   6  -4         71.77         75.00         0.91 o
   1   6  -4        128.92        133.19         1.49 o
   2   6  -4         46.30         48.83         0.75 o
   3   6  -4         92.58         90.65         1.19 o
   4   6  -4        359.58        368.77         4.78 o
   5   6  -4         96.61        103.49         1.69 o
   6   6  -4         59.32         58.14         0.94 o
 -13   7  -4         28.70         23.82         0.53 o
 -12   7  -4         13.43         14.69         0.43 o
 -11   7  -4         13.04         13.68         0.41 o
 -10   7  -4         45.69         42.24         0.75 o
  -9   7  -4        169.37        168.60         2.93 o
  -8   7  -4         43.20         47.22         0.91 o
  -7   7  -4         95.97         95.86         1.28 o
  -6   7  -4        209.31        210.36         2.48 o
  -5   7  -4         32.42         34.08         0.60 o
  -4   7  -4        138.70        136.41         1.67 o
  -3   7  -4        155.04        155.16         1.83 o
  -2   7  -4         17.95         17.78         0.39 o
  -1   7  -4         13.01         17.88         0.38 o
   0   7  -4        216.47        221.98         2.44 o
   1   7  -4        100.98         96.87         1.23 o
   2   7  -4         59.79         65.69         0.94 o
   3   7  -4        346.11        343.31         4.46 o
   4   7  -4          0.49          1.15         0.24 o
   5   7  -4         22.86         23.11         0.54 o
   6   7  -4        153.14        140.86         2.34 o
 -13   8  -4         35.40         40.61         0.86 o
 -12   8  -4          8.48         11.05         0.40 o
 -11   8  -4         83.44         77.04         1.23 o
 -10   8  -4         20.12         18.90         0.50 o
  -9   8  -4        102.49        106.33         1.55 o
  -8   8  -4        406.02        404.69         5.66 o
  -7   8  -4        419.90        416.60         4.72 o
  -6   8  -4         79.35         74.91         1.02 o
  -5   8  -4        288.02        306.80         3.54 o
  -4   8  -4         32.85         40.42         0.86 o
  -3   8  -4         11.45         13.28         0.37 o
  -2   8  -4        251.52        269.63         3.10 o
  -1   8  -4         48.57         51.86         1.03 o
   0   8  -4         37.16         42.38         0.67 o
   1   8  -4         10.69         10.27         0.33 o
   2   8  -4        107.62        119.54         1.71 o
   3   8  -4         63.13         59.25         0.98 o
   4   8  -4        269.85        266.64         3.71 o
   5   8  -4        104.64         83.44         1.43 o
 -13   9  -4         39.59         36.46         1.17 o
 -12   9  -4         14.01         14.21         0.42 o
 -11   9  -4         29.56         34.40         0.71 o
 -10   9  -4        164.63        157.21         2.28 o
  -9   9  -4         28.00         26.66         0.62 o
  -8   9  -4        110.44        116.85         1.69 o
  -7   9  -4        408.49        385.06         5.05 o
  -6   9  -4        235.12        236.58         3.56 o
  -5   9  -4        478.75        460.59         5.36 o
  -4   9  -4        220.88        219.21         3.37 o
  -3   9  -4        144.50        139.70         1.79 o
  -2   9  -4        196.22        194.73         2.74 o
  -1   9  -4         82.81         87.77         1.31 o
   0   9  -4        147.40        154.52         2.04 o
   1   9  -4        245.33        260.91         3.45 o
   2   9  -4          9.97         12.05         0.37 o
   3   9  -4          9.86         10.58         0.37 o
   4   9  -4         26.54         26.23         0.68 o
 -12  10  -4         40.47         36.32         0.86 o
 -11  10  -4         46.60         46.64         0.91 o
 -10  10  -4         45.05         46.76         0.83 o
  -9  10  -4        219.16        202.98         3.35 o
  -8  10  -4         29.73         32.55         0.64 o
  -7  10  -4        297.45        288.41         4.08 o
  -6  10  -4        347.84        373.66         4.69 o
  -5  10  -4         66.56         61.75         0.99 o
  -4  10  -4         54.28         65.37         0.99 o
  -3  10  -4         33.17         30.50         0.67 o
  -2  10  -4        221.70        242.90         3.65 o
  -1  10  -4         89.06         84.86         1.29 o
   0  10  -4        125.02        133.38         1.76 o
   1  10  -4          1.06          1.80         0.32 o
   2  10  -4          4.56          4.19         0.25 o
 -12  11  -4          6.65          6.54         0.49 o
 -11  11  -4          8.44          8.67         0.41 o
 -10  11  -4         81.59         75.37         1.37 o
  -9  11  -4        169.85        164.79         3.32 o
  -8  11  -4        107.95        114.30         1.74 o
  -7  11  -4          1.30          0.56         0.25 o
  -6  11  -4        136.82        139.92         1.97 o
  -5  11  -4        172.31        171.78         2.25 o
  -4  11  -4        155.60        159.85         2.21 o
  -3  11  -4        102.70        109.15         1.65 o
  -2  11  -4         32.82         37.60         0.70 o
  -1  11  -4        150.29        151.14         2.30 o
   0  11  -4         29.40         27.29         0.67 o
   1  11  -4         10.43         10.18         0.43 o
 -11  12  -4          4.63          4.07         0.40 o
 -10  12  -4         17.85         16.39         0.62 o
  -9  12  -4         29.23         31.88         0.65 o
  -8  12  -4        229.63        235.63         3.61 o
  -7  12  -4         35.22         37.14         0.75 o
  -6  12  -4         19.65         21.70         0.54 o
  -5  12  -4         10.61          9.12         0.45 o
  -4  12  -4          8.06         12.06         0.44 o
  -3  12  -4          0.50          0.51         0.22 o
  -2  12  -4         38.69         37.73         0.90 o
  -1  12  -4         17.10         16.32         0.69 o
  -9  13  -4         72.44         76.94         3.22 o
  -8  13  -4         26.74         24.79         0.82 o
  -7  13  -4          0.88          1.60         0.21 o
  -6  13  -4         29.68         29.10         0.64 o
  -5  13  -4          6.22          5.79         0.36 o
  -4  13  -4          6.18          5.75         0.30 o
   0   0  -3         72.86         74.82         3.41 o
  -1   1  -3        189.37        192.36         4.26 o
   0   1  -3        124.38        134.35         2.95 o
   1   1  -3        174.11        173.25         3.64 o
  -3   2  -3         35.56         30.07         1.16 o
  -2   2  -3         32.55         33.92         1.16 o
  -1   2  -3        101.20        113.80         2.55 o
   0   2  -3        177.05        170.10         3.67 o
   1   2  -3        333.80        365.49         8.01 o
   2   2  -3         68.17         84.73         2.39 o
  -5   3  -3         98.98        107.83         2.91 o
  -4   3  -3         19.11         21.72         1.01 o
  -3   3  -3         13.39         15.29         0.85 o
  -2   3  -3        211.20        198.64         4.17 o
  -1   3  -3        155.39        178.95         3.86 o
   0   3  -3       2979.16       3258.76        66.92 o
   1   3  -3       1381.52       1597.13        32.37 o
   2   3  -3        761.40        860.73        18.04 o
   3   3  -3        113.06        103.16         1.39 o
  -7   4  -3         12.37         10.25         0.30 o
  -6   4  -3        160.54        137.54         1.73 o
  -5   4  -3         32.86         31.79         0.90 o
  -4   4  -3       1725.31       1921.94        36.37 o
  -3   4  -3          7.50          9.71         0.64 o
  -2   4  -3         33.18         30.64         1.05 o
  -1   4  -3        523.40        576.32        13.53 o
   0   4  -3        263.87        293.25         7.39 o
   1   4  -3        245.85        280.74         4.33 o
   2   4  -3        652.96        647.91         6.93 o
   3   4  -3         14.34         16.47         0.36 o
   4   4  -3         66.05         59.42         0.83 o
  -9   5  -3         55.69         67.22         0.97 o
  -8   5  -3         20.77         22.82         0.47 o
  -7   5  -3         51.40         54.69         0.74 o
  -6   5  -3        221.84        203.86         2.36 o
  -5   5  -3        424.49        407.10         4.80 o
  -4   5  -3        241.73        240.45         3.50 o
  -3   5  -3        337.45        347.74         7.15 o
  -2   5  -3        240.88        261.48         5.97 o
  -1   5  -3       2381.60       2400.53        69.49 o
   0   5  -3        935.47        934.80         9.53 o
   1   5  -3         64.67         60.03         0.71 o
   2   5  -3         19.06         18.50         0.37 o
   3   5  -3        247.20        226.62         2.73 o
   4   5  -3        704.76        680.02         8.01 o
   5   5  -3         85.74         84.55         1.22 o
 -11   6  -3          1.47          2.67         0.27 o
 -10   6  -3         35.20         32.64         0.61 o
  -9   6  -3         78.10         84.34         1.15 o
  -8   6  -3         33.67         36.69         0.61 o
  -7   6  -3        332.38        343.01         3.90 o
  -6   6  -3        527.25        549.69         6.05 o
  -5   6  -3        253.47        224.76         2.66 o
  -4   6  -3         99.40         93.78         1.12 o
  -3   6  -3         22.92         23.16         0.56 o
  -2   6  -3         75.38         87.26         1.10 o
  -1   6  -3        642.25        614.74         6.54 o
   0   6  -3         38.96         39.09         0.56 o
   1   6  -3        241.55        238.13         2.55 o
   2   6  -3        239.26        234.16         2.77 o
   3   6  -3        470.13        472.96         5.76 o
   4   6  -3        109.44        118.73         1.69 o
   5   6  -3        808.15        816.02        11.01 o
   6   6  -3         53.94         58.62         0.97 o
 -13   7  -3         50.94         54.40         1.00 o
 -12   7  -3          0.68          2.45         0.24 o
 -11   7  -3         48.34         47.42         0.79 o
 -10   7  -3         56.61         51.17         0.82 o
  -9   7  -3        150.70        133.96         1.80 o
  -8   7  -3        164.29        154.53         1.98 o
  -7   7  -3        125.52        120.72         1.65 o
  -6   7  -3        254.97        252.23         2.96 o
  -5   7  -3        104.14        104.45         1.25 o
  -4   7  -3          7.51          6.63         0.27 o
  -3   7  -3        197.37        189.95         2.34 o
  -2   7  -3         20.09         21.16         0.40 o
  -1   7  -3        205.67        192.84         2.04 o
   0   7  -3        115.48        118.86         1.37 o
   1   7  -3        203.86        213.86         2.36 o
   2   7  -3        255.25        264.44         3.14 o
   3   7  -3        117.04        129.09         1.97 o
   4   7  -3        653.13        667.87         8.97 o
   5   7  -3         75.56         75.87         1.18 o
   6   7  -3         25.52         25.89         0.59 o
 -13   8  -3         87.83         85.15         1.47 o
 -12   8  -3          5.03          5.39         0.27 o
 -11   8  -3         69.77         73.26         1.19 o
 -10   8  -3         67.90         69.66         1.25 o
  -9   8  -3         24.68         25.56         0.78 o
  -8   8  -3        170.42        163.54         2.12 o
  -7   8  -3         43.48         43.53         0.72 o
  -6   8  -3        296.57        279.01         3.07 o
  -5   8  -3        152.57        139.31         1.80 o
  -4   8  -3        116.53        113.10         1.53 o
  -3   8  -3        134.14        128.91         1.54 o
  -2   8  -3         13.91         19.43         0.42 o
  -1   8  -3        244.42        240.72         2.63 o
   0   8  -3         53.51         54.90         0.76 o
   1   8  -3        206.60        216.38         2.51 o
   2   8  -3         29.37         30.30         0.61 o
   3   8  -3        186.72        190.33         2.75 o
   4   8  -3         57.03         55.39         0.99 o
   5   8  -3         46.15         43.61         0.73 o
 -13   9  -3         32.00         33.59         1.67 o
 -12   9  -3        184.40        179.28         3.18 o
 -11   9  -3        120.06        111.52         1.84 o
 -10   9  -3         88.43         90.28         2.01 o
  -9   9  -3         86.81         82.35         1.38 o
  -8   9  -3        257.74        239.46         3.25 o
  -7   9  -3          4.06          5.50         0.35 o
  -6   9  -3        251.83        245.15         3.11 o
  -5   9  -3        286.56        287.37         3.59 o
  -4   9  -3        223.22        223.83         2.71 o
  -3   9  -3         78.88         90.10         1.27 o
  -2   9  -3        272.33        290.24         3.42 o
  -1   9  -3        260.13        260.16         3.20 o
   0   9  -3          9.17         10.71         0.32 o
   1   9  -3        221.53        233.15         3.21 o
   2   9  -3         41.43         43.02         0.78 o
   3   9  -3         81.63         76.98         1.27 o
   4   9  -3        174.67        165.05         3.14 o
 -13  10  -3         25.22         27.73         1.33 o
 -12  10  -3         38.83         39.38         1.16 o
 -11  10  -3         64.72         69.84         1.57 o
 -10  10  -3          1.97          1.01         0.36 o
  -9  10  -3        165.87        155.86         2.73 o
  -8  10  -3        116.83        125.09         1.78 o
  -7  10  -3        217.73        201.31         3.33 o
  -6  10  -3        129.61        124.83         1.83 o
  -5  10  -3        115.19        102.30         1.78 o
  -4  10  -3         72.23         70.14         1.05 o
  -3  10  -3        216.29        222.36         2.90 o
  -2  10  -3        328.17        335.66         4.35 o
  -1  10  -3         12.84         14.23         0.36 o
   0  10  -3        115.35        124.30         1.67 o
   1  10  -3         24.74         24.36         0.56 o
   2  10  -3         92.27         96.45         1.67 o
   3  10  -3          0.69          1.45         0.21 o
 -12  11  -3          2.53          2.81         0.30 o
 -11  11  -3          1.38          2.14         0.28 o
 -10  11  -3         98.18         97.67         2.38 o
  -9  11  -3         11.77          9.99         0.45 o
  -8  11  -3        265.34        268.75         3.87 o
  -7  11  -3         42.89         42.05         0.79 o
  -6  11  -3         86.77         85.38         1.37 o
  -5  11  -3        148.91        160.98         2.39 o
  -4  11  -3         27.02         29.70         0.72 o
  -3  11  -3         68.88         76.15         1.20 o
  -2  11  -3         65.13         70.32         1.12 o
  -1  11  -3          7.48          7.25         0.36 o
   0  11  -3         99.82         95.18         1.68 o
   1  11  -3          7.75          6.00         0.29 o
 -12  12  -3          0.50          0.03         0.32 o
 -11  12  -3         40.48         41.22         1.12 o
 -10  12  -3        125.63        125.77         4.24 o
  -9  12  -3         46.92         54.94         1.19 o
  -8  12  -3         28.50         29.82         0.78 o
  -7  12  -3         36.41         34.27         0.67 o
  -6  12  -3        198.47        202.22         2.94 o
  -5  12  -3         22.21         22.22         0.52 o
  -4  12  -3         75.33         72.23         1.23 o
  -3  12  -3         72.46         74.71         1.26 o
  -2  12  -3         76.90         80.64         1.44 o
  -1  12  -3          7.13          5.42         0.31 o
   0  12  -3        146.59        149.55         4.20 o
 -10  13  -3         67.44         63.32         1.63 o
  -9  13  -3          8.10          8.59         0.38 o
  -8  13  -3        107.99        101.90         1.77 o
  -7  13  -3          4.91          5.04         0.34 o
  -6  13  -3          0.54          0.36         0.20 o
  -5  13  -3         32.16         33.33         0.65 o
  -4  13  -3         35.37         35.28         1.25 o
  -3  13  -3         16.35         16.42         0.56 o
  -1   1  -2        861.60        744.97        14.04 o
   0   1  -2         27.82         28.66         0.86 o
   1   1  -2        600.16        633.60        13.15 o
  -3   2  -2        131.80        129.76         3.09 o
  -2   2  -2       3048.78       2948.18        55.72 o
  -1   2  -2        723.06        714.79        13.61 o
   0   2  -2       1334.68       1375.42        25.75 o
   1   2  -2        777.06        775.55        16.12 o
   2   2  -2        168.63        163.70         3.87 o
  -5   3  -2       1021.70       1105.82        22.75 o
  -4   3  -2        145.52        144.87         3.42 o
  -3   3  -2       1005.60        955.82        18.24 o
  -2   3  -2        539.94        534.60        10.27 o
  -1   3  -2        225.70        229.42         4.59 o
   0   3  -2        661.47        697.98        14.39 o
   1   3  -2       1279.56       1339.63        27.18 o
   2   3  -2       1312.46       1437.38        29.45 o
   3   3  -2        286.58        278.02         7.07 o
  -7   4  -2         82.62         80.28         1.19 o
  -6   4  -2       1216.75       1306.19        26.20 o
  -5   4  -2       1802.73       2040.59        38.41 o
  -4   4  -2       1267.66       1357.41        25.48 o
  -3   4  -2        236.56        271.59         6.02 o
  -2   4  -2        413.91        421.03         8.12 o
  -1   4  -2         55.47         58.22         1.49 o
   0   4  -2        454.17        500.28        12.31 o
   1   4  -2        442.65        488.05        12.71 o
   2   4  -2        172.49        155.30         2.90 o
   3   4  -2        412.97        412.48         5.21 o
   4   4  -2          4.22          6.13         0.28 o
  -9   5  -2        406.72        411.86         4.99 o
  -8   5  -2          1.59          2.13         0.35 o
  -7   5  -2        146.48        143.57         1.86 o
  -6   5  -2         55.57         47.67         0.97 o
  -5   5  -2         73.06         75.16         2.22 o
  -4   5  -2       1883.39       2096.27        38.90 o
  -3   5  -2        898.48       1010.16        19.59 o
  -2   5  -2        281.83        329.45         6.60 o
  -1   5  -2        306.50        337.90         7.44 o
   0   5  -2        143.18        147.04         4.57 o
   1   5  -2        411.01        437.60         5.09 o
   2   5  -2        183.62        167.99         1.78 o
   3   5  -2        170.94        156.17         2.00 o
   4   5  -2         44.60         43.11         0.75 o
   5   5  -2         39.57         36.57         0.70 o
 -11   6  -2        134.38        136.13         2.01 o
 -10   6  -2          8.35          8.90         0.29 o
  -9   6  -2        121.00        122.99         1.65 o
  -8   6  -2         13.36         14.08         0.33 o
  -7   6  -2        277.99        294.85         3.51 o
  -6   6  -2         74.40         68.41         1.15 o
  -5   6  -2        504.16        486.72         7.11 o
  -4   6  -2        785.54        858.10        17.79 o
  -3   6  -2        112.58        123.69         3.18 o
  -2   6  -2        762.42        766.28        11.67 o
  -1   6  -2        315.85        327.39         4.35 o
   0   6  -2        244.24        247.13         2.44 o
   1   6  -2        121.05        133.05         1.44 o
   2   6  -2        122.93        125.05         1.43 o
   3   6  -2        171.17        168.84         2.07 o
   4   6  -2         38.29         42.24         0.92 o
   5   6  -2         31.55         34.43         0.69 o
   6   6  -2         45.16         48.06         0.83 o
 -13   7  -2          1.46          1.79         0.23 o
 -12   7  -2         52.83         47.76         0.88 o
 -11   7  -2        136.62        129.06         1.92 o
 -10   7  -2        248.28        231.30         2.80 o
  -9   7  -2        199.30        187.11         2.40 o
  -8   7  -2          5.57          6.80         0.26 o
  -7   7  -2         30.28         29.26         0.61 o
  -6   7  -2        655.21        664.32         8.20 o
  -5   7  -2        124.75        118.18         1.48 o
  -4   7  -2         56.38         58.50         0.82 o
  -3   7  -2        685.66        669.39         7.24 o
  -2   7  -2         53.65         48.32         0.66 o
  -1   7  -2        440.86        467.28         4.67 o
   0   7  -2        116.39        111.86         1.24 o
   1   7  -2        786.24        797.11         7.99 o
   2   7  -2        789.16        788.10         8.13 o
   3   7  -2         38.70         36.56         0.71 o
   4   7  -2         20.03         20.13         0.51 o
   5   7  -2         42.62         48.59         0.84 o
   6   7  -2         23.57         26.34         0.56 o
   7   7  -2          4.34          3.77         0.25 o
 -14   8  -2          3.55          3.16         0.22 o
 -13   8  -2          9.97          9.39         0.33 o
 -12   8  -2         22.49         22.57         0.54 o
 -11   8  -2        110.96        102.15         1.58 o
 -10   8  -2         57.40         50.50         1.01 o
  -9   8  -2         40.37         42.26         0.79 o
  -8   8  -2         72.22         75.29         1.15 o
  -7   8  -2        123.59        112.99         1.56 o
  -6   8  -2        120.52        124.82         1.59 o
  -5   8  -2         46.24         44.09         0.73 o
  -4   8  -2         62.06         63.85         0.86 o
  -3   8  -2         18.55         21.38         0.41 o
  -2   8  -2        523.47        524.16         5.39 o
  -1   8  -2        304.72        318.04         3.26 o
   0   8  -2        146.43        137.60         1.55 o
   1   8  -2         44.62         41.74         0.62 o
   2   8  -2        596.78        588.25         8.55 o
   3   8  -2         42.55         42.35         0.78 o
   4   8  -2         79.70         84.49         1.38 o
   5   8  -2         73.47         71.45         1.18 o
   6   8  -2         87.68         83.18         1.85 o
 -14   9  -2         35.82         37.08         1.70 o
 -13   9  -2         74.10         69.37         1.52 o
 -12   9  -2         11.73         12.21         0.44 o
 -11   9  -2        261.15        254.68         5.45 o
 -10   9  -2          3.48          5.79         0.50 o
  -9   9  -2        160.65        148.40         4.29 o
  -8   9  -2         88.57         78.99         1.21 o
  -7   9  -2         36.68         34.50         0.61 o
  -6   9  -2         47.77         43.82         0.71 o
  -5   9  -2         33.89         34.81         0.60 o
  -4   9  -2        102.72         97.55         1.35 o
  -3   9  -2         25.01         23.78         0.47 o
  -2   9  -2         90.01        100.01         1.24 o
  -1   9  -2        260.00        262.40         2.85 o
   0   9  -2        387.49        388.78         4.20 o
   1   9  -2        210.28        221.83         2.58 o
   2   9  -2        288.18        291.66         4.05 o
   3   9  -2         68.51         67.83         1.09 o
   4   9  -2        148.08        137.52         2.48 o
   5   9  -2         82.02         75.76         1.58 o
 -13  10  -2         38.46         35.18         1.22 o
 -12  10  -2          2.47          2.52         0.39 o
 -11  10  -2        163.72        158.11         3.72 o
 -10  10  -2        295.11        264.53         5.25 o
  -9  10  -2        184.62        180.99         4.17 o
  -8  10  -2          9.14          7.71         0.30 o
  -7  10  -2        125.49        125.42         1.70 o
  -6  10  -2         26.15         23.85         0.54 o
  -5  10  -2        191.55        194.43         2.70 o
  -4  10  -2        192.58        190.36         2.62 o
  -3  10  -2        152.60        142.89         1.90 o
  -2  10  -2        189.55        188.60         2.90 o
  -1  10  -2        417.93        451.29         5.56 o
   0  10  -2         84.09         81.23         1.15 o
   1  10  -2         30.98         36.27         0.74 o
   2  10  -2         89.23         87.29         1.53 o
   3  10  -2          7.69          6.76         0.31 o
 -13  11  -2          1.42          3.17         0.33 o
 -12  11  -2        166.00        169.14         3.45 o
 -11  11  -2         99.58        100.70         2.13 o
 -10  11  -2         18.76         19.17         0.67 o
  -9  11  -2          3.17          5.30         0.35 o
  -8  11  -2          4.24          4.01         0.26 o
  -7  11  -2         37.55         34.76         0.68 o
  -6  11  -2        141.35        139.17         2.09 o
  -5  11  -2        168.47        174.39         2.55 o
  -4  11  -2        112.67        122.41         1.84 o
  -3  11  -2         15.63         18.74         0.48 o
  -2  11  -2          6.44          8.86         0.34 o
  -1  11  -2         56.00         59.93         0.94 o
   0  11  -2        281.51        287.43         4.06 o
   1  11  -2         67.85         66.57         1.20 o
   2  11  -2          1.57          1.72         0.24 o
 -12  12  -2          5.00          4.85         0.32 o
 -11  12  -2         55.08         57.04         1.46 o
 -10  12  -2         29.22         27.11         0.75 o
  -9  12  -2         28.14         29.59         0.68 o
  -8  12  -2         46.62         45.87         0.86 o
  -7  12  -2         31.19         31.84         0.75 o
  -6  12  -2         90.81        102.50         1.57 o
  -5  12  -2        248.27        271.06         4.07 o
  -4  12  -2         51.15         56.81         1.02 o
  -3  12  -2         51.00         53.74         0.98 o
  -2  12  -2         20.39         23.27         0.65 o
  -1  12  -2          4.41          6.95         0.37 o
   0  12  -2         11.75         11.55         0.47 o
 -11  13  -2         11.36          9.91         0.47 o
 -10  13  -2         21.44         21.38         0.83 o
  -9  13  -2         77.69         69.16         2.06 o
  -8  13  -2         20.13         20.57         0.51 o
  -7  13  -2         11.72         12.55         0.40 o
  -6  13  -2        104.35        101.73         1.65 o
  -5  13  -2         13.11         13.72         0.41 o
  -4  13  -2         33.22         34.56         0.67 o
  -3  13  -2        103.32        106.23         1.66 o
  -2  13  -2        127.84        126.60         3.03 o
  -8  14  -2          7.54          6.27         0.35 o
  -7  14  -2         23.72         24.72         0.60 o
  -6  14  -2         56.39         52.40         1.05 o
  -5  14  -2         34.17         31.91         0.78 o
  -1   1  -1       1491.35       1210.06        21.69 o
   0   1  -1        921.61        772.20        13.58 o
   1   1  -1       3133.91       2623.17        50.48 o
  -3   2  -1       6506.75       6078.89       108.00 o
  -2   2  -1      14382.98      13406.95       300.18 o
  -1   2  -1        880.42        750.12        14.04 o
   0   2  -1       1254.09       1174.75        20.48 o
   1   2  -1       1169.49       1023.97        19.19 o
   2   2  -1        741.89        784.61        14.90 o
  -5   3  -1        350.55        353.70         7.60 o
  -4   3  -1       1443.55       1414.06        24.88 o
  -3   3  -1       3001.45       2630.59        44.73 o
  -2   3  -1       3050.76       3122.39        64.35 o
  -1   3  -1       1157.40       1034.31        20.71 o
   0   3  -1       1316.29       1286.89        26.43 o
   1   3  -1        376.55        360.36         8.31 o
   2   3  -1        332.38        310.36         6.67 o
   3   3  -1        846.63        845.49        21.77 o
  -7   4  -1        236.79        246.96         3.17 o
  -6   4  -1        203.39        217.04         4.59 o
  -5   4  -1        319.09        379.67         7.02 o
  -4   4  -1        339.14        301.66         6.06 o
  -3   4  -1        799.02        743.36        14.02 o
  -2   4  -1       1083.07       1114.24        25.03 o
  -1   4  -1        159.90        167.16         3.71 o
   0   4  -1         57.77         57.14         1.57 o
   1   4  -1         24.84         25.99         0.95 o
   2   4  -1        357.49        332.75         7.91 o
   3   4  -1        454.67        423.05         5.48 o
   4   4  -1         33.05         36.56         0.63 o
  -9   5  -1         47.96         48.74         0.77 o
  -8   5  -1         16.51         15.16         0.39 o
  -7   5  -1        137.16        139.78         1.90 o
  -6   5  -1         85.64         93.85         2.20 o
  -5   5  -1       1490.58       1654.44        29.16 o
  -4   5  -1       2056.95       2092.74        39.53 o
  -3   5  -1         24.55         22.43         0.88 o
  -2   5  -1         61.49         62.82         1.92 o
  -1   5  -1        119.68        127.64         3.03 o
   0   5  -1        424.25        426.12         9.10 o
   1   5  -1        170.87        166.24         4.39 o
   2   5  -1        265.96        258.29         2.82 o
   3   5  -1         26.70         27.37         0.45 o
   4   5  -1        506.31        545.00         6.05 o
   5   5  -1        221.04        206.81         2.60 o
 -11   6  -1         57.10         60.17         0.97 o
 -10   6  -1         30.50         37.99         0.65 o
  -9   6  -1         55.66         56.05         0.86 o
  -8   6  -1        132.56        126.14         1.64 o
  -7   6  -1          1.76          2.42         0.18 o
  -6   6  -1        167.20        183.72         3.96 o
  -5   6  -1         27.02         31.08         1.13 o
  -4   6  -1        248.12        271.33         6.68 o
  -3   6  -1         22.74         25.42         1.14 o
  -2   6  -1          3.76          4.02         0.51 o
  -1   6  -1         66.09         71.60         2.04 o
   0   6  -1         46.55         41.28         0.56 o
   1   6  -1        119.14        118.92         1.21 o
   2   6  -1         22.51         22.57         0.47 o
   3   6  -1        206.01        200.53         2.31 o
   4   6  -1        616.08        611.41         6.81 o
   5   6  -1        242.67        240.32         3.97 o
   6   6  -1         39.59         42.74         0.82 o
 -13   7  -1         73.50         77.60         1.19 o
 -12   7  -1         13.68         15.35         0.44 o
 -11   7  -1         57.15         62.69         1.07 o
 -10   7  -1          6.13          5.08         0.25 o
  -9   7  -1        161.25        150.58         1.96 o
  -8   7  -1        310.31        302.50         3.83 o
  -7   7  -1        208.95        203.04         3.02 o
  -6   7  -1         81.95         75.95         1.32 o
  -5   7  -1        233.82        230.68         3.79 o
  -4   7  -1         34.15         33.59         0.69 o
  -3   7  -1        271.65        260.62         3.10 o
  -2   7  -1        239.27        231.18         2.64 o
  -1   7  -1        154.20        150.20         1.57 o
   0   7  -1        564.09        537.34         5.20 o
   1   7  -1         53.47         47.86         0.66 o
   2   7  -1        223.93        214.03         2.45 o
   3   7  -1        578.39        583.05         6.45 o
   4   7  -1         14.67         14.49         0.41 o
   5   7  -1         40.69         43.07         0.74 o
   6   7  -1         10.03         11.13         0.39 o
   7   7  -1         99.68         97.77         2.64 o
 -14   8  -1         12.18         12.52         0.37 o
 -13   8  -1         13.21         13.44         0.39 o
 -12   8  -1         61.44         65.19         1.14 o
 -11   8  -1        218.17        202.20         2.97 o
 -10   8  -1         13.58         11.91         0.41 o
  -9   8  -1         53.27         55.04         1.00 o
  -8   8  -1         52.56         53.68         1.15 o
  -7   8  -1          9.93          9.79         0.39 o
  -6   8  -1         26.81         27.32         0.51 o
  -5   8  -1         13.46         16.87         0.42 o
  -4   8  -1         44.49         42.34         0.61 o
  -3   8  -1        137.04        136.12         1.57 o
  -2   8  -1        274.45        254.29         2.64 o
  -1   8  -1        186.41        169.83         1.87 o
   0   8  -1        114.25        118.31         1.34 o
   1   8  -1        253.07        238.12         2.63 o
   2   8  -1         96.72         94.07         1.22 o
   3   8  -1         59.24         57.62         0.92 o
   4   8  -1         87.87         93.22         1.35 o
   5   8  -1         71.15         65.80         1.22 o
   6   8  -1         19.77         23.24         0.56 o
 -14   9  -1         24.00         24.96         0.75 o
 -13   9  -1        214.08        204.33         4.98 o
 -12   9  -1         12.00         12.62         0.48 o
 -11   9  -1        176.73        164.90         3.69 o
 -10   9  -1        353.76        346.08         8.42 o
  -9   9  -1        272.10        256.10         5.87 o
  -8   9  -1         42.20         37.99         0.73 o
  -7   9  -1        177.70        166.32         2.37 o
  -6   9  -1        163.96        163.72         2.07 o
  -5   9  -1        125.32        115.30         1.44 o
  -4   9  -1        414.08        419.70         4.77 o
  -3   9  -1        145.93        158.78         1.93 o
  -2   9  -1         31.44         32.11         0.56 o
  -1   9  -1         12.79         15.49         0.40 o
   0   9  -1         62.48         64.52         0.89 o
   1   9  -1        290.84        297.17         3.45 o
   2   9  -1         89.29         95.99         1.47 o
   3   9  -1         17.39         23.22         0.55 o
   4   9  -1         50.26         50.32         0.96 o
   5   9  -1          9.11          7.76         0.35 o
 -14  10  -1         12.16         15.80         0.67 o
 -13  10  -1        113.91        116.70         2.72 o
 -12  10  -1        102.63         90.54         1.97 o
 -11  10  -1        122.53        120.21         2.54 o
 -10  10  -1         86.52         82.63         2.10 o
  -9  10  -1         20.01         25.70         1.39 o
  -8  10  -1        127.29        126.62         2.10 o
  -7  10  -1         58.45         56.61         0.90 o
  -6  10  -1        297.64        289.53         3.55 o
  -5  10  -1        124.74        125.92         1.64 o
  -4  10  -1        243.74        220.62         2.71 o
  -3  10  -1        328.54        348.98         4.52 o
  -2  10  -1         55.82         52.33         0.79 o
  -1  10  -1          8.70          8.67         0.30 o
   0  10  -1        447.29        447.20         5.56 o
   1  10  -1         60.96         66.07         1.02 o
   2  10  -1         31.88         32.21         0.65 o
   3  10  -1         39.92         42.74         0.81 o
   4  10  -1         45.02         45.34         0.91 o
 -13  11  -1         10.22         11.76         0.51 o
 -12  11  -1         53.56         60.19         1.46 o
 -11  11  -1         41.51         35.84         0.94 o
 -10  11  -1         18.16         21.45         0.80 o
  -9  11  -1         48.29         49.72         1.74 o
  -8  11  -1        100.46         95.89         1.47 o
  -7  11  -1         25.09         27.19         0.54 o
  -6  11  -1         48.25         53.47         0.89 o
  -5  11  -1         66.43         72.18         1.47 o
  -4  11  -1         11.92         12.43         0.43 o
  -3  11  -1         65.43         66.70         1.09 o
  -2  11  -1        105.27        107.43         1.53 o
  -1  11  -1          3.55          3.39         0.24 o
   0  11  -1         63.17         65.24         0.99 o
   1  11  -1         48.18         43.91         0.81 o
   2  11  -1         89.38         85.84         1.47 o
 -13  12  -1         59.43         57.57         3.21 o
 -12  12  -1         15.50         16.75         0.54 o
 -11  12  -1        118.37        124.57         2.50 o
 -10  12  -1          8.40          6.96         0.69 o
  -9  12  -1        120.16        115.86         2.16 o
  -8  12  -1          0.06          0.40         0.21 o
  -7  12  -1         95.62         89.73         1.32 o
  -6  12  -1         82.38         93.86         1.67 o
  -5  12  -1         44.42         49.97         0.93 o
  -4  12  -1         37.80         42.30         0.76 o
  -3  12  -1         47.45         56.71         1.01 o
  -2  12  -1         64.59         67.51         1.14 o
  -1  12  -1         71.86         71.80         1.19 o
   0  12  -1         58.86         58.61         1.30 o
   1  12  -1         11.11          9.33         0.54 o
 -12  13  -1         66.79         61.20         1.86 o
 -11  13  -1         23.77         21.59         0.64 o
 -10  13  -1         20.11         21.64         1.06 o
  -9  13  -1         25.02         28.22         0.63 o
  -8  13  -1         71.68         64.35         1.64 o
  -7  13  -1         60.78         61.21         1.16 o
  -6  13  -1         41.73         40.82         0.78 o
  -5  13  -1        138.56        138.69         2.30 o
  -4  13  -1         88.40         88.78         1.55 o
  -3  13  -1         59.74         58.51         1.07 o
  -2  13  -1        200.75        203.03         3.66 o
  -1  13  -1         78.59         74.99         2.28 o
 -10  14  -1          6.78          6.20         0.45 o
  -9  14  -1         83.39         79.05         1.97 o
  -8  14  -1         17.78         15.15         0.47 o
  -7  14  -1         65.44         68.10         1.23 o
  -6  14  -1        129.74        132.34         2.63 o
  -5  14  -1        125.03        132.03         2.35 o
  -4  14  -1         66.45         68.05         1.30 o
  -1   1   0       1719.39       1473.77        30.29 o
   0   1   0       1720.27       1474.85        37.07 o
   1   1   0       2061.86       1978.49        43.41 o
  -3   2   0       1223.77       1231.50        25.35 o
  -2   2   0       2265.86       2092.14        40.34 o
  -1   2   0       2058.79       1854.10        36.09 o
   0   2   0       2263.62       2119.62        53.45 o
   1   2   0       1008.69       1014.52        25.03 o
   2   2   0        548.24        547.99        12.28 o
  -5   3   0        460.56        476.63        10.86 o
  -4   3   0        593.76        578.22        11.03 o
  -3   3   0        153.90        151.36         3.11 o
  -2   3   0       1007.22       1006.73        17.69 o
  -1   3   0       1224.49       1236.53        27.50 o
   0   3   0        152.96        155.45         4.15 o
   1   3   0         25.81         35.02         1.13 o
   2   3   0        375.94        378.61         7.97 o
   3   3   0        186.83        196.97         4.99 o
  -7   4   0        116.25        126.39         1.84 o
  -6   4   0        113.88        121.71         3.31 o
  -5   4   0         33.14         32.67         1.04 o
  -4   4   0         47.66         56.67         1.43 o
  -3   4   0         25.89         34.43         0.96 o
  -2   4   0        551.02        543.95        10.36 o
  -1   4   0        592.97        576.69        14.57 o
   0   4   0         47.59         58.01         2.38 o
   1   4   0         63.01         62.81         2.13 o
   2   4   0         92.47         95.42         2.69 o
   3   4   0         89.63         89.91         1.29 o
   4   4   0        182.99        182.11         2.19 o
  -9   5   0         53.91         48.80         0.73 o
  -8   5   0         54.44         53.50         0.72 o
  -7   5   0        442.72        463.15         8.71 o
  -6   5   0        305.69        304.49         6.67 o
  -5   5   0        518.91        531.73        10.38 o
  -4   5   0         62.98         61.31         1.55 o
  -3   5   0        376.80        383.38         8.39 o
  -2   5   0        461.56        475.82         9.97 o
  -1   5   0         33.64         32.45         1.36 o
   0   5   0        518.67        541.47        13.80 o
   1   5   0         21.13         23.34         1.46 o
   2   5   0        447.92        475.09         5.54 o
   3   5   0        250.04        238.48         2.67 o
   4   5   0         49.31         39.32         0.64 o
   5   5   0        331.86        333.27         4.08 o
 -11   6   0        100.93         86.29         1.43 o
 -10   6   0        488.33        468.30         5.79 o
  -9   6   0        173.13        170.08         2.11 o
  -8   6   0         28.59         30.01         0.53 o
  -7   6   0        338.36        339.00         5.87 o
  -6   6   0        101.86        108.04         2.57 o
  -5   6   0         21.31         20.85         0.95 o
  -4   6   0         92.60         95.02         2.42 o
  -3   6   0        188.43        205.89         5.02 o
  -2   6   0        114.40        123.12         2.98 o
  -1   6   0        305.81        302.42         7.32 o
   0   6   0        100.84        105.27         1.44 o
   1   6   0        142.25        152.17         1.63 o
   2   6   0         14.46         13.00         0.47 o
   3   6   0        137.50        136.66         1.65 o
   4   6   0        199.68        186.27         2.34 o
   5   6   0        100.60         94.77         1.83 o
   6   6   0        172.61        177.07         2.67 o
 -13   7   0        267.56        259.92         3.90 o
 -12   7   0         12.52         12.04         0.40 o
 -11   7   0        220.65        215.10         3.11 o
 -10   7   0         42.09         43.64         0.88 o
  -9   7   0        203.30        188.70         2.51 o
  -8   7   0         87.20         87.20         1.31 o
  -7   7   0         70.57         67.63         1.09 o
  -6   7   0        142.00        145.23         2.45 o
  -5   7   0        446.47        471.67         7.84 o
  -4   7   0         89.60         88.83         1.44 o
  -3   7   0        115.84        125.40         1.86 o
  -2   7   0        442.28        465.05         5.45 o
  -1   7   0        337.68        342.70         3.30 o
   0   7   0         70.51         71.18         0.80 o
   1   7   0         66.60         57.59         0.71 o
   2   7   0         92.47         97.90         1.27 o
   3   7   0        127.09        125.41         2.25 o
   4   7   0          8.92         10.17         0.32 o
   5   7   0        119.61        120.22         1.80 o
   6   7   0         15.12         19.54         0.52 o
   7   7   0         50.82         53.48         1.06 o
 -14   8   0        207.07        198.61         3.86 o
 -13   8   0         62.93         58.80         0.95 o
 -12   8   0        118.52        111.75         1.69 o
 -11   8   0        330.34        322.83         4.54 o
 -10   8   0        127.10        119.14         1.72 o
  -9   8   0        157.54        162.49         2.15 o
  -8   8   0         51.16         50.21         0.83 o
  -7   8   0         66.63         55.02         0.86 o
  -6   8   0         14.67         11.58         0.29 o
  -5   8   0        249.73        232.93         2.92 o
  -4   8   0        184.22        180.93         2.29 o
  -3   8   0         54.29         53.70         0.72 o
  -2   8   0         28.32         30.08         0.49 o
  -1   8   0         87.50         90.37         1.07 o
   0   8   0         51.57         51.86         0.66 o
   1   8   0        180.94        189.10         2.15 o
   2   8   0        126.82        125.46         1.60 o
   3   8   0         19.04         22.18         0.69 o
   4   8   0        102.96        114.22         1.82 o
   5   8   0         32.46         33.25         0.66 o
   6   8   0         17.95         17.72         0.48 o
 -14   9   0          1.42          1.35         0.21 o
 -13   9   0        182.02        189.99         3.09 o
 -12   9   0         46.29         47.31         0.90 o
 -11   9   0         14.07         12.42         0.49 o
 -10   9   0         69.08         65.54         1.09 o
  -9   9   0        107.94        107.95         1.65 o
  -8   9   0        181.03        179.02         2.59 o
  -7   9   0         92.62         93.39         1.29 o
  -6   9   0        137.14        134.43         1.68 o
  -5   9   0         49.23         38.96         0.64 o
  -4   9   0         53.73         48.20         0.71 o
  -3   9   0        172.45        170.95         1.97 o
  -2   9   0        203.29        190.75         2.12 o
  -1   9   0        158.04        167.90         1.87 o
   0   9   0        108.17        114.91         1.42 o
   1   9   0         33.70         34.03         0.59 o
   2   9   0        207.41        197.35         2.67 o
   3   9   0          8.09          9.58         0.37 o
   4   9   0         11.33         12.56         0.38 o
   5   9   0         18.75         15.99         0.44 o
 -14  10   0         61.45         58.98         1.79 o
 -13  10   0          4.93          5.40         0.30 o
 -12  10   0          8.33          9.16         0.35 o
 -11  10   0        103.39        110.77         2.32 o
 -10  10   0         88.12         96.26         1.70 o
  -9  10   0         33.68         33.75         0.66 o
  -8  10   0        127.35        122.22         1.72 o
  -7  10   0        127.28        120.75         1.73 o
  -6  10   0        199.94        182.57         2.31 o
  -5  10   0        332.60        336.67         4.03 o
  -4  10   0        488.15        477.50         5.86 o
  -3  10   0         42.11         43.77         0.68 o
  -2  10   0        126.75        122.58         1.61 o
  -1  10   0         69.13         68.52         0.93 o
   0  10   0         88.38         99.18         1.35 o
   1  10   0        255.45        256.96         3.42 o
   2  10   0         81.26         78.00         1.30 o
   3  10   0         42.75         43.03         0.77 o
   4  10   0          2.75          2.27         0.25 o
 -13  11   0          3.00          3.54         0.33 o
 -12  11   0         24.87         26.40         0.91 o
 -11  11   0         45.47         46.26         1.10 o
 -10  11   0        255.81        253.52         4.78 o
  -9  11   0        207.21        195.61         2.98 o
  -8  11   0         19.30         20.99         0.53 o
  -7  11   0          8.84         10.36         0.43 o
  -6  11   0        100.99         95.75         1.65 o
  -5  11   0        100.58         84.32         1.58 o
  -4  11   0        221.11        218.91         3.42 o
  -3  11   0        330.09        326.20         4.28 o
  -2  11   0         13.91         13.22         0.40 o
  -1  11   0        103.69        111.80         1.79 o
   0  11   0         45.74         44.87         0.78 o
   1  11   0         34.66         31.43         0.78 o
   2  11   0        110.49        100.50         1.74 o
 -13  12   0         13.63         13.53         0.64 o
 -12  12   0         41.61         36.39         0.91 o
 -11  12   0         34.77         34.26         0.98 o
 -10  12   0         81.42         77.79         2.43 o
  -9  12   0          8.20         10.50         0.39 o
  -8  12   0        102.92        110.87         1.80 o
  -7  12   0        119.49        121.33         1.93 o
  -6  12   0        173.82        180.76         2.68 o
  -5  12   0         12.50         12.13         0.41 o
  -4  12   0        118.39        116.95         1.84 o
  -3  12   0         46.10         48.04         0.89 o
  -2  12   0          8.35          9.08         0.46 o
  -1  12   0         24.91         24.91         0.55 o
   0  12   0         41.35         35.50         0.87 o
   1  12   0         68.21         72.59         2.21 o
 -12  13   0         68.23         75.75         2.17 o
 -11  13   0        110.21        105.15         2.14 o
 -10  13   0         42.98         42.30         1.00 o
  -9  13   0         11.49         12.54         0.41 o
  -8  13   0         32.95         32.86         0.66 o
  -7  13   0         15.11         19.78         0.49 o
  -6  13   0        267.12        263.66         4.23 o
  -5  13   0         62.60         61.40         1.14 o
  -4  13   0        182.01        191.91         3.24 o
  -3  13   0          4.86          4.85         0.28 o
  -2  13   0          2.96          3.39         0.43 o
  -1  13   0         13.65         12.58         0.68 o
 -10  14   0          2.80          1.62         0.34 o
  -9  14   0         18.54         14.74         0.48 o
  -8  14   0         17.90         16.82         0.55 o
  -7  14   0         51.11         53.20         1.07 o
  -6  14   0        207.20        196.96         3.22 o
  -5  14   0          1.40          1.09         0.24 o
  -4  14   0         61.14         59.68         1.16 o
  -1   1   1        920.76        772.86        19.27 o
   0   1   1       1493.33       1191.18        29.52 o
   1   1   1        881.27        746.63        18.40 o
  -3   2   1       1156.70        990.79        24.99 o
  -2   2   1       1252.06       1151.16        28.91 o
  -1   2   1       3139.83       2681.52        67.05 o
   0   2   1      14382.59      13519.60       686.64 o
   1   2   1       3051.74       3048.73        90.99 o
   2   2   1       1082.75       1136.25        27.72 o
  -5   3   1         61.88         67.42         2.16 o
  -4   3   1        159.55        163.17         3.98 o
  -3   3   1       1316.74       1261.06        28.46 o
  -2   3   1       1167.90       1024.44        25.30 o
  -1   3   1       6507.98       6024.33       153.17 o
   0   3   1       3000.27       2693.07        77.81 o
   1   3   1        798.24        742.68        21.57 o
   2   3   1         24.53         23.97         1.13 o
   3   3   1         23.04         27.64         1.33 o
  -7   4   1        272.40        260.21         3.61 o
  -6   4   1          3.74          4.53         0.63 o
  -5   4   1        119.82        123.57         3.25 o
  -4   4   1         58.20         58.87         1.71 o
  -3   4   1        375.39        360.31         8.29 o
  -2   4   1        742.46        793.75        17.57 o
  -1   4   1       1440.77       1420.84        34.75 o
   0   4   1        340.19        315.63         9.28 o
   1   4   1       2056.89       2141.17        60.25 o
   2   4   1        247.36        279.61         7.42 o
   3   4   1         33.95         34.74         0.56 o
   4   4   1         44.54         42.49         0.62 o
  -9   5   1        414.25        424.43         4.73 o
  -8   5   1        137.39        139.31         1.83 o
  -7   5   1        239.21        227.07         3.07 o
  -6   5   1         65.30         69.14         2.46 o
  -5   5   1        423.79        432.55        11.22 o
  -4   5   1         25.16         26.47         1.06 o
  -3   5   1        332.65        316.43         7.23 o
  -2   5   1        350.94        358.80         9.26 o
  -1   5   1        318.44        375.08        14.03 o
   0   5   1       1492.43       1680.21        55.49 o
   1   5   1         27.14         32.03         1.73 o
   2   5   1        233.28        234.69         2.68 o
   3   5   1         13.24         16.14         0.44 o
   4   5   1        124.92        116.16         1.43 o
   5   5   1        124.65        124.93         1.55 o
 -11   6   1         66.67         72.26         1.22 o
 -10   6   1        243.95        220.03         2.70 o
  -9   6   1        145.72        155.99         1.99 o
  -8   6   1        274.30        248.92         3.14 o
  -7   6   1        153.94        151.03         2.06 o
  -6   6   1         46.43         41.95         0.84 o
  -5   6   1        171.79        169.28         4.34 o
  -4   6   1        356.69        331.55         7.89 o
  -3   6   1        848.11        886.21        19.61 o
  -2   6   1        204.40        221.50         7.09 o
  -1   6   1         85.80        100.35         4.52 o
   0   6   1        167.31        171.61         2.26 o
   1   6   1         82.19         78.07         0.89 o
   2   6   1         26.78         28.72         0.46 o
   3   6   1        164.09        165.66         2.01 o
   4   6   1        296.83        298.98         3.62 o
   5   6   1         48.41         53.00         0.94 o
   6   6   1         82.17         93.37         1.54 o
 -13   7   1         41.70         40.89         0.81 o
 -12   7   1         44.79         49.20         1.09 o
 -11   7   1         11.91         11.98         0.33 o
 -10   7   1        328.68        335.86         3.97 o
  -9   7   1         31.63         31.79         0.55 o
  -8   7   1        187.19        166.88         2.18 o
  -7   7   1        563.43        522.41         6.13 o
  -6   7   1        119.31        115.66         1.75 o
  -5   7   1        266.34        258.96         3.32 o
  -4   7   1        454.18        430.76         5.68 o
  -3   7   1        237.49        249.06         3.13 o
  -2   7   1        137.08        139.58         1.63 o
  -1   7   1          1.74          2.50         0.13 o
   0   7   1        209.82        212.97         2.25 o
   1   7   1          9.86          9.47         0.35 o
   2   7   1        177.29        173.80         2.23 o
   3   7   1         58.33         56.65         0.86 o
   4   7   1         25.01         28.49         0.59 o
   5   7   1         95.32         93.67         1.52 o
   6   7   1         60.64         61.76         1.05 o
   7   7   1         65.18         69.24         1.19 o
 -14   8   1        129.69        125.87         2.30 o
 -13   8   1        138.41        134.37         2.34 o
 -12   8   1         37.52         40.65         0.78 o
 -11   8   1         65.25         64.81         1.05 o
 -10   8   1         55.92         50.32         0.83 o
  -9   8   1         12.85         14.47         0.38 o
  -8   8   1        114.22        112.76         1.57 o
  -7   8   1         53.17         49.52         0.82 o
  -6   8   1         22.22         22.47         0.69 o
  -5   8   1         26.77         26.90         0.47 o
  -4   8   1         33.13         36.07         0.53 o
  -3   8   1         16.74         15.95         0.55 o
  -2   8   1        132.80        131.95         1.54 o
  -1   8   1        310.73        312.87         3.22 o
   0   8   1         52.25         52.78         0.71 o
   1   8   1         42.66         40.67         0.61 o
   2   8   1        127.40        131.04         1.79 o
   3   8   1        101.15         98.29         1.83 o
   4   8   1          0.06          0.69         0.22 o
   5   8   1         71.81         67.18         1.12 o
   6   8   1         17.74         15.88         0.43 o
 -14   9   1        124.21        126.29         2.29 o
 -13   9   1         88.45         87.13         1.39 o
 -12   9   1         47.19         54.90         1.04 o
 -11   9   1        104.53        105.92         1.59 o
 -10   9   1          8.77          8.70         0.57 o
  -9   9   1         62.43         60.65         1.17 o
  -8   9   1        252.94        232.22         2.89 o
  -7   9   1        224.43        210.41         2.79 o
  -6   9   1        205.70        200.72         2.72 o
  -5   9   1        505.61        540.72         6.22 o
  -4   9   1         48.15         49.33         0.71 o
  -3   9   1         55.71         57.31         0.85 o
  -2   9   1        161.02        155.17         1.81 o
  -1   9   1         53.06         55.65         0.73 o
   0   9   1        272.16        260.94         2.88 o
   1   9   1         19.81         25.56         0.49 o
   2   9   1         48.27         50.10         0.86 o
   3   9   1        120.32        117.15         1.87 o
   4   9   1         25.22         30.20         0.64 o
   5   9   1         83.40         79.63         1.77 o
 -14  10   1         66.47         67.11         2.89 o
 -13  10   1         59.36         56.65         1.02 o
 -12  10   1         64.24         65.84         1.19 o
 -11  10   1          3.61          3.49         0.24 o
 -10  10   1        448.99        449.25         6.10 o
  -9  10   1        290.96        289.25         4.89 o
  -8  10   1         96.74         93.08         1.37 o
  -7  10   1        578.40        578.18         7.09 o
  -6  10   1        614.91        617.20         7.53 o
  -5  10   1        220.67        205.87         2.81 o
  -4  10   1         31.13         38.52         0.65 o
  -3  10   1          6.18          5.32         0.26 o
  -2  10   1         13.55         12.65         0.37 o
  -1  10   1        352.40        347.08         4.25 o
   0  10   1         86.73         82.83         1.10 o
   1  10   1         18.08         20.86         0.48 o
   2  10   1          8.43          6.12         0.30 o
   3  10   1         20.21         21.46         0.54 o
   4  10   1          6.89          5.17         0.28 o
 -13  11   1        200.74        208.68         4.58 o
 -12  11   1         71.51         72.46         2.25 o
 -11  11   1         63.15         65.10         1.09 o
 -10  11   1         61.37         66.53         1.05 o
  -9  11   1         88.78         94.09         1.43 o
  -8  11   1         59.47         56.51         0.87 o
  -7  11   1         14.50         14.94         0.51 o
  -6  11   1        243.87        243.67         3.93 o
  -5  11   1         57.19         60.14         1.61 o
  -4  11   1         57.18         63.63         1.02 o
  -3  11   1        217.72        212.44         2.98 o
  -2  11   1        176.42        166.89         2.41 o
  -1  11   1        122.63        120.91         1.80 o
   0  11   1         41.86         33.79         0.74 o
   1  11   1        118.53        115.80         1.85 o
   2  11   1         23.85         20.29         0.77 o
 -13  12   1         78.58         78.49         2.24 o
 -12  12   1         59.13         59.65         1.98 o
 -11  12   1         48.75         45.23         0.87 o
 -10  12   1         31.84         31.03         0.58 o
  -9  12   1         17.59         23.67         0.58 o
  -8  12   1         88.40         92.89         1.53 o
  -7  12   1         40.78         44.61         0.83 o
  -6  12   1         39.38         42.20         0.76 o
  -5  12   1         13.65         15.85         0.47 o
  -4  12   1         61.73         66.97         1.15 o
  -3  12   1         12.00         13.77         0.40 o
  -2  12   1        102.11         93.66         1.65 o
  -1  12   1         53.83         57.26         1.07 o
   0  12   1         15.42         16.16         0.87 o
   1  12   1         66.68         61.91         1.88 o
 -12  13   1         11.18         10.70         0.56 o
 -11  13   1         89.44         87.01         4.74 o
 -10  13   1         39.95         41.97         0.83 o
  -9  13   1         50.40         49.88         0.87 o
  -8  13   1         71.07         65.93         1.04 o
  -7  13   1         10.07         11.31         0.37 o
  -6  13   1         73.25         77.46         1.39 o
  -5  13   1         13.22         13.26         0.41 o
  -4  13   1        214.15        211.12         3.14 o
  -3  13   1        113.94        116.60         2.16 o
  -2  13   1         10.37         11.00         0.39 o
  -1  13   1         59.61         55.17         1.75 o
 -10  14   1         44.97         47.10         1.43 o
  -9  14   1          8.98          7.48         0.28 o
  -8  14   1         19.81         22.09         0.47 o
  -7  14   1         99.39         98.86         1.66 o
  -6  14   1         12.03         12.72         0.37 o
  -5  14   1         23.97         24.27         0.66 o
  -4  14   1         12.26         14.25         0.46 o
  -1   1   2         27.87         28.66         0.84 o
   0   1   2        860.21        730.23        17.95 o
   1   1   2        723.96        713.03        17.70 o
  -3   2   2        225.91        228.49         6.87 o
  -2   2   2       1334.34       1355.71        33.63 o
  -1   2   2        599.98        639.52        15.85 o
   0   2   2       3046.69       2772.75        63.61 o
   1   2   2        542.23        535.88        13.35 o
   2   2   2        413.96        406.67        10.55 o
  -5   3   2        281.51        330.43         8.63 o
  -4   3   2         54.43         58.16         1.93 o
  -3   3   2        661.57        684.17        17.30 o
  -2   3   2        778.56        786.69        19.45 o
  -1   3   2        132.92        134.93         3.66 o
   0   3   2       1005.38        956.95        20.93 o
   1   3   2        235.64        267.17         7.01 o
   2   3   2        899.52       1066.48        25.66 o
   3   3   2        113.00        127.40         3.81 o
  -7   4   2        685.22        681.81         7.82 o
  -6   4   2        762.00        774.93        12.90 o
  -5   4   2        306.82        353.15         9.02 o
  -4   4   2        454.82        503.35        11.42 o
  -3   4   2       1280.37       1309.71        32.86 o
  -2   4   2        168.05        170.92         4.60 o
  -1   4   2        145.75        146.13         4.69 o
   0   4   2       1268.27       1343.78        33.24 o
   1   4   2       1881.86       2042.69        50.92 o
   2   4   2        785.25        843.87        19.57 o
   3   4   2         56.18         59.39         0.78 o
   4   4   2         62.43         64.32         0.85 o
  -9   5   2        103.40         99.73         1.31 o
  -8   5   2         18.39         21.79         0.42 o
  -7   5   2         53.75         49.04         0.74 o
  -6   5   2        315.36        330.41         4.99 o
  -5   5   2        142.19        147.23         4.31 o
  -4   5   2        442.78        476.47        11.09 o
  -3   5   2       1310.77       1432.67        35.66 o
  -2   5   2       1022.24       1099.25        27.55 o
  -1   5   2       1803.37       2105.70        71.93 o
   0   5   2         72.62         77.47         2.92 o
   1   5   2        503.15        490.36         6.62 o
   2   5   2        125.39        118.25         1.64 o
   3   5   2         46.03         44.89         0.74 o
   4   5   2         34.10         35.80         0.64 o
   5   5   2        191.42        196.47         2.62 o
 -11   6   2        168.60        175.44         2.55 o
 -10   6   2        191.58        188.62         2.86 o
  -9   6   2         25.04         24.75         0.63 o
  -8   6   2        522.63        517.03         6.07 o
  -7   6   2        440.21        461.67         5.99 o
  -6   6   2        244.43        242.95         3.11 o
  -5   6   2        411.49        440.52         6.42 o
  -4   6   2        172.75        159.59         2.74 o
  -3   6   2        286.32        288.40         7.69 o
  -2   6   2       1218.90       1293.27        34.69 o
  -1   6   2         55.36         48.25         0.70 o
   0   6   2         74.01         67.21         0.85 o
   1   6   2        654.86        673.02         7.33 o
   2   6   2        120.48        126.21         1.57 o
   3   6   2         48.05         43.43         0.70 o
   4   6   2         26.35         25.71         0.53 o
   5   6   2        141.89        142.96         2.10 o
   6   6   2         90.63        103.18         1.56 o
 -13   7   2        104.65        101.38         1.60 o
 -12   7   2        247.44        268.85         4.05 o
 -11   7   2        112.91        121.14         1.70 o
 -10   7   2        152.06        139.07         2.13 o
  -9   7   2         90.54        100.79         1.39 o
  -8   7   2        305.09        317.16         3.95 o
  -7   7   2        115.87        109.94         1.42 o
  -6   7   2        121.24        132.76         1.66 o
  -5   7   2        183.24        171.23         2.02 o
  -4   7   2        412.65        419.36         4.75 o
  -3   7   2         82.43         80.89         1.01 o
  -2   7   2        147.27        148.35         1.77 o
  -1   7   2        277.95        301.03         3.37 o
   0   7   2         29.97         30.56         0.68 o
   1   7   2        123.23        116.30         1.36 o
   2   7   2         36.63         36.61         0.60 o
   3   7   2        125.99        130.28         1.74 o
   4   7   2         37.58         35.40         0.68 o
   5   7   2         31.27         32.25         0.62 o
   6   7   2         11.71         12.10         0.39 o
   7   7   2         23.81         23.85         0.55 o
 -14   8   2         56.65         51.99         1.01 o
 -13   8   2         13.23         13.29         0.40 o
 -12   8   2         51.09         56.25         0.86 o
 -11   8   2         15.35         18.57         0.46 o
 -10   8   2        189.27        183.42         2.87 o
  -9   8   2        259.57        259.44         3.36 o
  -8   8   2        145.56        134.39         1.71 o
  -7   8   2        786.03        794.69         9.13 o
  -6   8   2        122.93        123.31         1.50 o
  -5   8   2        171.62        156.11         1.90 o
  -4   8   2          4.23          6.49         0.21 o
  -3   8   2          1.60          2.66         0.28 o
  -2   8   2         13.53         14.63         0.35 o
  -1   8   2          5.64          7.47         0.23 o
   0   8   2         72.21         78.40         0.95 o
   1   8   2         88.78         82.78         1.06 o
   2   8   2          9.10          8.46         0.29 o
   3   8   2          4.21          4.32         0.24 o
   4   8   2         46.82         45.95         0.84 o
   5   8   2         20.15         21.13         0.51 o
   6   8   2          7.55          6.30         0.29 o
 -14   9   2         34.06         32.25         0.84 o
 -13   9   2         33.61         33.35         0.82 o
 -12   9   2         51.26         53.95         0.88 o
 -11   9   2          6.50          9.57         0.34 o
 -10   9   2        417.99        443.30         6.14 o
  -9   9   2        386.91        383.83         5.11 o
  -8   9   2         44.34         42.06         0.66 o
  -7   9   2        789.05        777.45         9.23 o
  -6   9   2        170.73        169.92         2.27 o
  -5   9   2         45.03         44.22         0.71 o
  -4   9   2        408.24        414.62         4.78 o
  -3   9   2        120.59        126.37         1.74 o
  -2   9   2        199.18        191.75         2.41 o
  -1   9   2         40.46         43.42         0.70 o
   0   9   2        160.69        148.96         1.81 o
   1   9   2        184.50        174.65         2.55 o
   2   9   2          3.07          5.33         0.29 o
   3   9   2         28.17         31.46         0.62 o
   4   9   2         77.49         71.42         1.24 o
   5   9   2         91.02         91.89         1.88 o
 -13  10   2        103.42        106.61         1.89 o
 -12  10   2         20.59         23.25         0.50 o
 -11  10   2         56.20         60.42         1.03 o
 -10  10   2         83.99         81.49         1.32 o
  -9  10   2        210.91        222.72         2.94 o
  -8  10   2        596.18        583.56         7.72 o
  -7  10   2         38.71         36.04         0.62 o
  -6  10   2         38.79         42.70         0.69 o
  -5  10   2         39.55         37.64         0.60 o
  -4  10   2          8.36          8.82         0.32 o
  -3  10   2        247.86        240.53         3.11 o
  -2  10   2         57.62         51.08         0.83 o
  -1  10   2          3.48          6.24         0.35 o
   0  10   2        294.58        256.58         3.46 o
   1  10   2         18.81         18.31         0.44 o
   2  10   2         29.26         24.63         0.50 o
   3  10   2         21.61         21.20         0.48 o
 -13  11   2        127.48        127.35         2.40 o
 -12  11   2          4.45          7.40         0.27 o
 -11  11   2        280.67        293.68         4.27 o
 -10  11   2         31.19         38.35         0.77 o
  -9  11   2        287.89        287.35         3.78 o
  -8  11   2         43.07         42.86         0.70 o
  -7  11   2         20.15         21.13         0.45 o
  -6  11   2         31.57         35.62         0.67 o
  -5  11   2        133.65        137.78         2.03 o
  -4  11   2        136.27        131.94         1.95 o
  -3  11   2        110.99        107.32         1.70 o
  -2  11   2        261.01        260.24         5.84 o
  -1  11   2        163.99        151.52         2.22 o
   0  11   2         99.47         97.03         1.89 o
   1  11   2         55.09         52.25         1.23 o
   2  11   2         11.42          9.10         0.42 o
 -12  12   2         11.70         11.26         0.34 o
 -11  12   2         68.10         66.16         1.00 o
 -10  12   2         89.76         85.52         1.28 o
  -9  12   2         68.36         68.50         1.04 o
  -8  12   2         79.41         81.24         1.25 o
  -7  12   2         42.52         48.05         0.83 o
  -6  12   2         45.10         47.65         0.89 o
  -5  12   2         52.41         48.10         0.88 o
  -4  12   2         22.15         22.83         0.54 o
  -3  12   2         11.81         12.95         0.40 o
  -2  12   2          2.48          2.57         0.27 o
  -1  12   2        165.39        169.76         4.66 o
   0  12   2          5.00          4.37         0.34 o
 -11  13   2          1.58          1.86         0.30 o
 -10  13   2          7.72          7.42         0.37 o
  -9  13   2        147.91        133.54         2.53 o
  -8  13   2         73.37         72.56         1.19 o
  -7  13   2         23.47         25.87         0.56 o
  -6  13   2          1.42          1.55         0.24 o
  -5  13   2         10.07         10.15         0.37 o
  -4  13   2         74.07         73.55         1.18 o
  -3  13   2         38.18         34.03         0.69 o
  -2  13   2          1.40          3.48         0.40 o
  -9  14   2         82.12         74.60         1.55 o
  -8  14   2         87.87         83.29         1.52 o
  -7  14   2          4.31          4.14         0.24 o
  -6  14   2          3.57          3.71         0.24 o
  -5  14   2         35.47         37.15         0.77 o
   0   0   3         72.78         73.66         3.02 o
  -1   1   3        125.05        133.46         3.18 o
   0   1   3        188.76        184.18         4.01 o
   1   1   3        102.25        107.12         2.94 o
  -3   2   3        154.82        178.95         5.57 o
  -2   2   3        178.02        171.29         4.59 o
  -1   2   3        173.02        166.86         4.58 o
   0   2   3         32.74         32.36         1.19 o
   1   2   3        211.93        197.10         6.40 o
   2   2   3         32.77         29.72         1.25 o
  -5   3   3        241.08        259.66        11.00 o
  -4   3   3        523.51        581.51        14.67 o
  -3   3   3       2971.90       3146.01        93.81 o
  -2   3   3        334.52        369.62         9.49 o
  -1   3   3         35.37         32.49         1.38 o
   0   3   3         13.58         16.65         1.01 o
   1   3   3          7.40          9.72         0.67 o
   2   3   3        338.75        356.25         9.21 o
   3   3   3         23.11         23.36         0.38 o
  -7   4   3        197.54        191.34         2.23 o
  -6   4   3         75.23         87.53         1.20 o
  -5   4   3       2379.93       2355.23        58.47 o
  -4   4   3        263.61        308.94         9.19 o
  -3   4   3       1382.01       1553.45        39.06 o
  -2   4   3         68.60         87.56         2.72 o
  -1   4   3         19.25         22.07         1.13 o
   0   4   3       1727.19       1963.45        67.81 o
   1   4   3        241.78        244.77        12.95 o
   2   4   3         99.39         94.33         1.18 o
   3   4   3          7.55          6.48         0.22 o
   4   4   3        116.30        115.13         1.44 o
  -9   5   3        223.42        228.49         2.82 o
  -8   5   3        133.68        128.02         1.64 o
  -7   5   3         20.24         20.86         0.58 o
  -6   5   3        643.59        623.42         7.46 o
  -5   5   3        934.84        949.27        11.85 o
  -4   5   3        246.98        292.68         7.05 o
  -3   5   3        761.92        855.14        21.68 o
  -2   5   3         98.43        106.24         3.36 o
  -1   5   3         32.57         33.78         0.80 o
   0   5   3        426.00        404.75         5.67 o
   1   5   3        254.66        225.55         3.33 o
   2   5   3        104.43        106.87         1.36 o
   3   5   3        152.07        141.40         1.77 o
   4   5   3        286.24        295.03         3.51 o
   5   5   3        115.47        103.57         1.49 o
 -11   6   3        149.06        162.24         2.50 o
 -10   6   3         72.30         69.40         1.13 o
  -9   6   3         77.93         90.65         1.28 o
  -8   6   3         14.11         20.41         0.44 o
  -7   6   3        205.70        192.47         2.35 o
  -6   6   3         38.71         39.75         0.60 o
  -5   6   3         64.39         59.43         1.27 o
  -4   6   3        654.24        651.55         8.45 o
  -3   6   3        113.69        104.94         1.31 o
  -2   6   3        160.41        136.00         1.92 o
  -1   6   3        221.56        206.71         3.12 o
   0   6   3        527.47        559.54         6.23 o
   1   6   3        255.01        257.34         2.92 o
   2   6   3        295.95        286.97         3.26 o
   3   6   3        252.63        253.97         3.04 o
   4   6   3        129.58        128.53         1.81 o
   5   6   3         87.12         85.37         1.42 o
   6   6   3        199.28        206.20         3.10 o
 -13   7   3          0.56          0.41         0.18 o
 -12   7   3         22.22         22.69         0.51 o
 -11   7   3         27.40         33.37         0.76 o
 -10   7   3        216.44        216.84         3.32 o
  -9   7   3        272.49        292.33         3.49 o
  -8   7   3        244.23        246.30         2.80 o
  -7   7   3        115.62        116.46         1.51 o
  -6   7   3        241.13        235.85         2.98 o
  -5   7   3         19.20         19.76         0.42 o
  -4   7   3         14.29         17.53         0.38 o
  -3   7   3         12.53         10.10         0.31 o
  -2   7   3         51.10         56.67         0.77 o
  -1   7   3        332.17        349.38         4.04 o
   0   7   3        125.37        120.62         1.38 o
   1   7   3         43.32         42.92         0.63 o
   2   7   3          4.10          5.32         0.27 o
   3   7   3        217.26        205.56         4.05 o
   4   7   3         42.61         41.72         0.80 o
   5   7   3         36.54         35.38         1.01 o
   6   7   3          4.90          4.66         0.24 o
 -13   8   3         32.18         33.31         0.61 o
 -12   8   3         75.22         71.27         1.11 o
 -11   8   3         68.49         73.68         1.32 o
 -10   8   3        327.70        329.05         4.35 o
  -9   8   3        260.14        257.32         3.98 o
  -8   8   3         53.19         55.18         0.81 o
  -7   8   3        204.61        211.26         2.71 o
  -6   8   3        238.08        230.47         2.81 o
  -5   8   3        247.15        227.82         2.62 o
  -4   8   3         65.38         60.52         0.85 o
  -3   8   3         20.46         23.01         0.43 o
  -2   8   3         33.70         37.52         0.61 o
  -1   8   3        164.51        157.51         1.92 o
   0   8   3        170.34        165.63         2.12 o
   1   8   3        257.67        241.92         3.01 o
   2   8   3        116.87        124.30         1.86 o
   3   8   3        265.74        277.69         3.86 o
   4   8   3         28.57         30.04         0.61 o
   5   8   3        108.77        101.42         1.58 o
 -13   9   3         35.46         35.57         0.74 o
 -12   9   3         72.35         73.18         1.19 o
 -11   9   3         64.90         69.93         0.97 o
 -10   9   3         12.82         15.03         0.45 o
  -9   9   3          9.30         11.58         0.33 o
  -8   9   3        206.45        219.32         3.27 o
  -7   9   3        255.65        267.30         3.24 o
  -6   9   3        472.69        467.90         5.49 o
  -5   9   3        705.09        698.55         8.18 o
  -4   9   3         55.85         69.48         1.02 o
  -3   9   3         77.98         84.61         1.16 o
  -2   9   3        150.74        136.03         1.73 o
  -1   9   3         24.65         24.97         0.82 o
   0   9   3         86.34         81.00         1.33 o
   1   9   3        165.83        155.27         2.44 o
   2   9   3         11.67         10.31         0.35 o
   3   9   3         47.47         55.16         0.94 o
   4   9   3          8.14          8.50         0.28 o
 -13  10   3         16.52         17.02         0.69 o
 -12  10   3         76.89         83.45         1.22 o
 -11  10   3          7.57          7.48         0.27 o
 -10  10   3        115.37        126.25         1.95 o
  -9  10   3        221.35        236.89         3.08 o
  -8  10   3         28.98         30.80         0.56 o
  -7  10   3        116.97        126.02         1.97 o
  -6  10   3        109.22        119.16         1.60 o
  -5  10   3         85.60         86.81         1.21 o
  -4  10   3         35.20         32.21         0.73 o
  -3  10   3         56.32         51.26         1.05 o
  -2  10   3         67.71         70.63         1.21 o
  -1  10   3         88.40         88.26         1.47 o
   0  10   3          1.95          1.81         0.23 o
   1  10   3         97.85         93.70         1.68 o
   2  10   3        125.90        123.70         2.11 o
   3  10   3         67.37         61.79         2.10 o
 -12  11   3          7.19          5.94         0.22 o
 -11  11   3         99.30         96.43         1.31 o
 -10  11   3         24.76         24.67         0.53 o
  -9  11   3         41.50         42.34         0.74 o
  -8  11   3        186.48        193.15         2.70 o
  -7  11   3        653.37        656.03         8.55 o
  -6  11   3        806.48        816.60        11.17 o
  -5  11   3          1.52          2.72         0.30 o
  -4  11   3         48.43         47.53         0.83 o
  -3  11   3         69.85         75.50         1.26 o
  -2  11   3        120.31        114.32         1.81 o
  -1  11   3         64.57         67.60         1.25 o
   0  11   3          1.39          2.82         0.35 o
   1  11   3         40.33         38.88         1.07 o
 -12  12   3        146.55        148.27         4.12 o
 -11  12   3          7.78          6.59         0.23 o
 -10  12   3         92.24         97.27         1.51 o
  -9  12   3         81.78         76.71         1.16 o
  -8  12   3         57.08         54.78         0.88 o
  -7  12   3         75.39         74.63         1.38 o
  -6  12   3         54.29         60.18         1.04 o
  -5  12   3          0.69          2.48         0.27 o
  -4  12   3          5.10          5.50         0.30 o
  -3  12   3        183.56        180.02         2.74 o
  -2  12   3         38.79         40.90         0.88 o
  -1  12   3          2.53          2.91         0.28 o
   0  12   3          0.49          0.26         0.31 o
 -10  13   3          0.66          1.11         0.22 o
  -9  13   3        174.96        174.91         3.38 o
  -8  13   3         45.69         44.36         0.83 o
  -7  13   3         25.48         26.03         0.58 o
  -6  13   3         51.02         53.35         0.99 o
  -5  13   3         87.49         85.15         1.47 o
  -4  13   3         32.04         32.65         0.66 o
  -3  13   3         25.08         25.57         0.97 o
  -1   1   4        107.11        111.74         3.23 o
   0   1   4        679.61        669.11        15.62 o
   1   1   4        182.70        205.49         4.97 o
  -3   2   4        620.76        662.26        19.48 o
  -2   2   4        485.97        516.72        13.21 o
  -1   2   4        453.41        490.80        11.22 o
   0   2   4        460.96        505.83        11.62 o
   1   2   4         44.34         55.46         2.84 o
   2   2   4       1047.50       1051.08        20.47 o
  -5   3   4       1036.23       1024.17        11.74 o
  -4   3   4          9.74         11.56         0.42 o
  -3   3   4        136.50        160.09         5.22 o
  -2   3   4        109.48        132.37         3.86 o
  -1   3   4        273.38        299.63         8.11 o
   0   3   4          4.60          4.62         0.60 o
   1   3   4         66.43         71.61         1.30 o
   2   3   4         50.35         43.43         0.79 o
   3   3   4         74.52         72.23         0.95 o
  -7   4   4        154.83        155.95         2.02 o
  -6   4   4         96.62         89.80         1.29 o
  -5   4   4         86.38         92.35         1.17 o
  -4   4   4         88.58         82.81         1.36 o
  -3   4   4        139.51        133.36         2.50 o
  -2   4   4         25.44         30.03         0.98 o
  -1   4   4         12.70         11.75         0.38 o
   0   4   4         50.74         54.05         1.53 o
   1   4   4        136.05        134.37         1.68 o
   2   4   4        203.47        205.68         2.62 o
   3   4   4        138.70        138.30         1.81 o
   4   4   4         32.96         42.89         0.68 o
  -9   5   4        221.68        219.37         3.16 o
  -8   5   4         11.45         13.92         0.37 o
  -7   5   4         17.74         17.61         0.38 o
  -6   5   4         42.22         40.21         0.59 o
  -5   5   4        243.05        245.17         3.10 o
  -4   5   4        335.13        341.91         3.90 o
  -3   5   4        351.53        390.71         4.57 o
  -2   5   4          8.43          9.65         0.26 o
  -1   5   4          4.56          7.07         0.20 o
   0   5   4         17.51         14.51         0.33 o
   1   5   4        181.34        173.24         2.25 o
   2   5   4         32.38         33.77         0.61 o
   3   5   4        288.89        315.52         3.90 o
   4   5   4        479.90        465.68         5.70 o
   5   5   4         66.37         60.68         0.99 o
 -11   6   4        171.88        178.19         2.68 o
 -10   6   4         54.31         67.51         1.06 o
  -9   6   4        144.24        141.38         1.96 o
  -8   6   4        251.03        264.84         3.27 o
  -7   6   4         13.04         18.12         0.39 o
  -6   6   4         72.12         73.94         1.01 o
  -5   6   4        125.88        125.04         1.50 o
  -4   6   4         94.52         93.52         1.17 o
  -3   6   4          3.25          5.02         0.21 o
  -2   6   4        120.33        123.67         1.90 o
  -1   6   4         77.97         73.68         1.02 o
   0   6   4        212.03        190.59         2.55 o
   1   6   4        210.14        215.67         2.67 o
   2   6   4         79.32         73.97         1.07 o
   3   6   4        235.16        242.60         3.04 o
   4   6   4        348.86        381.78         4.94 o
   5   6   4        136.83        143.22         2.20 o
   6   6   4         19.53         23.03         0.52 o
 -13   7   4         29.52         28.14         0.52 o
 -12   7   4         10.74          9.58         0.40 o
 -11   7   4        156.24        165.62         2.33 o
 -10   7   4         33.37         32.57         0.62 o
  -9   7   4        196.67        195.84         2.51 o
  -8   7   4         48.74         52.54         0.81 o
  -7   7   4        216.89        223.98         2.83 o
  -6   7   4        128.77        134.78         1.68 o
  -5   7   4         69.06         65.46         0.91 o
  -4   7   4        108.67        106.30         1.40 o
  -3   7   4        260.94        254.50         3.20 o
  -2   7   4        456.71        454.74         5.45 o
  -1   7   4         50.16         58.26         0.86 o
   0   7   4         96.09         96.99         1.39 o
   1   7   4        420.01        409.77         5.01 o
   2   7   4        409.26        388.44         4.95 o
   3   7   4        297.52        285.25         4.04 o
   4   7   4          1.28          0.63         0.21 o
   5   7   4         35.81         38.13         0.74 o
   6   7   4          0.88          1.67         0.22 o
 -13   8   4          6.23          6.22         0.23 o
 -12   8   4          8.12         12.38         0.41 o
 -11   8   4        102.67        109.01         1.71 o
 -10   8   4        221.52        241.05         3.38 o
  -9   8   4         82.10         87.48         1.34 o
  -8   8   4         37.42         41.78         0.70 o
  -7   8   4        100.97         95.45         1.26 o
  -6   8   4         46.54         49.63         0.70 o
  -5   8   4         47.46         47.71         0.77 o
  -4   8   4        910.46        886.46        10.68 o
  -3   8   4        612.77        647.78         7.91 o
  -2   8   4        147.03        136.95         1.77 o
  -1   8   4         43.40         47.76         0.83 o
   0   8   4        406.96        392.62         6.71 o
   1   8   4        110.28        114.92         1.73 o
   2   8   4         29.79         33.50         0.67 o
   3   8   4        108.45        114.58         1.82 o
   4   8   4        230.18        239.87         4.20 o
   5   8   4         26.64         24.42         0.62 o
 -13   9   4          6.19          5.56         0.24 o
 -12   9   4          0.53          0.63         0.19 o
 -11   9   4         32.29         36.15         0.57 o
 -10   9   4         89.09         89.99         1.25 o
  -9   9   4        147.39        155.94         1.98 o
  -8   9   4         10.47          9.51         0.30 o
  -7   9   4         59.71         64.27         1.10 o
  -6   9   4         92.55         92.10         1.23 o
  -5   9   4        131.25        121.74         1.68 o
  -4   9   4        531.31        508.69         6.77 o
  -3   9   4         48.81         56.84         0.90 o
  -2   9   4        168.76        167.62         2.92 o
  -1   9   4        102.17        105.20         1.69 o
   0   9   4         28.04         26.36         0.66 o
   1   9   4        218.42        203.64         4.19 o
   2   9   4        170.22        166.86         3.04 o
   3   9   4         29.20         32.22         1.06 o
   4   9   4         71.85         69.94         2.16 o
 -12  10   4         38.61         37.03         0.70 o
 -11  10   4        150.27        150.41         1.99 o
 -10  10   4        124.07        135.04         1.81 o
  -9  10   4        245.31        261.66         3.42 o
  -8  10   4        107.47        121.32         1.77 o
  -7  10   4        347.41        342.22         4.75 o
  -6  10   4        358.85        367.40         4.82 o
  -5  10   4         79.58         80.90         1.34 o
  -4  10   4        171.13        170.33         2.44 o
  -3  10   4         45.60         42.19         0.72 o
  -2  10   4         20.22         17.46         0.47 o
  -1  10   4        163.56        151.19         2.88 o
   0  10   4         45.02         49.20         1.86 o
   1  10   4         81.42         75.91         1.67 o
   2  10   4         17.71         16.09         0.76 o
 -12  11   4         17.29         16.17         0.42 o
 -11  11   4         29.39         29.46         0.51 o
 -10  11   4          1.04          2.25         0.21 o
  -9  11   4          9.87         11.65         0.35 o
  -8  11   4         63.17         60.00         0.95 o
  -7  11   4          0.46          1.83         0.22 o
  -6  11   4         96.83        104.25         1.66 o
  -5  11   4        112.99        114.41         1.81 o
  -4  11   4         13.18         13.14         0.37 o
  -3  11   4         83.39         76.08         1.36 o
  -2  11   4         29.60         33.62         0.72 o
  -1  11   4         46.59         45.11         1.00 o
   0  11   4          8.25          8.14         0.38 o
   1  11   4          4.62          3.29         0.29 o
 -11  12   4         10.32         10.12         0.30 o
 -10  12   4          4.57          4.31         0.22 o
  -9  12   4          9.70         11.08         0.31 o
  -8  12   4        269.42        268.58         3.93 o
  -7  12   4         22.91         23.74         0.48 o
  -6  12   4         59.43         57.91         0.98 o
  -5  12   4         13.57         15.12         0.44 o
  -4  12   4          8.54         10.78         0.38 o
  -3  12   4         13.99         13.86         0.39 o
  -2  12   4         40.71         35.20         1.60 o
  -1  12   4          6.65          7.74         0.48 o
  -9  13   4         26.32         27.07         0.67 o
  -8  13   4        104.83         83.92         1.55 o
  -7  13   4        153.99        145.55         2.56 o
  -6  13   4         28.51         24.99         0.58 o
  -5  13   4         35.31         40.45         0.92 o
  -4  13   4         39.61         33.51         0.94 o
  -1   1   5        213.82        224.19         3.39 o
   0   1   5        290.76        295.66         4.36 o
   1   1   5        139.70        121.93         2.16 o
  -3   2   5        108.24        105.94         2.14 o
  -2   2   5        319.02        337.86         4.50 o
  -1   2   5         11.41         10.33         0.32 o
   0   2   5         12.01         12.87         0.38 o
   1   2   5          0.01          1.67         0.19 o
   2   2   5         41.16         34.47         0.58 o
  -5   3   5         50.10         47.81         0.85 o
  -4   3   5         84.68         88.11         1.21 o
  -3   3   5        106.72         95.79         1.25 o
  -2   3   5         58.13         62.94         0.93 o
  -1   3   5        124.38        127.45         1.72 o
   0   3   5        149.52        145.00         2.45 o
   1   3   5         96.80         90.39         1.33 o
   2   3   5        108.35        102.76         1.50 o
   3   3   5         50.56         47.74         0.69 o
  -7   4   5         92.49         97.33         1.26 o
  -6   4   5        179.98        178.26         2.26 o
  -5   4   5         21.00         21.33         0.46 o
  -4   4   5        172.85        173.63         2.16 o
  -3   4   5          5.75          6.75         0.30 o
  -2   4   5         24.74         20.31         0.39 o
  -1   4   5        190.29        183.06         2.41 o
   0   4   5         82.74         77.18         1.29 o
   1   4   5        210.73        200.56         2.77 o
   2   4   5        242.21        232.99         3.08 o
   3   4   5        216.46        224.49         2.92 o
   4   4   5          6.28          7.20         0.57 o
  -9   5   5        104.30        105.14         1.48 o
  -8   5   5        218.48        212.66         2.70 o
  -7   5   5        131.65        135.49         1.78 o
  -6   5   5         28.39         29.58         0.60 o
  -5   5   5        639.75        665.57         7.95 o
  -4   5   5         27.67         25.01         0.43 o
  -3   5   5         95.34         87.07         1.16 o
  -2   5   5         82.59         82.58         1.11 o
  -1   5   5        500.62        462.41         5.53 o
   0   5   5        351.79        329.98         4.45 o
   1   5   5       1111.99       1116.99        14.68 o
   2   5   5        493.79        495.70         6.65 o
   3   5   5        265.64        254.57         3.51 o
   4   5   5         71.23         60.91         1.01 o
   5   5   5         43.71         42.88         0.69 o
 -11   6   5        109.75        111.05         1.62 o
 -10   6   5         72.06         71.49         1.11 o
  -9   6   5         28.36         27.81         0.55 o
  -8   6   5         78.60         82.17         1.09 o
  -7   6   5        135.33        138.64         1.80 o
  -6   6   5        126.19        127.60         1.58 o
  -5   6   5        199.08        183.30         2.16 o
  -4   6   5        160.23        158.80         2.02 o
  -3   6   5         85.93         83.95         1.14 o
  -2   6   5        220.77        208.19         2.66 o
  -1   6   5        246.81        250.26         4.08 o
   0   6   5         46.87         39.33         0.74 o
   1   6   5        717.71        711.67         9.41 o
   2   6   5        603.97        613.52         8.12 o
   3   6   5         29.99         34.52         0.69 o
   4   6   5         73.79         74.62         1.24 o
   5   6   5         14.11         12.41         0.35 o
   6   6   5         27.42         23.82         0.52 o
 -12   7   5         44.62         52.34         0.86 o
 -11   7   5          1.36          3.32         0.22 o
 -10   7   5          6.14          4.08         0.24 o
  -9   7   5         26.24         27.09         0.54 o
  -8   7   5         99.93         94.11         1.65 o
  -7   7   5         40.58         43.76         0.69 o
  -6   7   5         68.72         65.54         0.95 o
  -5   7   5        104.31         98.09         1.30 o
  -4   7   5         30.90         36.82         0.58 o
  -3   7   5        537.33        516.60         6.36 o
  -2   7   5        385.23        374.82         5.20 o
  -1   7   5        531.53        508.30         7.29 o
   0   7   5        391.69        369.51         5.58 o
   1   7   5        131.94        138.74         2.31 o
   2   7   5        178.45        185.55         3.05 o
   3   7   5        110.82        111.10         1.76 o
   4   7   5         77.77         82.14         1.47 o
   5   7   5          4.79          5.68         0.27 o
 -12   8   5         14.14         13.06         0.32 o
 -11   8   5         53.87         56.97         0.89 o
 -10   8   5         44.51         48.37         0.80 o
  -9   8   5         16.55         14.25         0.38 o
  -8   8   5         52.08         51.22         0.76 o
  -7   8   5         33.95         37.62         0.91 o
  -6   8   5         86.72         83.33         1.20 o
  -5   8   5          8.01          8.37         0.35 o
  -4   8   5        218.91        210.74         2.75 o
  -3   8   5         70.45         74.83         1.19 o
  -2   8   5         18.72         27.52         0.78 o
  -1   8   5         64.82         61.58         1.42 o
   0   8   5         18.17         19.53         0.54 o
   1   8   5         32.25         35.24         0.94 o
   2   8   5         61.40         60.24         1.24 o
   3   8   5        198.73        197.58         3.87 o
   4   8   5          0.48          0.51         0.26 o
 -12   9   5         17.23         19.25         0.46 o
 -11   9   5         25.40         25.86         0.50 o
 -10   9   5         56.71         57.10         0.90 o
  -9   9   5          7.60          8.94         0.28 o
  -8   9   5         14.18         15.71         0.42 o
  -7   9   5         48.64         46.45         0.79 o
  -6   9   5         35.49         39.23         0.63 o
  -5   9   5         19.81         29.36         0.58 o
  -4   9   5        236.51        220.40         3.35 o
  -3   9   5        175.26        168.74         2.59 o
  -2   9   5         11.15         14.25         0.39 o
  -1   9   5         13.35         14.42         0.44 o
   0   9   5         76.85         64.91         1.53 o
   1   9   5         51.42         49.34         1.18 o
   2   9   5        185.20        175.70         3.57 o
   3   9   5         56.26         52.92         1.63 o
 -11  10   5         51.11         52.51         0.86 o
 -10  10   5        184.92        182.39         2.52 o
  -9  10   5          4.11          5.84         0.23 o
  -8  10   5         51.40         50.71         0.74 o
  -7  10   5         37.31         37.24         0.66 o
  -6  10   5         94.96         81.27         1.18 o
  -5  10   5         55.63         50.13         0.90 o
  -4  10   5         95.72        102.07         1.63 o
  -3  10   5         64.64         60.27         1.04 o
  -2  10   5         16.92         20.29         0.64 o
  -1  10   5          4.74          5.71         0.35 o
   0  10   5         83.09         76.74         1.70 o
   1  10   5        154.19        151.49         3.55 o
 -11  11   5         79.48         80.62         1.63 o
 -10  11   5         58.72         64.24         0.96 o
  -9  11   5         67.26         67.95         1.01 o
  -8  11   5          9.53          8.60         0.28 o
  -7  11   5         74.63         82.36         1.33 o
  -6  11   5         12.12         11.91         0.34 o
  -5  11   5         27.21         22.01         0.46 o
  -4  11   5         14.80         14.70         0.39 o
  -3  11   5          6.87          9.79         0.52 o
  -2  11   5         11.33         15.08         0.60 o
  -1  11   5          8.80         11.38         0.86 o
   0  11   5         30.85         26.38         0.95 o
  -9  12   5         61.84         52.76         0.92 o
  -8  12   5         29.76         32.38         0.63 o
  -7  12   5         91.53        101.18         1.56 o
  -6  12   5          4.46          4.81         0.23 o
  -5  12   5         40.87         40.10         1.07 o
  -4  12   5         18.81         18.74         1.13 o
  -3  12   5         35.76         32.27         1.36 o
   0   0   6        160.88        167.82         3.60 o
  -1   1   6        148.98        144.65         2.06 o
   0   1   6         83.63         80.19         1.31 o
   1   1   6        262.78        251.67         3.50 o
  -3   2   6        111.22        107.77         1.57 o
  -2   2   6         47.77         46.39         0.79 o
  -1   2   6         82.91         82.61         1.28 o
   0   2   6         18.94         18.14         0.45 o
   1   2   6         11.16         12.12         0.63 o
   2   2   6        221.58        224.33         2.94 o
  -5   3   6         57.17         53.27         0.84 o
  -4   3   6        181.64        174.08         2.17 o
  -3   3   6        246.73        241.37         3.13 o
  -2   3   6         35.50         35.71         0.63 o
  -1   3   6         75.16         66.35         1.08 o
   0   3   6        300.00        280.88         4.47 o
   1   3   6        411.88        393.63         5.28 o
   2   3   6        128.87        115.57         1.70 o
   3   3   6        114.19        102.74         1.45 o
  -7   4   6        114.03        112.07         1.55 o
  -6   4   6         19.70         21.34         0.43 o
  -5   4   6         32.35         33.96         0.60 o
  -4   4   6         47.04         44.68         0.73 o
  -3   4   6         57.95         53.86         0.92 o
  -2   4   6         80.52         68.49         1.15 o
  -1   4   6         65.61         62.67         1.01 o
   0   4   6        454.00        421.14         5.66 o
   1   4   6        555.87        585.74         7.67 o
   2   4   6          2.08          4.72         0.39 o
   3   4   6        147.13        140.64         2.91 o
   4   4   6          5.40          7.95         0.28 o
  -9   5   6         23.58         25.06         0.47 o
  -8   5   6         18.10         20.13         0.43 o
  -7   5   6        273.26        260.42         3.40 o
  -6   5   6         45.20         40.50         0.65 o
  -5   5   6          5.18          5.23         0.24 o
  -4   5   6         91.35         93.61         1.46 o
  -3   5   6          0.45          1.27         0.26 o
  -2   5   6        219.47        211.74         3.24 o
  -1   5   6        985.20        973.75        14.95 o
   0   5   6        118.23        111.07         1.66 o
   1   5   6        264.50        257.40         3.49 o
   2   5   6        229.34        214.65         4.06 o
   3   5   6        270.62        267.35         4.39 o
   4   5   6        144.72        155.33         2.39 o
   5   5   6        133.14        139.95         2.16 o
 -11   6   6         41.33         41.64         1.13 o
 -10   6   6         22.11         21.54         0.44 o
  -9   6   6         34.21         36.56         0.64 o
  -8   6   6         35.12         33.48         0.55 o
  -7   6   6        137.40        125.98         1.84 o
  -6   6   6        303.79        294.23         3.83 o
  -5   6   6         69.04         63.17         1.05 o
  -4   6   6          6.26          7.62         0.25 o
  -3   6   6        120.95        125.37         2.25 o
  -2   6   6        140.71        135.62         2.00 o
  -1   6   6        834.66        793.65        12.09 o
   0   6   6        133.17        127.02         2.07 o
   1   6   6        159.99        161.53         2.71 o
   2   6   6         27.16         26.04         0.61 o
   3   6   6          3.11          4.03         0.27 o
   4   6   6         27.66         27.74         0.61 o
   5   6   6         38.33         37.30         0.87 o
 -11   7   6         46.64         45.93         1.12 o
 -10   7   6          8.47          9.12         0.31 o
  -9   7   6        168.81        165.10         2.51 o
  -8   7   6        123.69        114.07         1.67 o
  -7   7   6          4.64          7.19         0.28 o
  -6   7   6         41.46         35.02         0.60 o
  -5   7   6        108.31        112.13         1.83 o
  -4   7   6         53.37         57.68         0.83 o
  -3   7   6          8.30         10.74         0.33 o
  -2   7   6        177.16        167.54         3.40 o
  -1   7   6        146.64        152.40         4.53 o
   0   7   6        138.55        135.89         2.55 o
   1   7   6        135.87        145.22         3.26 o
   2   7   6         48.86         48.68         0.98 o
   3   7   6        129.76        116.35         1.98 o
   4   7   6         12.31         10.25         0.52 o
 -11   8   6         17.87         17.44         0.35 o
 -10   8   6         18.36         17.93         0.41 o
  -9   8   6          9.60         13.58         0.37 o
  -8   8   6        153.36        160.02         2.09 o
  -7   8   6        158.94        152.20         2.17 o
  -6   8   6         20.13         23.32         0.51 o
  -5   8   6        263.30        257.37         3.31 o
  -4   8   6         17.71         15.95         0.39 o
  -3   8   6        188.90        189.18         2.93 o
  -2   8   6         78.97         78.16         1.55 o
  -1   8   6         27.29         28.50         0.79 o
   0   8   6          6.31          6.46         0.35 o
   1   8   6         95.22         96.95         2.06 o
   2   8   6         60.29         55.44         1.28 o
   3   8   6         40.56         36.56         1.30 o
 -11   9   6          6.57          8.14         0.23 o
 -10   9   6         21.03         20.80         0.41 o
  -9   9   6         46.12         58.08         0.85 o
  -8   9   6         96.82        101.97         1.40 o
  -7   9   6         15.97         18.37         0.50 o
  -6   9   6         54.32         54.81         0.83 o
  -5   9   6         16.64         17.56         0.42 o
  -4   9   6         11.21         14.84         0.41 o
  -3   9   6        115.00        104.83         1.82 o
  -2   9   6         58.51         59.58         1.32 o
  -1   9   6         30.34         34.90         0.78 o
   0   9   6         10.47          9.79         0.43 o
   1   9   6         22.81         19.46         0.68 o
   2   9   6          2.29          2.37         0.35 o
 -10  10   6         36.82         37.29         0.60 o
  -9  10   6          6.86          5.11         0.21 o
  -8  10   6         61.70         67.28         1.01 o
  -7  10   6         21.07         29.50         0.57 o
  -6  10   6         30.47         32.89         0.64 o
  -5  10   6         18.15         17.22         0.40 o
  -4  10   6          6.47          5.82         0.31 o
  -3  10   6         54.51         50.79         1.18 o
  -2  10   6         76.44         76.48         1.61 o
  -1  10   6         47.52         43.47         2.39 o
   0  10   6         55.74         59.60         1.82 o
  -9  11   6         18.32         17.71         0.52 o
  -8  11   6          8.59          9.93         0.42 o
  -7  11   6         10.08          9.51         0.31 o
  -6  11   6         17.81         18.49         0.41 o
  -5  11   6         10.01          9.67         0.33 o
  -4  11   6         33.76         34.36         0.73 o
  -3  11   6         16.27         15.51         0.50 o
  -2  11   6         29.52         29.54         1.03 o
  -1   1   7         66.60         63.92         1.01 o
   0   1   7        326.20        349.06         5.91 o
   1   1   7          6.25         12.11         0.54 o
  -3   2   7         60.31         55.12         1.00 o
  -2   2   7         64.57         66.19         1.03 o
  -1   2   7        523.30        523.20         6.95 o
   0   2   7          2.65          3.07         0.25 o
   1   2   7         81.56         86.75         2.38 o
   2   2   7         73.86         81.50         2.05 o
  -5   3   7        432.00        435.77         9.84 o
  -4   3   7         48.93         50.44         0.89 o
  -3   3   7        104.32        104.31         1.63 o
  -2   3   7        123.78        114.57         1.66 o
  -1   3   7        335.49        332.54         4.77 o
   0   3   7        260.16        257.96         4.28 o
   1   3   7        597.78        602.88        10.35 o
   2   3   7         19.09         16.13         0.44 o
   3   3   7         24.18         19.71         0.53 o
  -7   4   7         88.40         86.31         1.52 o
  -6   4   7        105.00         99.81         1.60 o
  -5   4   7         74.64         64.66         1.40 o
  -4   4   7         81.94         68.24         1.18 o
  -3   4   7         56.44         55.24         1.01 o
  -2   4   7        268.54        252.24         3.67 o
  -1   4   7         21.60         33.54         0.71 o
   0   4   7         28.79         30.94         1.24 o
   1   4   7        220.55        210.81         3.77 o
   2   4   7         78.12         74.51         1.34 o
   3   4   7         97.58         93.84         1.64 o
   4   4   7         20.24         20.33         0.57 o
  -9   5   7         27.73         27.15         0.66 o
  -8   5   7         57.46         56.36         1.04 o
  -7   5   7         21.10         21.50         0.62 o
  -6   5   7        323.95        314.30         4.34 o
  -5   5   7         51.49         41.59         0.78 o
  -4   5   7        306.65        292.13         4.91 o
  -3   5   7        371.86        378.34         5.69 o
  -2   5   7        101.13         97.32         1.62 o
  -1   5   7         29.64         32.65         0.69 o
   0   5   7        163.91        170.66         2.81 o
   1   5   7         39.82         44.28         0.99 o
   2   5   7         67.77         71.03         1.42 o
   3   5   7        152.34        159.33         2.85 o
   4   5   7        122.57        116.29         2.11 o
   5   5   7        223.14        209.44         4.05 o
 -10   6   7         12.54          9.96         0.40 o
  -9   6   7         10.80         13.97         0.46 o
  -8   6   7         10.29          9.17         0.28 o
  -7   6   7          1.12          2.19         0.19 o
  -6   6   7         41.73         41.58         0.72 o
  -5   6   7        115.48        143.36         2.17 o
  -4   6   7        111.41        115.14         1.97 o
  -3   6   7         11.12         13.17         0.43 o
  -2   6   7         72.30         71.99         1.31 o
  -1   6   7         43.32         42.01         0.90 o
   0   6   7         63.35         61.57         1.27 o
   1   6   7         25.09         25.16         0.67 o
   2   6   7          6.15          6.09         0.37 o
   3   6   7         44.64         45.19         0.94 o
   4   6   7          1.71          1.75         0.22 o
 -10   7   7        113.16        114.62         2.29 o
  -9   7   7         18.43         15.67         0.41 o
  -8   7   7          3.74          3.00         0.21 o
  -7   7   7         44.51         49.53         0.76 o
  -6   7   7        126.59        133.49         1.91 o
  -5   7   7         24.47         24.12         0.58 o
  -4   7   7        164.81        168.70         2.78 o
  -3   7   7         35.17         39.00         0.82 o
  -2   7   7         21.08         20.79         0.54 o
  -1   7   7         43.18         42.32         0.94 o
   0   7   7          7.19          8.28         0.41 o
   1   7   7          6.58          8.02         0.39 o
   2   7   7         10.71         11.27         0.44 o
   3   7   7         18.48         16.73         0.52 o
 -10   8   7          5.41          7.65         0.33 o
  -9   8   7         17.14         14.19         0.52 o
  -8   8   7         40.76         41.07         0.79 o
  -7   8   7        130.15        127.37         1.84 o
  -6   8   7         46.84         49.48         1.42 o
  -5   8   7        148.99        157.45         2.59 o
  -4   8   7         21.67         22.92         0.59 o
  -3   8   7         38.60         37.70         0.85 o
  -2   8   7         14.46         12.89         0.45 o
  -1   8   7         20.59         19.29         0.54 o
   0   8   7         33.48         32.91         0.83 o
   1   8   7         23.68         22.68         0.67 o
   2   8   7         65.36         61.92         1.58 o
  -9   9   7          1.78          1.22         0.19 o
  -8   9   7          0.47          0.48         0.16 o
  -7   9   7         23.43         22.86         0.53 o
  -6   9   7         39.92         41.61         1.17 o
  -5   9   7          4.56          5.38         0.38 o
  -4   9   7         17.15         15.51         0.53 o
  -3   9   7          1.33          1.82         0.42 o
  -2   9   7         28.36         26.64         0.63 o
  -1   9   7         24.04         21.30         0.86 o
   0   9   7         26.82         19.52         0.73 o
  -8  10   7        116.36        115.69         3.10 o
  -7  10   7         68.91         67.70         1.22 o
  -6  10   7         27.26         27.05         0.76 o
  -5  10   7          1.74          1.14         0.27 o
  -4  10   7         72.59         68.01         2.09 o
  -3  10   7         10.40          8.63         0.32 o
  -1   1   8        151.13        147.12         2.48 o
   0   1   8          4.73          5.64         0.28 o
   1   1   8        261.42        266.40         3.94 o
  -3   2   8         86.86         87.06         1.41 o
  -2   2   8        238.85        246.43         3.23 o
  -1   2   8        191.58        184.97         3.02 o
   0   2   8        513.59        547.69         8.04 o
   1   2   8         77.68         83.50         1.56 o
   2   2   8        101.28        100.16         1.60 o
  -5   3   8         10.00         11.83         0.40 o
  -4   3   8        182.00        194.76         3.17 o
  -3   3   8        373.23        375.90         4.89 o
  -2   3   8         40.89         47.63         0.76 o
  -1   3   8        112.36        105.48         1.81 o
   0   3   8        113.04        115.21         1.92 o
   1   3   8         89.37         97.38         1.66 o
   2   3   8         40.24         42.52         0.79 o
   3   3   8         31.03         29.56         0.97 o
  -7   4   8         31.83         26.76         0.85 o
  -6   4   8          6.20          7.70         0.40 o
  -5   4   8          4.03          5.57         0.27 o
  -4   4   8         69.75         70.86         1.27 o
  -3   4   8        147.15        149.38         2.55 o
  -2   4   8        114.50        105.65         2.12 o
  -1   4   8        111.19        120.71         2.03 o
   0   4   8          5.38          6.24         0.31 o
   1   4   8         41.34         40.68         0.82 o
   2   4   8          1.58          2.86         0.38 o
   3   4   8         55.57         55.06         1.45 o
   4   4   8         79.74         79.92         1.89 o
  -9   5   8          1.43          2.74         0.24 o
  -8   5   8          7.45          7.34         0.35 o
  -7   5   8          4.69          6.40         0.31 o
  -6   5   8         73.02         72.63         1.18 o
  -5   5   8         89.59        102.16         1.60 o
  -4   5   8        238.68        248.99         3.95 o
  -3   5   8         49.26         55.17         0.95 o
  -2   5   8        153.79        162.77         2.91 o
  -1   5   8         72.05         75.92         1.46 o
   0   5   8         49.68         44.53         0.87 o
   1   5   8        158.58        154.91         4.66 o
   2   5   8         39.94         39.80         0.87 o
   3   5   8         55.47         55.08         1.48 o
   4   5   8         46.72         55.07         1.53 o
  -9   6   8         33.94         39.82         1.00 o
  -8   6   8         49.84         47.83         1.49 o
  -7   6   8        113.44        109.14         1.73 o
  -6   6   8         70.06         67.66         1.18 o
  -5   6   8         18.26         18.57         0.48 o
  -4   6   8         38.77         37.69         0.74 o
  -3   6   8         76.39         89.11         1.66 o
  -2   6   8         33.51         31.30         0.82 o
  -1   6   8         18.21         18.42         0.53 o
   0   6   8         51.04         52.49         1.24 o
   1   6   8         17.67         17.44         0.81 o
   2   6   8         41.80         43.29         1.55 o
   3   6   8         11.97         16.06         0.64 o
  -8   7   8         84.69         86.39         3.01 o
  -7   7   8          6.08          6.20         0.33 o
  -6   7   8          9.08          9.34         0.32 o
  -5   7   8         34.45         31.02         0.64 o
  -4   7   8         34.38         29.10         0.68 o
  -3   7   8         33.39         29.69         0.63 o
  -2   7   8         26.61         27.99         0.74 o
  -1   7   8         27.64         30.87         0.78 o
   0   7   8         11.76         13.35         0.54 o
   1   7   8         33.05         32.44         0.89 o
  -7   8   8        112.89        106.10         3.07 o
  -6   8   8         49.56         51.18         0.98 o
  -5   8   8          6.29          6.97         0.35 o
  -4   8   8          1.62          3.15         0.28 o
  -3   8   8         48.38         50.49         1.32 o
  -2   8   8          7.22          6.26         0.31 o
  -1   8   8         64.83         67.86         1.68 o
  -6   9   8         26.83         30.06         0.96 o
  -5   9   8         52.68         61.04         1.53 o
  -4   9   8         56.25         64.44         1.50 o
  -3   9   8         10.08         12.40         0.56 o
   0   0   9        246.94        270.75         7.42 o
  -1   1   9        111.09        112.05         1.87 o
   0   1   9        141.59        136.29         2.25 o
   1   1   9        122.48        127.53         2.32 o
  -3   2   9         48.59         42.44         0.81 o
  -2   2   9         14.27         14.98         0.52 o
  -1   2   9         24.47         24.20         0.57 o
   0   2   9         52.61         52.31         0.97 o
   1   2   9          7.04          9.61         0.35 o
   2   2   9         21.57         21.64         0.55 o
  -5   3   9        218.34        207.56         3.38 o
  -4   3   9         81.12         81.15         1.41 o
  -3   3   9         35.22         37.95         1.36 o
  -2   3   9        112.24        109.23         1.85 o
  -1   3   9        158.86        152.34         2.49 o
   0   3   9         73.27         74.08         1.29 o
   1   3   9         22.16         21.03         0.50 o
   2   3   9          3.62          5.16         0.33 o
   3   3   9          6.54          6.72         0.43 o
  -7   4   9          9.15         10.81         0.43 o
  -6   4   9         12.04         11.07         0.36 o
  -5   4   9         20.92         22.36         0.50 o
  -4   4   9         59.28         53.13         1.10 o
  -3   4   9         34.07         35.80         0.79 o
  -2   4   9        164.01        171.53         2.80 o
  -1   4   9         76.67         71.17         1.20 o
   0   4   9         41.63         39.96         0.71 o
   1   4   9         33.29         35.65         0.82 o
   2   4   9         16.45         19.48         0.48 o
   3   4   9         39.12         47.86         1.20 o
  -6   5   9         50.91         49.50         0.95 o
  -5   5   9          8.49          6.62         0.29 o
  -4   5   9         17.10         19.26         0.56 o
  -3   5   9         19.15         21.00         0.53 o
  -2   5   9        189.27        188.46         3.00 o
  -1   5   9         77.93         86.27         1.45 o
   0   5   9         18.67         17.00         0.72 o
   1   5   9         18.51         20.59         0.65 o
  -6   6   9         20.54         18.52         0.57 o
  -5   6   9         19.43         20.09         0.55 o
  -4   6   9          9.02          6.21         0.34 o
  -3   6   9         61.66         59.10         1.13 o
  -2   6   9        142.18        144.35         2.88 o
  -1   6   9          2.51          1.65         0.24 o
   0   6   9         14.83         14.65         0.45 o
  -4   7   9        160.45        162.35         6.37 o
  -3   7   9        237.87        238.12         9.30 o
  -1   1  10         53.07         53.77         1.03 o
   0   1  10         25.67         24.85         0.64 o
   1   1  10         98.30         94.96         2.20 o
  -3   2  10         87.97         86.57         2.02 o
  -2   2  10         13.86         16.76         0.56 o
  -1   2  10         28.36         28.03         0.79 o
   0   2  10         47.61         49.70         0.96 o
   1   2  10         14.35         12.27         0.48 o
  -3   3  10         52.19         55.12         1.34 o
  -2   3  10        108.74        101.51         2.88 o
  -1   3  10         21.51         20.65         0.62 o
   0   3  10          0.65          1.47         0.49 o
                                                
