# Supplementary material for: Use of intensity quotients and differences in absolute structure refinement
Source: Acta Crystallogr B Struct Sci Cryst Eng Mater. 2013 May 17;69(Pt 3):249–59. doi: 10.1107/S2052519213010014 (PMC3661305; doi:10.1107/S2052519213010014)
Supplement: Supplementary file 3 [file b-69-00249-sup3.zip › TWA17C_B.fcf]

#
# h,k,l, Fc-squared, Fo-squared, sigma(Fo-squared), status flag
#
data_TWA17C_B
_shelx_title ' TWA17c in P3(1)'
_shelx_refln_list_code          4
_shelx_F_calc_maximum       80.87
_exptl_crystal_F_000       438.00
_reflns_d_resolution_high  0.8306

loop_
 _space_group_symop_operation_xyz
 'x, y, z'
 '-y, x-y, z+1/3'
 '-x+y, -x, z+2/3'

_cell_length_a    12.0940
_cell_length_b    12.0940
_cell_length_c     8.5510
_cell_angle_alpha  90.000
_cell_angle_beta   90.000
_cell_angle_gamma 120.000

_shelx_F_squared_multiplier     1.000

loop_
 _refln_index_h
 _refln_index_k
 _refln_index_l
 _refln_F_squared_calc
 _refln_F_squared_meas
 _refln_F_squared_sigma
 _refln_observed_status
  -1   1 -10         53.30         52.30         0.91 o
   0   1 -10         25.56         24.04         0.49 o
   1   1 -10        100.91         92.68         1.64 o
  -3   2 -10         86.06         84.85         2.11 o
  -2   2 -10         13.09         16.40         0.37 o
  -1   2 -10         27.70         26.58         0.59 o
   0   2 -10         47.99         49.90         0.99 o
   1   2 -10         14.21         11.76         0.31 o
  -3   3 -10         50.38         52.96         1.17 o
  -2   3 -10        106.22         98.88         2.11 o
  -1   3 -10         19.93         19.42         0.50 o
   0   3 -10          0.83          1.44         0.24 o
   0   0  -9        249.45        258.70         6.36 o
  -1   1  -9        110.65        109.81         1.60 o
   0   1  -9        135.46        133.01         1.90 o
   1   1  -9        119.21        122.73         1.65 o
  -3   2  -9         47.58         41.38         0.60 o
  -2   2  -9         14.19         14.44         0.27 o
  -1   2  -9         24.64         22.99         0.42 o
   0   2  -9         53.05         50.48         0.73 o
   1   2  -9          7.17          8.41         0.21 o
   2   2  -9         21.74         20.54         0.37 o
  -5   3  -9        210.86        212.48         2.99 o
  -4   3  -9         80.55         78.23         1.16 o
  -3   3  -9         37.37         37.20         0.54 o
  -2   3  -9        112.18        107.26         1.44 o
  -1   3  -9        161.47        154.78         2.15 o
   0   3  -9         71.35         72.07         0.94 o
   1   3  -9         21.62         20.64         0.40 o
   2   3  -9          4.33          5.00         0.16 o
   3   3  -9          6.14          5.52         0.19 o
  -7   4  -9          9.28         10.09         0.25 o
  -6   4  -9         12.20         10.47         0.21 o
  -5   4  -9         22.02         21.64         0.36 o
  -4   4  -9         58.57         55.11         0.78 o
  -3   4  -9         34.67         34.98         0.49 o
  -2   4  -9        161.69        170.58         2.34 o
  -1   4  -9         75.30         70.09         1.01 o
   0   4  -9         41.95         39.37         0.51 o
   1   4  -9         31.98         33.27         0.53 o
   2   4  -9         17.02         18.71         0.32 o
   3   4  -9         38.82         44.68         0.79 o
  -6   5  -9         50.01         49.57         0.71 o
  -5   5  -9          7.41          6.37         0.17 o
  -4   5  -9         17.33         18.13         0.32 o
  -3   5  -9         18.17         19.92         0.35 o
  -2   5  -9        186.58        180.75         2.96 o
  -1   5  -9         77.15         80.75         1.15 o
   0   5  -9         18.12         16.35         0.32 o
   1   5  -9         18.35         19.66         0.37 o
  -6   6  -9         20.02         17.29         0.33 o
  -5   6  -9         19.82         19.96         0.39 o
  -4   6  -9          8.63          6.28         0.25 o
  -3   6  -9         61.29         58.52         0.88 o
  -2   6  -9        140.00        140.28         2.20 o
  -1   6  -9          2.48          2.03         0.17 o
   0   6  -9         14.96         13.97         0.34 o
  -4   7  -9        158.56        156.19         5.72 o
  -3   7  -9        234.17        231.64         9.22 o
  -1   1  -8        147.99        145.58         1.69 o
   0   1  -8          4.89          5.27         0.17 o
   1   1  -8        261.60        262.63         3.01 o
  -3   2  -8         85.75         86.45         1.03 o
  -2   2  -8        238.15        247.20         2.96 o
  -1   2  -8        195.74        185.71         2.12 o
   0   2  -8        504.99        546.14         6.09 o
   1   2  -8         79.13         81.19         0.97 o
   2   2  -8        104.12        100.86         1.18 o
  -5   3  -8          9.69         11.20         0.25 o
  -4   3  -8        178.30        195.65         2.41 o
  -3   3  -8        367.82        381.24         4.44 o
  -2   3  -8         42.50         48.22         0.59 o
  -1   3  -8        110.55        103.08         1.14 o
   0   3  -8        110.01        110.02         1.21 o
   1   3  -8         89.36         93.36         1.04 o
   2   3  -8         41.28         42.59         0.52 o
   3   3  -8         30.13         28.23         0.37 o
  -7   4  -8         31.32         26.21         0.36 o
  -6   4  -8          5.76          7.07         0.19 o
  -5   4  -8          4.07          5.69         0.18 o
  -4   4  -8         68.10         72.14         0.89 o
  -3   4  -8        144.95        149.30         1.78 o
  -2   4  -8        114.45        105.22         1.13 o
  -1   4  -8        109.23        119.05         1.21 o
   0   4  -8          5.43          5.90         0.15 o
   1   4  -8         42.95         39.94         0.50 o
   2   4  -8          1.43          2.42         0.14 o
   3   4  -8         55.39         55.48         0.69 o
   4   4  -8         77.50         79.92         1.21 o
  -9   5  -8          1.35          2.44         0.15 o
  -8   5  -8          7.12          6.56         0.18 o
  -7   5  -8          4.62          5.74         0.17 o
  -6   5  -8         73.74         73.66         0.97 o
  -5   5  -8         91.32        102.46         1.34 o
  -4   5  -8        241.09        246.29         2.87 o
  -3   5  -8         48.74         54.26         0.60 o
  -2   5  -8        156.68        159.44         1.63 o
  -1   5  -8         71.76         73.65         0.79 o
   0   5  -8         47.73         44.30         0.52 o
   1   5  -8        157.70        154.56         1.69 o
   2   5  -8         39.00         39.33         0.49 o
   3   5  -8         56.14         55.54         0.72 o
   4   5  -8         48.56         55.30         0.87 o
  -9   6  -8         33.72         37.81         0.67 o
  -8   6  -8         51.14         47.44         0.70 o
  -7   6  -8        112.78        111.58         1.43 o
  -6   6  -8         69.39         67.55         0.90 o
  -5   6  -8         17.11         17.65         0.30 o
  -4   6  -8         36.05         36.59         0.43 o
  -3   6  -8         78.53         84.49         0.92 o
  -2   6  -8         33.76         31.44         0.41 o
  -1   6  -8         17.48         17.89         0.25 o
   0   6  -8         50.28         50.46         0.57 o
   1   6  -8         16.84         16.43         0.27 o
   2   6  -8         41.12         42.84         0.54 o
   3   6  -8         11.65         15.86         0.40 o
  -8   7  -8         82.78         82.94         1.29 o
  -7   7  -8          6.26          6.05         0.17 o
  -6   7  -8          8.44          9.20         0.20 o
  -5   7  -8         33.81         30.74         0.41 o
  -4   7  -8         33.84         29.68         0.41 o
  -3   7  -8         32.36         29.73         0.36 o
  -2   7  -8         25.66         27.18         0.34 o
  -1   7  -8         26.59         29.58         0.40 o
   0   7  -8         11.95         13.74         0.24 o
   1   7  -8         32.62         31.21         0.46 o
  -7   8  -8        113.18        104.04         1.59 o
  -6   8  -8         49.60         49.70         0.83 o
  -5   8  -8          6.02          5.80         0.14 o
  -4   8  -8          1.22          2.59         0.12 o
  -3   8  -8         47.94         49.39         0.61 o
  -2   8  -8          7.81          6.12         0.16 o
  -1   8  -8         64.02         68.90         1.01 o
  -6   9  -8         26.27         28.83         0.58 o
  -5   9  -8         52.24         58.35         1.01 o
  -4   9  -8         55.85         60.26         0.89 o
  -3   9  -8          9.76         11.32         0.26 o
  -1   1  -7         64.59         65.94         0.71 o
   0   1  -7        316.15        343.66         3.19 o
   1   1  -7          6.69         10.44         0.21 o
  -3   2  -7         62.96         55.60         0.57 o
  -2   2  -7         63.97         65.49         0.67 o
  -1   2  -7        531.01        524.58         4.51 o
   0   2  -7          3.14          2.84         0.13 o
   1   2  -7         76.90         85.21         0.85 o
   2   2  -7         72.40         79.93         0.78 o
  -5   3  -7        437.27        441.63         4.66 o
  -4   3  -7         50.08         50.95         0.55 o
  -3   3  -7        106.99        102.35         1.07 o
  -2   3  -7        127.10        116.29         1.10 o
  -1   3  -7        337.55        336.23         2.89 o
   0   3  -7        263.55        256.00         2.23 o
   1   3  -7        593.90        603.28         5.08 o
   2   3  -7         19.54         16.91         0.25 o
   3   3  -7         22.91         19.76         0.28 o
  -7   4  -7         85.38         86.46         0.91 o
  -6   4  -7        106.14        102.45         1.14 o
  -5   4  -7         70.96         63.15         0.87 o
  -4   4  -7         81.16         68.62         0.75 o
  -3   4  -7         59.06         53.13         0.58 o
  -2   4  -7        266.29        253.61         2.30 o
  -1   4  -7         21.41         30.75         0.35 o
   0   4  -7         29.58         30.14         0.33 o
   1   4  -7        220.77        213.65         2.04 o
   2   4  -7         80.57         76.44         0.82 o
   3   4  -7         98.89         95.96         1.00 o
   4   4  -7         21.55         19.98         0.29 o
  -9   5  -7         26.95         28.00         0.42 o
  -8   5  -7         57.70         56.11         0.63 o
  -7   5  -7         21.03         21.51         0.29 o
  -6   5  -7        322.27        312.24         3.38 o
  -5   5  -7         52.71         41.86         0.52 o
  -4   5  -7        304.16        292.60         2.96 o
  -3   5  -7        372.53        377.92         3.30 o
  -2   5  -7         98.09         98.11         0.93 o
  -1   5  -7         31.18         33.23         0.43 o
   0   5  -7        164.73        172.46         1.58 o
   1   5  -7         40.38         44.06         0.49 o
   2   5  -7         67.81         71.30         0.79 o
   3   5  -7        148.19        155.02         1.70 o
   4   5  -7        120.14        113.48         1.40 o
   5   5  -7        223.87        208.38         2.53 o
 -10   6  -7         11.10          9.01         0.18 o
  -9   6  -7         11.70         13.69         0.23 o
  -8   6  -7         10.70          9.22         0.18 o
  -7   6  -7          1.07          1.96         0.13 o
  -6   6  -7         40.48         41.34         0.50 o
  -5   6  -7        113.72        138.27         1.42 o
  -4   6  -7        114.12        114.57         1.13 o
  -3   6  -7         10.35         12.45         0.20 o
  -2   6  -7         71.66         72.54         0.73 o
  -1   6  -7         42.73         42.21         0.47 o
   0   6  -7         61.31         64.28         0.65 o
   1   6  -7         25.78         25.83         0.34 o
   2   6  -7          6.31          6.82         0.17 o
   3   6  -7         46.08         45.10         0.53 o
   4   6  -7          1.59          1.53         0.12 o
 -10   7  -7        111.15        112.97         1.64 o
  -9   7  -7         18.56         15.26         0.24 o
  -8   7  -7          3.97          3.11         0.13 o
  -7   7  -7         44.78         50.47         0.64 o
  -6   7  -7        123.98        130.99         1.33 o
  -5   7  -7         22.98         23.94         0.32 o
  -4   7  -7        161.84        171.16         1.71 o
  -3   7  -7         34.09         39.38         0.43 o
  -2   7  -7         20.59         20.24         0.26 o
  -1   7  -7         44.24         42.14         0.46 o
   0   7  -7          7.26          7.98         0.19 o
   1   7  -7          7.07          8.46         0.17 o
   2   7  -7         11.01         10.99         0.19 o
   3   7  -7         17.99         17.00         0.25 o
 -10   8  -7          5.71          7.56         0.27 o
  -9   8  -7         16.55         13.65         0.29 o
  -8   8  -7         41.05         41.63         0.60 o
  -7   8  -7        127.61        126.04         1.52 o
  -6   8  -7         44.35         48.36         0.54 o
  -5   8  -7        147.82        160.28         1.65 o
  -4   8  -7         21.19         23.46         0.30 o
  -3   8  -7         39.92         38.62         0.43 o
  -2   8  -7         14.02         13.20         0.20 o
  -1   8  -7         20.51         19.41         0.26 o
   0   8  -7         34.72         33.25         0.39 o
   1   8  -7         23.01         23.30         0.37 o
   2   8  -7         63.66         64.72         1.18 o
  -9   9  -7          1.95          1.08         0.14 o
  -8   9  -7          0.37          0.62         0.11 o
  -7   9  -7         23.61         22.33         0.43 o
  -6   9  -7         41.07         41.57         0.46 o
  -5   9  -7          4.45          5.04         0.13 o
  -4   9  -7         17.38         15.88         0.22 o
  -3   9  -7          1.38          1.82         0.10 o
  -2   9  -7         29.06         27.34         0.33 o
  -1   9  -7         24.94         22.17         0.36 o
   0   9  -7         26.60         20.70         0.31 o
  -8  10  -7        119.66        112.73         2.06 o
  -7  10  -7         68.80         62.19         0.95 o
  -6  10  -7         26.87         26.38         0.31 o
  -5  10  -7          1.56          1.22         0.10 o
  -4  10  -7         70.67         68.52         0.72 o
  -3  10  -7          9.86          8.36         0.16 o
  -2  10  -7        165.60        158.75         2.75 o
   0   0  -6        163.09        169.07         2.38 o
  -1   1  -6        152.92        144.74         1.23 o
   0   1  -6         85.56         79.51         0.71 o
   1   1  -6        263.57        255.41         2.13 o
  -3   2  -6        112.27        109.23         0.94 o
  -2   2  -6         45.93         47.49         0.44 o
  -1   2  -6         87.49         82.58         0.72 o
   0   2  -6         19.63         18.74         0.22 o
   1   2  -6         12.17         11.96         0.18 o
   2   2  -6        229.63        235.27         1.97 o
  -5   3  -6         57.70         53.63         0.51 o
  -4   3  -6        183.63        177.89         1.44 o
  -3   3  -6        240.42        246.68         1.94 o
  -2   3  -6         34.84         35.95         0.36 o
  -1   3  -6         77.68         67.76         0.58 o
   0   3  -6        303.38        290.58         2.39 o
   1   3  -6        412.33        401.29         3.00 o
   2   3  -6        129.66        119.31         1.05 o
   3   3  -6        112.79        105.26         0.94 o
  -7   4  -6        109.16        113.71         1.01 o
  -6   4  -6         20.42         21.95         0.27 o
  -5   4  -6         33.73         33.80         0.37 o
  -4   4  -6         48.46         44.94         0.42 o
  -3   4  -6         57.92         53.69         0.51 o
  -2   4  -6         83.55         71.74         0.65 o
  -1   4  -6         67.23         63.43         0.56 o
   0   4  -6        451.31        432.63         3.31 o
   1   4  -6        564.49        579.99         4.40 o
   2   4  -6          1.97          4.21         0.11 o
   3   4  -6        148.17        144.20         1.31 o
   4   4  -6          6.01          7.19         0.15 o
  -9   5  -6         23.21         25.63         0.31 o
  -8   5  -6         17.80         19.56         0.27 o
  -7   5  -6        265.41        267.45         2.88 o
  -6   5  -6         46.77         41.25         0.42 o
  -5   5  -6          4.71          5.08         0.12 o
  -4   5  -6         94.31         95.57         0.84 o
  -3   5  -6          0.52          1.06         0.11 o
  -2   5  -6        220.67        218.42         1.82 o
  -1   5  -6        989.47        963.72         7.60 o
   0   5  -6        118.34        113.18         0.95 o
   1   5  -6        258.74        266.92         2.17 o
   2   5  -6        225.76        216.38         1.93 o
   3   5  -6        266.97        274.12         2.56 o
   4   5  -6        145.80        155.55         1.48 o
   5   5  -6        128.21        141.90         1.38 o
 -11   6  -6         41.31         41.21         0.56 o
 -10   6  -6         21.35         21.28         0.27 o
  -9   6  -6         34.65         36.00         0.42 o
  -8   6  -6         35.61         33.76         0.39 o
  -7   6  -6        137.10        127.81         1.27 o
  -6   6  -6        307.82        292.91         2.74 o
  -5   6  -6         70.73         63.06         0.58 o
  -4   6  -6          5.20          7.82         0.17 o
  -3   6  -6        125.07        127.53         1.24 o
  -2   6  -6        144.78        139.84         1.23 o
  -1   6  -6        826.58        806.60         6.44 o
   0   6  -6        123.89        129.55         1.23 o
   1   6  -6        162.98        164.05         1.52 o
   2   6  -6         26.98         26.29         0.31 o
   3   6  -6          3.15          3.92         0.13 o
   4   6  -6         26.48         29.08         0.34 o
   5   6  -6         39.29         37.99         0.46 o
 -11   7  -6         46.65         46.45         0.55 o
 -10   7  -6          8.58          8.63         0.18 o
  -9   7  -6        168.32        165.39         1.72 o
  -8   7  -6        120.29        112.52         1.17 o
  -7   7  -6          3.96          6.41         0.13 o
  -6   7  -6         40.90         34.24         0.39 o
  -5   7  -6        104.58        113.68         1.09 o
  -4   7  -6         54.13         57.93         0.60 o
  -3   7  -6          8.05         10.18         0.21 o
  -2   7  -6        175.11        177.96         1.99 o
  -1   7  -6        145.97        157.77         1.52 o
   0   7  -6        142.16        138.97         1.34 o
   1   7  -6        134.77        147.35         1.41 o
   2   7  -6         51.40         49.18         0.52 o
   3   7  -6        127.24        118.67         1.20 o
   4   7  -6         12.55         11.01         0.19 o
 -11   8  -6         18.19         17.60         0.26 o
 -10   8  -6         18.55         17.52         0.24 o
  -9   8  -6          9.30         12.19         0.22 o
  -8   8  -6        152.43        154.86         1.60 o
  -7   8  -6        156.02        149.76         1.47 o
  -6   8  -6         19.78         23.23         0.32 o
  -5   8  -6        265.70        262.13         2.69 o
  -4   8  -6         18.76         16.56         0.25 o
  -3   8  -6        186.11        195.67         1.96 o
  -2   8  -6         79.11         79.66         0.82 o
  -1   8  -6         28.45         28.72         0.32 o
   0   8  -6          6.52          6.69         0.15 o
   1   8  -6         96.87         98.36         0.98 o
   2   8  -6         60.60         58.48         0.65 o
   3   8  -6         39.78         36.19         0.46 o
 -11   9  -6          6.45          8.04         0.30 o
 -10   9  -6         20.30         19.56         0.36 o
  -9   9  -6         47.78         55.86         0.77 o
  -8   9  -6         93.57         99.16         1.13 o
  -7   9  -6         16.30         17.40         0.26 o
  -6   9  -6         54.07         55.42         0.64 o
  -5   9  -6         17.49         18.74         0.27 o
  -4   9  -6         11.65         14.66         0.22 o
  -3   9  -6        113.34        109.43         1.09 o
  -2   9  -6         57.37         62.23         0.62 o
  -1   9  -6         29.38         35.23         0.40 o
   0   9  -6         10.47         10.55         0.19 o
   1   9  -6         22.69         19.51         0.27 o
   2   9  -6          2.46          2.32         0.14 o
 -10  10  -6         35.53         35.95         0.70 o
  -9  10  -6          6.96          4.75         0.15 o
  -8  10  -6         61.36         63.62         0.81 o
  -7  10  -6         19.89         28.57         0.39 o
  -6  10  -6         31.94         32.85         0.40 o
  -5  10  -6         16.44         16.69         0.24 o
  -4  10  -6          6.22          6.00         0.14 o
  -3  10  -6         54.99         51.11         0.53 o
  -2  10  -6         77.28         77.52         0.79 o
  -1  10  -6         48.07         45.91         0.52 o
   0  10  -6         54.13         57.05         0.71 o
  -9  11  -6         17.90         17.23         0.37 o
  -8  11  -6          8.41          9.29         0.17 o
  -7  11  -6         10.00          9.28         0.18 o
  -6  11  -6         17.72         19.27         0.25 o
  -5  11  -6         10.52         10.26         0.17 o
  -4  11  -6         34.87         34.33         0.39 o
  -3  11  -6         17.20         17.30         0.27 o
  -2  11  -6         29.55         29.14         0.40 o
  -1   1  -5        211.57        232.84         2.72 o
   0   1  -5        284.06        306.04         3.60 o
   1   1  -5        145.84        125.48         1.06 o
  -3   2  -5        107.65        108.61         0.85 o
  -2   2  -5        328.53        347.48         2.86 o
  -1   2  -5          9.29         10.57         0.16 o
   0   2  -5         10.99         12.50         0.16 o
   1   2  -5          0.04          1.45         0.08 o
   2   2  -5         42.34         35.44         0.34 o
  -5   3  -5         46.91         47.82         0.45 o
  -4   3  -5         93.58         89.50         0.74 o
  -3   3  -5        110.02         99.93         0.76 o
  -2   3  -5         66.07         63.15         0.53 o
  -1   3  -5        134.75        128.45         1.05 o
   0   3  -5        147.94        149.61         1.18 o
   1   3  -5         94.48         89.13         0.70 o
   2   3  -5        108.56        105.69         0.87 o
   3   3  -5         49.95         48.04         0.46 o
  -7   4  -5         95.66         96.87         0.88 o
  -6   4  -5        181.46        176.53         1.46 o
  -5   4  -5         20.89         21.76         0.25 o
  -4   4  -5        174.76        176.87         1.32 o
  -3   4  -5          5.71          5.88         0.12 o
  -2   4  -5         25.43         20.93         0.22 o
  -1   4  -5        193.40        191.83         1.53 o
   0   4  -5         87.11         80.98         0.64 o
   1   4  -5        210.27        201.26         1.54 o
   2   4  -5        250.46        241.44         2.02 o
   3   4  -5        211.01        221.04         1.93 o
   4   4  -5          6.16          6.63         0.20 o
  -9   5  -5        105.07        105.87         1.09 o
  -8   5  -5        216.29        211.29         2.24 o
  -7   5  -5        127.52        134.30         1.19 o
  -6   5  -5         27.64         30.13         0.31 o
  -5   5  -5        618.03        654.66         4.95 o
  -4   5  -5         29.32         24.42         0.25 o
  -3   5  -5         86.58         88.84         0.75 o
  -2   5  -5         84.21         84.42         0.75 o
  -1   5  -5        495.43        473.58         3.64 o
   0   5  -5        347.67        328.76         2.50 o
   1   5  -5       1123.26       1103.28         8.72 o
   2   5  -5        499.85        502.35         4.11 o
   3   5  -5        264.33        255.72         2.27 o
   4   5  -5         70.71         63.30         0.70 o
   5   5  -5         40.42         43.03         0.49 o
 -11   6  -5        110.91        112.55         1.27 o
 -10   6  -5         72.99         71.58         0.78 o
  -9   6  -5         27.49         28.45         0.35 o
  -8   6  -5         83.39         81.62         0.87 o
  -7   6  -5        138.34        136.38         1.12 o
  -6   6  -5        124.91        128.25         1.04 o
  -5   6  -5        193.38        187.32         1.42 o
  -4   6  -5        167.34        161.26         1.36 o
  -3   6  -5         87.08         85.17         0.79 o
  -2   6  -5        216.73        214.24         1.86 o
  -1   6  -5        255.83        253.16         2.04 o
   0   6  -5         45.15         41.19         0.38 o
   1   6  -5        725.04        716.14         5.68 o
   2   6  -5        597.21        617.15         5.09 o
   3   6  -5         29.27         35.11         0.38 o
   4   6  -5         75.49         75.86         0.79 o
   5   6  -5         15.24         12.66         0.22 o
   6   6  -5         28.74         24.94         0.34 o
 -12   7  -5         45.52         52.38         0.64 o
 -11   7  -5          1.53          3.26         0.12 o
 -10   7  -5          5.64          4.15         0.14 o
  -9   7  -5         26.40         25.77         0.32 o
  -8   7  -5         97.67         91.12         1.06 o
  -7   7  -5         42.76         43.03         0.39 o
  -6   7  -5         66.82         65.00         0.57 o
  -5   7  -5        105.37         99.47         0.88 o
  -4   7  -5         32.71         37.63         0.41 o
  -3   7  -5        530.93        528.22         4.71 o
  -2   7  -5        388.87        386.32         3.34 o
  -1   7  -5        524.72        517.67         4.09 o
   0   7  -5        388.03        379.45         3.12 o
   1   7  -5        136.76        143.85         1.24 o
   2   7  -5        175.65        186.35         1.67 o
   3   7  -5        110.03        111.39         1.10 o
   4   7  -5         75.71         83.12         0.89 o
   5   7  -5          4.64          5.76         0.14 o
 -12   8  -5         13.18         12.43         0.22 o
 -11   8  -5         54.56         55.69         0.64 o
 -10   8  -5         44.17         46.55         0.54 o
  -9   8  -5         16.12         13.52         0.21 o
  -8   8  -5         52.02         49.66         0.48 o
  -7   8  -5         31.58         37.04         0.37 o
  -6   8  -5         83.11         83.46         0.77 o
  -5   8  -5          8.22          8.68         0.26 o
  -4   8  -5        223.28        215.76         2.03 o
  -3   8  -5         69.98         75.48         0.76 o
  -2   8  -5         17.74         27.20         0.44 o
  -1   8  -5         63.14         64.11         0.63 o
   0   8  -5         18.93         19.24         0.24 o
   1   8  -5         32.90         35.81         0.41 o
   2   8  -5         62.79         61.87         0.64 o
   3   8  -5        197.44        199.25         2.21 o
   4   8  -5          0.61          0.95         0.10 o
 -12   9  -5         18.28         18.43         0.29 o
 -11   9  -5         25.21         24.00         0.34 o
 -10   9  -5         55.65         54.44         0.63 o
  -9   9  -5          7.50          8.31         0.16 o
  -8   9  -5         14.40         15.08         0.22 o
  -7   9  -5         48.84         44.78         0.49 o
  -6   9  -5         35.50         40.19         0.50 o
  -5   9  -5         20.97         29.61         0.37 o
  -4   9  -5        240.52        223.89         2.24 o
  -3   9  -5        175.97        173.94         1.75 o
  -2   9  -5         10.22         14.40         0.23 o
  -1   9  -5         14.49         15.22         0.23 o
   0   9  -5         77.06         67.19         0.69 o
   1   9  -5         51.15         50.71         0.56 o
   2   9  -5        186.27        175.93         1.89 o
   3   9  -5         56.47         51.71         0.82 o
 -11  10  -5         51.57         49.55         0.70 o
 -10  10  -5        185.27        175.19         2.35 o
  -9  10  -5          3.74          5.08         0.14 o
  -8  10  -5         48.95         50.90         0.63 o
  -7  10  -5         39.04         36.75         0.47 o
  -6  10  -5         94.93         80.98         0.91 o
  -5  10  -5         54.87         49.26         0.56 o
  -4  10  -5         98.47        103.01         1.03 o
  -3  10  -5         64.56         62.10         0.66 o
  -2  10  -5         16.74         21.24         0.28 o
  -1  10  -5          4.46          5.62         0.14 o
   0  10  -5         82.06         80.32         0.84 o
   1  10  -5        156.21        153.01         2.11 o
 -11  11  -5         79.32         80.99         2.28 o
 -10  11  -5         59.53         62.05         1.17 o
  -9  11  -5         66.44         65.22         0.79 o
  -8  11  -5          8.72          7.67         0.18 o
  -7  11  -5         74.20         83.11         0.92 o
  -6  11  -5         12.23         11.07         0.21 o
  -5  11  -5         25.80         21.77         0.28 o
  -4  11  -5         14.41         15.33         0.23 o
  -3  11  -5          7.10         10.34         0.22 o
  -2  11  -5         11.70         15.03         0.25 o
  -1  11  -5         10.05         11.37         0.22 o
   0  11  -5         31.83         27.30         0.59 o
  -9  12  -5         64.18         51.54         0.76 o
  -8  12  -5         29.71         31.17         0.42 o
  -7  12  -5         92.98        101.48         1.17 o
  -6  12  -5          4.21          4.93         0.13 o
  -5  12  -5         40.35         40.73         0.46 o
  -4  12  -5         19.01         18.38         0.25 o
  -3  12  -5         34.91         31.50         0.43 o
  -1   1  -4        106.38        115.42         1.88 o
   0   1  -4        681.29        717.36        10.51 o
   1   1  -4        179.17        211.05         3.44 o
  -3   2  -4        616.42        686.58        10.17 o
  -2   2  -4        500.57        531.63         7.97 o
  -1   2  -4        459.94        496.09         7.75 o
   0   2  -4        480.11        517.43         8.07 o
   1   2  -4         36.93         52.48         1.11 o
   2   2  -4       1057.57       1055.28        14.98 o
  -5   3  -4       1025.06       1005.03        10.69 o
  -4   3  -4         10.16         11.38         0.18 o
  -3   3  -4        134.61        162.05         2.76 o
  -2   3  -4        117.36        134.23         2.42 o
  -1   3  -4        280.97        307.21         5.14 o
   0   3  -4          4.52          4.94         0.32 o
   1   3  -4         66.17         73.41         0.71 o
   2   3  -4         51.60         43.78         0.43 o
   3   3  -4         73.42         72.45         0.67 o
  -7   4  -4        152.31        155.34         1.33 o
  -6   4  -4         91.70         90.95         0.78 o
  -5   4  -4         87.61         90.31         0.71 o
  -4   4  -4         91.97         82.63         0.71 o
  -3   4  -4        142.49        134.73         1.31 o
  -2   4  -4         24.56         26.81         0.31 o
  -1   4  -4         15.02         10.94         0.17 o
   0   4  -4         51.57         53.94         0.49 o
   1   4  -4        136.77        138.70         1.19 o
   2   4  -4        215.26        208.07         1.64 o
   3   4  -4        143.11        137.68         1.14 o
   4   4  -4         33.35         41.42         0.53 o
  -9   5  -4        219.97        219.86         2.17 o
  -8   5  -4         12.53         13.49         0.20 o
  -7   5  -4         16.68         17.45         0.22 o
  -6   5  -4         42.61         40.49         0.36 o
  -5   5  -4        243.32        250.80         1.92 o
  -4   5  -4        345.66        347.65         2.59 o
  -3   5  -4        343.37        383.52         2.98 o
  -2   5  -4          8.07          9.65         0.15 o
  -1   5  -4          4.25          6.23         0.12 o
   0   5  -4         18.43         14.47         0.18 o
   1   5  -4        189.82        178.58         1.46 o
   2   5  -4         32.85         34.54         0.35 o
   3   5  -4        285.54        306.13         2.57 o
   4   5  -4        478.19        465.22         4.18 o
   5   5  -4         62.53         61.28         0.69 o
 -11   6  -4        172.23        174.55         1.83 o
 -10   6  -4         51.80         65.50         0.71 o
  -9   6  -4        139.31        137.64         1.24 o
  -8   6  -4        251.00        269.09         2.27 o
  -7   6  -4         13.90         17.57         0.21 o
  -6   6  -4         67.86         75.30         0.62 o
  -5   6  -4        124.03        125.96         1.00 o
  -4   6  -4        101.17         93.70         0.76 o
  -3   6  -4          3.24          4.97         0.11 o
  -2   6  -4        120.81        123.27         1.08 o
  -1   6  -4         79.83         73.91         0.68 o
   0   6  -4        215.22        192.87         1.53 o
   1   6  -4        209.52        213.92         1.80 o
   2   6  -4         78.04         75.77         0.68 o
   3   6  -4        234.30        242.71         2.13 o
   4   6  -4        344.87        378.67         3.65 o
   5   6  -4        137.33        143.05         1.56 o
   6   6  -4         20.04         21.62         0.32 o
 -13   7  -4         29.81         29.08         0.39 o
 -12   7  -4         10.78          9.35         0.20 o
 -11   7  -4        157.39        163.08         1.83 o
 -10   7  -4         31.46         31.81         0.42 o
  -9   7  -4        192.59        192.75         2.15 o
  -8   7  -4         47.24         51.49         0.47 o
  -7   7  -4        214.02        223.79         1.75 o
  -6   7  -4        135.06        132.94         1.05 o
  -5   7  -4         70.93         65.38         0.58 o
  -4   7  -4        112.70        108.81         1.01 o
  -3   7  -4        262.68        243.58         2.22 o
  -2   7  -4        469.69        455.12         3.98 o
  -1   7  -4         49.36         58.15         0.58 o
   0   7  -4         92.84         95.66         0.86 o
   1   7  -4        425.63        419.52         3.44 o
   2   7  -4        422.21        389.87         3.33 o
   3   7  -4        300.56        289.29         2.78 o
   4   7  -4          1.06          0.71         0.11 o
   5   7  -4         34.76         37.63         0.49 o
   6   7  -4          1.01          1.59         0.10 o
 -13   8  -4          6.28          5.93         0.16 o
 -12   8  -4          7.91         11.62         0.23 o
 -11   8  -4        101.22        108.51         1.23 o
 -10   8  -4        222.05        242.63         2.68 o
  -9   8  -4         80.83         87.71         0.85 o
  -8   8  -4         38.77         42.10         0.40 o
  -7   8  -4        105.44         96.17         0.80 o
  -6   8  -4         45.54         48.01         0.44 o
  -5   8  -4         47.42         47.97         0.48 o
  -4   8  -4        901.32        879.92         8.15 o
  -3   8  -4        624.11        650.93         5.80 o
  -2   8  -4        148.07        136.39         1.26 o
  -1   8  -4         40.75         47.75         0.48 o
   0   8  -4        406.54        407.47         4.67 o
   1   8  -4        108.15        117.61         1.13 o
   2   8  -4         27.82         32.74         0.36 o
   3   8  -4        108.69        115.19         1.22 o
   4   8  -4        230.84        238.28         2.64 o
   5   8  -4         27.33         24.84         0.34 o
 -13   9  -4          6.00          5.46         0.14 o
 -12   9  -4          0.40          0.25         0.10 o
 -11   9  -4         30.56         36.60         0.46 o
 -10   9  -4         91.22         85.10         0.87 o
  -9   9  -4        146.00        153.21         1.40 o
  -8   9  -4         10.74          9.60         0.16 o
  -7   9  -4         59.70         65.38         0.65 o
  -6   9  -4         92.32         91.83         0.87 o
  -5   9  -4        129.28        121.06         1.15 o
  -4   9  -4        537.49        515.20         4.68 o
  -3   9  -4         50.85         57.85         0.60 o
  -2   9  -4        176.02        173.81         1.68 o
  -1   9  -4        102.42        108.24         1.07 o
   0   9  -4         29.32         27.05         0.33 o
   1   9  -4        226.19        206.70         2.10 o
   2   9  -4        175.77        168.21         2.22 o
   3   9  -4         29.45         31.84         0.40 o
   4   9  -4         71.77         72.89         1.72 o
 -12  10  -4         39.49         36.10         0.50 o
 -11  10  -4        148.48        147.33         1.66 o
 -10  10  -4        125.81        130.91         1.26 o
  -9  10  -4        248.05        256.93         2.58 o
  -8  10  -4        105.05        118.30         1.18 o
  -7  10  -4        344.31        344.05         3.53 o
  -6  10  -4        357.43        370.90         3.92 o
  -5  10  -4         79.67         81.12         0.89 o
  -4  10  -4        166.40        170.03         1.73 o
  -3  10  -4         44.74         42.15         0.48 o
  -2  10  -4         19.66         18.84         0.26 o
  -1  10  -4        164.02        158.43         1.61 o
   0  10  -4         46.13         47.92         0.57 o
   1  10  -4         81.99         76.79         1.03 o
   2  10  -4         18.78         16.04         0.28 o
 -12  11  -4         17.52         15.32         0.45 o
 -11  11  -4         29.34         26.90         0.45 o
 -10  11  -4          1.19          1.65         0.11 o
  -9  11  -4         10.25         11.38         0.20 o
  -8  11  -4         62.86         58.82         0.74 o
  -7  11  -4          0.37          1.64         0.13 o
  -6  11  -4         98.63        102.68         1.17 o
  -5  11  -4        113.75        116.07         1.31 o
  -4  11  -4         12.91         13.65         0.21 o
  -3  11  -4         83.21         77.01         0.80 o
  -2  11  -4         29.86         34.69         0.42 o
  -1  11  -4         48.02         47.02         0.57 o
   0  11  -4          8.57          8.57         0.20 o
   1  11  -4          4.21          3.74         0.15 o
 -11  12  -4         10.64         10.55         0.33 o
 -10  12  -4          5.09          4.32         0.14 o
  -9  12  -4          9.30         10.90         0.22 o
  -8  12  -4        269.91        264.26         3.03 o
  -7  12  -4         24.71         23.21         0.33 o
  -6  12  -4         61.34         58.82         0.66 o
  -5  12  -4         13.73         14.88         0.23 o
  -4  12  -4          8.75         10.70         0.18 o
  -3  12  -4         14.20         14.63         0.22 o
  -2  12  -4         41.00         37.09         0.61 o
  -1  12  -4          7.05          7.13         0.20 o
  -9  13  -4         26.80         26.00         0.41 o
  -8  13  -4        103.63         81.98         1.00 o
  -7  13  -4        153.44        142.06         1.81 o
  -6  13  -4         27.81         23.88         0.30 o
  -5  13  -4         36.40         39.54         0.53 o
  -4  13  -4         40.05         34.26         0.59 o
   0   0  -3         73.33         74.33         2.12 o
  -1   1  -3        129.39        137.50         2.07 o
   0   1  -3        203.69        194.88         2.95 o
   1   1  -3        103.66        112.10         1.79 o
  -3   2  -3        162.37        180.25         2.96 o
  -2   2  -3        169.45        172.77         2.70 o
  -1   2  -3        172.39        172.93         2.57 o
   0   2  -3         36.88         33.03         0.68 o
   1   2  -3        208.21        204.66         3.30 o
   2   2  -3         37.09         30.02         0.66 o
  -5   3  -3        236.47        270.04         4.90 o
  -4   3  -3        515.00        579.96        10.24 o
  -3   3  -3       2970.69       3169.16        50.31 o
  -2   3  -3        332.73        361.88         6.06 o
  -1   3  -3         41.75         31.67         0.68 o
   0   3  -3         11.36         14.82         0.43 o
   1   3  -3          6.40          9.82         0.36 o
   2   3  -3        341.96        353.04         5.70 o
   3   3  -3         22.22         23.39         0.31 o
  -7   4  -3        194.55        189.21         1.57 o
  -6   4  -3         76.91         87.37         0.76 o
  -5   4  -3       2397.26       2358.12        39.91 o
  -4   4  -3        259.50        305.45         5.48 o
  -3   4  -3       1388.66       1564.80        24.19 o
  -2   4  -3         62.70         83.95         1.51 o
  -1   4  -3         20.93         20.92         0.54 o
   0   4  -3       1708.61       1839.43        30.77 o
   1   4  -3        240.83        243.55         2.83 o
   2   4  -3         97.72         94.87         0.80 o
   3   4  -3          9.43          6.65         0.13 o
   4   4  -3        122.33        115.13         1.00 o
  -9   5  -3        211.71        225.57         2.00 o
  -8   5  -3        139.70        129.42         1.10 o
  -7   5  -3         19.91         20.98         0.24 o
  -6   5  -3        673.98        613.87         5.30 o
  -5   5  -3        916.03        927.23        10.56 o
  -4   5  -3        235.60        284.45         3.40 o
  -3   5  -3        794.11        890.24        14.44 o
  -2   5  -3        100.96        108.07         1.87 o
  -1   5  -3         29.62         32.70         0.57 o
   0   5  -3        433.33        411.87         3.83 o
   1   5  -3        262.07        228.56         1.87 o
   2   5  -3        108.54        104.93         0.88 o
   3   5  -3        154.60        140.02         1.24 o
   4   5  -3        290.95        289.70         2.56 o
   5   5  -3        111.46        101.52         1.00 o
 -11   6  -3        146.67        161.95         1.76 o
 -10   6  -3         69.76         70.44         0.76 o
  -9   6  -3         76.54         91.33         0.89 o
  -8   6  -3         13.45         19.55         0.22 o
  -7   6  -3        208.59        194.58         1.47 o
  -6   6  -3         39.25         39.18         0.35 o
  -5   6  -3         62.46         59.42         0.47 o
  -4   6  -3        661.34        652.24         5.55 o
  -3   6  -3        119.08        105.57         0.98 o
  -2   6  -3        154.65        137.27         1.26 o
  -1   6  -3        226.56        208.25         1.79 o
   0   6  -3        527.21        554.11         4.68 o
   1   6  -3        259.58        257.17         2.17 o
   2   6  -3        298.33        286.11         2.34 o
   3   6  -3        248.70        247.97         2.20 o
   4   6  -3        131.22        126.94         1.26 o
   5   6  -3         86.12         85.30         0.95 o
   6   6  -3        196.58        205.30         2.29 o
 -13   7  -3          0.62          0.32         0.10 o
 -12   7  -3         21.70         21.78         0.31 o
 -11   7  -3         24.68         31.16         0.42 o
 -10   7  -3        218.94        223.55         2.13 o
  -9   7  -3        266.59        286.72         2.34 o
  -8   7  -3        244.79        242.83         1.89 o
  -7   7  -3        118.00        119.27         0.95 o
  -6   7  -3        248.46        239.76         1.82 o
  -5   7  -3         20.41         18.89         0.23 o
  -4   7  -3         14.23         16.55         0.21 o
  -3   7  -3         12.35          9.83         0.19 o
  -2   7  -3         49.18         55.53         0.54 o
  -1   7  -3        336.55        344.52         3.14 o
   0   7  -3        122.96        120.98         1.09 o
   1   7  -3         43.28         43.73         0.46 o
   2   7  -3          4.38          5.34         0.16 o
   3   7  -3        216.04        207.31         2.65 o
   4   7  -3         43.56         41.75         0.49 o
   5   7  -3         35.98         33.70         0.41 o
   6   7  -3          4.62          4.76         0.14 o
 -13   8  -3         33.09         33.60         0.43 o
 -12   8  -3         72.60         73.41         0.87 o
 -11   8  -3         69.09         76.89         0.88 o
 -10   8  -3        328.36        333.84         3.19 o
  -9   8  -3        254.56        260.88         2.33 o
  -8   8  -3         50.06         55.04         0.48 o
  -7   8  -3        205.64        214.93         1.69 o
  -6   8  -3        232.45        232.30         1.86 o
  -5   8  -3        251.50        231.65         1.95 o
  -4   8  -3         68.59         60.66         0.60 o
  -3   8  -3         21.47         23.37         0.29 o
  -2   8  -3         29.24         36.31         0.41 o
  -1   8  -3        159.89        155.80         1.41 o
   0   8  -3        168.66        164.86         1.50 o
   1   8  -3        258.24        244.85         2.49 o
   2   8  -3        119.12        126.88         1.29 o
   3   8  -3        263.15        276.70         2.85 o
   4   8  -3         28.52         30.63         0.40 o
   5   8  -3        107.87        101.14         1.19 o
 -13   9  -3         36.50         35.77         0.55 o
 -12   9  -3         72.89         75.55         0.89 o
 -11   9  -3         70.14         70.82         0.81 o
 -10   9  -3         12.66         14.04         0.23 o
  -9   9  -3          8.88         10.67         0.17 o
  -8   9  -3        210.83        217.73         1.77 o
  -7   9  -3        253.15        267.15         2.31 o
  -6   9  -3        481.79        470.90         4.07 o
  -5   9  -3        716.72        684.13         5.79 o
  -4   9  -3         55.81         67.94         0.69 o
  -3   9  -3         79.99         83.29         0.83 o
  -2   9  -3        156.60        134.90         1.28 o
  -1   9  -3         26.31         25.42         0.37 o
   0   9  -3         89.98         83.37         0.88 o
   1   9  -3        162.34        157.76         2.26 o
   2   9  -3         10.94         10.00         0.20 o
   3   9  -3         48.29         54.16         0.88 o
   4   9  -3          7.99          8.33         0.29 o
 -13  10  -3         16.84         15.92         0.29 o
 -12  10  -3         76.47         82.00         1.01 o
 -11  10  -3          7.00          6.83         0.19 o
 -10  10  -3        117.63        123.98         1.19 o
  -9  10  -3        219.20        234.14         2.21 o
  -8  10  -3         30.66         30.20         0.37 o
  -7  10  -3        118.17        125.82         1.43 o
  -6  10  -3        113.00        115.75         1.25 o
  -5  10  -3         87.34         84.86         0.91 o
  -4  10  -3         35.76         32.31         0.44 o
  -3  10  -3         58.16         51.48         0.63 o
  -2  10  -3         68.22         70.81         0.77 o
  -1  10  -3         87.88         89.79         1.17 o
   0  10  -3          1.80          1.99         0.14 o
   1  10  -3         97.12        100.02         1.45 o
   2  10  -3        129.23        127.93         1.80 o
   3  10  -3         66.98         63.83         1.07 o
 -12  11  -3          7.51          5.46         0.15 o
 -11  11  -3         99.79         93.91         1.24 o
 -10  11  -3         24.82         24.20         0.33 o
  -9  11  -3         40.90         42.47         0.50 o
  -8  11  -3        187.33        188.13         1.97 o
  -7  11  -3        648.37        657.09         6.66 o
  -6  11  -3        817.15        804.29         8.80 o
  -5  11  -3          1.88          2.36         0.13 o
  -4  11  -3         49.22         48.45         0.53 o
  -3  11  -3         70.80         76.80         0.88 o
  -2  11  -3        120.01        114.61         1.33 o
  -1  11  -3         66.14         71.78         1.02 o
   0  11  -3          1.45          2.62         0.13 o
   1  11  -3         41.51         40.33         0.63 o
 -12  12  -3        148.37        148.16         4.14 o
 -11  12  -3          7.66          5.70         0.16 o
 -10  12  -3         91.82         95.83         1.14 o
  -9  12  -3         84.40         75.76         0.88 o
  -8  12  -3         58.14         53.94         0.65 o
  -7  12  -3         75.24         76.19         0.91 o
  -6  12  -3         54.78         59.76         0.68 o
  -5  12  -3          0.68          2.08         0.11 o
  -4  12  -3          5.30          5.05         0.13 o
  -3  12  -3        183.94        180.90         2.56 o
  -2  12  -3         38.94         41.88         0.66 o
  -1  12  -3          3.02          2.80         0.13 o
   0  12  -3          0.53          0.47         0.12 o
 -10  13  -3          0.66          1.12         0.12 o
  -9  13  -3        178.69        167.28         2.11 o
  -8  13  -3         45.22         44.38         0.54 o
  -7  13  -3         26.09         25.30         0.34 o
  -6  13  -3         49.51         53.24         0.62 o
  -5  13  -3         88.48         85.59         0.99 o
  -4  13  -3         33.60         32.06         0.67 o
  -3  13  -3         25.15         25.81         0.56 o
  -1   1  -2         28.45         28.94         0.54 o
   0   1  -2        865.50        719.05        10.85 o
   1   1  -2        741.35        701.23        10.93 o
  -3   2  -2        229.04        231.51         3.68 o
  -2   2  -2       1379.59       1336.92        21.27 o
  -1   2  -2        624.59        625.87         9.78 o
   0   2  -2       3042.32       2884.09        43.44 o
   1   2  -2        532.47        541.92         8.41 o
   2   2  -2        412.32        418.54         6.56 o
  -5   3  -2        269.27        334.05         5.56 o
  -4   3  -2         57.54         60.09         1.15 o
  -3   3  -2        671.85        691.65        10.27 o
  -2   3  -2        789.85        763.19        11.90 o
  -1   3  -2        132.73        130.40         2.17 o
   0   3  -2       1011.65        947.73        14.16 o
   1   3  -2        237.98        272.65         4.13 o
   2   3  -2        917.96       1012.82        15.70 o
   3   3  -2        118.94        127.78         2.30 o
  -7   4  -2        683.54        663.30         6.83 o
  -6   4  -2        789.87        760.28        13.40 o
  -5   4  -2        304.77        349.39         6.62 o
  -4   4  -2        426.66        507.66         9.12 o
  -3   4  -2       1282.04       1299.06        21.10 o
  -2   4  -2        167.02        166.99         2.72 o
  -1   4  -2        139.61        147.77         2.44 o
   0   4  -2       1237.56       1315.65        20.74 o
   1   4  -2       1905.91       2020.13        30.36 o
   2   4  -2        766.96        836.80        15.56 o
   3   4  -2         57.21         59.51         0.57 o
   4   4  -2         63.57         65.45         0.63 o
  -9   5  -2        101.53         99.63         0.99 o
  -8   5  -2         17.05         21.42         0.25 o
  -7   5  -2         51.60         49.30         0.44 o
  -6   5  -2        328.18        333.89         3.14 o
  -5   5  -2        144.48        150.16         3.20 o
  -4   5  -2        438.71        503.23         9.25 o
  -3   5  -2       1350.20       1392.89        21.85 o
  -2   5  -2       1000.47       1085.33        16.99 o
  -1   5  -2       1793.06       1956.72        31.32 o
   0   5  -2         71.37         74.34         1.37 o
   1   5  -2        518.65        491.11         5.59 o
   2   5  -2        134.53        117.44         1.15 o
   3   5  -2         50.67         44.50         0.47 o
   4   5  -2         34.06         34.26         0.39 o
   5   5  -2        199.30        197.95         1.99 o
 -11   6  -2        171.15        176.76         1.83 o
 -10   6  -2        199.73        193.76         1.93 o
  -9   6  -2         25.31         23.97         0.28 o
  -8   6  -2        526.77        521.97         4.13 o
  -7   6  -2        437.41        466.52         3.55 o
  -6   6  -2        264.05        248.35         1.88 o
  -5   6  -2        423.41        445.75         4.28 o
  -4   6  -2        177.01        158.30         2.03 o
  -3   6  -2        299.90        283.90         5.37 o
  -2   6  -2       1222.76       1312.72        18.16 o
  -1   6  -2         51.42         47.35         0.60 o
   0   6  -2         72.32         67.62         0.71 o
   1   6  -2        653.42        659.83         5.76 o
   2   6  -2        121.02        124.81         1.20 o
   3   6  -2         46.40         42.92         0.46 o
   4   6  -2         26.54         24.58         0.30 o
   5   6  -2        140.91        139.70         1.47 o
   6   6  -2         94.06        104.09         1.10 o
 -13   7  -2        103.78        102.48         1.16 o
 -12   7  -2        254.74        272.53         3.00 o
 -11   7  -2        112.62        123.28         1.34 o
 -10   7  -2        151.93        143.65         1.35 o
  -9   7  -2         88.06         99.71         0.86 o
  -8   7  -2        298.76        319.27         2.50 o
  -7   7  -2        118.01        112.59         0.88 o
  -6   7  -2        120.75        134.21         1.03 o
  -5   7  -2        189.76        170.63         1.35 o
  -4   7  -2        420.71        417.57         3.75 o
  -3   7  -2         80.61         80.89         0.90 o
  -2   7  -2        139.65        146.24         1.35 o
  -1   7  -2        287.82        298.09         2.69 o
   0   7  -2         29.75         29.63         0.38 o
   1   7  -2        119.66        115.12         1.08 o
   2   7  -2         37.41         35.62         0.46 o
   3   7  -2        124.73        127.37         1.33 o
   4   7  -2         38.39         35.42         0.41 o
   5   7  -2         32.18         32.22         0.40 o
   6   7  -2         11.63         12.41         0.20 o
   7   7  -2         23.62         23.99         0.37 o
 -14   8  -2         56.62         52.26         0.69 o
 -13   8  -2         13.15         13.42         0.23 o
 -12   8  -2         51.02         57.33         0.68 o
 -11   8  -2         17.27         18.87         0.27 o
 -10   8  -2        190.53        188.21         1.97 o
  -9   8  -2        267.87        263.91         2.16 o
  -8   8  -2        145.05        138.62         1.11 o
  -7   8  -2        772.90        788.69         6.09 o
  -6   8  -2        115.04        124.77         1.05 o
  -5   8  -2        175.83        155.76         1.38 o
  -4   8  -2          3.93          6.22         0.13 o
  -3   8  -2          1.20          1.96         0.10 o
  -2   8  -2         11.44         13.78         0.20 o
  -1   8  -2          4.94          7.13         0.15 o
   0   8  -2         68.76         76.55         0.78 o
   1   8  -2         88.70         80.33         0.89 o
   2   8  -2          8.55          7.47         0.17 o
   3   8  -2          4.51          4.56         0.15 o
   4   8  -2         47.62         45.84         0.53 o
   5   8  -2         20.07         20.64         0.28 o
   6   8  -2          7.16          6.10         0.17 o
 -14   9  -2         35.28         32.13         0.44 o
 -13   9  -2         33.81         34.19         0.46 o
 -12   9  -2         50.75         54.97         0.70 o
 -11   9  -2          5.96          9.20         0.19 o
 -10   9  -2        418.55        455.27         4.23 o
  -9   9  -2        389.46        392.03         3.21 o
  -8   9  -2         44.15         41.15         0.47 o
  -7   9  -2        783.41        782.63         6.53 o
  -6   9  -2        165.45        171.27         1.51 o
  -5   9  -2         42.78         42.69         0.44 o
  -4   9  -2        415.03        410.96         3.54 o
  -3   9  -2        123.39        124.34         1.14 o
  -2   9  -2        206.59        188.82         1.78 o
  -1   9  -2         41.32         42.87         0.48 o
   0   9  -2        162.97        152.15         3.01 o
   1   9  -2        183.35        182.75         2.66 o
   2   9  -2          2.95          5.30         0.18 o
   3   9  -2         29.26         30.48         0.45 o
   4   9  -2         74.60         70.74         1.14 o
   5   9  -2         91.17         93.40         2.66 o
 -13  10  -2        107.43        107.34         1.24 o
 -12  10  -2         20.08         22.44         0.32 o
 -11  10  -2         56.02         59.69         0.68 o
 -10  10  -2         83.69         81.91         0.80 o
  -9  10  -2        203.81        222.39         1.98 o
  -8  10  -2        594.28        594.26         6.04 o
  -7  10  -2         40.95         36.83         0.46 o
  -6  10  -2         38.72         41.24         0.43 o
  -5  10  -2         39.00         37.19         0.41 o
  -4  10  -2          7.68          8.52         0.17 o
  -3  10  -2        249.96        233.73         2.18 o
  -2  10  -2         58.81         51.95         0.57 o
  -1  10  -2          3.74          6.68         0.22 o
   0  10  -2        292.62        268.93         3.65 o
   1  10  -2         17.67         19.05         0.33 o
   2  10  -2         29.29         26.29         0.43 o
   3  10  -2         21.51         21.77         0.38 o
 -13  11  -2        130.22        128.84         2.10 o
 -12  11  -2          4.37          6.59         0.16 o
 -11  11  -2        287.93        287.44         3.26 o
 -10  11  -2         33.15         37.15         0.47 o
  -9  11  -2        287.69        295.90         3.23 o
  -8  11  -2         42.99         42.52         0.51 o
  -7  11  -2         18.19         20.13         0.28 o
  -6  11  -2         30.15         34.26         0.40 o
  -5  11  -2        131.98        135.75         1.54 o
  -4  11  -2        142.00        130.76         1.36 o
  -3  11  -2        109.35        105.51         1.12 o
  -2  11  -2        268.03        259.73         3.92 o
  -1  11  -2        160.67        156.99         2.34 o
   0  11  -2        101.98        100.97         1.42 o
   1  11  -2         52.65         56.91         0.82 o
   2  11  -2         11.25          9.57         0.23 o
 -12  12  -2         11.20         11.13         0.24 o
 -11  12  -2         67.72         66.75         0.88 o
 -10  12  -2         88.53         84.75         1.01 o
  -9  12  -2         71.52         69.00         0.77 o
  -8  12  -2         78.48         83.64         0.95 o
  -7  12  -2         42.67         47.67         0.54 o
  -6  12  -2         44.74         47.02         0.53 o
  -5  12  -2         53.00         46.92         0.55 o
  -4  12  -2         22.63         22.70         0.31 o
  -3  12  -2         11.02         12.63         0.22 o
  -2  12  -2          2.56          2.69         0.15 o
  -1  12  -2        164.14        173.57         2.56 o
   0  12  -2          5.04          4.76         0.17 o
 -11  13  -2          1.41          1.62         0.11 o
 -10  13  -2          7.60          6.62         0.16 o
  -9  13  -2        145.94        135.34         1.71 o
  -8  13  -2         73.35         71.22         0.79 o
  -7  13  -2         24.17         26.00         0.34 o
  -6  13  -2          1.45          1.66         0.11 o
  -5  13  -2         10.11          8.95         0.18 o
  -4  13  -2         75.49         70.38         1.08 o
  -3  13  -2         39.30         34.95         0.85 o
  -2  13  -2          1.52          3.17         0.15 o
  -9  14  -2         83.92         76.66         1.40 o
  -8  14  -2         88.63         82.37         1.48 o
  -7  14  -2          3.97          3.70         0.17 o
  -6  14  -2          3.23          3.18         0.13 o
  -5  14  -2         35.15         37.31         2.54 o
  -1   1  -1        931.87        759.55        11.46 o
   0   1  -1       1508.25       1184.73        17.12 o
   1   1  -1        901.71        723.81        11.49 o
  -3   2  -1       1147.26        982.59        15.64 o
  -2   2  -1       1217.30       1132.63        16.51 o
  -1   2  -1       3182.62       2605.66        39.05 o
   1   2  -1       3119.47       3118.86        48.63 o
   2   2  -1       1121.16       1086.87        18.84 o
  -5   3  -1         64.29         65.25         1.38 o
  -4   3  -1        158.02        167.96         2.97 o
  -3   3  -1       1372.29       1240.52        19.85 o
  -2   3  -1       1178.27        979.52        15.44 o
  -1   3  -1       6538.16       6097.40       103.80 o
   0   3  -1       3007.39       2587.78        36.25 o
   1   3  -1        806.42        739.51        11.54 o
   2   3  -1         24.52         23.70         0.55 o
   3   3  -1         23.53         24.82         0.70 o
  -7   4  -1        280.47        264.56         2.43 o
  -6   4  -1          3.53          4.24         0.28 o
  -5   4  -1        116.95        127.57         2.34 o
  -4   4  -1         58.84         59.41         1.12 o
  -3   4  -1        359.31        374.37         6.46 o
  -2   4  -1        733.57        783.03        12.21 o
  -1   4  -1       1461.47       1343.89        19.92 o
   0   4  -1        349.62        306.11         4.90 o
   1   4  -1       2055.90       2021.91        32.46 o
   2   4  -1        240.83        271.34         4.88 o
   3   4  -1         38.29         34.08         0.40 o
   4   4  -1         43.30         42.79         0.44 o
  -9   5  -1        422.45        423.64         3.88 o
  -8   5  -1        150.70        139.52         1.17 o
  -7   5  -1        244.59        234.96         1.98 o
  -6   5  -1         69.62         71.06         1.44 o
  -5   5  -1        439.05        432.83         7.15 o
  -4   5  -1         24.19         27.01         0.62 o
  -3   5  -1        332.50        317.67         5.03 o
  -2   5  -1        335.26        353.37         5.87 o
  -1   5  -1        305.15        383.53         5.57 o
   0   5  -1       1522.08       1621.07        24.67 o
   1   5  -1         31.51         31.08         0.70 o
   2   5  -1        222.56        231.32         2.66 o
   3   5  -1         13.13         17.03         0.23 o
   4   5  -1        123.73        117.41         1.11 o
   5   5  -1        132.73        129.50         1.24 o
 -11   6  -1         64.95         72.13         0.75 o
 -10   6  -1        243.56        224.36         2.07 o
  -9   6  -1        144.46        159.70         1.41 o
  -8   6  -1        270.78        258.99         2.05 o
  -7   6  -1        151.30        152.09         1.19 o
  -6   6  -1         47.47         42.77         0.49 o
  -5   6  -1        163.66        169.67         3.14 o
  -4   6  -1        353.68        345.67         6.04 o
  -3   6  -1        822.86        879.95        15.37 o
  -2   6  -1        204.25        220.13         3.78 o
  -1   6  -1         83.98         94.54         1.62 o
   0   6  -1        163.95        180.14         2.54 o
   1   6  -1         76.76         76.96         0.97 o
   2   6  -1         27.60         27.55         0.33 o
   3   6  -1        165.75        165.19         1.58 o
   4   6  -1        296.75        289.66         2.65 o
   5   6  -1         51.58         54.47         0.63 o
   6   6  -1         82.23         94.05         1.11 o
 -13   7  -1         42.82         40.67         0.47 o
 -12   7  -1         44.23         50.21         0.63 o
 -11   7  -1         11.99         12.07         0.21 o
 -10   7  -1        337.00        353.88         3.43 o
  -9   7  -1         32.11         32.07         0.34 o
  -8   7  -1        178.82        170.29         1.36 o
  -7   7  -1        555.40        535.10         4.05 o
  -6   7  -1        121.34        119.30         0.91 o
  -5   7  -1        272.17        264.85         2.23 o
  -4   7  -1        448.90        427.58         3.93 o
  -3   7  -1        242.95        248.98         2.39 o
  -2   7  -1        140.08        139.86         1.49 o
  -1   7  -1          1.64          2.53         0.09 o
   0   7  -1        208.39        204.82         2.27 o
   1   7  -1         10.79         10.17         0.19 o
   2   7  -1        178.13        167.94         1.73 o
   3   7  -1         55.66         56.77         0.59 o
   4   7  -1         25.48         27.60         0.37 o
   5   7  -1         96.71         90.86         0.95 o
   6   7  -1         59.66         61.13         0.71 o
   7   7  -1         67.22         69.76         0.86 o
 -14   8  -1        128.19        130.22         1.70 o
 -13   8  -1        142.83        140.15         1.60 o
 -12   8  -1         38.77         42.82         0.50 o
 -11   8  -1         67.55         67.04         0.75 o
 -10   8  -1         57.38         51.75         0.52 o
  -9   8  -1         11.02         14.67         0.19 o
  -8   8  -1        112.19        119.78         0.97 o
  -7   8  -1         49.95         49.58         0.44 o
  -6   8  -1         20.67         22.55         0.25 o
  -5   8  -1         24.51         27.31         0.28 o
  -4   8  -1         33.03         36.54         0.36 o
  -3   8  -1         17.64         15.76         0.23 o
  -2   8  -1        136.52        129.84         1.34 o
  -1   8  -1        313.06        303.69         2.84 o
   0   8  -1         54.98         52.63         0.83 o
   1   8  -1         40.35         38.65         0.48 o
   2   8  -1        129.17        127.17         1.32 o
   3   8  -1         94.79         96.17         1.09 o
   4   8  -1          0.23          0.84         0.11 o
   5   8  -1         70.56         66.12         0.81 o
   6   8  -1         17.78         15.11         0.28 o
 -14   9  -1        121.46        132.72         1.73 o
 -13   9  -1         87.24         88.76         1.04 o
 -12   9  -1         45.28         57.70         0.67 o
 -11   9  -1        104.54        109.77         1.13 o
 -10   9  -1          9.97          8.61         0.18 o
  -9   9  -1         62.87         62.83         0.57 o
  -8   9  -1        259.15        241.98         1.95 o
  -7   9  -1        219.95        216.52         1.92 o
  -6   9  -1        204.18        200.96         1.75 o
  -5   9  -1        509.61        543.93         4.60 o
  -4   9  -1         46.60         48.99         0.48 o
  -3   9  -1         54.26         56.75         0.56 o
  -2   9  -1        170.04        152.50         1.36 o
  -1   9  -1         52.59         53.99         0.65 o
   0   9  -1        279.56        262.48         4.40 o
   1   9  -1         19.97         26.23         0.62 o
   2   9  -1         49.28         50.88         0.73 o
   3   9  -1        122.14        115.87         1.53 o
   4   9  -1         25.27         28.80         0.38 o
   5   9  -1         81.88         76.02         1.33 o
 -14  10  -1         68.27         69.33         0.93 o
 -13  10  -1         60.99         58.70         0.72 o
 -12  10  -1         66.32         68.33         0.81 o
 -11  10  -1          3.26          3.19         0.12 o
 -10  10  -1        438.05        453.20         4.21 o
  -9  10  -1        292.80        298.91         2.63 o
  -8  10  -1         98.96         96.15         0.97 o
  -7  10  -1        572.62        581.05         5.18 o
  -6  10  -1        617.71        611.89         5.29 o
  -5  10  -1        221.50        209.35         1.84 o
  -4  10  -1         31.47         37.75         0.40 o
  -3  10  -1          6.05          5.04         0.11 o
  -2  10  -1         12.88         11.54         0.19 o
  -1  10  -1        358.74        354.96         5.25 o
   0  10  -1         85.27         84.20         1.29 o
   1  10  -1         20.11         21.32         0.38 o
   2  10  -1          8.02          6.22         0.19 o
   3  10  -1         19.36         21.47         0.39 o
   4  10  -1          6.57          5.54         0.25 o
 -13  11  -1        203.06        206.77         2.72 o
 -12  11  -1         71.29         71.99         0.85 o
 -11  11  -1         61.28         65.42         0.71 o
 -10  11  -1         59.80         66.65         0.73 o
  -9  11  -1         90.82         95.64         1.04 o
  -8  11  -1         57.39         58.75         0.64 o
  -7  11  -1         14.19         15.46         0.23 o
  -6  11  -1        239.76        243.44         2.57 o
  -5  11  -1         59.22         60.40         0.61 o
  -4  11  -1         56.75         62.32         0.65 o
  -3  11  -1        220.04        201.06         2.05 o
  -2  11  -1        180.60        164.91         2.17 o
  -1  11  -1        119.81        120.32         1.74 o
   0  11  -1         40.80         35.74         0.60 o
   1  11  -1        120.62        124.37         1.85 o
   2  11  -1         24.39         23.04         0.42 o
 -13  12  -1         82.46         76.79         1.41 o
 -12  12  -1         61.25         60.31         0.94 o
 -11  12  -1         49.23         45.11         0.59 o
 -10  12  -1         32.67         32.67         0.42 o
  -9  12  -1         18.10         23.66         0.33 o
  -8  12  -1         90.25         94.56         1.00 o
  -7  12  -1         41.08         43.54         0.52 o
  -6  12  -1         40.02         42.68         0.51 o
  -5  12  -1         14.16         15.43         0.23 o
  -4  12  -1         63.44         63.39         0.72 o
  -3  12  -1         12.17         12.53         0.26 o
  -2  12  -1        103.29         92.21         1.51 o
  -1  12  -1         53.87         59.86         1.01 o
   0  12  -1         14.83         16.41         0.31 o
   1  12  -1         68.22         62.70         1.25 o
 -12  13  -1         10.70          9.77         0.25 o
 -11  13  -1         90.68         85.63         1.07 o
 -10  13  -1         42.66         43.62         0.59 o
  -9  13  -1         49.20         50.56         0.64 o
  -8  13  -1         71.68         67.44         0.80 o
  -7  13  -1          9.10         10.59         0.20 o
  -6  13  -1         74.61         77.33         0.88 o
  -5  13  -1         14.15         12.39         0.25 o
  -4  13  -1        215.53        205.08         3.07 o
  -3  13  -1        113.03        113.70         2.03 o
  -2  13  -1          9.37         11.26         0.26 o
  -1  13  -1         58.18         56.51         1.15 o
 -10  14  -1         45.68         45.45         0.73 o
  -9  14  -1          9.68          7.99         0.19 o
  -8  14  -1         20.67         22.30         0.36 o
  -7  14  -1        100.35        100.67         1.54 o
  -6  14  -1         12.37         12.62         0.31 o
  -5  14  -1         23.84         23.02         0.48 o
  -4  14  -1         11.60         15.00         0.53 o
  -1   1   0       1733.95       1470.20        29.05 o
   0   1   0       1732.98       1483.51        23.16 o
   1   1   0       2061.67       1873.59        29.42 o
  -3   2   0       1243.64       1208.54        22.51 o
  -2   2   0       2267.05       2108.13        41.29 o
  -1   2   0       2064.75       1885.17        31.06 o
   0   2   0       2269.31       2078.02        31.40 o
   1   2   0        989.54        978.76        14.19 o
   2   2   0        536.05        544.63         8.98 o
  -5   3   0        475.16        481.82         8.33 o
  -4   3   0        607.21        587.29        10.79 o
  -3   3   0        149.05        153.06         3.08 o
  -2   3   0        990.94        958.65        19.53 o
  -1   3   0       1242.93       1198.72        18.37 o
   0   3   0        150.00        152.32         2.45 o
   1   3   0         25.48         34.65         0.66 o
   2   3   0        377.35        389.27         7.15 o
   3   3   0        181.38        206.53         3.90 o
  -7   4   0        125.19        126.68         1.34 o
  -6   4   0        102.80        122.44         2.29 o
  -5   4   0         35.01         33.61         0.87 o
  -4   4   0         45.52         58.19         1.32 o
  -3   4   0         25.40         34.91         0.78 o
  -2   4   0        533.33        540.28         8.43 o
  -1   4   0        608.00        582.43         9.10 o
   0   4   0         45.59         57.92         1.08 o
   1   4   0         58.69         62.75         1.12 o
   2   4   0         84.79         97.43         2.00 o
   3   4   0         96.25         90.21         1.03 o
   4   4   0        183.92        183.12         1.62 o
  -9   5   0         53.00         48.87         0.47 o
  -8   5   0         56.54         53.23         0.48 o
  -7   5   0        444.50        466.05         4.49 o
  -6   5   0        308.61        314.70         5.85 o
  -5   5   0        506.03        540.11        10.58 o
  -4   5   0         58.73         63.34         1.44 o
  -3   5   0        376.40        384.52         6.06 o
  -2   5   0        474.19        480.65         7.87 o
  -1   5   0         34.50         33.41         0.69 o
   0   5   0        506.23        533.02         8.42 o
   1   5   0         20.61         22.29         0.61 o
   2   5   0        454.28        466.40         5.42 o
   3   5   0        236.49        232.97         2.13 o
   4   5   0         49.28         39.40         0.39 o
   5   5   0        328.23        338.43         2.98 o
 -11   6   0         97.73         86.46         1.00 o
 -10   6   0        483.74        477.47         4.30 o
  -9   6   0        176.65        172.04         1.53 o
  -8   6   0         30.41         30.84         0.30 o
  -7   6   0        352.66        346.27         2.66 o
  -6   6   0         98.44        105.14         1.04 o
  -5   6   0         20.46         23.43         0.92 o
  -4   6   0         84.67         99.40         1.79 o
  -3   6   0        179.76        202.15         3.65 o
  -2   6   0        102.34        122.32         2.29 o
  -1   6   0        308.52        307.88         5.23 o
   0   6   0         99.38        109.26         1.87 o
   1   6   0        140.38        147.07         1.74 o
   2   6   0         15.27         11.82         0.16 o
   3   6   0        132.56        133.73         1.18 o
   4   6   0        206.25        182.00         1.68 o
   5   6   0        101.57         95.80         1.18 o
   6   6   0        170.78        183.95         2.04 o
 -13   7   0        267.10        266.67         3.05 o
 -12   7   0         11.96         12.79         0.22 o
 -11   7   0        221.22        221.58         2.36 o
 -10   7   0         41.87         45.01         0.47 o
  -9   7   0        202.11        194.76         1.66 o
  -8   7   0         92.15         92.16         0.77 o
  -7   7   0         67.98         72.24         0.58 o
  -6   7   0        140.70        153.29         1.19 o
  -5   7   0        455.58        478.50         4.22 o
  -4   7   0         96.30         90.80         0.92 o
  -3   7   0        125.56        126.21         1.48 o
  -2   7   0        444.93        466.47         6.50 o
  -1   7   0        353.40        338.88         4.21 o
   0   7   0         68.03         68.57         0.75 o
   1   7   0         65.10         55.25         0.58 o
   2   7   0         95.04         94.08         0.93 o
   3   7   0        129.53        123.33         1.32 o
   4   7   0          8.38         10.03         0.18 o
   5   7   0        119.13        122.04         1.39 o
   6   7   0         14.70         18.71         0.28 o
   7   7   0         51.19         51.72         0.68 o
 -14   8   0        215.45        200.93         2.63 o
 -13   8   0         65.50         61.81         0.74 o
 -12   8   0        119.73        117.30         1.30 o
 -11   8   0        327.23        331.63         3.37 o
 -10   8   0        127.08        122.81         1.17 o
  -9   8   0        162.82        169.41         1.35 o
  -8   8   0         56.26         52.39         0.45 o
  -7   8   0         65.07         58.11         0.49 o
  -6   8   0         15.03         12.28         0.17 o
  -5   8   0        236.74        240.99         2.11 o
  -4   8   0        182.66        183.48         1.61 o
  -3   8   0         56.70         53.99         0.51 o
  -2   8   0         30.69         29.86         0.32 o
  -1   8   0         91.81         87.72         0.92 o
   0   8   0         55.83         49.69         0.56 o
   1   8   0        178.37        176.79         1.81 o
   2   8   0        125.13        121.95         1.22 o
   3   8   0         19.13         21.18         0.30 o
   4   8   0        107.52        112.61         1.28 o
   5   8   0         33.86         33.49         0.43 o
   6   8   0         17.50         16.47         0.26 o
 -14   9   0          1.36          1.31         0.11 o
 -13   9   0        182.91        193.84         2.12 o
 -12   9   0         46.31         48.41         0.58 o
 -11   9   0         14.58         13.02         0.22 o
 -10   9   0         68.09         67.99         0.67 o
  -9   9   0        111.92        113.92         0.98 o
  -8   9   0        178.23        187.51         1.53 o
  -7   9   0         94.89         98.37         0.91 o
  -6   9   0        132.96        137.28         1.25 o
  -5   9   0         49.33         39.27         0.41 o
  -4   9   0         53.20         48.52         0.48 o
  -3   9   0        177.36        170.92         1.54 o
  -2   9   0        202.14        188.75         1.86 o
  -1   9   0        162.32        161.22         1.64 o
   0   9   0        111.68        107.56         1.16 o
   1   9   0         37.21         33.00         0.45 o
   2   9   0        212.65        194.96         2.29 o
   3   9   0          8.90          9.32         0.20 o
   4   9   0         10.82         12.22         0.29 o
   5   9   0         18.84         14.65         0.25 o
 -14  10   0         61.32         58.64         0.85 o
 -13  10   0          4.93          5.03         0.13 o
 -12  10   0          7.35          9.04         0.21 o
 -11  10   0        104.49        113.58         1.27 o
 -10  10   0         92.96        100.92         0.99 o
  -9  10   0         37.22         34.14         0.40 o
  -8  10   0        124.64        126.61         1.20 o
  -7  10   0        129.29        127.30         1.25 o
  -6  10   0        206.05        188.67         1.84 o
  -5  10   0        327.48        336.93         3.21 o
  -4  10   0        483.88        474.65         4.38 o
  -3  10   0         41.84         43.91         0.47 o
  -2  10   0        127.44        118.11         1.24 o
  -1  10   0         68.01         65.90         0.86 o
   0  10   0         92.69         95.89         1.61 o
   1  10   0        256.36        260.06         4.03 o
   2  10   0         84.85         78.18         1.42 o
   3  10   0         44.63         43.57         0.89 o
   4  10   0          2.76          2.47         0.16 o
 -13  11   0          2.94          3.35         0.15 o
 -12  11   0         24.95         25.39         0.35 o
 -11  11   0         44.65         45.07         0.53 o
 -10  11   0        256.04        260.46         2.90 o
  -9  11   0        212.85        201.63         2.06 o
  -8  11   0         18.87         21.52         0.32 o
  -7  11   0          8.45         10.18         0.19 o
  -6  11   0        101.19         97.51         1.00 o
  -5  11   0         98.09         87.08         0.86 o
  -4  11   0        220.80        213.47         2.28 o
  -3  11   0        327.47        324.18         3.60 o
  -2  11   0         14.73         12.65         0.22 o
  -1  11   0        104.21        111.97         1.59 o
   0  11   0         44.39         46.71         0.75 o
   1  11   0         35.35         35.02         0.61 o
   2  11   0        110.16        106.54         1.80 o
 -13  12   0         14.32         13.14         0.30 o
 -12  12   0         42.98         35.73         0.59 o
 -11  12   0         35.22         33.00         0.50 o
 -10  12   0         84.70         78.93         0.99 o
  -9  12   0          8.79          9.46         0.20 o
  -8  12   0        107.59        114.94         1.29 o
  -7  12   0        119.25        124.73         1.40 o
  -6  12   0        169.56        182.05         1.89 o
  -5  12   0         11.98         12.01         0.20 o
  -4  12   0        119.84        112.50         1.29 o
  -3  12   0         46.51         46.86         0.61 o
  -2  12   0          7.33          8.77         0.21 o
  -1  12   0         24.92         26.28         0.46 o
   0  12   0         43.26         36.40         0.59 o
   1  12   0         71.04         75.68         1.50 o
 -12  13   0         71.04         73.88         1.23 o
 -11  13   0        110.44        103.05         1.64 o
 -10  13   0         44.38         43.99         0.57 o
  -9  13   0         10.66         12.75         0.22 o
  -8  13   0         33.35         33.26         0.46 o
  -7  13   0         14.71         19.27         0.29 o
  -6  13   0        267.58        264.28         3.03 o
  -5  13   0         65.84         59.21         0.76 o
  -4  13   0        182.90        188.84         2.69 o
  -3  13   0          5.00          4.85         0.19 o
  -2  13   0          2.97          3.71         0.16 o
  -1  13   0         14.30         13.29         0.30 o
 -10  14   0          2.71          2.32         0.11 o
  -9  14   0         19.04         15.73         0.26 o
  -8  14   0         17.55         17.56         0.28 o
  -7  14   0         50.93         51.87         0.79 o
  -6  14   0        215.30        198.20         3.00 o
  -5  14   0          1.37          1.13         0.12 o
  -4  14   0         61.65         59.99         1.77 o
  -1   1   1       1510.19       1170.48        22.00 o
   0   1   1        931.02        760.73        14.40 o
   1   1   1       3188.78       2634.73        48.73 o
  -3   2   1       6539.19       5999.66       155.44 o
  -1   2   1        902.56        716.42        14.46 o
   0   2   1       1215.19       1136.90        21.30 o
   1   2   1       1176.52        972.39        19.72 o
   2   2   1        734.10        772.70        13.77 o
  -5   3   1        335.63        358.66         6.25 o
  -4   3   1       1458.45       1361.36        25.22 o
  -3   3   1       3006.31       2613.63        55.81 o
  -2   3   1       3120.39       3068.61        61.40 o
  -1   3   1       1146.62        986.14        17.31 o
   0   3   1       1372.75       1251.08        23.47 o
   1   3   1        358.21        369.47         6.89 o
   2   3   1        332.80        323.54         5.99 o
   3   3   1        824.25        882.39        16.22 o
  -7   4   1        243.74        248.99         2.37 o
  -6   4   1        205.17        224.90         4.56 o
  -5   4   1        304.51        384.20         8.27 o
  -4   4   1        350.66        314.19         6.16 o
  -3   4   1        805.63        738.01        14.71 o
  -2   4   1       1120.84       1079.24        19.28 o
  -1   4   1        157.68        163.93         2.80 o
   0   4   1         59.26         60.20         1.25 o
   1   4   1         24.50         27.82         0.75 o
   2   4   1        352.90        341.19         6.47 o
   3   4   1        448.61        427.43         4.08 o
   4   4   1         33.11         36.58         0.34 o
  -9   5   1         46.76         49.44         0.46 o
  -8   5   1         17.89         15.94         0.19 o
  -7   5   1        140.04        141.70         1.21 o
  -6   5   1         84.08         99.03         2.54 o
  -5   5   1       1523.90       1662.22        35.38 o
  -4   5   1       2055.68       2077.86        48.41 o
  -3   5   1         24.50         24.13         0.59 o
  -2   5   1         64.63         66.13         1.28 o
  -1   5   1        117.02        124.51         2.32 o
   0   5   1        438.67        432.58         8.04 o
   1   5   1        164.63        170.32         3.55 o
   2   5   1        272.53        262.27         2.64 o
   3   5   1         24.58         27.61         0.29 o
   4   5   1        508.91        540.32         4.80 o
   5   5   1        221.12        209.60         1.87 o
 -11   6   1         59.31         60.57         0.64 o
 -10   6   1         32.13         38.44         0.39 o
  -9   6   1         54.38         57.09         0.54 o
  -8   6   1        136.78        133.69         1.13 o
  -7   6   1          1.62          2.49         0.06 o
  -6   6   1        164.07        174.17         1.65 o
  -5   6   1         31.59         31.87         0.97 o
  -4   6   1        240.09        280.67         5.20 o
  -3   6   1         23.81         26.14         0.69 o
  -2   6   1          3.50          4.66         0.32 o
  -1   6   1         68.76         68.64         1.60 o
   0   6   1         47.34         42.10         0.58 o
   1   6   1        121.50        115.91         1.37 o
   2   6   1         20.38         22.00         0.33 o
   3   6   1        203.92        200.67         1.91 o
   4   6   1        616.55        612.23         5.62 o
   5   6   1        240.95        243.33         3.12 o
   6   6   1         39.83         42.92         0.52 o
 -13   7   1         74.33         77.90         1.02 o
 -12   7   1         14.15         15.83         0.24 o
 -11   7   1         56.76         63.83         0.66 o
 -10   7   1          6.10          5.12         0.13 o
  -9   7   1        169.83        159.21         1.39 o
  -8   7   1        313.35        320.10         2.51 o
  -7   7   1        209.17        217.62         1.68 o
  -6   7   1         76.98         79.16         0.64 o
  -5   7   1        222.04        236.85         2.10 o
  -4   7   1         38.11         34.58         0.38 o
  -3   7   1        281.27        265.88         2.74 o
  -2   7   1        244.51        229.63         2.37 o
  -1   7   1        151.07        150.44         1.53 o
   0   7   1        554.78        520.48         5.06 o
   1   7   1         49.63         48.13         0.52 o
   2   7   1        220.51        211.50         2.06 o
   3   7   1        572.76        572.91         5.40 o
   4   7   1         14.03         15.12         0.22 o
   5   7   1         41.21         44.31         0.53 o
   6   7   1          9.14         10.56         0.20 o
   7   7   1        100.04        100.20         1.28 o
 -14   8   1         12.21         12.67         0.23 o
 -13   8   1         14.16         12.73         0.22 o
 -12   8   1         63.72         66.08         0.76 o
 -11   8   1        219.48        213.90         2.22 o
 -10   8   1         12.86         12.40         0.20 o
  -9   8   1         52.33         56.01         0.51 o
  -8   8   1         54.63         52.83         0.48 o
  -7   8   1         10.71         10.57         0.16 o
  -6   8   1         27.58         28.18         0.28 o
  -5   8   1         12.92         16.89         0.24 o
  -4   8   1         43.34         43.68         0.43 o
  -3   8   1        151.08        138.66         1.35 o
  -2   8   1        270.49        253.43         2.53 o
  -1   8   1        179.56        166.87         1.73 o
   0   8   1        112.16        113.62         1.22 o
   1   8   1        259.01        232.20         2.31 o
   2   8   1         99.01         93.21         0.96 o
   3   8   1         57.59         56.89         0.61 o
   4   8   1         90.80         93.30         1.11 o
   5   8   1         71.60         66.91         0.81 o
   6   8   1         20.71         22.45         0.34 o
 -14   9   1         23.81         24.25         0.41 o
 -13   9   1        215.60        209.90         2.47 o
 -12   9   1         12.17         13.25         0.21 o
 -11   9   1        180.26        171.85         1.82 o
 -10   9   1        357.44        352.19         4.04 o
  -9   9   1        279.60        264.54         2.29 o
  -8   9   1         40.79         41.10         0.38 o
  -7   9   1        177.76        175.62         1.64 o
  -6   9   1        165.85        166.04         1.54 o
  -5   9   1        123.28        117.17         1.09 o
  -4   9   1        422.61        422.50         3.68 o
  -3   9   1        144.27        158.55         1.54 o
  -2   9   1         32.32         31.91         0.38 o
  -1   9   1         11.04         14.49         0.22 o
   0   9   1         62.80         61.16         0.76 o
   1   9   1        292.94        295.24         3.26 o
   2   9   1         90.33         92.54         1.07 o
   3   9   1         18.31         23.36         0.34 o
   4   9   1         49.33         49.37         0.64 o
   5   9   1          9.55          7.56         0.18 o
 -14  10   1         11.70         14.24         0.30 o
 -13  10   1        113.06        114.53         1.45 o
 -12  10   1        102.79         94.45         1.10 o
 -11  10   1        119.86        123.66         1.33 o
 -10  10   1         85.45         82.96         0.82 o
  -9  10   1         19.76         25.72         0.30 o
  -8  10   1        129.29        133.57         1.36 o
  -7  10   1         55.56         58.09         0.62 o
  -6  10   1        295.92        302.48         2.84 o
  -5  10   1        132.63        127.18         1.28 o
  -4  10   1        243.73        221.62         2.33 o
  -3  10   1        337.25        342.64         3.25 o
  -2  10   1         57.47         50.61         0.58 o
  -1  10   1         10.05          9.28         0.28 o
   0  10   1        439.78        451.36         5.16 o
   1  10   1         60.18         66.01         0.80 o
   2  10   1         32.63         30.96         0.43 o
   3  10   1         42.69         42.84         0.67 o
   4  10   1         45.64         46.60         0.95 o
 -13  11   1          9.51         11.27         0.22 o
 -12  11   1         54.13         58.10         0.73 o
 -11  11   1         41.15         34.32         0.49 o
 -10  11   1         20.03         21.08         0.31 o
  -9  11   1         49.28         51.30         0.65 o
  -8  11   1         95.49        101.68         1.18 o
  -7  11   1         25.41         28.69         0.36 o
  -6  11   1         51.73         55.07         0.60 o
  -5  11   1         65.18         72.79         0.79 o
  -4  11   1         12.02         11.79         0.19 o
  -3  11   1         67.41         65.19         0.74 o
  -2  11   1        103.85        105.28         1.17 o
  -1  11   1          3.32          3.70         0.24 o
   0  11   1         61.24         65.37         0.75 o
   1  11   1         49.79         45.91         0.67 o
   2  11   1         90.73         89.35         2.34 o
 -13  12   1         58.41         55.59         1.35 o
 -12  12   1         14.76         15.76         0.33 o
 -11  12   1        120.78        118.04         1.91 o
 -10  12   1          8.04          6.09         0.17 o
  -9  12   1        122.27        119.44         1.46 o
  -8  12   1          0.25          0.78         0.11 o
  -7  12   1         96.46         95.11         1.16 o
  -6  12   1         81.99         93.77         1.12 o
  -5  12   1         44.60         49.71         0.63 o
  -4  12   1         38.50         41.13         0.53 o
  -3  12   1         45.03         54.95         0.74 o
  -2  12   1         65.99         66.13         0.87 o
  -1  12   1         70.95         71.94         0.98 o
   0  12   1         61.53         60.10         1.22 o
   1  12   1         10.76         10.24         0.25 o
 -12  13   1         68.09         61.76         1.14 o
 -11  13   1         24.47         21.51         0.52 o
 -10  13   1         19.46         21.88         0.36 o
  -9  13   1         25.47         29.79         0.42 o
  -8  13   1         70.68         68.42         0.85 o
  -7  13   1         59.52         62.10         0.78 o
  -6  13   1         42.77         40.10         0.56 o
  -5  13   1        142.68        136.58         1.68 o
  -4  13   1         87.28         87.22         1.14 o
  -3  13   1         60.63         56.91         0.72 o
  -2  13   1        203.10        204.33         5.05 o
  -1  13   1         82.46         79.60         1.84 o
 -10  14   1          6.68          5.70         0.14 o
  -9  14   1         81.91         79.56         1.01 o
  -8  14   1         17.74         16.05         0.28 o
  -7  14   1         66.95         69.66         0.95 o
  -6  14   1        128.14        127.06         1.73 o
  -5  14   1        120.65        128.00         1.84 o
  -4  14   1         68.28         68.71         2.05 o
  -1   1   2        864.11        710.49        13.53 o
   0   1   2         28.48         30.36         0.64 o
   1   1   2        624.44        624.25        12.62 o
  -3   2   2        133.79        135.46         2.56 o
  -2   2   2       3040.18       2874.02        50.17 o
  -1   2   2        742.19        696.93        13.26 o
   0   2   2       1379.30       1347.73        25.46 o
   1   2   2        791.39        749.59        14.22 o
   2   2   2        166.39        167.71         3.21 o
  -5   3   2       1001.00       1100.55        20.50 o
  -4   3   2        139.84        150.50         3.08 o
  -3   3   2       1011.54        927.17        16.67 o
  -2   3   2        534.76        542.61        10.04 o
  -1   3   2        229.22        234.29         4.68 o
   0   3   2        672.04        701.16        13.06 o
   1   3   2       1282.75       1236.83        25.97 o
   2   3   2       1348.60       1369.50        28.05 o
   3   3   2        299.68        282.70         5.78 o
  -7   4   2         80.41         81.67         0.75 o
  -6   4   2       1225.00       1257.09        22.16 o
  -5   4   2       1793.72       2007.15        43.26 o
  -4   4   2       1238.11       1327.69        26.33 o
  -3   4   2        237.02        272.25         5.11 o
  -2   4   2        412.35        421.32         7.79 o
  -1   4   2         56.44         61.19         1.27 o
   0   4   2        427.28        534.29        10.25 o
   1   4   2        438.84        497.42         9.96 o
   2   4   2        177.23        161.71         2.03 o
   3   4   2        420.38        418.86         3.89 o
   4   4   2          3.93          6.40         0.13 o
  -9   5   2        416.47        418.45         3.65 o
  -8   5   2          1.21          2.23         0.13 o
  -7   5   2        140.44        149.36         1.28 o
  -6   5   2         51.28         48.81         0.50 o
  -5   5   2         71.01         76.21         1.70 o
  -4   5   2       1904.10       2007.24        40.31 o
  -3   5   2        919.02       1012.39        20.03 o
  -2   5   2        268.90        336.65         6.70 o
  -1   5   2        305.10        362.22         7.13 o
   0   5   2        143.46        149.73         3.17 o
   1   5   2        423.80        440.98         7.08 o
   2   5   2        189.37        172.14         1.59 o
   3   5   2        176.40        157.88         1.46 o
   4   5   2         43.19         43.71         0.46 o
   5   5   2         38.99         37.77         0.40 o
 -11   6   2        131.30        137.93         1.43 o
 -10   6   2          7.70          8.86         0.16 o
  -9   6   2        123.03        125.91         1.17 o
  -8   6   2         11.55         14.73         0.18 o
  -7   6   2        287.79        305.81         2.46 o
  -6   6   2         71.98         67.19         0.60 o
  -5   6   2        517.73        486.47         4.83 o
  -4   6   2        766.87        839.49        23.41 o
  -3   6   2        119.37        125.71         2.70 o
  -2   6   2        789.49        753.34        16.71 o
  -1   6   2        327.66        335.75         4.00 o
   0   6   2        264.18        248.70         2.55 o
   1   6   2        121.01        134.01         1.28 o
   2   6   2        115.06        125.13         1.16 o
   3   6   2        165.06        171.76         1.72 o
   4   6   2         39.26         42.61         0.46 o
   5   6   2         30.18         35.37         0.42 o
   6   6   2         44.67         48.31         0.63 o
 -13   7   2          1.41          1.84         0.12 o
 -12   7   2         52.55         47.47         0.59 o
 -11   7   2        141.67        131.87         1.43 o
 -10   7   2        249.45        242.25         2.75 o
  -9   7   2        206.45        193.96         1.79 o
  -8   7   2          5.00          7.72         0.13 o
  -7   7   2         29.44         31.08         0.32 o
  -6   7   2        653.06        663.87         5.82 o
  -5   7   2        135.14        119.84         1.05 o
  -4   7   2         57.01         59.85         0.57 o
  -3   7   2        683.17        665.57         6.80 o
  -2   7   2         51.74         49.76         0.53 o
  -1   7   2        436.93        459.06         4.52 o
   0   7   2        117.48        110.69         1.08 o
   1   7   2        772.69        769.16         7.27 o
   2   7   2        783.38        768.47         7.24 o
   3   7   2         40.93         36.39         0.42 o
   4   7   2         18.32         21.74         0.27 o
   5   7   2         42.58         48.07         0.55 o
   6   7   2         24.06         26.70         0.37 o
   7   7   2          3.95          3.97         0.13 o
 -14   8   2          3.24          3.61         0.18 o
 -13   8   2         10.21          9.62         0.20 o
 -12   8   2         22.30         22.53         0.31 o
 -11   8   2        109.35        108.44         1.17 o
 -10   8   2         59.02         52.53         0.56 o
  -9   8   2         41.37         43.50         0.46 o
  -8   8   2         68.73         78.82         0.69 o
  -7   8   2        119.29        117.39         1.01 o
  -6   8   2        120.95        127.93         1.15 o
  -5   8   2         50.44         45.30         0.47 o
  -4   8   2         63.92         64.78         0.62 o
  -3   8   2         16.90         21.28         0.26 o
  -2   8   2        526.05        514.83         5.01 o
  -1   8   2        299.20        320.42         3.17 o
   0   8   2        144.17        134.78         1.28 o
   1   8   2         43.87         41.36         0.71 o
   2   8   2        593.70        586.82         5.72 o
   3   8   2         43.48         43.03         0.48 o
   4   8   2         78.15         82.46         0.91 o
   5   8   2         73.25         73.10         0.90 o
   6   8   2         88.81         84.20         1.27 o
 -14   9   2         34.79         37.54         0.56 o
 -13   9   2         75.48         73.64         0.90 o
 -12   9   2         11.11         12.94         0.22 o
 -11   9   2        267.85        261.88         2.73 o
 -10   9   2          3.74          5.90         0.14 o
  -9   9   2        163.02        150.87         1.35 o
  -8   9   2         88.88         82.75         0.76 o
  -7   9   2         37.36         36.36         0.39 o
  -6   9   2         46.68         44.93         0.48 o
  -5   9   2         34.29         35.52         0.39 o
  -4   9   2        102.15         99.14         0.95 o
  -3   9   2         25.34         24.47         0.30 o
  -2   9   2         88.59        101.42         1.05 o
  -1   9   2        267.42        259.92         2.69 o
   0   9   2        388.93        385.02         4.49 o
   1   9   2        204.43        222.07         2.37 o
   2   9   2        287.38        290.14         3.22 o
   3   9   2         71.32         68.25         0.76 o
   4   9   2        145.76        132.58         1.71 o
   5   9   2         84.03         74.79         1.26 o
 -13  10   2         39.04         34.05         0.47 o
 -12  10   2          2.56          2.68         0.11 o
 -11  10   2        160.96        154.25         1.67 o
 -10  10   2        292.10        259.44         2.63 o
  -9  10   2        183.30        176.10         1.80 o
  -8  10   2          8.51          7.77         0.16 o
  -7  10   2        125.26        133.34         1.35 o
  -6  10   2         26.71         25.98         0.33 o
  -5  10   2        199.17        198.46         1.96 o
  -4  10   2        198.77        190.33         1.96 o
  -3  10   2        151.43        139.31         1.73 o
  -2  10   2        190.27        185.83         2.20 o
  -1  10   2        418.61        452.14         5.21 o
   0  10   2         83.60         80.95         0.97 o
   1  10   2         33.36         37.99         0.53 o
   2  10   2         89.07         85.08         1.00 o
   3  10   2          7.63          6.55         0.23 o
 -13  11   2          1.51          3.13         0.16 o
 -12  11   2        163.53        166.79         2.27 o
 -11  11   2        101.84         96.63         1.27 o
 -10  11   2         17.71         18.71         0.35 o
  -9  11   2          2.87          5.27         0.18 o
  -8  11   2          4.48          4.19         0.14 o
  -7  11   2         38.44         36.13         0.46 o
  -6  11   2        141.41        143.60         1.61 o
  -5  11   2        171.30        176.04         1.99 o
  -4  11   2        112.83        122.64         1.35 o
  -3  11   2         16.97         18.07         0.26 o
  -2  11   2          6.01          9.15         0.20 o
  -1  11   2         56.23         59.80         0.70 o
   0  11   2        287.15        294.12         3.32 o
   1  11   2         67.98         66.55         0.76 o
   2  11   2          1.43          1.94         0.13 o
 -12  12   2          5.04          4.84         0.19 o
 -11  12   2         52.65         54.29         1.08 o
 -10  12   2         29.31         25.51         0.35 o
  -9  12   2         29.29         31.51         0.43 o
  -8  12   2         47.87         46.56         0.61 o
  -7  12   2         32.27         33.10         0.44 o
  -6  12   2         93.88        105.03         1.25 o
  -5  12   2        253.94        274.59         3.49 o
  -4  12   2         50.93         56.75         0.68 o
  -3  12   2         51.02         53.50         0.64 o
  -2  12   2         20.26         22.20         0.29 o
  -1  12   2          4.41          6.84         0.14 o
   0  12   2         11.16         10.94         0.19 o
 -11  13   2         11.32          9.46         0.22 o
 -10  13   2         21.68         21.43         0.32 o
  -9  13   2         74.39         71.78         0.93 o
  -8  13   2         20.09         21.26         0.32 o
  -7  13   2         11.61         12.89         0.24 o
  -6  13   2        104.07        103.31         1.27 o
  -5  13   2         13.27         13.64         0.24 o
  -4  13   2         34.21         33.70         0.47 o
  -3  13   2        107.56        107.43         1.60 o
  -2  13   2        129.84        127.28         2.09 o
  -9  14   2         91.50         94.04         1.34 o
  -8  14   2          7.17          6.05         0.15 o
  -7  14   2         23.71         24.35         0.36 o
  -6  14   2         56.83         52.32         0.76 o
  -5  14   2         35.17         31.72         0.55 o
   0   0   3         73.15         73.18         2.40 o
  -1   1   3        203.10        190.08         3.44 o
   0   1   3        130.02        136.62         2.62 o
   1   1   3        171.40        173.07         3.55 o
  -3   2   3         41.54         31.19         0.75 o
  -2   2   3         37.05         34.11         0.76 o
  -1   2   3        104.73        110.00         2.16 o
   0   2   3        170.37        173.80         3.55 o
   1   2   3        333.51        370.83         7.35 o
   2   2   3         63.16         84.88         1.73 o
  -5   3   3        100.41        103.89         2.16 o
  -4   3   3         21.09         21.36         0.60 o
  -3   3   3         11.54         14.77         0.55 o
  -2   3   3        208.96        203.46         3.87 o
  -1   3   3        161.81        182.85         3.72 o
   0   3   3       2963.33       3146.00        68.94 o
   1   3   3       1389.13       1488.31        33.87 o
   2   3   3        794.70        874.11        17.54 o
   3   3   3        119.80        106.48         1.01 o
  -7   4   3         12.50          9.94         0.16 o
  -6   4   3        154.51        137.30         1.24 o
  -5   4   3         29.33         33.36         0.62 o
  -4   4   3       1710.50       1880.89        41.06 o
  -3   4   3          6.33          9.77         0.39 o
  -2   4   3         36.60         30.08         0.74 o
  -1   4   3        515.08        604.07        10.96 o
   0   4   3        259.29        310.26         6.74 o
   1   4   3        236.68        295.19         5.26 o
   2   4   3        662.61        637.28         7.72 o
   3   4   3         14.17         17.26         0.25 o
   4   4   3         67.89         60.60         0.62 o
  -9   5   3         55.96         70.66         0.71 o
  -8   5   3         21.14         23.38         0.27 o
  -7   5   3         48.86         56.41         0.52 o
  -6   5   3        226.31        207.41         1.97 o
  -5   5   3        434.81        406.40         4.07 o
  -4   5   3        240.93        247.12         4.36 o
  -3   5   3        343.22        366.38         6.74 o
  -2   5   3        236.68        277.83         5.58 o
  -1   5   3       2395.69       2369.99        45.62 o
   0   5   3        915.41        932.43        14.30 o
   1   5   3         62.22         59.36         0.74 o
   2   5   3         20.56         19.57         0.27 o
   3   5   3        251.42        233.05         2.11 o
   4   5   3        716.99        679.84         6.58 o
   5   5   3         87.17         88.07         0.88 o
 -11   6   3          1.95          2.88         0.14 o
 -10   6   3         35.76         32.37         0.37 o
  -9   6   3         79.89         85.05         0.82 o
  -8   6   3         29.27         37.75         0.37 o
  -7   6   3        336.35        348.58         2.97 o
  -6   6   3        527.52        553.79         4.77 o
  -5   6   3        263.20        227.42         2.29 o
  -4   6   3         97.72         95.90         0.92 o
  -3   6   3         22.41         23.80         0.26 o
  -2   6   3         76.70         88.19         0.90 o
  -1   6   3        675.40        615.56         6.80 o
   0   6   3         39.03         38.96         0.42 o
   1   6   3        248.03        237.41         2.23 o
   2   6   3        231.34        233.00         2.18 o
   3   6   3        484.21        471.44         4.38 o
   4   6   3        112.78        120.85         1.18 o
   5   6   3        815.57        807.41         8.60 o
   6   6   3         55.13         60.50         0.77 o
 -13   7   3         49.59         54.34         0.71 o
 -12   7   3          0.69          2.41         0.13 o
 -11   7   3         49.34         49.58         0.64 o
 -10   7   3         57.87         52.04         0.60 o
  -9   7   3        156.69        135.62         1.28 o
  -8   7   3        160.05        157.89         1.46 o
  -7   7   3        122.79        121.20         1.03 o
  -6   7   3        259.55        262.17         2.29 o
  -5   7   3        108.82        106.51         0.98 o
  -4   7   3          9.48          6.44         0.17 o
  -3   7   3        194.65        192.72         1.81 o
  -2   7   3         20.07         21.56         0.27 o
  -1   7   3        208.66        194.69         1.90 o
   0   7   3        118.15        117.34         1.11 o
   1   7   3        206.40        213.41         1.96 o
   2   7   3        253.66        269.39         2.49 o
   3   7   3        118.10        128.59         1.46 o
   4   7   3        648.60        656.90         6.71 o
   5   7   3         75.06         75.74         0.84 o
   6   7   3         26.04         25.82         0.37 o
 -13   8   3         88.12         85.63         1.10 o
 -12   8   3          5.35          5.30         0.16 o
 -11   8   3         70.90         76.10         0.92 o
 -10   8   3         68.03         70.06         0.82 o
  -9   8   3         26.31         25.04         0.41 o
  -8   8   3        168.57        164.44         1.51 o
  -7   8   3         43.10         42.88         0.44 o
  -6   8   3        297.79        292.95         2.58 o
  -5   8   3        154.09        142.11         1.40 o
  -4   8   3        122.17        115.87         1.14 o
  -3   8   3        139.17        129.12         1.29 o
  -2   8   3         13.64         20.50         0.27 o
  -1   8   3        244.54        245.77         2.30 o
   0   8   3         49.74         55.11         0.57 o
   1   8   3        210.63        219.58         2.83 o
   2   8   3         30.25         31.16         0.35 o
   3   8   3        187.11        191.80         1.95 o
   4   8   3         58.16         55.24         0.61 o
   5   8   3         44.75         43.98         0.59 o
 -13   9   3         33.64         32.74         0.45 o
 -12   9   3        183.10        181.77         2.19 o
 -11   9   3        120.23        113.95         1.29 o
 -10   9   3         87.80         88.97         0.98 o
  -9   9   3         89.48         81.28         0.85 o
  -8   9   3        258.19        246.10         2.32 o
  -7   9   3          4.42          5.66         0.22 o
  -6   9   3        249.47        259.00         2.55 o
  -5   9   3        290.61        299.76         2.86 o
  -4   9   3        211.95        232.08         2.30 o
  -3   9   3         75.61         91.75         0.96 o
  -2   9   3        266.71        292.88         2.84 o
  -1   9   3        254.53        261.12         2.95 o
   0   9   3          9.02         11.02         0.18 o
   1   9   3        219.06        238.34         2.51 o
   2   9   3         40.97         42.45         0.51 o
   3   9   3         84.55         77.32         0.87 o
   4   9   3        178.99        168.93         2.24 o
 -13  10   3         25.01         25.36         0.47 o
 -12  10   3         38.90         39.81         0.55 o
 -11  10   3         66.00         67.72         0.80 o
 -10  10   3          1.78          1.58         0.10 o
  -9  10   3        162.31        157.08         1.70 o
  -8  10   3        119.15        127.78         1.45 o
  -7  10   3        215.62        213.20         2.97 o
  -6  10   3        131.20        128.54         1.49 o
  -5  10   3        111.68        104.10         1.15 o
  -4  10   3         69.82         70.20         0.78 o
  -3  10   3        219.12        224.51         2.24 o
  -2  10   3        327.86        335.10         3.46 o
  -1  10   3         12.64         15.03         0.22 o
   0  10   3        117.62        126.86         1.47 o
   1  10   3         24.83         24.40         0.35 o
   2  10   3         91.78         97.48         1.18 o
   3  10   3          0.64          1.30         0.10 o
 -12  11   3          3.02          2.82         0.13 o
 -11  11   3          1.45          2.43         0.13 o
 -10  11   3         96.76         95.69         1.22 o
  -9  11   3         10.85          9.86         0.19 o
  -8  11   3        263.50        282.29         3.12 o
  -7  11   3         43.29         42.34         0.54 o
  -6  11   3         86.46         86.71         1.04 o
  -5  11   3        146.85        164.69         1.92 o
  -4  11   3         25.05         32.92         0.45 o
  -3  11   3         68.69         75.75         0.83 o
  -2  11   3         69.93         69.37         0.71 o
  -1  11   3          7.08          7.31         0.16 o
   0  11   3         99.28         96.52         1.07 o
   1  11   3          7.68          6.27         0.13 o
 -12  12   3          0.51          0.53         0.20 o
 -11  12   3         41.36         38.00         0.64 o
 -10  12   3        129.48        123.63         1.62 o
  -9  12   3         48.82         55.96         0.70 o
  -8  12   3         28.59         30.71         0.41 o
  -7  12   3         36.12         34.02         0.48 o
  -6  12   3        197.44        208.16         2.41 o
  -5  12   3         21.71         22.20         0.30 o
  -4  12   3         72.52         71.54         0.81 o
  -3  12   3         72.76         74.19         0.86 o
  -2  12   3         76.48         81.91         0.93 o
  -1  12   3          7.59          5.79         0.13 o
   0  12   3        148.31        149.70         4.05 o
 -10  13   3         66.91         63.75         1.06 o
  -9  13   3          8.03          8.34         0.16 o
  -8  13   3        108.64        103.63         1.26 o
  -7  13   3          4.61          4.74         0.13 o
  -6  13   3          0.64          0.51         0.09 o
  -5  13   3         33.12         33.83         0.43 o
  -4  13   3         36.58         35.59         0.49 o
  -3  13   3         17.00         15.86         0.27 o
  -1   1   4        681.40        692.90        13.16 o
   0   1   4        105.48        114.66         2.45 o
   1   1   4        460.10        493.80         9.28 o
  -3   2   4        281.19        303.35         5.82 o
  -2   2   4        479.04        513.61         9.65 o
  -1   2   4        179.08        212.16         4.07 o
   0   2   4        500.98        528.02        10.59 o
   1   2   4        117.69        132.81         2.86 o
   2   2   4         24.43         27.52         0.45 o
  -5   3   4          8.09          9.88         0.14 o
  -4   3   4         15.13         10.99         0.21 o
  -3   3   4          4.54          5.23         0.33 o
  -2   3   4         37.19         54.13         1.55 o
  -1   3   4        615.35        664.62        14.58 o
   0   3   4        134.45        164.59         3.72 o
   1   3   4        142.93        135.02         2.05 o
   2   3   4        343.55        389.23         3.63 o
   3   3   4          3.22          5.08         0.12 o
  -7   4   4        262.86        253.47         2.42 o
  -6   4   4        120.89        125.34         1.15 o
  -5   4   4          4.28          6.72         0.11 o
  -4   4   4         51.37         54.12         0.78 o
  -3   4   4         66.09         73.48         0.94 o
  -2   4   4       1060.10       1036.26        20.50 o
  -1   4   4         10.01         11.95         0.23 o
   0   4   4         92.03         82.52         0.89 o
   1   4   4        344.64        346.19         3.18 o
   2   4   4        100.95         94.37         0.89 o
   3   4   4        113.20        107.72         1.06 o
   4   4   4        901.40        863.81         8.68 o
  -9   5   4        537.38        515.56         4.89 o
  -8   5   4        623.03        638.27         6.34 o
  -7   5   4        469.80        458.81         4.39 o
  -6   5   4         80.08         73.50         0.69 o
  -5   5   4         18.70         14.66         0.19 o
  -4   5   4        136.14        135.29         1.47 o
  -3   5   4         51.52         43.04         0.46 o
  -2   5   4       1024.39       1003.65        12.62 o
  -1   5   4         87.78         91.85         0.86 o
   0   5   4        242.79        250.16         2.34 o
   1   5   4        124.69        126.39         1.17 o
   2   5   4         70.88         66.25         0.66 o
   3   5   4         47.20         48.10         0.52 o
   4   5   4        129.56        123.31         1.24 o
   5   5   4         79.86         82.72         0.94 o
 -11   6   4        113.53        116.72         1.36 o
 -10   6   4        166.19        172.47         1.90 o
  -9   6   4         50.65         58.48         0.64 o
  -8   6   4        147.66        138.99         1.40 o
  -7   6   4         49.14         58.59         0.61 o
  -6   6   4        214.72        192.29         1.91 o
  -5   6   4        188.76        174.51         1.65 o
  -4   6   4        214.17        206.86         2.00 o
  -3   6   4         73.65         72.95         0.71 o
  -2   6   4         91.71         90.85         0.96 o
  -1   6   4         42.91         40.57         0.41 o
   0   6   4         68.20         74.82         0.72 o
   1   6   4        134.95        134.79         1.27 o
   2   6   4         45.77         49.95         0.49 o
   3   6   4         92.26         93.06         0.92 o
   4   6   4        356.68        373.91         3.80 o
   5   6   4         98.84        103.54         1.12 o
   6   6   4         61.45         59.30         0.74 o
 -13   7   4         27.63         24.34         0.36 o
 -12   7   4         13.87         15.15         0.26 o
 -11   7   4         13.06         13.65         0.24 o
 -10   7   4         44.67         42.05         0.53 o
  -9   7   4        175.33        170.41         1.82 o
  -8   7   4         40.99         47.14         0.69 o
  -7   7   4         92.98         96.64         0.97 o
  -6   7   4        210.32        214.34         1.97 o
  -5   7   4         32.74         34.32         0.37 o
  -4   7   4        143.17        137.92         1.36 o
  -3   7   4        152.07        156.73         1.54 o
  -2   7   4         16.46         17.58         0.23 o
  -1   7   4         13.94         18.25         0.24 o
   0   7   4        214.44        223.49         2.04 o
   1   7   4        105.44         96.54         0.91 o
   2   7   4         59.66         65.67         0.65 o
   3   7   4        345.63        348.07         3.53 o
   4   7   4          0.35          1.89         0.12 o
   5   7   4         24.76         23.43         0.31 o
   6   7   4        154.29        146.00         1.91 o
 -13   8   4         36.31         40.42         0.56 o
 -12   8   4          8.82         10.67         0.20 o
 -11   8   4         83.20         76.54         1.00 o
 -10   8   4         19.76         18.47         0.29 o
  -9   8   4        102.12        105.55         1.21 o
  -8   8   4        407.55        398.18         4.20 o
  -7   8   4        425.81        415.61         3.94 o
  -6   8   4         78.02         74.63         0.75 o
  -5   8   4        286.49        313.95         2.99 o
  -4   8   4         33.48         43.22         0.48 o
  -3   8   4         12.52         13.70         0.21 o
  -2   8   4        250.58        270.12         2.66 o
  -1   8   4         47.38         52.11         0.55 o
   0   8   4         38.98         42.56         0.52 o
   1   8   4         10.53          9.59         0.17 o
   2   8   4        104.91        120.49         1.24 o
   3   8   4         62.89         60.51         0.64 o
   4   8   4        269.41        266.75         2.90 o
   5   8   4        103.81         82.53         1.18 o
 -13   9   4         40.06         33.95         0.73 o
 -12   9   4         14.18         14.22         0.24 o
 -11   9   4         29.89         34.17         0.49 o
 -10   9   4        163.00        151.81         2.00 o
  -9   9   4         29.36         26.42         0.35 o
  -8   9   4        108.02        116.30         1.28 o
  -7   9   4        422.97        392.61         3.87 o
  -6   9   4        234.31        245.24         2.44 o
  -5   9   4        479.28        468.29         4.74 o
  -4   9   4        220.76        221.45         2.18 o
  -3   9   4        139.07        140.63         1.44 o
  -2   9   4        193.03        197.91         1.93 o
  -1   9   4         80.12         87.32         0.97 o
   0   9   4        145.98        156.95         1.61 o
   1   9   4        248.04        264.10         2.77 o
   2   9   4         10.15         11.13         0.19 o
   3   9   4          9.15         10.81         0.17 o
   4   9   4         26.58         26.22         0.48 o
 -12  10   4         41.24         35.64         0.72 o
 -11  10   4         48.01         46.23         0.70 o
 -10  10   4         46.09         46.95         0.89 o
  -9  10   4        225.44        201.57         2.48 o
  -8  10   4         27.85         33.62         0.44 o
  -7  10   4        300.63        292.85         3.25 o
  -6  10   4        345.80        388.17         4.10 o
  -5  10   4         62.36         61.82         0.73 o
  -4  10   4         51.84         68.07         0.76 o
  -3  10   4         31.67         31.81         0.39 o
  -2  10   4        221.81        243.51         2.61 o
  -1  10   4         91.23         89.98         0.96 o
   0  10   4        124.83        135.45         1.43 o
   1  10   4          1.17          2.39         0.10 o
   2  10   4          5.11          4.57         0.12 o
 -12  11   4          7.05          7.05         0.40 o
 -11  11   4          8.39          7.77         0.22 o
 -10  11   4         81.79         74.34         1.11 o
  -9  11   4        176.12        168.68         2.16 o
  -8  11   4        109.22        117.33         1.38 o
  -7  11   4          1.04          0.95         0.10 o
  -6  11   4        137.34        146.47         1.70 o
  -5  11   4        171.79        181.08         2.08 o
  -4  11   4        158.00        166.39         1.78 o
  -3  11   4        101.17        108.24         1.23 o
  -2  11   4         30.04         36.25         0.41 o
  -1  11   4        148.46        151.82         1.60 o
   0  11   4         29.35         28.17         0.34 o
   1  11   4         10.53         10.23         0.19 o
 -11  12   4          4.20          3.66         0.21 o
 -10  12   4         18.62         15.74         0.28 o
  -9  12   4         29.42         32.00         0.45 o
  -8  12   4        231.43        244.95         3.06 o
  -7  12   4         35.36         38.62         0.50 o
  -6  12   4         19.93         22.40         0.32 o
  -5  12   4         10.91          9.44         0.18 o
  -4  12   4          7.97         12.52         0.19 o
  -3  12   4          0.42          0.66         0.09 o
  -2  12   4         39.41         36.51         0.46 o
  -1  12   4         17.72         15.66         0.25 o
  -9  13   4         71.20         70.95         1.73 o
  -8  13   4         27.23         25.18         0.42 o
  -7  13   4          1.02          1.88         0.11 o
  -6  13   4         29.63         28.81         0.38 o
  -5  13   4          6.29          5.91         0.13 o
  -4  13   4          6.01          5.49         0.13 o
  -1   1   5        283.76        300.44         3.08 o
   0   1   5        211.05        231.43         2.47 o
   1   1   5          9.28         10.44         0.17 o
  -3   2   5        134.93        126.77         1.21 o
  -2   2   5         11.02         12.50         0.22 o
  -1   2   5        145.33        122.20         1.56 o
   0   2   5        328.05        339.96         3.58 o
   1   2   5         66.22         62.85         0.64 o
   2   2   5         25.23         20.46         0.22 o
  -5   3   5         85.02         83.23         0.73 o
  -4   3   5        193.17        188.03         1.73 o
  -3   3   5        148.11        146.12         1.78 o
  -2   3   5          0.02          1.67         0.08 o
  -1   3   5        107.75        107.80         1.33 o
   0   3   5        109.94         96.64         0.90 o
   1   3   5          5.67          6.40         0.14 o
   2   3   5         86.69         87.74         0.82 o
   3   3   5         87.37         83.76         0.78 o
  -7   4   5        530.78        517.25         4.99 o
  -6   4   5        215.95        211.70         2.04 o
  -5   4   5        495.93        460.61         4.45 o
  -4   4   5         86.15         77.99         0.92 o
  -3   4   5         94.83         88.80         0.91 o
  -2   4   5         42.61         34.18         0.38 o
  -1   4   5         93.87         89.01         0.87 o
   0   4   5        175.79        173.06         1.57 o
   1   4   5         29.20         24.65         0.27 o
   2   4   5        167.22        162.86         1.55 o
   3   4   5         32.75         36.89         0.39 o
   4   4   5        222.74        214.76         2.35 o
  -9   5   5        238.78        222.09         2.46 o
  -8   5   5         70.11         75.62         0.83 o
  -7   5   5        387.36        378.53         4.09 o
  -6   5   5        255.62        254.52         2.87 o
  -5   5   5        347.95        326.71         3.47 o
  -4   5   5        211.11        201.00         2.15 o
  -3   5   5        108.36        103.40         0.99 o
  -2   5   5         46.77         47.01         0.46 o
  -1   5   5         20.98         21.25         0.25 o
   0   5   5        618.27        647.47         6.32 o
   1   5   5        193.96        185.39         1.70 o
   2   5   5        105.21         98.74         0.96 o
   3   5   5          8.27          8.81         0.25 o
   4   5   5         20.88         29.54         0.37 o
   5   5   5         54.63         48.99         0.58 o
 -11   6   5         26.15         21.90         0.30 o
 -10   6   5         98.42        102.07         1.26 o
  -9   6   5        175.58        171.37         2.09 o
  -8   6   5         17.65         27.28         0.45 o
  -7   6   5        524.76        514.08         6.13 o
  -6   6   5         44.96         40.39         0.51 o
  -5   6   5       1121.83       1093.36        11.51 o
  -4   6   5        250.85        239.05         2.26 o
  -3   6   5         50.17         47.38         0.47 o
  -2   6   5        181.78        177.28         1.69 o
  -1   6   5         27.51         29.51         0.33 o
   0   6   5        124.83        128.07         1.21 o
   1   6   5         66.92         65.39         0.77 o
   2   6   5         83.19         84.94         1.02 o
   3   6   5         35.48         40.29         0.44 o
   4   6   5         94.86         81.58         0.86 o
   5   6   5         12.20         11.38         0.18 o
   6   6   5          4.15          4.78         0.12 o
 -12   7   5         40.09         39.77         0.89 o
 -11   7   5         14.27         15.01         0.24 o
 -10   7   5         64.52         60.33         0.77 o
  -9   7   5         10.21         14.32         0.26 o
  -8   7   5         63.37         63.16         1.06 o
  -7   7   5        387.42        373.89         4.43 o
  -6   7   5        723.93        698.87         7.54 o
  -5   7   5        500.21        494.12         4.92 o
  -4   7   5        210.76        223.14         2.11 o
  -3   7   5         95.17         95.41         0.98 o
  -2   7   5        127.56        135.26         1.33 o
  -1   7   5        137.81        136.86         1.34 o
   0   7   5         42.76         43.49         0.45 o
   1   7   5         31.41         38.52         0.43 o
   2   7   5         48.84         46.35         0.51 o
   3   7   5         39.23         36.98         0.42 o
   4   7   5         74.51         84.21         0.91 o
   5   7   5         93.48        101.08         1.23 o
 -12   8   5         19.04         18.24         0.47 o
 -11   8   5          7.09          9.52         0.24 o
 -10   8   5         16.81         21.01         0.39 o
  -9   8   5         14.51         14.20         0.28 o
  -8   8   5         18.99         19.21         0.32 o
  -7   8   5        136.42        141.94         1.80 o
  -6   8   5        598.96        606.83         6.02 o
  -5   8   5        264.06        256.45         2.83 o
  -4   8   5          6.19          7.50         0.30 o
  -3   8   5        216.85        212.30         2.15 o
  -2   8   5         83.64         82.02         0.84 o
  -1   8   5         97.45         92.69         0.97 o
   0   8   5         51.82         51.15         0.56 o
   1   8   5         14.40         15.96         0.23 o
   2   8   5         49.27         50.85         0.54 o
   3   8   5          8.77          7.96         0.14 o
   4   8   5         29.52         30.96         0.40 o
 -12   9   5         35.06         30.97         0.60 o
 -11   9   5         11.89         15.69         0.36 o
 -10   9   5          4.45          5.48         0.18 o
  -9   9   5         77.27         65.92         0.99 o
  -8   9   5         33.38         35.78         0.54 o
  -7   9   5        175.99        186.06         2.17 o
  -6   9   5         29.39         35.12         0.46 o
  -5   9   5         70.76         62.55         0.71 o
  -4   9   5        105.08        105.76         1.16 o
  -3   9   5         27.37         27.77         0.37 o
  -2   9   5         26.62         26.47         0.34 o
  -1   9   5         16.05         13.90         0.22 o
   0   9   5          7.57          8.55         0.16 o
   1   9   5          3.63          5.79         0.13 o
   2   9   5         66.62         67.51         0.76 o
   3   9   5         64.13         52.40         0.68 o
 -11  10   5         10.00         11.39         0.29 o
 -10  10   5         82.44         76.93         1.23 o
  -9  10   5         51.10         49.51         0.91 o
  -8  10   5         62.92         61.42         0.92 o
  -7  10   5        110.80        111.47         1.32 o
  -6  10   5         75.10         75.04         0.91 o
  -5  10   5         40.58         43.24         0.50 o
  -4  10   5         73.03         71.82         0.83 o
  -3  10   5          5.68          4.26         0.13 o
  -2  10   5         44.39         48.23         0.56 o
  -1  10   5         56.25         56.42         0.64 o
   0  10   5        185.53        183.86         1.99 o
   1  10   5         59.63         64.45         0.72 o
 -11  11   5         31.71         26.56         0.87 o
 -10  11   5        156.43        150.43         3.14 o
  -9  11   5        186.01        176.30         2.95 o
  -8  11   5        197.55        196.32         2.66 o
  -7  11   5         75.92         83.73         1.09 o
  -6  11   5         15.09         12.41         0.21 o
  -5  11   5        111.12        112.84         1.31 o
  -4  11   5          1.55          3.45         0.11 o
  -3  11   5         54.36         56.97         0.68 o
  -2  11   5         25.40         24.96         0.32 o
  -1  11   5         51.70         52.10         0.61 o
   0  11   5         78.98         79.83         1.14 o
  -9  12   5         56.48         50.37         0.97 o
  -8  12   5          0.56          0.79         0.11 o
  -7  12   5          4.59          5.77         0.15 o
  -6  12   5         28.71         24.47         0.35 o
  -5  12   5         45.71         52.69         0.66 o
  -4  12   5         13.33         12.66         0.20 o
  -3  12   5         18.30         18.77         0.29 o
   0   0   6        162.69        171.02         2.74 o
  -1   1   6         85.37         79.92         0.86 o
   0   1   6        153.39        147.23         1.47 o
   1   1   6         87.76         82.52         0.87 o
  -3   2   6         77.86         66.03         0.69 o
  -2   2   6         19.77         18.45         0.26 o
  -1   2   6        263.94        254.83         2.56 o
   0   2   6         45.87         47.73         0.52 o
   1   2   6         34.82         35.94         0.40 o
   2   2   6         83.42         69.11         0.68 o
  -5   3   6        220.23        213.66         2.05 o
  -4   3   6         67.60         62.37         0.63 o
  -3   3   6        301.10        280.03         2.79 o
  -2   3   6         12.23         11.98         0.21 o
  -1   3   6        112.95        107.90         1.13 o
   0   3   6        240.59        243.34         2.44 o
   1   3   6         58.05         52.81         0.53 o
   2   3   6          0.50          1.07         0.08 o
   3   3   6        125.14        125.39         1.24 o
  -7   4   6          8.13         10.79         0.18 o
  -6   4   6        144.89        137.17         1.43 o
  -5   4   6        989.68        949.81         9.78 o
  -4   4   6        450.72        419.20         4.28 o
  -3   4   6        411.63        381.62         3.84 o
  -2   4   6        229.07        227.16         2.21 o
  -1   4   6        184.06        175.09         1.69 o
   0   4   6         48.27         44.19         0.46 o
   1   4   6         94.96         93.07         0.88 o
   2   4   6          5.14          7.54         0.13 o
   3   4   6         54.08         56.81         0.63 o
   4   4   6         18.63         15.75         0.24 o
  -9   5   6         11.66         14.25         0.24 o
  -8   5   6        186.87        192.64         2.45 o
  -7   5   6        174.19        171.70         2.16 o
  -6   5   6        826.69        784.38         8.83 o
  -5   5   6        118.63        112.43         1.40 o
  -4   5   6        564.02        562.21         5.82 o
  -3   5   6        129.17        114.78         1.23 o
  -2   5   6         57.37         52.74         0.56 o
  -1   5   6         34.09         33.50         0.36 o
   0   5   6          4.64          5.13         0.12 o
   1   5   6         70.62         63.27         0.66 o
   2   5   6        104.56        114.21         1.08 o
   3   5   6        266.59        259.40         2.65 o
   4   5   6         17.55         18.13         0.25 o
   5   5   6         16.63         16.71         0.25 o
 -11   6   6         10.61          9.73         0.18 o
 -10   6   6          6.23          5.53         0.18 o
  -9   6   6        114.02        107.93         1.46 o
  -8   6   6         79.38         79.52         1.16 o
  -7   6   6        145.80        158.45         2.22 o
  -6   6   6        124.75        128.91         1.62 o
  -5   6   6        258.10        258.89         2.87 o
  -4   6   6          1.94          4.75         0.17 o
  -3   6   6        112.82        102.64         1.12 o
  -2   6   6         20.55         21.45         0.26 o
  -1   6   6         46.62         40.68         0.44 o
   0   6   6        307.79        295.78         2.80 o
   1   6   6         40.95         34.54         0.38 o
   2   6   6         19.79         22.74         0.27 o
   3   6   6         54.05         55.18         0.60 o
   4   6   6         31.81         32.44         0.40 o
   5   6   6         17.76         18.67         0.28 o
 -11   7   6         34.54         34.30         0.53 o
 -10   7   6         54.77         50.53         0.81 o
  -9   7   6         57.39         61.15         0.91 o
  -8   7   6         28.40         28.16         0.50 o
  -7   7   6        141.91        139.21         1.85 o
  -6   7   6        162.73        164.03         2.08 o
  -5   7   6        225.52        215.53         3.39 o
  -4   7   6        148.08        139.78         1.76 o
  -3   7   6        109.14        110.56         1.12 o
  -2   7   6        265.14        261.66         2.65 o
  -1   7   6        137.46        126.63         1.42 o
   0   7   6          3.98          6.67         0.15 o
   1   7   6        155.12        149.97         1.54 o
   2   7   6         16.36         17.82         0.24 o
   3   7   6         19.82         28.78         0.34 o
   4   7   6         10.10          9.23         0.15 o
 -11   8   6         16.99         16.93         0.31 o
 -10   8   6         77.54         75.52         1.18 o
  -9   8   6         29.56         35.87         0.55 o
  -8   8   6          6.67          6.50         0.18 o
  -7   8   6        133.75        146.35         2.09 o
  -6   8   6         27.25         25.62         0.39 o
  -5   8   6        267.43        267.95         3.64 o
  -4   8   6          6.03          7.33         0.16 o
  -3   8   6         17.69         19.55         0.28 o
  -2   8   6         35.51         33.37         0.40 o
  -1   8   6        121.19        113.27         1.27 o
   0   8   6        153.02        159.10         1.67 o
   1   8   6         93.52        100.70         1.00 o
   2   8   6         61.27         65.02         0.70 o
   3   8   6          8.44          9.42         0.19 o
 -11   9   6         29.70         29.00         0.64 o
 -10   9   6         48.06         43.97         0.81 o
  -9   9   6         10.39         10.07         0.27 o
  -8   9   6         96.61         96.00         1.39 o
  -7   9   6         51.28         48.55         0.70 o
  -6   9   6          3.20          4.17         0.16 o
  -5   9   6        145.66        154.25         1.88 o
  -4   9   6         23.07         25.09         0.34 o
  -3   9   6         34.88         35.74         0.46 o
  -2   9   6        168.47        164.06         1.99 o
  -1   9   6          9.34         12.61         0.21 o
   0   9   6         47.79         56.74         0.62 o
   1   9   6          6.92          4.80         0.11 o
   2   9   6         18.02         16.86         0.26 o
 -10  10   6         54.41         58.54         1.41 o
  -9  10   6         22.73         19.09         0.52 o
  -8  10   6         60.90         56.15         1.27 o
  -7  10   6        127.12        116.86         1.71 o
  -6  10   6         26.32         28.44         0.47 o
  -5  10   6        129.06        140.90         1.72 o
  -4  10   6         21.40         21.36         0.29 o
  -3  10   6          8.52          8.63         0.17 o
  -2  10   6         18.44         17.73         0.25 o
  -1  10   6         20.31         20.75         0.27 o
   0  10   6         35.64         36.89         0.46 o
  -9  11   6          2.38          2.36         0.28 o
  -8  11   6         39.81         35.11         1.13 o
  -7  11   6         12.36         10.75         0.25 o
  -6  11   6         39.49         37.38         0.61 o
  -5  11   6         41.42         40.61         0.87 o
  -4  11   6         46.78         46.51         0.66 o
  -3  11   6         18.25         17.58         0.24 o
  -2  11   6          6.39          7.87         0.13 o
  -1   1   7        316.77        352.98         3.49 o
   0   1   7         64.66         65.06         0.68 o
   1   1   7        530.23        516.58         5.09 o
  -3   2   7        337.96        337.18         3.37 o
  -2   2   7          3.19          2.84         0.11 o
  -1   2   7          6.69         12.13         0.28 o
   0   2   7         63.75         66.03         0.69 o
   1   2   7        126.60        113.77         1.16 o
   2   2   7        266.65        256.29         2.81 o
  -5   3   7         98.34         96.94         1.05 o
  -4   3   7         21.28         32.71         0.42 o
  -3   3   7        263.68        259.62         3.23 o
  -2   3   7         77.06         86.91         1.13 o
  -1   3   7         62.26         54.81         0.67 o
   0   3   7        106.88        104.11         1.05 o
   1   3   7         59.23         54.88         0.62 o
   2   3   7        372.76        375.58         3.88 o
   3   3   7         10.44         12.69         0.37 o
  -7   4   7         34.31         38.87         0.62 o
  -6   4   7         72.16         72.08         0.90 o
  -5   4   7         30.92         33.63         0.41 o
  -4   4   7         29.45         29.80         0.49 o
  -3   4   7        594.63        586.25         5.97 o
  -2   4   7         71.92         78.74         1.08 o
  -1   4   7         50.02         50.73         0.53 o
   0   4   7         81.82         68.12         0.72 o
   1   4   7        305.03        288.28         3.08 o
   2   4   7        114.16        111.76         1.34 o
   3   4   7        161.65        167.00         2.12 o
   4   4   7         21.26         22.74         0.44 o
  -9   5   7         17.45         15.59         0.34 o
  -8   5   7         39.99         38.35         0.60 o
  -7   5   7         20.71         20.97         0.34 o
  -6   5   7         42.77         42.02         0.55 o
  -5   5   7        163.81        172.19         2.15 o
  -4   5   7        220.61        212.61         2.44 o
  -3   5   7         19.53         16.83         0.25 o
  -2   5   7        437.49        434.77         5.20 o
  -1   5   7         70.85         62.56         0.78 o
   0   5   7         52.74         41.80         0.48 o
   1   5   7        113.24        139.79         1.47 o
   2   5   7         22.94         23.62         0.32 o
   3   5   7        148.06        156.96         1.89 o
   4   5   7          4.50          5.15         0.15 o
   5   5   7          1.57          1.55         0.13 o
 -10   6   7         70.90         68.53         1.31 o
  -9   6   7          1.35          2.10         0.13 o
  -8   6   7         14.13         13.28         0.26 o
  -7   6   7         43.86         41.00         0.57 o
  -6   6   7         61.51         63.25         0.83 o
  -5   6   7         40.20         43.87         0.54 o
  -4   6   7         80.07         76.04         0.95 o
  -3   6   7         22.88         19.77         0.30 o
  -2   6   7        105.63         99.14         1.23 o
  -1   6   7        322.90        313.59         3.54 o
   0   6   7         40.43         39.98         0.44 o
   1   6   7        123.63        130.49         1.30 o
   2   6   7         44.84         47.33         0.63 o
   3   6   7         40.87         40.49         0.72 o
   4   6   7         26.69         26.66         0.43 o
 -10   7   7          9.77          8.44         0.18 o
  -9   7   7         29.35         27.18         0.43 o
  -8   7   7         20.58         19.60         0.34 o
  -7   7   7          7.31          7.83         0.20 o
  -6   7   7         25.35         25.65         0.38 o
  -5   7   7         67.55         71.06         0.98 o
  -4   7   7         98.92         93.44         1.22 o
  -3   7   7         85.25         85.22         1.18 o
  -2   7   7         20.92         20.74         0.34 o
  -1   7   7          1.05          2.25         0.10 o
   0   7   7         44.67         49.14         0.52 o
   1   7   7        128.18        122.27         1.58 o
   2   7   7         23.62         21.83         0.32 o
   3   7   7         68.39         64.95         1.27 o
 -10   8   7        165.62        155.93         6.13 o
  -9   8   7         25.01         22.14         0.38 o
  -8   8   7         34.85         33.17         0.55 o
  -7   8   7          7.01          8.14         0.19 o
  -6   8   7          6.28          6.32         0.17 o
  -5   8   7        148.19        156.91         2.44 o
  -4   8   7         21.69         20.39         0.39 o
  -3   8   7         57.64         55.70         0.84 o
  -2   8   7         10.62          8.85         0.18 o
  -1   8   7          4.01          3.36         0.10 o
   0   8   7         41.09         40.42         0.45 o
   1   8   7          0.37          0.54         0.08 o
   2   8   7        119.76        115.67         2.27 o
  -9   9   7         26.75         19.67         0.55 o
  -8   9   7         23.18         22.38         0.54 o
  -7   9   7         10.98         10.88         0.24 o
  -6   9   7         46.20         45.19         0.64 o
  -5   9   7        119.61        113.06         1.62 o
  -4   9   7         26.59         27.59         0.48 o
  -3   9   7         11.79         14.43         0.25 o
  -2   9   7         18.34         15.19         0.27 o
  -1   9   7         16.61         13.34         0.26 o
   0   9   7          1.93          1.17         0.10 o
  -8  10   7         63.87         62.08         1.34 o
  -7  10   7         18.03         16.47         0.30 o
  -6  10   7          1.65          1.37         0.10 o
  -5  10   7        223.35        211.51         3.14 o
  -4  10   7         11.11          9.65         0.21 o
  -3  10   7        111.92        115.91         1.61 o
  -2  10   7          5.66          7.78         0.16 o
  -1   1   8          4.86          5.31         0.13 o
   0   1   8        147.60        147.33         1.61 o
   1   1   8        195.90        188.13         2.05 o
  -3   2   8        111.01        106.90         1.20 o
  -2   2   8        505.41        544.37         5.89 o
  -1   2   8        262.37        269.56         2.88 o
   0   2   8        238.33        251.50         2.54 o
   1   2   8         42.26         49.01         0.53 o
   2   2   8        114.21        104.89         1.25 o
  -5   3   8        156.25        159.49         1.88 o
  -4   3   8        109.34        120.94         1.37 o
  -3   3   8        109.76        113.48         1.28 o
  -2   3   8         78.72         81.40         0.95 o
  -1   3   8         85.72         88.21         0.98 o
   0   3   8        367.63        382.30         3.72 o
   1   3   8        144.35        150.77         1.59 o
   2   3   8         48.79         54.68         0.63 o
   3   3   8         78.67         87.37         1.25 o
  -7   4   8         32.37         30.49         0.53 o
  -6   4   8         34.07         31.67         0.46 o
  -5   4   8         71.98         73.36         0.91 o
  -4   4   8          5.30          5.77         0.14 o
  -3   4   8         89.31         95.88         1.09 o
  -2   4   8        104.14        100.65         1.12 o
  -1   4   8        178.77        196.44         2.22 o
   0   4   8         67.84         71.32         0.78 o
   1   4   8        240.70        245.49         2.65 o
   2   4   8         36.55         37.24         0.48 o
   3   4   8         33.81         29.77         0.51 o
   4   4   8          1.25          2.80         0.12 o
  -9   5   8         55.83         63.62         1.01 o
  -8   5   8         47.85         50.65         0.95 o
  -7   5   8         25.71         27.70         0.46 o
  -6   5   8         17.31         17.93         0.28 o
  -5   5   8         47.87         44.17         0.56 o
  -4   5   8         43.03         40.07         0.52 o
  -3   5   8         40.85         41.87         0.51 o
  -2   5   8          9.70         10.96         0.24 o
  -1   5   8          4.02          5.92         0.15 o
   0   5   8         91.32        101.17         1.13 o
   1   5   8         17.33         18.21         0.27 o
   2   5   8         33.80         30.61         0.42 o
   3   5   8          6.18          6.36         0.18 o
   4   5   8         52.47         60.49         1.02 o
  -9   6   8          9.76         11.67         0.27 o
  -8   6   8          7.80          6.04         0.17 o
  -7   6   8         26.67         29.96         0.46 o
  -6   6   8         50.45         51.27         0.70 o
  -5   6   8        157.90        155.73         2.32 o
  -4   6   8          1.40          2.43         0.13 o
  -3   6   8         30.20         28.24         0.40 o
  -2   6   8          5.64          6.90         0.19 o
  -1   6   8         73.89         70.85         0.85 o
   0   6   8         69.37         65.59         0.81 o
   1   6   8          8.49          9.08         0.21 o
   2   6   8         49.68         49.62         0.79 o
   3   6   8         26.22         29.27         0.63 o
  -8   7   8         63.88         70.69         1.35 o
  -7   7   8         11.94         13.42         0.26 o
  -6   7   8         17.04         16.87         0.31 o
  -5   7   8         38.85         39.58         0.53 o
  -4   7   8         55.11         54.91         0.88 o
  -3   7   8         31.41         26.67         0.42 o
  -2   7   8          4.68          5.95         0.16 o
  -1   7   8        112.42        109.31         1.67 o
   0   7   8          6.33          5.94         0.16 o
   1   7   8        113.10        105.60         1.86 o
  -7   8   8         32.37         30.91         0.90 o
  -6   8   8         40.93         42.68         0.98 o
  -5   8   8         55.92         56.70         0.82 o
  -4   8   8         77.33         82.91         1.23 o
  -3   8   8          7.29          6.91         0.17 o
  -2   8   8         50.95         46.55         0.80 o
  -1   8   8         82.78         83.48         1.35 o
  -6   9   8         11.63         15.80         0.43 o
  -5   9   8         48.25         55.19         0.91 o
  -4   9   8          1.33          2.42         0.11 o
  -3   9   8         33.67         39.47         0.71 o
   0   0   9        249.86        267.99         5.15 o
  -1   1   9        135.88        136.82         1.54 o
   0   1   9        111.02        113.64         1.29 o
   1   1   9         24.89         24.15         0.32 o
  -3   2   9        161.35        152.81         1.67 o
  -2   2   9         52.95         52.03         0.61 o
  -1   2   9        119.09        126.47         1.48 o
   0   2   9         14.26         15.15         0.27 o
   1   2   9        112.42        109.60         1.24 o
   2   2   9        162.45        170.56         1.93 o
  -5   3   9        186.37        185.05         2.07 o
  -4   3   9         75.26         71.70         0.82 o
  -3   3   9         70.85         72.99         0.82 o
  -2   3   9          7.19          8.85         0.17 o
  -1   3   9         47.71         42.58         0.51 o
   0   3   9         37.32         37.67         0.53 o
   1   3   9         34.83         35.88         0.45 o
   2   3   9         18.25         19.95         0.28 o
   3   3   9         60.62         58.59         0.84 o
  -7   4   9        234.09        238.69         6.53 o
  -6   4   9        139.86        144.19         2.13 o
  -5   4   9         77.73         83.73         1.04 o
  -4   4   9         42.09         39.63         0.48 o
  -3   4   9         21.54         21.04         0.28 o
  -2   4   9         21.55         21.31         0.29 o
  -1   4   9         80.42         79.48         0.91 o
   0   4   9         58.47         53.79         0.66 o
   1   4   9         17.46         18.88         0.32 o
   2   4   9          8.59          6.20         0.22 o
   3   4   9        158.73        161.76         6.54 o
  -6   5   9          2.44          1.78         0.12 o
  -5   5   9         18.20         17.04         0.33 o
  -4   5   9         31.62         34.32         0.51 o
  -3   5   9          4.38          5.31         0.14 o
  -2   5   9        210.63        206.43         2.65 o
  -1   5   9         21.90         21.80         0.33 o
   0   5   9          7.39          6.48         0.15 o
   1   5   9         19.74         18.79         0.31 o
  -6   6   9         14.94         14.85         0.32 o
  -5   6   9         18.26         19.96         0.36 o
  -4   6   9         16.94         19.39         0.35 o
  -3   6   9          6.20          6.15         0.24 o
  -2   6   9         12.15         10.76         0.24 o
  -1   6   9         50.08         49.59         0.83 o
   0   6   9         20.43         17.14         0.39 o
  -4   7   9         38.75         46.90         0.84 o
  -3   7   9          9.30         10.40         0.24 o
  -1   1  10         25.72         24.97         0.34 o
   0   1  10         53.24         54.19         0.65 o
   1   1  10         28.00         28.17         0.39 o
  -3   2  10         19.97         20.25         0.31 o
  -2   2  10         48.07         50.41         0.61 o
  -1   2  10        100.92         95.41         1.17 o
   0   2  10         13.04         16.77         0.26 o
   1   2  10        106.38         99.30         1.58 o
  -3   3  10          0.84          1.42         0.10 o
  -2   3  10         14.19         12.08         0.21 o
  -1   3  10         86.25         85.79         1.27 o
   0   3  10         50.27         54.19         0.96 o
                                                
