# Supplementary material for: Use of intensity quotients and differences in absolute structure refinement
Source: Acta Crystallogr B Struct Sci Cryst Eng Mater. 2013 May 17;69(Pt 3):249–59. doi: 10.1107/S2052519213010014 (PMC3661305; doi:10.1107/S2052519213010014)
Supplement: Supplementary file 3 [file b-69-00249-sup3.zip › TWA18A_B.fcf]

#
# h,k,l, Fc-squared, Fo-squared, sigma(Fo-squared), status flag
#
data_TWA18A_B
_shelx_title ' TWA18a in P2(1)2(1)2(1)'
_shelx_refln_list_code          4
_shelx_F_calc_maximum       80.98
_exptl_crystal_F_000       552.00
_reflns_d_resolution_high  0.8302

loop_
 _space_group_symop_operation_xyz
 'x, y, z'
 '-x+1/2, -y, z+1/2'
 '-x, y+1/2, -z+1/2'
 'x+1/2, -y+1/2, -z'

_cell_length_a     8.6950
_cell_length_b    10.1140
_cell_length_c    15.5440
_cell_angle_alpha  90.000
_cell_angle_beta   90.000
_cell_angle_gamma  90.000

_shelx_F_squared_multiplier     1.000

loop_
 _refln_index_h
 _refln_index_k
 _refln_index_l
 _refln_F_squared_calc
 _refln_F_squared_meas
 _refln_F_squared_sigma
 _refln_observed_status
   2   0   0       2277.41       2021.63        43.07 o
   4   0   0        907.81        862.52        20.61 o
   6   0   0         16.86         11.32         0.23 o
   8   0   0        429.84        407.50         6.87 o
  10   0   0          1.80          2.59         0.19 o
   1   1   0        757.27        695.96        10.68 o
   2   1   0       4225.31       3945.96        91.00 o
   3   1   0        462.13        466.43         7.36 o
   4   1   0        182.08        175.71         2.80 o
   5   1   0          1.61          2.08         0.10 o
   6   1   0        101.56         97.73         0.78 o
   7   1   0         19.15         21.64         0.25 o
   8   1   0        223.20        224.26         2.55 o
   9   1   0         21.74         24.90         0.40 o
  10   1   0          0.24          0.46         0.16 o
   0   2   0         72.80         55.51         1.22 o
   1   2   0         11.96         13.03         0.28 o
   2   2   0       1460.48       1258.32        21.25 o
   3   2   0        152.63        157.32         2.50 o
   4   2   0        217.81        232.44         3.67 o
   5   2   0          2.22          2.59         0.09 o
   6   2   0       1213.55       1117.13         9.19 o
   7   2   0       1364.19       1248.42        10.58 o
   8   2   0        393.58        389.03         4.45 o
   9   2   0         25.56         30.94         0.37 o
  10   2   0          2.20          1.12         0.11 o
   1   3   0         93.40         94.59         1.45 o
   2   3   0         18.24         16.45         0.41 o
   3   3   0         80.43         93.01         1.60 o
   4   3   0        142.90        126.75         1.43 o
   5   3   0         14.22         17.12         0.21 o
   6   3   0        270.76        246.08         2.02 o
   7   3   0         40.21         39.50         0.39 o
   8   3   0        171.58        169.54         1.58 o
   9   3   0        545.20        535.69         5.65 o
  10   3   0        112.41        110.18         1.74 o
   0   4   0       1098.49       1084.90        26.23 o
   1   4   0          2.73          5.36         0.20 o
   2   4   0        640.20        669.03        10.96 o
   3   4   0       1153.51       1149.91        21.80 o
   4   4   0          6.42          7.41         0.12 o
   5   4   0        219.39        212.95         1.57 o
   6   4   0         43.97         42.58         0.39 o
   7   4   0          0.11          0.14         0.10 o
   8   4   0        182.45        183.97         1.71 o
   9   4   0        146.24        145.68         1.49 o
   1   5   0         17.53         16.90         0.43 o
   2   5   0         14.10         17.76         0.31 o
   3   5   0          8.55          9.25         0.13 o
   4   5   0         74.38         68.42         0.56 o
   5   5   0          1.47          1.19         0.09 o
   6   5   0          4.14          4.34         0.11 o
   7   5   0        256.63        278.94         2.56 o
   8   5   0        160.67        164.30         1.62 o
   9   5   0         14.39         11.20         0.19 o
   0   6   0         70.47         84.23         1.03 o
   1   6   0       1419.44       1315.14        10.41 o
   2   6   0        589.43        611.30         4.73 o
   3   6   0        279.38        265.82         2.07 o
   4   6   0        447.89        471.85         3.66 o
   5   6   0         38.65         47.18         0.41 o
   6   6   0          6.26          4.86         0.12 o
   7   6   0          7.71          8.50         0.17 o
   8   6   0          9.80          9.00         0.19 o
   9   6   0         38.96         28.30         0.46 o
   1   7   0         95.87        100.32         0.83 o
   2   7   0        683.21        669.79         5.32 o
   3   7   0        207.45        215.73         1.74 o
   4   7   0         81.93         86.27         0.71 o
   5   7   0         44.27         45.37         0.46 o
   6   7   0        237.79        260.04         2.26 o
   7   7   0         52.52         52.63         0.53 o
   8   7   0         39.88         35.80         0.43 o
   0   8   0        125.19        130.64         1.54 o
   1   8   0         44.86         40.21         0.41 o
   2   8   0         61.05         58.19         0.54 o
   3   8   0        937.88        895.34         7.71 o
   4   8   0         21.87         20.09         0.25 o
   5   8   0         62.67         52.47         0.51 o
   6   8   0         94.48         94.41         0.87 o
   7   8   0         63.41         69.99         0.70 o
   1   9   0        204.39        208.15         1.84 o
   2   9   0        217.55        222.55         2.12 o
   3   9   0         43.84         45.35         0.52 o
   4   9   0        226.48        226.13         2.19 o
   5   9   0        221.32        210.45         1.99 o
   6   9   0         55.48         48.42         0.50 o
   7   9   0          4.55          4.02         0.17 o
   0  10   0         36.12         37.82         0.70 o
   1  10   0         21.06         19.32         0.31 o
   2  10   0        138.21        140.30         1.61 o
   3  10   0          0.00         -0.02         0.14 o
   4  10   0          4.01          7.20         0.19 o
   5  10   0         13.61         15.38         0.25 o
   1  11   0        109.93        106.44         1.60 o
   2  11   0         45.35         47.89         0.80 o
   3  11   0        119.47        118.17         1.83 o
   4  11   0         37.19         31.57         0.54 o
   1   0   1       1850.23       1652.80        25.94 o
   2   0   1        350.24        309.71         4.65 o
   3   0   1        178.35        188.76         2.84 o
   4   0   1        212.45        249.82         3.93 o
   5   0   1        778.83        671.74         9.59 o
   6   0   1         57.43         52.62         0.45 o
   7   0   1         30.73         32.08         0.34 o
   8   0   1         50.34         51.03         0.72 o
   9   0   1         46.99         50.89         0.59 o
  10   0   1         94.59         99.52         1.23 o
 -10   1   1         20.39         24.47         0.38 o
  -9   1   1          0.30          0.76         0.12 o
  -8   1   1        209.63        214.84         2.93 o
  -7   1   1        372.87        370.56         3.22 o
  -6   1   1        330.06        302.78         2.44 o
  -5   1   1        996.70       1003.02        14.13 o
  -4   1   1        677.28        713.02        11.27 o
  -3   1   1        459.84        452.66         7.16 o
  -2   1   1        948.09        837.49        13.73 o
  -1   1   1       1239.67       1086.25        17.13 o
   0   1   1        955.11        851.62        12.95 o
   1   1   1       1243.54       1082.98        16.59 o
   2   1   1        952.90        861.67        13.28 o
   3   1   1        458.99        451.72         7.16 o
   4   1   1        681.03        704.41        11.65 o
   5   1   1        995.80        999.80        11.87 o
   6   1   1        330.23        305.57         2.36 o
   7   1   1        372.96        370.18         3.18 o
   8   1   1        210.15        215.30         2.44 o
   9   1   1          0.32          0.82         0.12 o
  10   1   1         20.62         24.61         0.35 o
 -10   2   1         45.81         47.75         0.72 o
  -9   2   1         69.23         65.92         0.71 o
  -8   2   1         12.50         14.48         0.24 o
  -7   2   1        147.96        150.85         1.24 o
  -6   2   1         22.98         20.00         0.22 o
  -5   2   1        350.11        340.66         2.97 o
  -4   2   1        274.19        300.40         4.73 o
  -3   2   1        159.71        161.83         2.57 o
  -2   2   1        597.68        575.18         9.80 o
  -1   2   1        480.57        465.77         7.83 o
   0   2   1        483.16        476.69         7.30 o
   1   2   1        481.05        458.59         7.36 o
   2   2   1        599.41        578.03         9.06 o
   3   2   1        161.11        160.96         2.69 o
   4   2   1        274.51        301.75         5.24 o
   5   2   1        349.18        342.77         3.04 o
   6   2   1         22.82         20.10         0.21 o
   7   2   1        148.82        150.38         1.28 o
   8   2   1         12.41         13.91         0.22 o
   9   2   1         69.11         66.10         0.74 o
  10   2   1         45.27         46.68         0.64 o
 -10   3   1         72.51         68.40         1.18 o
  -9   3   1        309.16        326.13         3.45 o
  -8   3   1          3.41          3.20         0.13 o
  -7   3   1         91.36         91.06         0.78 o
  -6   3   1        139.23        141.49         1.13 o
  -5   3   1        284.49        293.82         2.19 o
  -4   3   1         41.50         45.34         0.51 o
  -3   3   1         42.45         47.64         0.94 o
  -2   3   1        121.22        111.17         1.85 o
  -1   3   1        285.41        282.51         4.42 o
   0   3   1       1189.35       1054.72        17.03 o
   1   3   1        288.27        287.47         4.25 o
   2   3   1        119.51        110.44         1.79 o
   3   3   1         43.16         48.12         0.94 o
   4   3   1         41.22         45.01         0.54 o
   5   3   1        283.61        291.37         2.21 o
   6   3   1        138.41        141.39         1.14 o
   7   3   1         92.47         92.51         0.84 o
   8   3   1          3.26          3.07         0.11 o
   9   3   1        308.21        327.77         3.43 o
  10   3   1         72.05         67.48         1.22 o
  -9   4   1        100.38        106.60         1.15 o
  -8   4   1        281.92        288.86         2.65 o
  -7   4   1        165.96        166.80         1.43 o
  -6   4   1         38.03         40.18         0.36 o
  -5   4   1        538.62        504.42         3.83 o
  -4   4   1         42.51         51.08         0.42 o
  -3   4   1        405.55        480.85         8.65 o
  -2   4   1        947.22        990.11        16.67 o
  -1   4   1         94.68         99.00         1.60 o
   0   4   1        115.74        132.72         2.03 o
   1   4   1         94.32         98.88         1.53 o
   2   4   1        943.25        994.36        15.93 o
   3   4   1        403.50        466.09         8.59 o
   4   4   1         42.20         50.61         0.41 o
   5   4   1        538.97        505.37         3.73 o
   6   4   1         37.51         39.05         0.35 o
   7   4   1        165.01        167.31         1.75 o
   8   4   1        281.82        286.53         2.73 o
   9   4   1         99.68        106.51         1.11 o
  -9   5   1         11.43         12.34         0.21 o
  -8   5   1        145.18        148.99         1.45 o
  -7   5   1         45.59         41.91         0.43 o
  -6   5   1        226.42        233.94         1.79 o
  -5   5   1          3.62          3.55         0.09 o
  -4   5   1          1.12          2.25         0.10 o
  -3   5   1          2.05          3.03         0.08 o
  -2   5   1        319.27        339.47         4.18 o
  -1   5   1        114.92        118.98         2.03 o
   0   5   1         36.46         39.68         0.73 o
   1   5   1        113.27        119.74         1.78 o
   2   5   1        321.44        349.17         3.93 o
   3   5   1          1.77          2.84         0.08 o
   4   5   1          1.23          2.38         0.08 o
   5   5   1          3.60          3.32         0.10 o
   6   5   1        228.25        234.39         1.84 o
   7   5   1         46.29         42.01         0.45 o
   8   5   1        145.77        152.62         1.45 o
   9   5   1         11.35         12.17         0.20 o
  -9   6   1         82.30         87.35         1.41 o
  -8   6   1        187.33        186.24         1.89 o
  -7   6   1        106.84        110.36         1.00 o
  -6   6   1         24.30         24.58         0.26 o
  -5   6   1        176.59        188.65         1.49 o
  -4   6   1          3.71          4.71         0.11 o
  -3   6   1        188.59        196.27         1.50 o
  -2   6   1        936.44        904.71         7.17 o
  -1   6   1        261.39        252.71         1.98 o
   0   6   1       1019.37        987.43         8.09 o
   1   6   1        261.52        251.68         1.97 o
   2   6   1        937.93        914.41         8.81 o
   3   6   1        187.58        192.99         1.53 o
   4   6   1          4.02          4.96         0.10 o
   5   6   1        175.12        185.77         1.44 o
   6   6   1         24.73         24.68         0.26 o
   7   6   1        105.76        108.35         1.05 o
   8   6   1        188.37        185.90         1.77 o
   9   6   1         82.49         88.76         1.52 o
  -8   7   1         13.17         17.12         0.24 o
  -7   7   1        162.66        166.13         1.68 o
  -6   7   1        175.53        184.36         1.54 o
  -5   7   1        329.80        326.23         3.24 o
  -4   7   1        216.05        207.90         1.82 o
  -3   7   1         85.03         86.68         0.71 o
  -2   7   1        158.24        160.91         1.28 o
  -1   7   1         71.46         72.64         0.60 o
   0   7   1        117.61        117.55         0.96 o
   1   7   1         71.00         71.90         0.61 o
   2   7   1        159.43        161.61         1.31 o
   3   7   1         86.44         87.65         0.72 o
   4   7   1        215.90        204.15         1.62 o
   5   7   1        330.13        326.71         3.31 o
   6   7   1        176.17        185.12         1.61 o
   7   7   1        162.23        164.59         1.57 o
   8   7   1         12.99         16.57         0.22 o
  -7   8   1         21.25         21.22         0.26 o
  -6   8   1        151.15        153.17         1.32 o
  -5   8   1         82.64         83.69         0.75 o
  -4   8   1         19.25         19.39         0.25 o
  -3   8   1        110.36        117.25         1.05 o
  -2   8   1        524.62        524.61         4.26 o
  -1   8   1        129.12        133.98         1.14 o
   0   8   1        254.02        274.46         2.23 o
   1   8   1        128.72        131.61         1.12 o
   2   8   1        524.13        527.55         4.64 o
   3   8   1        110.81        117.21         1.03 o
   4   8   1         18.83         18.62         0.24 o
   5   8   1         82.53         82.61         0.77 o
   6   8   1        150.91        149.26         1.39 o
   7   8   1         21.11         21.09         0.28 o
  -6   9   1         72.04         70.62         0.69 o
  -5   9   1        391.05        400.47         3.74 o
  -4   9   1         52.32         53.83         0.56 o
  -3   9   1        415.46        422.37         4.15 o
  -2   9   1         76.72         77.76         0.74 o
  -1   9   1        136.30        134.24         1.26 o
   0   9   1        232.65        238.97         2.36 o
   1   9   1        137.90        135.15         1.31 o
   2   9   1         76.75         77.64         0.87 o
   3   9   1        416.09        415.49         4.16 o
   4   9   1         52.26         53.58         0.59 o
   5   9   1        391.84        395.96         3.96 o
   6   9   1         71.95         70.66         0.73 o
  -5  10   1         33.82         35.51         0.41 o
  -4  10   1         21.44         19.88         0.28 o
  -3  10   1         14.83         16.50         0.26 o
  -2  10   1        369.39        374.34         4.03 o
  -1  10   1        439.95        450.93         4.83 o
   0  10   1        208.65        199.50         2.29 o
   1  10   1        439.53        445.46         5.29 o
   2  10   1        366.36        376.63         4.66 o
   3  10   1         15.04         16.66         0.33 o
   4  10   1         21.78         20.78         0.32 o
   5  10   1         33.65         35.61         0.50 o
  -4  11   1         15.11         15.28         0.32 o
  -3  11   1         36.46         35.49         0.56 o
  -2  11   1         48.73         48.36         0.66 o
  -1  11   1         10.79          9.73         0.22 o
   0  11   1        640.41        628.96         8.90 o
   1  11   1         10.59          9.57         0.42 o
   2  11   1         47.90         48.46         0.74 o
   3  11   1         36.23         36.20         0.62 o
   4  11   1         15.38         15.39         0.34 o
   0   0   2          0.32          0.61         0.13 o
   2   0   2       6557.48       5704.52       296.58 o
   3   0   2         71.59         87.12         1.35 o
   4   0   2          0.04          0.38         0.18 o
   5   0   2        173.70        169.88         1.59 o
   6   0   2         29.54         27.58         0.27 o
   7   0   2        244.32        245.58         2.10 o
   8   0   2        459.28        462.11         4.64 o
   9   0   2         14.10         15.79         0.26 o
  10   0   2          5.96          6.32         0.19 o
 -10   1   2         81.16         86.03         1.10 o
  -9   1   2         43.22         40.24         0.49 o
  -8   1   2        268.15        263.83         2.72 o
  -7   1   2        343.82        345.03         2.92 o
  -6   1   2         19.13         18.05         0.22 o
  -5   1   2         38.73         46.17         0.42 o
  -4   1   2        582.04        615.31         9.71 o
  -3   1   2         86.03         94.40         1.53 o
  -2   1   2       1855.51       1706.17        25.86 o
   0   1   2       1115.78       1014.36        16.09 o
   2   1   2       1858.94       1705.68        27.42 o
   3   1   2         87.15         95.84         1.55 o
   4   1   2        582.84        631.46        10.15 o
   5   1   2         38.79         46.01         0.46 o
   6   1   2         19.48         18.76         0.20 o
   7   1   2        344.15        344.03         2.74 o
   8   1   2        269.92        265.35         2.60 o
   9   1   2         43.23         41.30         0.51 o
  10   1   2         79.98         83.68         1.11 o
 -10   2   2         21.59         23.56         0.38 o
  -9   2   2         26.96         24.39         0.33 o
  -8   2   2        208.52        211.48         2.42 o
  -7   2   2        516.66        504.83         4.30 o
  -6   2   2        114.42        124.42         1.02 o
  -5   2   2         88.57         81.32         0.62 o
  -4   2   2        909.51        912.22        14.56 o
  -3   2   2        702.96        741.15        11.83 o
  -2   2   2        626.51        590.43         9.44 o
  -1   2   2       3903.51       3659.36        83.40 o
   1   2   2       3912.26       3711.85        67.46 o
   2   2   2        624.30        586.35        10.06 o
   3   2   2        700.67        735.25        12.65 o
   4   2   2        907.85        911.70        16.15 o
   5   2   2         88.39         83.24         0.67 o
   6   2   2        116.10        126.60         1.00 o
   7   2   2        516.53        504.88         4.07 o
   8   2   2        207.14        207.88         1.89 o
   9   2   2         26.36         23.22         0.33 o
  10   2   2         21.60         23.97         0.59 o
 -10   3   2         42.78         41.86         0.75 o
  -9   3   2         12.33         15.10         0.24 o
  -8   3   2        424.32        412.03         3.96 o
  -7   3   2        676.71        671.06         5.52 o
  -6   3   2         40.18         42.28         0.38 o
  -5   3   2        554.64        536.62         4.44 o
  -4   3   2        260.66        266.24         2.34 o
  -3   3   2        195.97        213.73         3.69 o
  -2   3   2        655.72        666.04        10.63 o
  -1   3   2        398.81        391.87         6.70 o
   0   3   2        170.04        169.06         2.55 o
   1   3   2        397.46        389.53         6.05 o
   2   3   2        655.97        674.87        12.64 o
   3   3   2        192.85        208.42         3.70 o
   4   3   2        260.91        268.63         2.97 o
   5   3   2        551.38        528.64         4.12 o
   6   3   2         40.07         42.04         0.40 o
   7   3   2        674.41        664.40         5.70 o
   8   3   2        424.08        416.71         3.81 o
   9   3   2         12.15         14.21         0.22 o
  10   3   2         42.72         41.18         0.87 o
  -9   4   2         61.48         57.90         0.64 o
  -8   4   2         28.84         30.24         0.36 o
  -7   4   2        265.84        256.76         2.68 o
  -6   4   2        631.94        601.63         4.52 o
  -5   4   2         98.13         97.46         0.76 o
  -4   4   2        299.00        302.10         2.24 o
  -3   4   2         78.41         80.22         1.50 o
  -2   4   2         73.07         72.79         1.29 o
  -1   4   2        483.69        529.35         9.01 o
   0   4   2         28.56         17.47         0.38 o
   1   4   2        486.35        522.04         7.48 o
   2   4   2         73.88         74.70         1.32 o
   3   4   2         77.75         80.33         1.53 o
   4   4   2        295.90        299.44         2.25 o
   5   4   2         97.86         96.46         0.74 o
   6   4   2        635.76        604.80         4.91 o
   7   4   2        266.52        259.27         2.65 o
   8   4   2         28.17         29.44         0.33 o
   9   4   2         61.04         56.60         0.69 o
  -9   5   2        183.29        189.67         2.25 o
  -8   5   2         42.40         45.46         0.50 o
  -7   5   2        172.57        176.85         1.59 o
  -6   5   2         13.97         13.55         0.19 o
  -5   5   2        408.93        404.60         3.17 o
  -4   5   2         18.58         17.69         0.19 o
  -3   5   2         68.07         70.89         0.55 o
  -2   5   2        794.49        785.72         8.95 o
  -1   5   2        241.70        248.02         4.35 o
   0   5   2         10.24         14.65         0.41 o
   1   5   2        242.61        249.54         3.76 o
   2   5   2        789.11        811.25         9.55 o
   3   5   2         67.87         70.70         0.58 o
   4   5   2         18.57         17.55         0.19 o
   5   5   2        409.79        402.28         3.01 o
   6   5   2         13.69         13.24         0.19 o
   7   5   2        171.97        176.16         1.63 o
   8   5   2         42.69         45.71         0.46 o
   9   5   2        183.34        184.70         2.05 o
  -9   6   2         78.55         71.78         1.46 o
  -8   6   2         44.59         42.94         0.48 o
  -7   6   2         16.77         17.24         0.24 o
  -6   6   2        217.01        216.23         1.81 o
  -5   6   2         29.95         33.50         0.32 o
  -4   6   2        136.25        136.21         1.09 o
  -3   6   2        333.32        334.36         2.51 o
  -2   6   2        113.31        119.67         0.97 o
  -1   6   2        815.71        823.33         6.76 o
   0   6   2          1.64          1.18         0.08 o
   1   6   2        817.24        843.14         8.10 o
   2   6   2        113.20        120.16         0.94 o
   3   6   2        333.96        340.96         2.65 o
   4   6   2        136.27        137.30         1.05 o
   5   6   2         30.08         32.89         0.32 o
   6   6   2        218.76        211.30         2.23 o
   7   6   2         16.91         17.38         0.24 o
   8   6   2         44.41         43.42         0.44 o
   9   6   2         79.22         72.76         1.37 o
  -8   7   2         18.36         16.60         0.25 o
  -7   7   2         39.89         40.22         0.40 o
  -6   7   2         78.06         75.08         0.67 o
  -5   7   2        489.36        471.93         4.30 o
  -4   7   2         41.10         34.28         0.34 o
  -3   7   2         29.50         30.73         0.30 o
  -2   7   2        141.79        144.72         1.16 o
  -1   7   2         29.32         32.30         0.31 o
   0   7   2          1.14          1.32         0.11 o
   1   7   2         29.51         32.28         0.31 o
   2   7   2        142.56        144.48         1.19 o
   3   7   2         29.85         30.96         0.31 o
   4   7   2         40.79         33.92         0.33 o
   5   7   2        487.23        466.47         4.16 o
   6   7   2         78.24         75.36         0.70 o
   7   7   2         39.65         40.04         0.41 o
   8   7   2         18.71         17.34         0.24 o
  -7   8   2         17.84         18.11         0.25 o
  -6   8   2         30.59         28.63         0.33 o
  -5   8   2         73.88         68.29         0.65 o
  -4   8   2         98.57        100.00         1.10 o
  -3   8   2        230.80        241.45         2.23 o
  -2   8   2        438.04        446.91         3.54 o
  -1   8   2        353.45        358.96         2.99 o
   0   8   2         28.13         32.60         0.33 o
   1   8   2        353.79        358.55         3.10 o
   2   8   2        436.92        445.73         4.26 o
   3   8   2        231.82        243.61         2.17 o
   4   8   2         99.76        100.88         0.95 o
   5   8   2         74.74         68.16         0.68 o
   6   8   2         31.62         29.12         0.35 o
   7   8   2         17.97         18.30         0.23 o
  -6   9   2         47.74         53.44         0.53 o
  -5   9   2        353.96        352.19         3.29 o
  -4   9   2         47.93         48.33         0.51 o
  -3   9   2         53.89         56.78         0.61 o
  -2   9   2          3.01          2.72         0.14 o
  -1   9   2        117.22        119.57         1.18 o
   0   9   2         27.88         23.96         0.34 o
   1   9   2        117.14        117.86         1.67 o
   2   9   2          2.94          3.20         0.22 o
   3   9   2         55.09         57.80         0.68 o
   4   9   2         47.80         47.03         0.59 o
   5   9   2        354.59        350.73         3.50 o
   6   9   2         47.98         51.15         0.80 o
  -5  10   2        208.96        201.62         2.08 o
  -4  10   2        116.47        114.45         1.17 o
  -3  10   2         59.84         60.64         0.66 o
  -2  10   2        120.81        117.67         1.20 o
  -1  10   2         11.96         10.56         0.22 o
   0  10   2         30.70         29.00         0.45 o
   1  10   2         12.06         10.79         0.30 o
   2  10   2        119.90        117.95         1.60 o
   3  10   2         60.16         62.27         0.87 o
   4  10   2        117.78        116.16         1.46 o
   5  10   2        208.65        201.61         2.85 o
  -4  11   2         69.92         66.23         1.15 o
  -3  11   2         44.31         43.39         0.62 o
  -2  11   2         67.73         61.59         0.82 o
  -1  11   2         77.70         76.92         0.96 o
   0  11   2         11.25         10.90         0.27 o
   1  11   2         77.84         79.31         1.16 o
   2  11   2         67.46         62.81         0.93 o
   3  11   2         43.91         44.00         0.67 o
   4  11   2         70.25         67.44         1.15 o
   1   0   3        401.25        377.37         5.73 o
   2   0   3         85.50         97.41         1.56 o
   3   0   3         15.43         14.50         0.34 o
   4   0   3       1059.03       1075.46        19.42 o
   5   0   3         17.88         27.27         0.31 o
   6   0   3         99.12         81.50         0.68 o
   7   0   3        107.72         91.28         0.80 o
   8   0   3          9.16          7.08         0.17 o
   9   0   3        140.59        131.98         1.48 o
  10   0   3          0.77          1.04         0.14 o
 -10   1   3        171.21        164.33         2.24 o
  -9   1   3          5.10          6.43         0.17 o
  -8   1   3        215.63        213.92         2.20 o
  -7   1   3        409.91        412.43         3.67 o
  -6   1   3         44.63         45.09         0.40 o
  -5   1   3        190.30        218.55         1.84 o
  -4   1   3        259.92        278.83         4.37 o
  -3   1   3       2393.35       2296.59        35.33 o
  -2   1   3         79.12         68.12         1.06 o
  -1   1   3        921.21        861.11        14.73 o
   0   1   3       4470.51       4256.52       211.34 o
   1   1   3        925.35        868.04        13.36 o
   2   1   3         78.75         68.26         1.12 o
   3   1   3       2398.08       2342.92        39.15 o
   4   1   3        260.14        276.96         4.83 o
   5   1   3        191.62        216.91         1.68 o
   6   1   3         44.56         45.65         0.38 o
   7   1   3        407.90        406.61         3.28 o
   8   1   3        214.68        212.05         2.10 o
   9   1   3          5.07          6.32         0.16 o
  10   1   3        172.46        167.56         2.41 o
 -10   2   3          7.27          7.83         0.19 o
  -9   2   3          3.48          3.54         0.14 o
  -8   2   3         25.11         24.55         0.31 o
  -7   2   3        166.22        159.23         1.63 o
  -6   2   3        133.02        126.36         1.04 o
  -5   2   3         45.52         49.79         0.42 o
  -4   2   3        869.33        904.24        15.33 o
  -3   2   3          2.20          4.37         0.23 o
  -2   2   3       2601.96       2605.09        43.08 o
   0   2   3       5620.98       5392.88       159.38 o
   2   2   3       2599.34       2591.32        43.81 o
   3   2   3          2.16          3.97         0.23 o
   4   2   3        866.27        931.30        17.08 o
   5   2   3         45.17         49.72         0.43 o
   6   2   3        133.92        128.33         1.02 o
   7   2   3        167.97        160.68         1.31 o
   8   2   3         24.97         23.54         0.29 o
   9   2   3          3.27          2.99         0.17 o
  10   2   3          7.35          8.20         0.29 o
 -10   3   3         82.65         77.20         1.67 o
  -9   3   3         39.65         37.89         0.49 o
  -8   3   3         37.55         39.34         0.45 o
  -7   3   3         21.48         21.07         0.26 o
  -6   3   3          7.84          8.67         0.15 o
  -5   3   3        433.23        433.36         3.25 o
  -4   3   3        223.14        245.21         1.98 o
  -3   3   3        525.84        592.44        10.18 o
  -2   3   3         73.73         72.87         1.34 o
  -1   3   3        214.20        208.94         3.64 o
   0   3   3       1174.69       1110.20        18.01 o
   1   3   3        214.72        210.24         3.16 o
   2   3   3         74.28         73.12         1.29 o
   3   3   3        527.53        599.93        10.33 o
   4   3   3        223.80        246.10         2.35 o
   5   3   3        433.49        437.38         3.41 o
   6   3   3          7.88          8.85         0.15 o
   7   3   3         21.53         20.23         0.24 o
   8   3   3         36.48         38.71         0.39 o
   9   3   3         39.50         36.94         0.43 o
  10   3   3         81.76         75.17         3.05 o
  -9   4   3          7.76          8.99         0.20 o
  -8   4   3         90.51         92.24         0.94 o
  -7   4   3        473.93        453.86         3.82 o
  -6   4   3        213.86        222.69         1.69 o
  -5   4   3        325.63        310.18         2.28 o
  -4   4   3         21.41         19.96         0.20 o
  -3   4   3        910.96        894.85         8.72 o
  -2   4   3        182.11        214.12         3.72 o
  -1   4   3        417.33        448.95         8.79 o
   0   4   3       2029.99       2187.68        36.91 o
   1   4   3        421.50        447.35         6.40 o
   2   4   3        180.47        213.48         3.58 o
   3   4   3        908.04        918.22        10.34 o
   4   4   3         21.17         19.89         0.22 o
   5   4   3        325.91        307.19         2.29 o
   6   4   3        215.38        219.42         1.78 o
   7   4   3        472.51        451.21         3.53 o
   8   4   3         89.55         91.54         0.85 o
   9   4   3          7.42          8.15         0.16 o
  -9   5   3        116.79        111.25         1.53 o
  -8   5   3         93.37         94.98         0.97 o
  -7   5   3         94.02         95.63         0.94 o
  -6   5   3         15.58         16.82         0.20 o
  -5   5   3        134.36        138.41         1.03 o
  -4   5   3        129.80        132.13         1.00 o
  -3   5   3        311.23        328.21         2.42 o
  -2   5   3        369.34        356.89         2.90 o
  -1   5   3       1035.22       1104.16        20.44 o
   0   5   3         11.49         10.16         0.38 o
   1   5   3       1036.59       1072.43        14.87 o
   2   5   3        368.78        360.26         3.09 o
   3   5   3        311.52        327.79         2.49 o
   4   5   3        130.56        131.26         1.00 o
   5   5   3        131.77        135.01         1.04 o
   6   5   3         15.45         16.66         0.23 o
   7   5   3         95.04         95.83         0.88 o
   8   5   3         93.51         95.76         0.93 o
   9   5   3        116.55        111.73         1.44 o
  -8   6   3         29.93         29.25         0.34 o
  -7   6   3          2.72          2.18         0.12 o
  -6   6   3        162.90        159.52         1.34 o
  -5   6   3         22.75         25.62         0.26 o
  -4   6   3        538.94        543.68         4.13 o
  -3   6   3        117.99        108.74         0.84 o
  -2   6   3         83.70         71.70         0.59 o
  -1   6   3          9.92          8.27         0.13 o
   0   6   3        918.94        883.91         7.18 o
   1   6   3          9.89          8.23         0.13 o
   2   6   3         84.73         71.97         0.59 o
   3   6   3        118.87        109.85         0.89 o
   4   6   3        538.02        546.97         4.15 o
   5   6   3         22.49         24.86         0.26 o
   6   6   3        164.08        160.17         1.44 o
   7   6   3          2.90          2.11         0.13 o
   8   6   3         30.55         29.72         0.32 o
  -8   7   3          5.92          6.17         0.15 o
  -7   7   3         13.58         15.89         0.30 o
  -6   7   3        851.78        830.31         7.30 o
  -5   7   3        113.50        118.74         1.41 o
  -4   7   3         55.58         52.51         0.51 o
  -3   7   3        153.09        155.22         1.24 o
  -2   7   3        330.28        355.96         2.83 o
  -1   7   3         96.47         94.17         0.80 o
   0   7   3        167.45        175.77         1.37 o
   1   7   3         97.69         93.53         0.81 o
   2   7   3        330.34        353.21         2.89 o
   3   7   3        154.04        155.94         1.34 o
   4   7   3         56.21         52.82         0.50 o
   5   7   3        114.86        119.66         1.03 o
   6   7   3        853.17        821.75         7.44 o
   7   7   3         13.46         15.69         0.22 o
   8   7   3          6.07          6.14         0.14 o
  -7   8   3         25.10         23.95         0.30 o
  -6   8   3        232.01        250.07         2.20 o
  -5   8   3        182.08        177.41         1.63 o
  -4   8   3         30.65         31.18         0.36 o
  -3   8   3        159.53        161.54         1.45 o
  -2   8   3        552.76        534.00         4.40 o
  -1   8   3         17.51         17.58         0.24 o
   0   8   3          0.21          0.12         0.11 o
   1   8   3         18.14         17.93         0.26 o
   2   8   3        552.39        537.07         5.68 o
   3   8   3        160.96        162.38         1.51 o
   4   8   3         31.10         31.44         0.38 o
   5   8   3        181.98        174.49         1.78 o
   6   8   3        231.16        242.38         2.47 o
   7   8   3         25.00         23.03         0.27 o
  -6   9   3         27.31         26.93         0.29 o
  -5   9   3         24.66         24.51         0.29 o
  -4   9   3        270.60        286.94         2.69 o
  -3   9   3        136.42        144.00         1.43 o
  -2   9   3        242.54        252.50         2.32 o
  -1   9   3         46.85         49.40         0.52 o
   0   9   3       1341.34       1276.61        12.58 o
   1   9   3         46.73         49.16         0.86 o
   2   9   3        243.48        257.96         3.19 o
   3   9   3        136.77        144.95         1.84 o
   4   9   3        270.46        280.78         3.06 o
   5   9   3         24.47         24.07         0.30 o
   6   9   3         26.87         25.16         0.39 o
  -5  10   3         36.11         39.00         0.42 o
  -4  10   3        234.58        237.57         2.31 o
  -3  10   3         48.39         46.74         0.54 o
  -2  10   3         63.41         61.53         0.69 o
  -1  10   3        181.59        180.96         1.90 o
   0  10   3        172.41        175.37         2.00 o
   1  10   3        179.73        181.42         2.42 o
   2  10   3         63.59         62.29         0.89 o
   3  10   3         47.63         47.01         0.69 o
   4  10   3        235.29        240.89         3.15 o
   5  10   3         35.64         36.92         0.68 o
  -4  11   3         32.34         29.69         0.55 o
  -3  11   3        155.65        146.82         1.95 o
  -2  11   3         50.81         52.61         0.63 o
  -1  11   3         30.64         29.52         0.38 o
   0  11   3          9.73          9.94         0.34 o
   1  11   3         30.73         30.54         0.52 o
   2  11   3         50.43         53.06         0.80 o
   3  11   3        154.48        146.28         2.25 o
   4  11   3         31.69         29.38         0.61 o
   1   0   4         25.06         33.45         0.57 o
   2   0   4        249.85        257.43         4.02 o
   3   0   4       2605.36       2606.89        41.60 o
   4   0   4       2029.41       2106.12        33.97 o
   5   0   4        833.71        769.07         7.14 o
   6   0   4        110.15        121.85         0.97 o
   7   0   4        358.19        357.36         2.99 o
   8   0   4        180.13        170.76         1.76 o
   9   0   4         50.48         54.38         0.64 o
  10   0   4        153.20        158.63         2.48 o
 -10   1   4         16.64         17.32         0.32 o
  -9   1   4        128.68        141.85         1.65 o
  -8   1   4        226.42        245.36         2.58 o
  -7   1   4        117.02        125.66         1.24 o
  -6   1   4        184.83        175.00         1.45 o
  -5   1   4         65.77         66.82         0.56 o
  -4   1   4        101.52        100.68         1.99 o
  -3   1   4        124.28        125.58         1.91 o
  -2   1   4        191.58        190.05         3.01 o
  -1   1   4       2623.92       2477.54        39.18 o
   0   1   4       3451.41       3410.20        55.71 o
   1   1   4       2616.65       2463.52        37.06 o
   2   1   4        192.82        193.79         2.89 o
   3   1   4        123.23        123.36         2.09 o
   4   1   4        102.49        104.34         1.62 o
   5   1   4         65.49         66.63         0.52 o
   6   1   4        185.64        177.77         1.35 o
   7   1   4        116.26        124.53         1.03 o
   8   1   4        225.16        238.01         2.23 o
   9   1   4        128.30        139.89         1.57 o
  10   1   4         16.46         17.09         0.35 o
 -10   2   4        129.10        139.15         2.67 o
  -9   2   4        146.30        149.75         1.61 o
  -8   2   4        237.38        239.97         2.63 o
  -7   2   4        436.66        408.82         3.62 o
  -6   2   4        174.00        169.75         1.37 o
  -5   2   4        203.45        193.07         1.46 o
  -4   2   4         38.82         32.80         0.35 o
  -3   2   4       1152.96       1195.50        21.81 o
  -2   2   4       1155.02       1066.11        17.53 o
  -1   2   4       2318.67       2238.52        34.37 o
   0   2   4        602.64        579.63         9.33 o
   1   2   4       2315.33       2289.27        37.75 o
   2   2   4       1152.73       1102.54        18.75 o
   3   2   4       1149.03       1207.23        19.47 o
   4   2   4         38.60         33.31         0.36 o
   5   2   4        200.76        191.47         1.60 o
   6   2   4        175.22        170.10         1.34 o
   7   2   4        435.26        412.86         3.22 o
   8   2   4        235.76        231.49         2.10 o
   9   2   4        145.46        148.32         1.58 o
  10   2   4        129.30        140.10         3.19 o
  -9   3   4         69.81         64.89         0.78 o
  -8   3   4        118.84        119.68         1.21 o
  -7   3   4         97.87         94.13         0.87 o
  -6   3   4        259.46        246.41         2.00 o
  -5   3   4         83.14         86.49         0.67 o
  -4   3   4        327.20        323.63         2.37 o
  -3   3   4         64.84         68.13         1.29 o
  -2   3   4        280.53        316.32         5.11 o
  -1   3   4       1290.30       1238.65        19.78 o
   0   3   4         84.12         94.99         1.54 o
   1   3   4       1287.11       1219.76        20.99 o
   2   3   4        279.26        311.85         5.47 o
   3   3   4         64.99         68.28         1.31 o
   4   3   4        327.85        323.54         2.89 o
   5   3   4         82.39         86.03         0.71 o
   6   3   4        257.86        251.39         1.99 o
   7   3   4         97.57         94.58         0.88 o
   8   3   4        119.75        120.04         1.09 o
   9   3   4         69.60         62.53         0.74 o
  -9   4   4         28.68         28.66         0.40 o
  -8   4   4         22.93         23.85         0.36 o
  -7   4   4         84.02         80.14         0.78 o
  -6   4   4        739.34        729.54         5.82 o
  -5   4   4        116.65        117.73         0.88 o
  -4   4   4        155.05        156.85         1.19 o
  -3   4   4          1.48          1.47         0.08 o
  -2   4   4        263.44        322.93         5.51 o
  -1   4   4        486.58        553.53         9.03 o
   0   4   4        439.84        441.90         7.21 o
   1   4   4        488.68        560.99         8.66 o
   2   4   4        262.48        314.31         5.28 o
   3   4   4          1.36          1.14         0.08 o
   4   4   4        154.09        153.51         1.16 o
   5   4   4        116.15        117.33         0.96 o
   6   4   4        739.15        722.30         6.07 o
   7   4   4         85.03         80.95         0.73 o
   8   4   4         23.20         24.04         0.29 o
   9   4   4         28.77         27.67         0.49 o
  -9   5   4         57.77         63.75         0.90 o
  -8   5   4          3.90          3.94         0.13 o
  -7   5   4         27.96         26.99         0.32 o
  -6   5   4         50.80         46.90         0.42 o
  -5   5   4          4.20          7.26         0.13 o
  -4   5   4         17.43         16.23         0.19 o
  -3   5   4        142.38        139.51         1.07 o
  -2   5   4         45.62         44.93         0.39 o
  -1   5   4        324.20        358.75         2.98 o
   0   5   4        146.23        182.52         2.27 o
   1   5   4        322.21        359.06         3.36 o
   2   5   4         46.09         45.31         0.40 o
   3   5   4        142.32        140.73         1.14 o
   4   5   4         17.39         16.28         0.19 o
   5   5   4          4.16          6.92         0.12 o
   6   5   4         50.59         47.43         0.48 o
   7   5   4         28.39         28.03         0.32 o
   8   5   4          3.81          3.67         0.11 o
   9   5   4         57.92         64.47         0.97 o
  -8   6   4         23.23         24.01         0.31 o
  -7   6   4         98.60        103.87         1.02 o
  -6   6   4         81.35         92.77         0.80 o
  -5   6   4        402.10        378.01         2.85 o
  -4   6   4        181.29        186.90         1.42 o
  -3   6   4          9.27         10.61         0.17 o
  -2   6   4         60.81         71.13         0.57 o
  -1   6   4        167.20        185.29         1.49 o
   0   6   4        447.67        448.25         3.36 o
   1   6   4        165.76        182.19         1.41 o
   2   6   4         60.58         70.83         0.60 o
   3   6   4          9.13         10.58         0.26 o
   4   6   4        180.98        187.49         1.51 o
   5   6   4        403.73        378.77         3.01 o
   6   6   4         81.56         94.47         0.94 o
   7   6   4         98.64        103.73         0.94 o
   8   6   4         23.25         24.30         0.29 o
  -8   7   4         72.82         71.99         1.00 o
  -7   7   4         31.88         35.02         0.38 o
  -6   7   4         30.10         28.65         0.31 o
  -5   7   4        136.47        140.54         1.17 o
  -4   7   4        140.54        133.90         1.09 o
  -3   7   4        164.09        169.02         1.32 o
  -2   7   4        110.51        116.73         0.94 o
  -1   7   4         89.99         89.11         0.76 o
   0   7   4          2.20          3.97         0.10 o
   1   7   4         91.97         90.04         0.76 o
   2   7   4        111.41        115.21         0.98 o
   3   7   4        163.38        166.91         1.42 o
   4   7   4        142.19        133.69         1.20 o
   5   7   4        136.64        138.95         1.33 o
   6   7   4         29.88         27.18         0.33 o
   7   7   4         31.81         35.36         0.39 o
   8   7   4         73.63         72.62         0.81 o
  -7   8   4          3.38          4.08         0.12 o
  -6   8   4         24.51         24.47         0.28 o
  -5   8   4         56.99         54.21         0.54 o
  -4   8   4         18.39         17.11         0.24 o
  -3   8   4        139.10        134.92         1.39 o
  -2   8   4        248.83        256.41         2.14 o
  -1   8   4        450.69        454.29         3.84 o
   0   8   4        529.14        518.38         4.15 o
   1   8   4        449.40        442.56         4.11 o
   2   8   4        247.79        252.55         2.74 o
   3   8   4        138.20        133.27         1.41 o
   4   8   4         18.79         17.24         0.25 o
   5   8   4         56.71         51.95         0.54 o
   6   8   4         24.26         23.12         0.30 o
   7   8   4          3.35          3.92         0.11 o
  -6   9   4         86.55         85.93         0.82 o
  -5   9   4         56.16         58.59         0.58 o
  -4   9   4         29.90         28.74         0.32 o
  -3   9   4         10.45          8.74         0.18 o
  -2   9   4        365.79        378.87         3.48 o
  -1   9   4         59.22         58.13         0.60 o
   0   9   4         96.95         91.66         1.18 o
   1   9   4         59.20         59.22         0.81 o
   2   9   4        367.10        387.79         5.04 o
   3   9   4         10.27          8.85         0.24 o
   4   9   4         29.06         26.85         0.41 o
   5   9   4         56.92         56.44         0.64 o
   6   9   4         86.83         84.35         0.99 o
  -5  10   4         22.76         28.05         0.33 o
  -4  10   4        101.72        100.05         0.99 o
  -3  10   4         45.08         46.27         0.52 o
  -2  10   4        159.37        145.41         1.49 o
  -1  10   4        111.91        117.04         1.25 o
   0  10   4         77.54         72.95         0.92 o
   1  10   4        111.08        118.35         1.73 o
   2  10   4        159.94        150.94         1.99 o
   3  10   4         45.26         47.92         0.74 o
   4  10   4        101.23         98.73         1.44 o
   5  10   4         22.25         26.01         0.47 o
  -3  11   4         66.11         63.60         0.83 o
  -2  11   4         29.44         27.93         0.37 o
  -1  11   4         12.42         12.32         0.23 o
   0  11   4          9.81          8.55         0.30 o
   1  11   4         11.85         12.09         0.31 o
   2  11   4         29.42         27.78         0.52 o
   3  11   4         66.39         64.74         1.13 o
   1   0   5         90.31         93.02         1.43 o
   2   0   5          6.42          4.53         0.20 o
   3   0   5       1290.25       1282.03        20.88 o
   4   0   5        933.29        880.87        12.44 o
   5   0   5        106.53        104.84         0.87 o
   6   0   5          7.03          4.55         0.10 o
   7   0   5        522.58        510.04         4.26 o
   8   0   5        291.96        289.78         2.85 o
   9   0   5         10.95          8.78         0.20 o
  10   0   5          2.05          4.02         0.18 o
 -10   1   5         12.26         10.95         0.32 o
  -9   1   5        108.64        101.97         1.14 o
  -8   1   5        198.91        193.10         2.06 o
  -7   1   5        435.42        422.50         3.90 o
  -6   1   5        292.62        310.10         2.45 o
  -5   1   5        470.64        475.69         4.03 o
  -4   1   5        547.54        578.94         8.72 o
  -3   1   5       3057.28       3039.83        46.45 o
  -2   1   5         21.35         27.33         0.53 o
  -1   1   5       1983.98       1896.77        30.30 o
   0   1   5        642.59        574.88         9.19 o
   1   1   5       1979.34       1874.08        28.68 o
   2   1   5         21.47         26.93         0.51 o
   3   1   5       3049.30       3066.36        48.76 o
   4   1   5        550.52        583.28         7.72 o
   5   1   5        471.22        480.49         3.57 o
   6   1   5        290.35        308.60         2.34 o
   7   1   5        435.38        422.39         3.28 o
   8   1   5        198.63        190.45         1.83 o
   9   1   5        107.89        100.13         1.42 o
  10   1   5         12.39         12.04         0.40 o
  -9   2   5         32.93         30.17         0.41 o
  -8   2   5         27.34         23.61         0.35 o
  -7   2   5         19.79         14.30         0.25 o
  -6   2   5         71.10         73.73         0.68 o
  -5   2   5        170.66        162.08         1.26 o
  -4   2   5         18.32         17.85         0.21 o
  -3   2   5        859.94        893.91        15.79 o
  -2   2   5        836.95        795.85        13.97 o
  -1   2   5         98.50        132.27         2.14 o
   0   2   5        523.73        561.90         8.81 o
   1   2   5         98.83        136.00         2.23 o
   2   2   5        837.81        791.12        12.73 o
   3   2   5        856.97        887.32        14.88 o
   4   2   5         17.70         17.69         0.22 o
   5   2   5        171.74        168.17         1.30 o
   6   2   5         70.61         73.80         0.60 o
   7   2   5         19.57         14.25         0.19 o
   8   2   5         27.74         23.00         0.28 o
   9   2   5         32.98         29.71         0.40 o
  -9   3   5         50.24         50.40         0.63 o
  -8   3   5         78.54         80.15         0.92 o
  -7   3   5        174.00        170.90         2.01 o
  -6   3   5         35.26         35.97         0.35 o
  -5   3   5         81.21         82.95         0.66 o
  -4   3   5        247.98        254.11         1.85 o
  -3   3   5        615.49        571.38         8.19 o
  -2   3   5       1080.18       1105.72        18.52 o
  -1   3   5       4820.62       5070.79        84.40 o
   0   3   5       1778.86       1822.89        30.95 o
   1   3   5       4809.63       5169.94        93.39 o
   2   3   5       1077.91       1103.69        19.80 o
   3   3   5        620.63        582.19         8.01 o
   4   3   5        248.13        255.36         2.27 o
   5   3   5         80.66         81.56         0.68 o
   6   3   5         35.51         36.53         0.34 o
   7   3   5        172.57        170.34         1.47 o
   8   3   5         78.50         78.62         0.76 o
   9   3   5         50.27         49.84         0.77 o
  -9   4   5         15.34         15.42         0.26 o
  -8   4   5         42.28         46.93         0.55 o
  -7   4   5         12.16         13.52         0.23 o
  -6   4   5         62.48         60.20         0.56 o
  -5   4   5          2.04          2.39         0.11 o
  -4   4   5        107.29         99.25         0.75 o
  -3   4   5        106.65        118.82         0.87 o
  -2   4   5        491.38        518.52         5.16 o
  -1   4   5       2188.93       2381.85        40.67 o
   0   4   5         66.26         67.00         1.43 o
   1   4   5       2188.33       2436.54        45.63 o
   2   4   5        493.49        524.73         5.12 o
   3   4   5        106.53        117.66         0.93 o
   4   4   5        107.52         99.93         0.85 o
   5   4   5          2.09          2.18         0.09 o
   6   4   5         62.13         61.17         0.54 o
   7   4   5         12.08         13.68         0.20 o
   8   4   5         42.17         46.04         0.48 o
   9   4   5         15.41         14.79         0.36 o
  -9   5   5         45.73         50.98         0.84 o
  -8   5   5          2.42          3.77         0.13 o
  -7   5   5        248.70        238.71         2.18 o
  -6   5   5        662.44        618.97         4.96 o
  -5   5   5         87.09         87.42         0.69 o
  -4   5   5         18.25         21.21         0.23 o
  -3   5   5         77.40         76.30         0.59 o
  -2   5   5        489.16        502.33         3.75 o
  -1   5   5        326.62        327.76         2.51 o
   0   5   5         70.77         74.06         0.63 o
   1   5   5        324.72        325.22         2.59 o
   2   5   5        489.41        510.50         3.93 o
   3   5   5         77.09         75.26         0.61 o
   4   5   5         17.47         19.63         0.22 o
   5   5   5         86.84         86.95         0.77 o
   6   5   5        658.73        615.26         5.39 o
   7   5   5        250.76        245.10         2.22 o
   8   5   5          2.27          3.73         0.12 o
   9   5   5         46.07         53.00         1.00 o
  -8   6   5         67.26         62.39         0.98 o
  -7   6   5        232.76        230.08         2.20 o
  -6   6   5         23.38         20.04         0.24 o
  -5   6   5       1322.11       1218.73         9.94 o
  -4   6   5         34.81         34.79         0.34 o
  -3   6   5        158.50        167.79         1.30 o
  -2   6   5         93.99         99.62         0.79 o
  -1   6   5         76.70         82.18         0.68 o
   0   6   5          1.21          1.16         0.08 o
   1   6   5         77.33         82.82         0.69 o
   2   6   5         93.89         99.32         0.81 o
   3   6   5        159.50        166.25         1.39 o
   4   6   5         34.80         34.08         0.34 o
   5   6   5       1329.39       1221.57        10.11 o
   6   6   5         23.25         19.92         0.27 o
   7   6   5        234.72        231.45         2.18 o
   8   6   5         67.44         64.82         0.67 o
  -8   7   5         18.59         18.33         0.39 o
  -7   7   5          1.37          1.93         0.12 o
  -6   7   5        149.14        145.94         1.32 o
  -5   7   5         90.48         92.14         0.81 o
  -4   7   5        217.69        222.62         1.80 o
  -3   7   5         23.25         23.62         0.25 o
  -2   7   5        145.48        150.88         1.22 o
  -1   7   5         46.78         41.04         0.37 o
   0   7   5         61.79         54.12         0.46 o
   1   7   5         45.91         39.65         0.38 o
   2   7   5        146.86        151.56         1.27 o
   3   7   5         23.05         22.83         0.28 o
   4   7   5        219.47        224.05         1.83 o
   5   7   5         90.57         90.54         0.84 o
   6   7   5        149.70        147.14         1.49 o
   7   7   5          1.40          2.07         0.10 o
   8   7   5         18.89         18.74         0.36 o
  -7   8   5         70.04         69.32         0.78 o
  -6   8   5         48.89         50.05         0.51 o
  -5   8   5         10.76         10.68         0.19 o
  -4   8   5         30.54         32.21         0.36 o
  -3   8   5         88.34         86.43         0.75 o
  -2   8   5        129.53        134.48         1.16 o
  -1   8   5        185.07        178.00         1.48 o
   0   8   5          0.02          0.03         0.10 o
   1   8   5        184.42        175.15         1.61 o
   2   8   5        130.08        131.11         1.33 o
   3   8   5         87.91         83.54         0.85 o
   4   8   5         30.40         31.43         0.37 o
   5   8   5         10.41          9.91         0.18 o
   6   8   5         49.64         49.57         0.55 o
   7   8   5         69.36         69.09         0.84 o
  -6   9   5        179.82        172.96         1.89 o
  -5   9   5         58.54         60.31         0.61 o
  -4   9   5          3.28          4.39         0.13 o
  -3   9   5        124.26        122.53         1.14 o
  -2   9   5        191.87        200.60         1.85 o
  -1   9   5         38.67         39.84         0.43 o
   0   9   5          8.33          6.08         0.16 o
   1   9   5         39.33         40.46         0.59 o
   2   9   5        191.88        205.47         2.70 o
   3   9   5        123.81        121.33         1.48 o
   4   9   5          3.28          4.20         0.13 o
   5   9   5         58.26         56.87         0.62 o
   6   9   5        178.90        172.01         2.46 o
  -5  10   5          8.58          9.93         0.16 o
  -4  10   5        132.98        140.82         1.37 o
  -3  10   5          4.07          5.10         0.14 o
  -2  10   5         74.57         72.49         0.75 o
  -1  10   5         19.39         19.47         0.29 o
   0  10   5         11.53         11.75         0.27 o
   1  10   5         19.50         19.09         0.42 o
   2  10   5         75.11         75.03         1.03 o
   3  10   5          4.10          5.01         0.21 o
   4  10   5        132.82        137.93         2.15 o
   5  10   5          8.81          9.79         0.30 o
  -3  11   5         12.96         12.01         0.23 o
  -2  11   5        135.18        138.63         1.74 o
  -1  11   5        100.77         99.07         1.26 o
   0  11   5        179.07        173.58         2.48 o
   1  11   5        101.13        100.85         1.58 o
   2  11   5        134.26        138.88         2.14 o
   3  11   5         12.67         11.61         0.32 o
   0   0   6       1351.60       1248.64        27.29 o
   1   0   6        689.82        677.85        10.30 o
   2   0   6        109.43        112.92         1.82 o
   3   0   6       1022.64       1068.71        17.28 o
   4   0   6         33.84         34.04         0.32 o
   5   0   6        543.75        533.92         4.09 o
   6   0   6         42.27         48.15         0.43 o
   7   0   6         39.06         29.52         0.31 o
   8   0   6         14.87         18.00         0.26 o
   9   0   6          1.56          1.73         0.13 o
  -9   1   6         10.80         11.18         0.22 o
  -8   1   6         97.26        102.94         1.09 o
  -7   1   6        132.98        132.50         1.22 o
  -6   1   6        232.38        221.71         1.81 o
  -5   1   6         19.76         16.71         0.20 o
  -4   1   6        343.48        309.80         2.82 o
  -3   1   6        151.30        149.35         2.41 o
  -2   1   6         99.66        119.11         1.88 o
  -1   1   6        153.01        173.52         2.70 o
   0   1   6       1261.75       1243.63        22.34 o
   1   1   6        152.35        166.66         2.81 o
   2   1   6         99.97        113.73         1.95 o
   3   1   6        151.32        152.28         2.42 o
   4   1   6        344.38        314.65         2.45 o
   5   1   6         19.96         16.40         0.18 o
   6   1   6        232.70        226.00         1.75 o
   7   1   6        131.67        130.81         1.50 o
   8   1   6         96.84        104.46         1.08 o
   9   1   6         11.32         11.08         0.21 o
  -9   2   6         66.61         70.92         0.84 o
  -8   2   6         21.92         23.41         0.32 o
  -7   2   6         89.82         93.59         1.22 o
  -6   2   6        300.04        295.80         2.49 o
  -5   2   6        129.73        131.53         1.06 o
  -4   2   6         56.56         50.04         0.42 o
  -3   2   6        962.36        879.20        13.15 o
  -2   2   6        661.73        728.14        11.87 o
  -1   2   6         15.53         13.82         0.38 o
   0   2   6         26.25         18.65         0.42 o
   1   2   6         14.94         13.10         0.38 o
   2   2   6        662.57        712.58        11.80 o
   3   2   6        960.51        876.97        12.74 o
   4   2   6         55.10         50.57         0.43 o
   5   2   6        128.04        131.86         1.03 o
   6   2   6        297.22        298.62         2.31 o
   7   2   6         89.25         94.19         0.93 o
   8   2   6         21.73         22.51         0.32 o
   9   2   6         65.80         68.79         1.03 o
  -9   3   6         12.72         14.05         0.24 o
  -8   3   6         18.11         17.13         0.29 o
  -7   3   6         32.23         31.54         0.41 o
  -6   3   6        216.55        217.42         1.79 o
  -5   3   6        196.66        189.62         1.49 o
  -4   3   6        155.24        138.88         1.04 o
  -3   3   6        422.43        408.25         2.93 o
  -2   3   6       1445.93       1474.42        26.41 o
  -1   3   6        874.53        871.87        14.73 o
   0   3   6          2.34          1.55         0.21 o
   1   3   6        876.88        898.01        15.32 o
   2   3   6       1444.36       1472.51        26.38 o
   3   3   6        423.02        415.17         3.31 o
   4   3   6        153.99        139.78         1.13 o
   5   3   6        196.44        193.89         1.53 o
   6   3   6        214.78        220.17         1.69 o
   7   3   6         32.24         31.66         0.33 o
   8   3   6         18.52         17.16         0.28 o
   9   3   6         12.78         14.20         0.31 o
  -9   4   6         55.69         58.42         0.82 o
  -8   4   6        119.53        117.97         1.34 o
  -7   4   6        114.33        120.54         1.22 o
  -6   4   6        119.78        122.65         1.08 o
  -5   4   6        730.35        710.93         5.44 o
  -4   4   6        588.99        582.10         4.44 o
  -3   4   6        422.02        424.28         3.01 o
  -2   4   6         30.37         32.36         0.28 o
  -1   4   6        549.73        522.63         4.85 o
   0   4   6         24.17         26.60         0.32 o
   1   4   6        552.41        525.90         5.33 o
   2   4   6         31.11         32.71         0.29 o
   3   4   6        422.65        423.16         3.13 o
   4   4   6        589.39        582.71         4.54 o
   5   4   6        731.56        713.49         5.80 o
   6   4   6        119.64        122.69         1.20 o
   7   4   6        113.81        122.15         1.17 o
   8   4   6        119.82        117.70         1.17 o
   9   4   6         55.65         59.59         0.95 o
  -8   5   6         22.43         22.19         0.33 o
  -7   5   6         18.07         22.44         0.33 o
  -6   5   6         87.27         88.10         0.80 o
  -5   5   6        933.34        936.93         7.51 o
  -4   5   6        160.74        157.59         1.24 o
  -3   5   6        116.77        122.21         0.93 o
  -2   5   6        118.10        115.47         0.87 o
  -1   5   6        192.00        208.67         1.55 o
   0   5   6        359.78        362.44         2.73 o
   1   5   6        191.10        208.81         1.65 o
   2   5   6        118.93        115.22         0.89 o
   3   5   6        117.52        121.37         0.93 o
   4   5   6        161.83        156.44         1.20 o
   5   5   6        934.70        934.87         7.99 o
   6   5   6         86.63         88.65         0.87 o
   7   5   6         18.52         23.63         0.29 o
   8   5   6         22.80         22.59         0.28 o
  -8   6   6         47.89         52.54         0.71 o
  -7   6   6          3.20          3.78         0.12 o
  -6   6   6        161.36        166.16         1.43 o
  -5   6   6         57.58         56.13         0.55 o
  -4   6   6        135.03        136.92         1.11 o
  -3   6   6        177.77        180.39         1.41 o
  -2   6   6        108.33         90.15         0.70 o
  -1   6   6        457.08        449.82         3.41 o
   0   6   6          7.53          6.68         0.15 o
   1   6   6        454.72        450.85         3.52 o
   2   6   6        110.16         91.73         0.76 o
   3   6   6        178.77        177.43         1.42 o
   4   6   6        135.58        134.79         1.10 o
   5   6   6         57.70         56.08         0.61 o
   6   6   6        161.53        167.25         1.59 o
   7   6   6          3.39          4.07         0.12 o
   8   6   6         47.53         52.47         0.57 o
  -7   7   6          5.46          5.50         0.14 o
  -6   7   6         11.66          9.51         0.18 o
  -5   7   6         44.13         40.31         0.40 o
  -4   7   6          9.82          9.71         0.17 o
  -3   7   6        598.40        592.14         4.86 o
  -2   7   6        562.93        553.68         4.52 o
  -1   7   6        483.86        479.83         3.91 o
   0   7   6        276.88        257.18         1.99 o
   1   7   6        484.47        479.93         3.82 o
   2   7   6        564.08        550.76         4.65 o
   3   7   6        597.52        596.18         4.96 o
   4   7   6          9.54          9.40         0.17 o
   5   7   6         44.93         40.05         0.41 o
   6   7   6         11.57          9.03         0.19 o
   7   7   6          5.35          5.55         0.13 o
  -7   8   6         14.94         15.57         0.26 o
  -6   8   6         79.62         74.96         0.75 o
  -5   8   6         25.81         25.70         0.29 o
  -4   8   6        248.79        262.18         2.32 o
  -3   8   6         39.25         38.86         0.40 o
  -2   8   6        181.21        169.45         1.45 o
  -1   8   6        271.09        289.86         2.37 o
   0   8   6          3.28          5.18         0.13 o
   1   8   6        269.61        282.29         2.75 o
   2   8   6        179.16        160.95         1.90 o
   3   8   6         40.15         38.39         0.43 o
   4   8   6        247.89        256.81         2.52 o
   5   8   6         25.84         24.98         0.31 o
   6   8   6         80.51         74.31         0.98 o
   7   8   6         15.09         15.70         0.26 o
  -6   9   6         24.24         22.76         0.34 o
  -5   9   6         13.79         12.72         0.20 o
  -4   9   6        141.58        140.29         1.28 o
  -3   9   6         22.40         21.81         0.27 o
  -2   9   6         31.52         29.67         0.33 o
  -1   9   6         28.15         28.65         0.34 o
   0   9   6         50.32         48.70         0.53 o
   1   9   6         28.43         28.21         0.39 o
   2   9   6         31.24         29.12         0.47 o
   3   9   6         22.21         20.90         0.34 o
   4   9   6        140.68        133.56         1.52 o
   5   9   6         14.14         12.32         0.33 o
   6   9   6         24.61         22.93         0.40 o
  -4  10   6         97.38         98.08         1.03 o
  -3  10   6         66.72         65.79         0.65 o
  -2  10   6         14.08         14.67         0.22 o
  -1  10   6         52.76         51.60         0.59 o
   0  10   6        203.45        185.35         2.10 o
   1  10   6         53.24         52.59         0.76 o
   2  10   6         14.18         14.80         0.30 o
   3  10   6         66.17         64.97         0.97 o
   4  10   6         98.25         94.83         1.40 o
  -3  11   6        122.15        118.46         4.30 o
  -2  11   6         11.62         14.91         0.27 o
  -1  11   6        345.51        339.01         5.66 o
   0  11   6          0.06         -0.21         0.21 o
   1  11   6        346.17        340.01         5.21 o
   2  11   6         11.19         14.76         0.43 o
   1   0   7        144.68        161.64         2.67 o
   2   0   7        485.24        555.00         8.61 o
   3   0   7        234.07        253.46         2.77 o
   4   0   7         63.46         57.15         0.49 o
   5   0   7         60.34         71.33         0.61 o
   6   0   7        207.51        186.87         1.62 o
   7   0   7         14.53         21.26         0.27 o
   8   0   7        491.05        481.69         4.86 o
   9   0   7         13.61         12.54         0.23 o
  -9   1   7         30.35         28.29         0.45 o
  -8   1   7         58.02         57.94         0.65 o
  -7   1   7        274.77        274.76         2.48 o
  -6   1   7         74.86         66.96         0.63 o
  -5   1   7        712.55        667.48         5.58 o
  -4   1   7        418.57        426.59         3.45 o
  -3   1   7         83.49         83.53         1.08 o
  -2   1   7        158.67        160.82         2.56 o
  -1   1   7        646.47        627.20         9.39 o
   0   1   7       1128.73       1162.23        18.67 o
   1   1   7        645.77        629.85        10.79 o
   2   1   7        159.62        159.06         2.97 o
   3   1   7         82.64         83.04         0.91 o
   4   1   7        418.20        428.38         3.79 o
   5   1   7        711.23        667.98         5.18 o
   6   1   7         74.96         68.04         0.56 o
   7   1   7        274.19        275.41         2.53 o
   8   1   7         58.44         57.36         0.62 o
   9   1   7         30.55         28.04         0.39 o
  -9   2   7          6.53          7.89         0.20 o
  -8   2   7        251.04        244.35         2.59 o
  -7   2   7         17.61         15.26         0.25 o
  -6   2   7        430.17        419.65         3.51 o
  -5   2   7         52.92         45.97         0.42 o
  -4   2   7        998.91        930.16         7.38 o
  -3   2   7        405.48        406.39         3.73 o
  -2   2   7        625.63        673.44        10.06 o
  -1   2   7        513.24        570.90         9.34 o
   0   2   7        259.19        273.76         4.50 o
   1   2   7        512.27        572.85         9.22 o
   2   2   7        623.09        674.07        10.51 o
   3   2   7        407.19        407.31         3.69 o
   4   2   7        995.99        951.17         9.23 o
   5   2   7         52.76         47.36         0.41 o
   6   2   7        429.06        426.51         3.34 o
   7   2   7         17.43         15.29         0.21 o
   8   2   7        251.28        243.58         2.47 o
   9   2   7          6.89          8.35         0.20 o
  -9   3   7         60.29         62.57         1.04 o
  -8   3   7         49.56         57.55         0.73 o
  -7   3   7         52.31         57.93         0.67 o
  -6   3   7         10.06          8.71         0.17 o
  -5   3   7         40.97         38.07         0.32 o
  -4   3   7         81.04         82.13         0.62 o
  -3   3   7        106.75        117.18         0.89 o
  -2   3   7        648.97        637.78         6.87 o
  -1   3   7       1295.71       1264.74        15.37 o
   0   3   7       2277.68       2473.70        44.04 o
   1   3   7       1295.66       1286.08        14.07 o
   2   3   7        645.95        645.92         7.54 o
   3   3   7        106.80        118.23         0.93 o
   4   3   7         80.25         82.40         0.69 o
   5   3   7         40.81         38.14         0.35 o
   6   3   7         10.11          8.58         0.15 o
   7   3   7         52.30         58.46         0.56 o
   8   3   7         49.23         56.49         0.59 o
   9   3   7         59.86         62.17         0.93 o
  -9   4   7         94.95         93.53         1.84 o
  -8   4   7        136.57        146.26         1.63 o
  -7   4   7          3.34          2.72         0.14 o
  -6   4   7        271.41        268.76         3.00 o
  -5   4   7        226.41        216.79         1.65 o
  -4   4   7        180.72        179.29         1.31 o
  -3   4   7        262.59        275.65         1.99 o
  -2   4   7        614.49        614.77         5.01 o
  -1   4   7        189.40        183.17         1.38 o
   0   4   7         44.69         44.68         0.37 o
   1   4   7        186.70        179.86         1.44 o
   2   4   7        614.32        615.08         5.02 o
   3   4   7        263.61        278.97         2.13 o
   4   4   7        180.93        180.50         1.40 o
   5   4   7        227.14        221.45         2.03 o
   6   4   7        270.97        269.14         3.48 o
   7   4   7          3.32          2.86         0.11 o
   8   4   7        136.26        144.51         1.44 o
   9   4   7         95.22         95.04         2.05 o
  -8   5   7          3.06          3.18         0.15 o
  -7   5   7         51.90         56.93         0.61 o
  -6   5   7        156.15        152.77         1.38 o
  -5   5   7         45.27         42.67         0.38 o
  -4   5   7         12.42         12.84         0.18 o
  -3   5   7        428.99        468.58         3.41 o
  -2   5   7        800.95        778.28         5.88 o
  -1   5   7        480.15        507.56         3.75 o
   0   5   7         12.66         15.41         0.18 o
   1   5   7        479.11        503.76         3.98 o
   2   5   7        801.13        782.84         6.02 o
   3   5   7        426.41        462.37         3.66 o
   4   5   7         12.61         12.85         0.18 o
   5   5   7         44.16         40.60         0.40 o
   6   5   7        156.30        155.03         1.43 o
   7   5   7         52.10         57.60         0.56 o
   8   5   7          3.14          3.13         0.11 o
  -8   6   7          2.20          0.92         0.13 o
  -7   6   7         40.15         38.80         0.45 o
  -6   6   7        380.14        386.39         3.52 o
  -5   6   7         44.40         41.39         0.42 o
  -4   6   7        123.70        121.73         1.01 o
  -3   6   7        402.64        392.09         3.07 o
  -2   6   7         35.63         36.37         0.33 o
  -1   6   7        316.57        328.88         2.46 o
   0   6   7          8.55          7.14         0.13 o
   1   6   7        317.27        333.97         2.63 o
   2   6   7         34.77         35.62         0.33 o
   3   6   7        403.96        388.87         3.12 o
   4   6   7        123.64        120.62         1.02 o
   5   6   7         44.52         41.89         0.42 o
   6   6   7        381.93        386.15         3.52 o
   7   6   7         40.03         39.36         0.39 o
   8   6   7          2.08          0.85         0.08 o
  -7   7   7         71.81         68.11         0.82 o
  -6   7   7        264.15        254.79         2.23 o
  -5   7   7         33.42         33.73         0.35 o
  -4   7   7         60.99         62.73         0.58 o
  -3   7   7        355.03        365.75         3.04 o
  -2   7   7        241.03        238.37         1.89 o
  -1   7   7        142.13        142.16         1.11 o
   0   7   7         11.10         10.04         0.17 o
   1   7   7        142.57        143.57         1.18 o
   2   7   7        240.23        233.30         1.95 o
   3   7   7        357.55        364.99         2.99 o
   4   7   7         61.22         61.38         0.59 o
   5   7   7         32.96         32.89         0.36 o
   6   7   7        264.99        258.92         2.49 o
   7   7   7         72.47         70.27         0.81 o
  -6   8   7          8.70          8.70         0.18 o
  -5   8   7         41.01         37.12         0.38 o
  -4   8   7         25.35         25.70         0.29 o
  -3   8   7         30.04         31.88         0.34 o
  -2   8   7         10.29          7.53         0.14 o
  -1   8   7         34.20         28.00         0.30 o
   0   8   7          3.06          2.49         0.12 o
   1   8   7         34.57         27.61         0.31 o
   2   8   7         10.45          7.49         0.17 o
   3   8   7         29.66         30.76         0.36 o
   4   8   7         24.90         24.14         0.31 o
   5   8   7         40.86         35.68         0.42 o
   6   8   7          8.52          8.48         0.18 o
  -5   9   7         30.39         26.71         0.31 o
  -4   9   7          4.91          5.25         0.12 o
  -3   9   7         11.39         10.79         0.20 o
  -2   9   7         36.99         41.29         0.41 o
  -1   9   7         17.68         20.08         0.27 o
   0   9   7        248.26        240.83         2.35 o
   1   9   7         17.52         20.44         0.30 o
   2   9   7         35.79         39.65         0.54 o
   3   9   7         11.21          9.61         0.22 o
   4   9   7          4.90          4.76         0.13 o
   5   9   7         30.73         25.97         0.47 o
  -4  10   7         34.60         36.03         0.42 o
  -3  10   7          4.64          4.58         0.12 o
  -2  10   7         20.17         21.67         0.28 o
  -1  10   7         35.12         36.58         0.42 o
   0  10   7         33.31         35.07         0.46 o
   1  10   7         34.74         35.60         0.52 o
   2  10   7         19.85         21.60         0.35 o
   3  10   7          4.66          4.58         0.16 o
   4  10   7         34.02         34.25         0.54 o
  -2  11   7         17.44         16.28         0.64 o
  -1  11   7         34.02         34.84         0.73 o
   0  11   7        223.12        213.36         3.25 o
   1  11   7         33.95         33.89         0.54 o
   2  11   7         17.43         15.71         0.41 o
   0   0   8        179.44        187.37         4.38 o
   1   0   8          7.75          9.69         0.34 o
   2   0   8        196.11        200.57         2.16 o
   3   0   8         69.73         77.07         0.65 o
   4   0   8        112.40        121.22         0.99 o
   5   0   8        343.93        332.69         2.79 o
   6   0   8         25.54         24.26         0.29 o
   7   0   8          9.76          3.53         0.12 o
   8   0   8         50.78         53.69         0.59 o
   9   0   8         48.82         55.77         0.92 o
  -9   1   8         46.31         47.47         0.94 o
  -8   1   8         21.16         26.11         0.35 o
  -7   1   8        152.20        153.84         1.53 o
  -6   1   8        287.85        259.74         2.43 o
  -5   1   8        256.79        261.07         2.30 o
  -4   1   8        144.13        137.07         1.15 o
  -3   1   8        189.58        177.81         1.48 o
  -2   1   8         24.29         18.95         0.26 o
  -1   1   8        429.04        457.62         7.02 o
   0   1   8       1007.18        938.97        14.79 o
   1   1   8        431.73        451.16         7.83 o
   2   1   8         24.84         19.65         0.23 o
   3   1   8        187.57        182.20         1.43 o
   4   1   8        144.95        140.08         1.07 o
   5   1   8        255.98        265.20         2.02 o
   6   1   8        286.08        258.12         2.13 o
   7   1   8        152.68        155.32         1.65 o
   8   1   8         20.94         26.10         0.34 o
   9   1   8         46.71         47.90         0.73 o
  -9   2   8         71.81         69.99         1.26 o
  -8   2   8         21.89         24.42         0.35 o
  -7   2   8         15.96         12.53         0.23 o
  -6   2   8        174.41        180.54         1.69 o
  -5   2   8        171.89        176.21         1.52 o
  -4   2   8        398.44        390.35         3.06 o
  -3   2   8        497.07        470.52         3.50 o
  -2   2   8        636.06        618.26         7.94 o
  -1   2   8         78.35         73.03         0.92 o
   0   2   8         10.63         10.62         0.21 o
   1   2   8         77.95         72.82         0.81 o
   2   2   8        634.29        616.30         6.28 o
   3   2   8        497.89        476.72         3.78 o
   4   2   8        395.14        391.64         3.02 o
   5   2   8        172.94        182.26         1.38 o
   6   2   8        173.72        182.67         1.48 o
   7   2   8         15.99         12.87         0.20 o
   8   2   8         21.80         23.89         0.33 o
   9   2   8         71.73         69.81         1.12 o
  -9   3   8         33.59         37.98         0.78 o
  -8   3   8         48.94         55.34         0.68 o
  -7   3   8          6.17          7.80         0.17 o
  -6   3   8         79.39         80.22         1.06 o
  -5   3   8        157.03        164.34         1.30 o
  -4   3   8         46.97         50.05         0.40 o
  -3   3   8         38.34         37.77         0.33 o
  -2   3   8        434.50        442.55         3.24 o
  -1   3   8        455.81        454.48         3.64 o
   0   3   8          5.73          4.21         0.08 o
   1   3   8        455.49        459.90         4.08 o
   2   3   8        433.73        443.79         3.28 o
   3   3   8         38.07         38.49         0.37 o
   4   3   8         46.45         50.53         0.43 o
   5   3   8        154.78        166.68         1.35 o
   6   3   8         80.09         82.27         0.92 o
   7   3   8          5.87          7.80         0.17 o
   8   3   8         48.73         55.09         0.74 o
   9   3   8         33.25         38.13         1.15 o
  -8   4   8          3.16          5.56         0.14 o
  -7   4   8         50.50         55.19         0.66 o
  -6   4   8        440.03        424.72         4.14 o
  -5   4   8        424.52        422.88         3.22 o
  -4   4   8        848.67        795.59         6.10 o
  -3   4   8         36.02         30.94         0.28 o
  -2   4   8        375.37        386.25         2.83 o
  -1   4   8        172.26        182.49         1.34 o
   0   4   8          0.34          0.96         0.12 o
   1   4   8        172.86        181.59         1.38 o
   2   4   8        378.63        384.36         2.90 o
   3   4   8         35.56         30.54         0.29 o
   4   4   8        853.73        806.91         6.67 o
   5   4   8        424.51        423.05         3.36 o
   6   4   8        440.99        428.80         3.80 o
   7   4   8         50.42         55.00         0.54 o
   8   4   8          3.04          5.45         0.13 o
  -8   5   8         33.14         37.01         0.53 o
  -7   5   8          4.98          5.30         0.15 o
  -6   5   8         97.49         94.70         0.91 o
  -5   5   8         31.55         30.35         0.31 o
  -4   5   8        232.13        231.13         1.75 o
  -3   5   8        673.63        671.37         5.07 o
  -2   5   8        594.06        631.96         4.74 o
  -1   5   8        176.38        184.83         1.38 o
   0   5   8         38.99         45.95         0.39 o
   1   5   8        175.00        181.58         1.44 o
   2   5   8        593.98        633.11         4.98 o
   3   5   8        673.31        665.88         5.15 o
   4   5   8        233.46        233.39         1.81 o
   5   5   8         32.00         31.73         0.34 o
   6   5   8         97.52         96.93         0.90 o
   7   5   8          5.11          5.58         0.13 o
   8   5   8         32.23         36.33         0.43 o
  -7   6   8          5.13          3.99         0.12 o
  -6   6   8        110.02        111.83         1.05 o
  -5   6   8          3.92          3.07         0.12 o
  -4   6   8        119.41        125.10         1.21 o
  -3   6   8        100.20        104.76         0.83 o
  -2   6   8         73.32         80.88         0.62 o
  -1   6   8        452.75        442.78         3.28 o
   0   6   8         56.34         60.10         0.50 o
   1   6   8        454.90        442.47         3.50 o
   2   6   8         73.13         79.70         0.66 o
   3   6   8        101.11        103.76         0.84 o
   4   6   8        119.28        123.97         1.06 o
   5   6   8          3.98          2.87         0.11 o
   6   6   8        109.64        113.00         1.05 o
   7   6   8          5.33          4.58         0.11 o
  -7   7   8          7.98          6.15         0.21 o
  -6   7   8         21.49         20.28         0.24 o
  -5   7   8        134.34        138.52         1.25 o
  -4   7   8        155.15        167.03         1.50 o
  -3   7   8        180.69        190.66         1.65 o
  -2   7   8        401.94        395.37         3.04 o
  -1   7   8         91.00         90.44         0.76 o
   0   7   8          8.08          9.20         0.16 o
   1   7   8         91.09         89.95         0.78 o
   2   7   8        399.40        387.38         3.29 o
   3   7   8        180.55        187.56         1.71 o
   4   7   8        154.56        165.27         1.55 o
   5   7   8        135.32        138.20         1.29 o
   6   7   8         21.22         20.53         0.27 o
   7   7   8          7.65          6.50         0.15 o
  -6   8   8         55.04         61.97         0.74 o
  -5   8   8         67.41         63.74         0.61 o
  -4   8   8         15.50         12.81         0.21 o
  -3   8   8         53.18         45.60         0.45 o
  -2   8   8         55.72         64.55         0.60 o
  -1   8   8        166.34        158.27         1.46 o
   0   8   8        112.11        115.76         1.06 o
   1   8   8        167.45        156.34         1.42 o
   2   8   8         56.21         63.39         0.67 o
   3   8   8         53.77         44.55         0.50 o
   4   8   8         16.01         12.79         0.20 o
   5   8   8         68.09         63.68         0.73 o
   6   8   8         55.98         63.78         0.74 o
  -5   9   8         55.69         55.07         0.60 o
  -4   9   8         35.86         42.05         0.43 o
  -3   9   8         55.53         54.06         0.56 o
  -2   9   8         90.63         90.38         0.85 o
  -1   9   8          9.74          8.52         0.17 o
   0   9   8          4.38          5.72         0.14 o
   1   9   8          9.70          8.41         0.19 o
   2   9   8         89.81         88.96         0.98 o
   3   9   8         55.20         51.55         0.60 o
   4   9   8         36.45         39.78         0.51 o
   5   9   8         55.58         55.71         0.96 o
  -3  10   8         12.71         11.94         0.21 o
  -2  10   8         18.86         18.89         0.26 o
  -1  10   8         92.00         92.07         0.97 o
   0  10   8          0.13          0.17         0.11 o
   1  10   8         91.57         88.27         1.13 o
   2  10   8         18.63         18.30         0.31 o
   3  10   8         12.84         11.16         0.28 o
   0  11   8         20.35         21.42         0.50 o
   1   0   9         44.35         40.03         0.40 o
   2   0   9         80.11         83.69         0.65 o
   3   0   9        140.93        130.12         1.05 o
   4   0   9          9.38         10.96         0.19 o
   5   0   9          0.03          0.25         0.09 o
   6   0   9         54.97         45.40         0.46 o
   7   0   9         22.95         20.93         0.30 o
   8   0   9        182.52        170.65         1.87 o
   9   0   9        110.08        114.62         2.24 o
  -9   1   9         13.43         11.89         0.34 o
  -8   1   9        109.25        127.85         1.42 o
  -7   1   9        220.27        222.47         2.35 o
  -6   1   9         18.85         14.18         0.23 o
  -5   1   9         56.16         51.38         0.51 o
  -4   1   9        862.61        827.48         7.11 o
  -3   1   9        339.43        330.91         2.64 o
  -2   1   9        180.36        162.84         1.39 o
  -1   1   9          2.84          3.73         0.10 o
   0   1   9          0.12          0.27         0.07 o
   1   1   9          2.99          4.01         0.08 o
   2   1   9        180.43        164.13         1.25 o
   3   1   9        338.65        333.74         2.59 o
   4   1   9        861.53        827.08         6.49 o
   5   1   9         56.19         51.44         0.43 o
   6   1   9         19.65         14.85         0.21 o
   7   1   9        220.79        222.10         2.35 o
   8   1   9        107.73        127.17         1.41 o
   9   1   9         13.78         12.59         0.33 o
  -9   2   9         69.75         59.81         2.51 o
  -8   2   9        118.62        121.68         1.66 o
  -7   2   9          6.97          6.34         0.15 o
  -6   2   9        461.24        452.89         4.33 o
  -5   2   9         95.50         95.68         0.90 o
  -4   2   9          6.48          4.69         0.10 o
  -3   2   9         32.61         33.38         0.30 o
  -2   2   9         47.16         47.47         0.41 o
  -1   2   9        619.64        608.80         5.99 o
   0   2   9        182.48        169.72         1.37 o
   1   2   9        617.03        607.25         5.80 o
   2   2   9         47.77         48.51         0.41 o
   3   2   9         32.41         33.81         0.31 o
   4   2   9          6.44          4.97         0.11 o
   5   2   9         95.04         96.73         0.78 o
   6   2   9        462.24        461.51         3.82 o
   7   2   9          6.90          6.22         0.14 o
   8   2   9        117.13        118.94         1.39 o
   9   2   9         70.03         63.43         2.13 o
  -8   3   9          4.60          4.79         0.14 o
  -7   3   9         81.59         89.12         1.02 o
  -6   3   9         52.28         61.23         0.67 o
  -5   3   9        195.86        186.53         1.56 o
  -4   3   9        378.18        365.73         2.80 o
  -3   3   9        624.60        628.67         4.67 o
  -2   3   9         27.86         29.51         0.27 o
  -1   3   9       1216.47       1141.64         8.81 o
   0   3   9        539.73        539.69         4.59 o
   1   3   9       1221.59       1160.30         9.28 o
   2   3   9         28.25         29.90         0.27 o
   3   3   9        621.36        623.18         5.20 o
   4   3   9        378.40        368.29         3.01 o
   5   3   9        196.18        189.98         1.51 o
   6   3   9         51.98         61.67         0.57 o
   7   3   9         82.38         90.82         0.88 o
   8   3   9          4.58          4.60         0.14 o
  -8   4   9          0.21         -0.12         0.12 o
  -7   4   9         92.47         94.22         1.08 o
  -6   4   9         81.87         87.30         0.89 o
  -5   4   9        162.04        154.65         1.24 o
  -4   4   9        498.42        483.98         3.46 o
  -3   4   9        240.43        251.16         1.87 o
  -2   4   9        618.37        609.50         4.57 o
  -1   4   9         18.25         20.26         0.21 o
   0   4   9        408.23        418.07         3.19 o
   1   4   9         18.16         19.92         0.21 o
   2   4   9        614.72        604.44         4.67 o
   3   4   9        242.91        255.57         1.97 o
   4   4   9        498.19        492.19         3.99 o
   5   4   9        162.33        162.40         1.76 o
   6   4   9         81.93         88.23         0.79 o
   7   4   9         91.60         95.92         0.90 o
   8   4   9          0.22          0.00         0.08 o
  -8   5   9         86.98         84.81         1.68 o
  -7   5   9          6.83          5.49         0.17 o
  -6   5   9        124.24        124.31         1.37 o
  -5   5   9          4.03          4.62         0.12 o
  -4   5   9        484.44        461.35         3.53 o
  -3   5   9        820.91        784.44         6.09 o
  -2   5   9        216.14        208.23         1.57 o
  -1   5   9       1101.91       1101.86         8.56 o
   0   5   9         10.39          8.57         0.15 o
   1   5   9       1102.62       1096.26         9.05 o
   2   5   9        215.61        203.59         1.58 o
   3   5   9        820.84        788.97         6.30 o
   4   5   9        482.37        455.71         3.77 o
   5   5   9          4.06          5.10         0.14 o
   6   5   9        126.13        130.40         1.19 o
   7   5   9          6.92          5.23         0.13 o
   8   5   9         87.22         86.94         1.46 o
  -7   6   9         19.75         16.61         0.27 o
  -6   6   9          8.44          8.05         0.16 o
  -5   6   9        357.24        363.07         3.14 o
  -4   6   9         31.08         29.22         0.32 o
  -3   6   9        197.51        190.28         1.85 o
  -2   6   9        278.97        286.38         2.10 o
  -1   6   9         70.58         62.34         0.52 o
   0   6   9         73.11         80.88         0.66 o
   1   6   9         70.55         63.58         0.55 o
   2   6   9        280.06        281.22         2.25 o
   3   6   9        197.89        189.44         2.13 o
   4   6   9         31.67         29.53         0.33 o
   5   6   9        355.88        369.68         3.58 o
   6   6   9          8.32          8.07         0.16 o
   7   6   9         19.84         17.29         0.23 o
  -6   7   9        101.22         94.41         1.01 o
  -5   7   9         40.69         41.59         0.41 o
  -4   7   9         75.39         78.62         0.73 o
  -3   7   9          6.17          4.19         0.13 o
  -2   7   9        122.01        120.96         1.04 o
  -1   7   9        280.92        278.24         3.05 o
   0   7   9         60.71         54.29         0.54 o
   1   7   9        282.10        281.50         2.29 o
   2   7   9        121.09        118.53         1.10 o
   3   7   9          6.07          4.01         0.13 o
   4   7   9         76.31         78.64         0.81 o
   5   7   9         40.98         41.70         0.45 o
   6   7   9        101.92         99.79         1.00 o
  -6   8   9          2.59          2.81         0.23 o
  -5   8   9          6.38          5.24         0.12 o
  -4   8   9         26.68         29.36         0.32 o
  -3   8   9         17.79         13.13         0.21 o
  -2   8   9          4.46          7.32         0.16 o
  -1   8   9         19.72         21.43         0.28 o
   0   8   9         39.96         40.98         0.43 o
   1   8   9         19.63         20.99         0.27 o
   2   8   9          4.02          6.75         0.15 o
   3   8   9         18.12         13.10         0.20 o
   4   8   9         26.69         28.34         0.35 o
   5   8   9          6.33          4.80         0.13 o
   6   8   9          2.59          2.91         0.10 o
  -4   9   9          1.64          2.21         0.10 o
  -3   9   9         60.88         55.72         0.57 o
  -2   9   9          3.75          3.44         0.12 o
  -1   9   9         96.47        105.30         1.01 o
   0   9   9          3.03          3.82         0.13 o
   1   9   9         95.67        102.34         1.08 o
   2   9   9          3.78          3.28         0.11 o
   3   9   9         61.88         54.14         0.61 o
   4   9   9          1.60          2.01         0.10 o
  -3  10   9         95.65         90.24         1.39 o
  -2  10   9          7.71         10.74         0.19 o
  -1  10   9         25.72         23.78         0.32 o
   0  10   9          0.00          0.30         0.10 o
   1  10   9         25.46         22.53         0.32 o
   2  10   9          7.82         10.80         0.32 o
   3  10   9         95.81         91.82         3.36 o
   0   0  10         17.40         24.74         0.43 o
   1   0  10        153.16        158.72         1.25 o
   2   0  10         41.76         36.31         0.32 o
   3   0  10         27.77         31.08         0.29 o
   4   0  10          9.04         10.87         0.18 o
   5   0  10        316.00        323.34         2.79 o
   6   0  10         78.08         72.71         0.72 o
   7   0  10          3.52          4.87         0.15 o
   8   0  10         50.64         55.66         0.77 o
  -8   1  10         61.68         59.41         0.76 o
  -7   1  10         26.83         28.35         0.36 o
  -6   1  10         28.59         26.86         0.37 o
  -5   1  10         33.82         30.36         0.37 o
  -4   1  10         58.88         57.63         0.55 o
  -3   1  10         41.52         35.98         0.36 o
  -2   1  10         43.84         43.55         0.38 o
  -1   1  10        293.64        287.45         2.12 o
   0   1  10        365.83        369.50         2.98 o
   1   1  10        294.79        289.86         2.16 o
   2   1  10         43.56         43.89         0.37 o
   3   1  10         40.72         36.15         0.33 o
   4   1  10         58.65         58.00         0.50 o
   5   1  10         33.92         30.70         0.29 o
   6   1  10         28.52         26.91         0.31 o
   7   1  10         26.78         27.97         0.36 o
   8   1  10         61.70         60.75         0.72 o
  -8   2  10         73.65         72.80         1.02 o
  -7   2  10        127.48        128.17         1.42 o
  -6   2  10        168.70        166.87         1.93 o
  -5   2  10         68.10         70.52         0.73 o
  -4   2  10        673.82        640.24         5.70 o
  -3   2  10         71.74         73.23         0.61 o
  -2   2  10        254.13        246.01         2.01 o
  -1   2  10          3.13          2.96         0.08 o
   0   2  10         21.37         22.85         0.23 o
   1   2  10          3.03          2.71         0.07 o
   2   2  10        253.78        245.23         1.93 o
   3   2  10         70.30         74.24         0.60 o
   4   2  10        675.31        643.67         5.04 o
   5   2  10         68.76         71.33         0.64 o
   6   2  10        169.15        167.88         1.51 o
   7   2  10        126.91        128.56         1.33 o
   8   2  10         73.94         72.65         0.89 o
  -8   3  10         22.01         22.23         0.45 o
  -7   3  10         71.50         73.63         0.88 o
  -6   3  10        415.71        422.20         4.33 o
  -5   3  10        129.34        131.75         1.24 o
  -4   3  10        446.21        465.93         3.82 o
  -3   3  10         19.51         19.42         0.22 o
  -2   3  10        276.79        269.20         2.08 o
  -1   3  10         72.31         67.50         0.57 o
   0   3  10        165.54        167.52         1.36 o
   1   3  10         73.28         69.45         0.57 o
   2   3  10        277.94        270.52         2.10 o
   3   3  10         19.31         19.31         0.22 o
   4   3  10        444.90        474.35         3.83 o
   5   3  10        128.58        132.87         1.13 o
   6   3  10        417.81        430.23         3.80 o
   7   3  10         71.18         72.16         0.85 o
   8   3  10         21.99         22.63         0.34 o
  -8   4  10         12.75         17.39         0.34 o
  -7   4  10        153.82        152.60         1.87 o
  -6   4  10        118.18        122.37         1.37 o
  -5   4  10         61.66         61.68         0.59 o
  -4   4  10        606.50        600.87         4.65 o
  -3   4  10        210.63        227.07         1.70 o
  -2   4  10        240.35        240.86         1.91 o
  -1   4  10        271.82        287.02         2.21 o
   0   4  10          4.97          4.97         0.16 o
   1   4  10        273.52        287.80         2.29 o
   2   4  10        240.22        240.36         1.86 o
   3   4  10        212.32        228.70         1.89 o
   4   4  10        606.39        592.89         5.20 o
   5   4  10         60.76         63.54         0.60 o
   6   4  10        117.73        124.09         1.15 o
   7   4  10        153.22        153.27         1.50 o
   8   4  10         12.58         17.04         0.36 o
  -7   5  10          7.63          8.27         0.20 o
  -6   5  10         10.72         13.16         0.26 o
  -5   5  10        115.49        110.55         1.02 o
  -4   5  10         81.47         84.44         0.71 o
  -3   5  10        152.74        148.54         1.15 o
  -2   5  10       1163.44       1156.23         9.09 o
  -1   5  10        264.79        270.90         2.08 o
   0   5  10          1.26          0.97         0.10 o
   1   5  10        265.38        271.14         2.18 o
   2   5  10       1162.13       1142.86         9.00 o
   3   5  10        151.42        147.92         1.29 o
   4   5  10         81.73         85.78         0.79 o
   5   5  10        114.85        113.09         1.09 o
   6   5  10         10.57         13.21         0.19 o
   7   5  10          7.53          8.22         0.15 o
  -7   6  10         20.54         19.81         0.44 o
  -6   6  10         57.74         49.55         0.71 o
  -5   6  10        123.69        119.82         1.13 o
  -4   6  10         71.11         67.87         0.61 o
  -3   6  10         45.20         49.88         0.48 o
  -2   6  10          6.83          8.90         0.15 o
  -1   6  10         20.28         22.95         0.26 o
   0   6  10         12.39         16.80         0.20 o
   1   6  10         20.72         23.29         0.26 o
   2   6  10          6.61          8.49         0.16 o
   3   6  10         44.82         48.21         0.50 o
   4   6  10         71.20         68.89         0.69 o
   5   6  10        123.74        123.47         1.22 o
   6   6  10         57.42         51.83         0.51 o
   7   6  10         20.66         20.84         0.31 o
  -6   7  10         93.05         89.69         1.28 o
  -5   7  10         45.20         47.06         0.48 o
  -4   7  10         38.34         35.97         0.37 o
  -3   7  10         84.60         92.79         0.87 o
  -2   7  10         55.41         71.70         0.65 o
  -1   7  10        145.85        135.07         1.19 o
   0   7  10         14.42          9.67         0.18 o
   1   7  10        145.03        133.55         1.19 o
   2   7  10         54.87         69.32         0.65 o
   3   7  10         84.17         89.76         0.93 o
   4   7  10         38.97         36.36         0.42 o
   5   7  10         45.08         47.82         0.50 o
   6   7  10         93.50         92.30         0.97 o
  -5   8  10         46.86         44.04         0.53 o
  -4   8  10         12.09         11.43         0.19 o
  -3   8  10          1.63          1.58         0.11 o
  -2   8  10          1.20          0.68         0.12 o
  -1   8  10         87.61         95.23         0.87 o
   0   8  10         32.01         26.17         0.31 o
   1   8  10         87.61         94.19         0.87 o
   2   8  10          1.16          0.60         0.10 o
   3   8  10          1.54          1.53         0.10 o
   4   8  10         12.02         11.58         0.20 o
   5   8  10         46.34         43.74         0.52 o
  -4   9  10        149.22        142.78         2.53 o
  -3   9  10          1.36          1.34         0.10 o
  -2   9  10          6.42          6.97         0.15 o
  -1   9  10         52.79         53.43         0.57 o
   0   9  10         26.24         28.06         0.33 o
   1   9  10         52.82         52.06         0.55 o
   2   9  10          6.25          6.68         0.14 o
   3   9  10          1.29          1.22         0.10 o
   4   9  10        150.26        150.16         2.76 o
  -2  10  10         10.75         10.93         0.25 o
  -1  10  10          0.59          0.82         0.10 o
   0  10  10          0.80          0.53         0.11 o
   1  10  10          0.67          0.84         0.15 o
   2  10  10         10.79         11.18         0.46 o
   1   0  11        105.69        103.65         0.86 o
   2   0  11          8.69          9.29         0.15 o
   3   0  11        313.23        292.14         2.40 o
   4   0  11        105.60        104.52         0.97 o
   5   0  11          0.08          0.01         0.10 o
   6   0  11        427.99        412.55         4.01 o
   7   0  11          1.24          0.61         0.12 o
   8   0  11          0.08          0.26         0.11 o
  -8   1  11        189.99        202.46         3.46 o
  -7   1  11        127.14        138.95         1.53 o
  -6   1  11         50.01         54.17         0.61 o
  -5   1  11         87.84         80.21         0.86 o
  -4   1  11         27.45         26.72         0.32 o
  -3   1  11         82.46         83.67         0.75 o
  -2   1  11        284.76        293.79         2.34 o
  -1   1  11         28.84         29.56         0.28 o
   0   1  11        319.21        309.76         2.34 o
   1   1  11         28.74         29.59         0.28 o
   2   1  11        284.74        295.33         2.30 o
   3   1  11         81.10         83.09         0.69 o
   4   1  11         27.68         27.58         0.31 o
   5   1  11         89.11         81.25         0.83 o
   6   1  11         49.59         51.96         0.55 o
   7   1  11        126.56        137.66         1.76 o
   8   1  11        189.64        199.55         2.87 o
  -8   2  11         84.88         84.67         1.49 o
  -7   2  11          2.42          3.03         0.14 o
  -6   2  11          7.63          7.53         0.19 o
  -5   2  11          2.35          2.14         0.13 o
  -4   2  11        746.73        706.76         6.39 o
  -3   2  11         59.12         56.92         0.54 o
  -2   2  11        111.67        111.92         0.91 o
  -1   2  11         12.07         10.10         0.16 o
   0   2  11          4.40          2.52         0.09 o
   1   2  11         12.33         10.51         0.15 o
   2   2  11        111.75        111.82         0.88 o
   3   2  11         59.76         59.28         0.49 o
   4   2  11        749.31        719.94         5.86 o
   5   2  11          2.38          2.34         0.10 o
   6   2  11          7.95          7.82         0.17 o
   7   2  11          2.39          3.04         0.14 o
   8   2  11         85.62         84.26         1.13 o
  -8   3  11         25.25         23.76         0.54 o
  -7   3  11          0.18          0.06         0.13 o
  -6   3  11          6.31          5.53         0.18 o
  -5   3  11         74.82         85.57         0.95 o
  -4   3  11        235.98        230.31         2.03 o
  -3   3  11         47.54         45.93         0.43 o
  -2   3  11         64.78         65.00         0.57 o
  -1   3  11         48.24         44.93         0.40 o
   0   3  11         96.67         93.10         0.79 o
   1   3  11         48.26         45.48         0.39 o
   2   3  11         66.00         66.39         0.52 o
   3   3  11         47.64         46.36         0.41 o
   4   3  11        235.99        230.65         2.68 o
   5   3  11         74.37         87.92         0.81 o
   6   3  11          6.25          5.26         0.13 o
   7   3  11          0.17          0.36         0.09 o
   8   3  11         25.50         24.08         0.59 o
  -7   4  11         10.31          8.40         0.22 o
  -6   4  11          3.07          2.91         0.14 o
  -5   4  11        166.39        179.40         1.78 o
  -4   4  11        185.50        199.99         1.90 o
  -3   4  11        121.15        118.92         1.01 o
  -2   4  11        545.88        518.84         4.42 o
  -1   4  11        347.63        348.96         2.83 o
   0   4  11         42.87         43.96         0.41 o
   1   4  11        346.07        353.03         2.88 o
   2   4  11        546.79        530.93         4.39 o
   3   4  11        121.11        120.06         1.37 o
   4   4  11        186.87        202.54         1.82 o
   5   4  11        165.53        180.99         1.63 o
   6   4  11          2.92          2.88         0.14 o
   7   4  11         10.52          8.60         0.16 o
  -7   5  11         34.22         35.83         0.62 o
  -6   5  11         45.17         42.68         0.63 o
  -5   5  11         83.13         81.53         0.89 o
  -4   5  11        150.63        153.32         1.35 o
  -3   5  11         88.58         92.26         0.78 o
  -2   5  11        258.53        265.12         2.52 o
  -1   5  11        679.29        672.58         5.51 o
   0   5  11         27.35         22.71         0.26 o
   1   5  11        677.74        665.23         5.75 o
   2   5  11        260.71        266.42         2.52 o
   3   5  11         87.35         91.49         0.88 o
   4   5  11        149.47        155.18         1.44 o
   5   5  11         84.34         85.79         0.78 o
   6   5  11         44.99         43.37         0.43 o
   7   5  11         34.74         35.96         0.49 o
  -6   6  11        141.07        140.40         2.56 o
  -5   6  11         19.45         17.81         0.36 o
  -4   6  11          4.42          4.74         0.12 o
  -3   6  11         18.28         16.83         0.23 o
  -2   6  11        385.10        380.60         3.27 o
  -1   6  11        127.71        135.57         1.19 o
   0   6  11         25.73         26.12         0.39 o
   1   6  11        127.72        134.11         1.23 o
   2   6  11        387.82        376.76         3.37 o
   3   6  11         18.16         17.31         0.24 o
   4   6  11          4.15          4.75         0.12 o
   5   6  11         19.97         18.93         0.23 o
   6   6  11        140.48        140.59         1.42 o
  -5   7  11        239.99        246.61         2.85 o
  -4   7  11        185.57        185.42         1.83 o
  -3   7  11         47.02         42.47         0.43 o
  -2   7  11         62.57         62.60         0.61 o
  -1   7  11        330.15        324.47         2.86 o
   0   7  11         36.42         38.75         0.53 o
   1   7  11        329.06        320.45         2.79 o
   2   7  11         62.84         61.70         0.57 o
   3   7  11         46.54         42.90         0.50 o
   4   7  11        186.01        189.90         1.80 o
   5   7  11        240.43        253.03         2.46 o
  -4   8  11         30.54         32.71         0.38 o
  -3   8  11         42.09         42.88         0.47 o
  -2   8  11         26.22         26.39         0.34 o
  -1   8  11         11.68         12.65         0.21 o
   0   8  11        111.55        122.19         1.14 o
   1   8  11         11.42         13.06         0.19 o
   2   8  11         26.56         26.14         0.33 o
   3   8  11         42.53         43.72         0.48 o
   4   8  11         29.93         32.97         0.55 o
  -3   9  11         32.26         29.27         0.44 o
  -2   9  11         11.02         11.74         0.19 o
  -1   9  11         24.34         23.18         0.29 o
   0   9  11         39.00         39.36         0.45 o
   1   9  11         24.12         22.74         0.38 o
   2   9  11         11.37         11.49         0.28 o
   3   9  11         32.91         29.42         0.71 o
   0   0  12        256.54        257.43         2.98 o
   1   0  12        397.46        401.67         3.35 o
   2   0  12          2.75          2.65         0.10 o
   3   0  12          9.11          6.06         0.13 o
   4   0  12        100.28         98.54         1.02 o
   5   0  12         72.07         72.61         0.72 o
   6   0  12          3.97          6.19         0.15 o
   7   0  12        172.20        170.91         2.05 o
   8   0  12         10.72         11.80         0.33 o
  -7   1  12         93.31         95.81         1.12 o
  -6   1  12          4.32          4.46         0.14 o
  -5   1  12         73.04         75.63         0.83 o
  -4   1  12        291.04        300.83         3.47 o
  -3   1  12        431.19        440.61         4.38 o
  -2   1  12         80.44         77.84         0.68 o
  -1   1  12        175.77        176.10         1.41 o
   0   1  12         83.30         88.58         0.73 o
   1   1  12        175.58        177.49         1.38 o
   2   1  12         80.08         76.75         0.64 o
   3   1  12        432.84        439.84         3.62 o
   4   1  12        290.38        300.62         2.74 o
   5   1  12         73.38         74.88         0.75 o
   6   1  12          4.31          4.23         0.14 o
   7   1  12         93.24         96.67         1.23 o
  -7   2  12         89.83         78.66         1.00 o
  -6   2  12        129.24        131.74         1.44 o
  -5   2  12        199.98        206.76         2.26 o
  -4   2  12         18.62         16.73         0.26 o
  -3   2  12        111.19        105.86         0.98 o
  -2   2  12         30.63         35.18         0.34 o
  -1   2  12        238.09        242.55         1.91 o
   0   2  12        223.31        227.38         1.88 o
   1   2  12        237.73        243.08         1.92 o
   2   2  12         30.01         35.51         0.32 o
   3   2  12        112.04        106.44         1.00 o
   4   2  12         19.30         17.50         0.23 o
   5   2  12        200.92        209.85         1.92 o
   6   2  12        128.24        129.22         1.34 o
   7   2  12         90.21         81.72         0.98 o
  -7   3  12          9.55          6.99         0.20 o
  -6   3  12         20.66         19.74         0.31 o
  -5   3  12         92.27         89.07         1.02 o
  -4   3  12        284.64        284.60         2.88 o
  -3   3  12        972.73        927.95         8.50 o
  -2   3  12        134.27        148.37         1.20 o
  -1   3  12         66.02         64.65         0.56 o
   0   3  12         83.30         89.78         0.76 o
   1   3  12         66.65         65.89         0.56 o
   2   3  12        134.50        151.09         1.24 o
   3   3  12        971.80        934.24         7.27 o
   4   3  12        285.49        288.78         2.57 o
   5   3  12         93.19         90.79         0.86 o
   6   3  12         20.95         20.11         0.25 o
   7   3  12          9.98          7.54         0.17 o
  -7   4  12         13.90         15.13         0.34 o
  -6   4  12        369.69        374.66         5.51 o
  -5   4  12         51.41         42.91         0.49 o
  -4   4  12         43.36         45.96         0.47 o
  -3   4  12        212.95        221.42         2.03 o
  -2   4  12         59.00         59.49         0.70 o
  -1   4  12        710.99        699.09         5.93 o
   0   4  12         15.16         11.78         0.18 o
   1   4  12        710.45        711.52         6.38 o
   2   4  12         57.98         58.19         0.70 o
   3   4  12        212.50        222.25         1.89 o
   4   4  12         43.86         47.42         0.45 o
   5   4  12         51.35         44.20         0.43 o
   6   4  12        366.86        370.29         3.61 o
   7   4  12         13.81         14.48         0.26 o
  -6   5  12         32.44         33.41         0.62 o
  -5   5  12         10.32          9.77         0.25 o
  -4   5  12          3.79          3.47         0.18 o
  -3   5  12         49.26         52.34         0.51 o
  -2   5  12        294.64        296.23         2.73 o
  -1   5  12          7.80          5.69         0.13 o
   0   5  12       1099.86       1027.61         8.36 o
   1   5  12          7.76          5.76         0.13 o
   2   5  12        296.12        301.96         2.84 o
   3   5  12         48.45         52.50         0.50 o
   4   5  12          3.72          3.45         0.11 o
   5   5  12         10.15          9.90         0.17 o
   6   5  12         32.57         33.55         0.37 o
  -6   6  12         52.60         54.79         1.09 o
  -5   6  12          5.26          4.76         0.14 o
  -4   6  12          8.71          9.24         0.18 o
  -3   6  12        116.47        128.73         1.19 o
  -2   6  12          4.34          4.22         0.13 o
  -1   6  12        138.28        148.31         1.49 o
   0   6  12        190.76        197.16         1.93 o
   1   6  12        136.13        143.40         1.29 o
   2   6  12          4.38          4.28         0.16 o
   3   6  12        115.61        128.90         1.29 o
   4   6  12          8.92          9.57         0.18 o
   5   6  12          5.42          5.03         0.11 o
   6   6  12         52.87         53.85         0.71 o
  -5   7  12          2.27          2.99         0.15 o
  -4   7  12         60.22         64.05         0.77 o
  -3   7  12         14.33         14.32         0.21 o
  -2   7  12         38.92         38.66         0.40 o
  -1   7  12         54.49         63.44         0.63 o
   0   7  12        239.01        260.55         2.46 o
   1   7  12         54.07         62.87         0.60 o
   2   7  12         38.97         38.27         0.43 o
   3   7  12         14.23         14.60         0.21 o
   4   7  12         60.27         67.72         0.89 o
   5   7  12          2.46          3.37         0.11 o
  -4   8  12         91.82         83.11         1.46 o
  -3   8  12         25.75         21.41         0.29 o
  -2   8  12         65.07         62.98         0.87 o
  -1   8  12          5.84          6.33         0.18 o
   0   8  12          1.87          2.99         0.11 o
   1   8  12          5.97          6.43         0.14 o
   2   8  12         65.35         62.92         0.69 o
   3   8  12         25.64         21.45         0.28 o
   4   8  12         90.89         83.18         1.12 o
  -2   9  12         21.82         24.02         0.39 o
  -1   9  12         10.86          9.60         0.18 o
   0   9  12         69.65         61.15         0.76 o
   1   9  12         10.80          9.45         0.20 o
   2   9  12         22.00         23.09         0.52 o
   1   0  13         24.58         22.20         0.25 o
   2   0  13         13.45         13.03         0.20 o
   3   0  13        209.22        208.20         2.66 o
   4   0  13         11.74         13.35         0.23 o
   5   0  13         57.09         53.61         0.61 o
   6   0  13         23.14         25.02         0.39 o
   7   0  13          0.14         -0.12         0.12 o
  -7   1  13         22.03         21.07         0.31 o
  -6   1  13         38.82         38.92         0.49 o
  -5   1  13         76.10         74.44         0.83 o
  -4   1  13         67.79         69.07         0.74 o
  -3   1  13        214.89        216.14         2.39 o
  -2   1  13         76.53         78.99         0.74 o
  -1   1  13         29.25         28.94         0.32 o
   0   1  13         95.99         89.78         0.77 o
   1   1  13         29.99         29.83         0.29 o
   2   1  13         76.62         78.68         0.83 o
   3   1  13        215.20        215.35         2.37 o
   4   1  13         67.11         68.74         0.74 o
   5   1  13         76.57         75.94         0.80 o
   6   1  13         38.91         38.81         0.52 o
   7   1  13         22.04         21.68         0.34 o
  -7   2  13         28.41         30.78         0.63 o
  -6   2  13          1.99          1.87         0.13 o
  -5   2  13         43.56         40.22         0.49 o
  -4   2  13         73.33         72.67         0.83 o
  -3   2  13         71.02         67.85         0.69 o
  -2   2  13         96.64         95.70         0.92 o
  -1   2  13         11.78         10.99         0.17 o
   0   2  13         82.80         76.59         0.69 o
   1   2  13         11.72         11.19         0.17 o
   2   2  13         97.37         97.31         0.86 o
   3   2  13         72.14         68.82         0.62 o
   4   2  13         74.17         72.89         0.69 o
   5   2  13         43.66         39.29         0.44 o
   6   2  13          2.04          1.90         0.12 o
   7   2  13         28.00         31.66         0.49 o
  -7   3  13        140.27        144.06         4.46 o
  -6   3  13         44.74         39.64         0.50 o
  -5   3  13         34.40         34.43         0.47 o
  -4   3  13         29.25         31.60         0.39 o
  -3   3  13         41.28         40.67         0.42 o
  -2   3  13         45.55         42.36         0.41 o
  -1   3  13        257.96        254.68         2.57 o
   0   3  13        112.37        121.10         1.19 o
   1   3  13        256.11        254.67         2.41 o
   2   3  13         45.60         42.28         0.41 o
   3   3  13         40.49         40.48         0.41 o
   4   3  13         29.40         31.56         0.34 o
   5   3  13         34.20         33.82         0.37 o
   6   3  13         45.09         39.99         0.51 o
   7   3  13        139.35        141.69         2.65 o
  -6   4  13         35.80         34.72         0.59 o
  -5   4  13         76.52         79.52         0.95 o
  -4   4  13         79.64         78.72         0.80 o
  -3   4  13        276.70        285.95         2.69 o
  -2   4  13        152.36        153.96         1.43 o
  -1   4  13         61.35         63.72         0.61 o
   0   4  13         58.24         58.85         0.67 o
   1   4  13         61.20         64.24         0.65 o
   2   4  13        151.83        154.36         1.44 o
   3   4  13        276.71        286.53         2.57 o
   4   4  13         79.68         80.00         0.76 o
   5   4  13         77.45         82.21         0.79 o
   6   4  13         35.54         34.11         0.45 o
  -6   5  13         37.24         35.87         0.66 o
  -5   5  13         36.88         45.09         0.73 o
  -4   5  13        124.87        124.59         1.26 o
  -3   5  13        115.58        108.88         1.06 o
  -2   5  13        168.51        162.91         1.55 o
  -1   5  13        111.73        106.82         1.04 o
   0   5  13        315.35        316.60         2.75 o
   1   5  13        111.58        106.89         1.04 o
   2   5  13        167.79        162.52         1.62 o
   3   5  13        116.79        111.57         1.04 o
   4   5  13        126.44        128.22         1.18 o
   5   5  13         37.23         46.02         0.47 o
   6   5  13         37.79         35.10         0.48 o
  -5   6  13         73.88         74.57         1.28 o
  -4   6  13          2.65          2.65         0.11 o
  -3   6  13         44.12         39.76         0.43 o
  -2   6  13         72.20         71.98         0.71 o
  -1   6  13         69.75         68.20         0.70 o
   0   6  13         36.86         43.23         0.46 o
   1   6  13         69.61         66.93         0.65 o
   2   6  13         71.67         71.38         0.74 o
   3   6  13         43.84         40.37         0.46 o
   4   6  13          2.44          2.62         0.10 o
   5   6  13         72.63         73.92         0.91 o
  -4   7  13        120.30        135.55         1.98 o
  -3   7  13        129.02        128.36         1.42 o
  -2   7  13         10.40          6.35         0.14 o
  -1   7  13         25.86         25.66         0.31 o
   0   7  13         31.91         32.60         0.38 o
   1   7  13         26.32         26.12         0.31 o
   2   7  13         10.68          6.75         0.15 o
   3   7  13        130.22        129.75         1.38 o
   4   7  13        118.99        136.17         1.57 o
  -3   8  13         17.29         12.57         0.23 o
  -2   8  13         16.53         17.89         0.26 o
  -1   8  13         13.93         12.16         0.19 o
   0   8  13         81.31         83.19         0.89 o
   1   8  13         14.31         12.58         0.20 o
   2   8  13         16.48         17.28         0.25 o
   3   8  13         17.00         11.54         0.29 o
   0   0  14        501.65        502.50         6.40 o
   1   0  14         79.64         80.37         0.82 o
   2   0  14        200.15        207.02         2.02 o
   3   0  14        116.93        117.87         1.26 o
   4   0  14         46.94         50.71         0.63 o
   5   0  14        422.94        434.82         4.37 o
   6   0  14         13.44         14.51         0.25 o
  -6   1  14         42.26         47.59         0.70 o
  -5   1  14         79.97         77.02         0.85 o
  -4   1  14        233.95        234.59         2.39 o
  -3   1  14        218.95        221.19         2.41 o
  -2   1  14         28.54         31.83         0.40 o
  -1   1  14         90.09         88.49         0.83 o
   0   1  14          9.48          7.69         0.17 o
   1   1  14         88.94         87.38         0.99 o
   2   1  14         28.93         31.38         0.33 o
   3   1  14        218.41        219.98         2.10 o
   4   1  14        236.37        236.73         2.38 o
   5   1  14         79.88         78.55         0.88 o
   6   1  14         42.37         48.54         0.70 o
  -6   2  14         49.59         48.10         0.58 o
  -5   2  14        358.99        357.61         3.98 o
  -4   2  14         85.68         94.52         1.02 o
  -3   2  14         36.17         38.09         0.44 o
  -2   2  14        139.80        138.59         1.37 o
  -1   2  14        200.41        202.24         2.04 o
   0   2  14        133.08        132.10         1.39 o
   1   2  14        201.40        202.23         1.82 o
   2   2  14        140.52        138.91         1.19 o
   3   2  14         36.51         37.57         0.36 o
   4   2  14         86.27         95.03         0.90 o
   5   2  14        357.93        348.94         3.67 o
   6   2  14         49.63         48.59         0.61 o
  -6   3  14         69.15         66.46         0.92 o
  -5   3  14         95.19         94.75         1.09 o
  -4   3  14         12.90         13.49         0.31 o
  -3   3  14         24.96         24.88         0.33 o
  -2   3  14        225.72        233.69         2.16 o
  -1   3  14        113.01        120.42         1.13 o
   0   3  14        283.33        297.35         2.84 o
   1   3  14        113.55        120.88         1.18 o
   2   3  14        225.53        237.72         2.06 o
   3   3  14         24.81         24.96         0.29 o
   4   3  14         13.65         13.61         0.19 o
   5   3  14         94.77         91.99         0.93 o
   6   3  14         69.66         66.55         0.86 o
  -6   4  14         15.46         13.42         0.37 o
  -5   4  14          1.53          1.07         0.12 o
  -4   4  14         83.09         81.41         0.91 o
  -3   4  14         56.77         62.63         0.63 o
  -2   4  14        164.95        167.24         1.60 o
  -1   4  14        206.80        206.76         1.85 o
   0   4  14         66.18         64.40         0.63 o
   1   4  14        205.79        206.72         2.13 o
   2   4  14        164.23        169.89         1.74 o
   3   4  14         57.58         63.45         0.63 o
   4   4  14         83.33         81.68         0.75 o
   5   4  14          1.70          1.17         0.09 o
   6   4  14         15.53         13.92         0.39 o
  -5   5  14         60.08         62.69         0.92 o
  -4   5  14         77.88         87.49         1.23 o
  -3   5  14        227.03        233.77         2.25 o
  -2   5  14        195.31        199.84         1.96 o
  -1   5  14        108.94        106.80         1.06 o
   0   5  14         60.55         64.06         0.65 o
   1   5  14        110.44        112.71         1.15 o
   2   5  14        194.88        202.15         2.06 o
   3   5  14        228.20        232.31         2.62 o
   4   5  14         77.97         89.54         0.89 o
   5   5  14         59.89         61.48         0.73 o
  -4   6  14          4.79          4.14         0.17 o
  -3   6  14          2.65          1.80         0.10 o
  -2   6  14        450.29        452.04         4.36 o
  -1   6  14         58.20         56.54         0.58 o
   0   6  14          5.16          4.59         0.13 o
   1   6  14         58.31         55.16         0.56 o
   2   6  14        450.40        452.83         4.60 o
   3   6  14          2.61          1.80         0.11 o
   4   6  14          4.62          4.35         0.11 o
  -3   7  14         18.12         14.00         0.34 o
  -2   7  14        121.76        116.23         1.27 o
  -1   7  14         13.15         14.21         0.20 o
   0   7  14        149.81        153.47         1.69 o
   1   7  14         13.89         15.34         0.23 o
   2   7  14        121.52        115.20         1.43 o
   3   7  14         18.08         13.84         0.21 o
  -1   8  14         15.21         14.48         0.32 o
   0   8  14         41.42         43.38         0.66 o
   1   8  14         15.29         14.37         0.27 o
   1   0  15        116.54        116.49         1.12 o
   2   0  15         28.80         33.21         0.39 o
   3   0  15         10.10          8.17         0.18 o
   4   0  15          7.13          9.39         0.21 o
   5   0  15          2.64          2.72         0.13 o
   6   0  15         23.74         26.50         0.42 o
  -6   1  15         78.24         80.56         1.24 o
  -5   1  15         53.48         51.35         0.70 o
  -4   1  15         36.97         38.03         0.45 o
  -3   1  15        360.95        371.31         4.06 o
  -2   1  15          2.13          2.58         0.13 o
  -1   1  15         12.62         12.23         0.21 o
   0   1  15        114.68        111.72         1.11 o
   1   1  15         13.12         12.93         0.24 o
   2   1  15          2.01          2.66         0.12 o
   3   1  15        362.45        378.21         3.90 o
   4   1  15         36.31         37.90         0.46 o
   5   1  15         53.09         51.08         0.59 o
   6   1  15         77.61         79.86         1.35 o
  -6   2  15         24.41         26.01         0.62 o
  -5   2  15        147.04        146.45         1.76 o
  -4   2  15         91.87         90.03         0.96 o
  -3   2  15         87.55         88.76         0.95 o
  -2   2  15         12.38         13.36         0.23 o
  -1   2  15        188.63        192.16         1.94 o
   0   2  15        661.81        661.95         7.00 o
   1   2  15        189.63        192.88         1.89 o
   2   2  15         11.92         12.97         0.21 o
   3   2  15         87.44         86.74         0.88 o
   4   2  15         90.59         88.41         0.99 o
   5   2  15        148.25        146.71         1.60 o
   6   2  15         24.57         25.57         0.81 o
  -5   3  15          4.18          3.44         0.12 o
  -4   3  15          9.97          9.09         0.20 o
  -3   3  15         13.97         15.27         0.24 o
  -2   3  15          8.98         10.10         0.20 o
  -1   3  15         44.05         46.63         0.54 o
   0   3  15        351.02        341.73         3.23 o
   1   3  15         43.35         46.10         0.49 o
   2   3  15          9.04         10.42         0.19 o
   3   3  15         14.40         15.39         0.21 o
   4   3  15          9.98          8.81         0.21 o
   5   3  15          4.15          3.23         0.11 o
  -5   4  15         13.00         12.84         0.25 o
  -4   4  15         29.83         31.73         0.40 o
  -3   4  15          0.81          0.52         0.12 o
  -2   4  15          9.67          9.97         0.19 o
  -1   4  15         20.81         20.74         0.27 o
   0   4  15         34.09         31.28         0.36 o
   1   4  15         20.42         20.41         0.27 o
   2   4  15          9.67         10.19         0.20 o
   3   4  15          0.75          0.61         0.10 o
   4   4  15         29.75         31.09         0.33 o
   5   4  15         13.02         13.17         0.31 o
  -4   5  15         81.44         82.64         1.20 o
  -3   5  15         78.32         76.85         0.86 o
  -2   5  15         31.19         29.50         0.35 o
  -1   5  15         84.32         82.11         0.84 o
   0   5  15         11.15         12.38         0.21 o
   1   5  15         84.46         83.49         0.84 o
   2   5  15         31.59         30.32         0.35 o
   3   5  15         78.70         78.75         0.89 o
   4   5  15         82.25         84.44         1.42 o
  -3   6  15        299.49        289.41         4.80 o
  -2   6  15        208.72        193.29         2.02 o
  -1   6  15         22.65         24.87         0.31 o
   0   6  15         64.79         63.83         0.70 o
   1   6  15         22.75         25.21         0.32 o
   2   6  15        207.71        193.72         2.34 o
   3   6  15        297.88        285.47         3.29 o
  -1   7  15         44.69         43.84         0.79 o
   0   7  15          3.52          4.21         0.12 o
   1   7  15         44.79         44.67         0.62 o
   0   0  16        257.24        264.77         3.78 o
   1   0  16        202.08        203.28         2.14 o
   2   0  16        200.97        199.95         2.10 o
   3   0  16         52.35         52.18         0.61 o
   4   0  16         30.71         28.61         0.36 o
   5   0  16          3.80          2.56         0.12 o
  -5   1  16         28.82         29.13         0.46 o
  -4   1  16        129.84        134.96         1.53 o
  -3   1  16         43.69         44.55         0.54 o
  -2   1  16        239.12        245.02         2.68 o
  -1   1  16         98.32        101.31         1.12 o
   0   1  16          0.05         -0.08         0.11 o
   1   1  16         98.50        100.48         1.08 o
   2   1  16        238.63        241.91         2.65 o
   3   1  16         43.30         43.07         0.52 o
   4   1  16        129.57        132.70         1.53 o
   5   1  16         29.47         29.25         0.43 o
  -5   2  16          9.11          9.75         0.31 o
  -4   2  16         91.66         88.13         1.19 o
  -3   2  16         40.05         42.21         0.50 o
  -2   2  16         87.62         87.02         0.98 o
  -1   2  16        134.48        138.58         1.52 o
   0   2  16          1.96          1.85         0.12 o
   1   2  16        135.37        137.92         1.53 o
   2   2  16         88.63         88.53         0.94 o
   3   2  16         40.14         41.84         0.52 o
   4   2  16         91.64         86.98         1.07 o
   5   2  16          9.17         10.04         0.28 o
  -4   3  16         15.77         14.14         0.26 o
  -3   3  16         81.52         81.61         1.00 o
  -2   3  16         62.65         59.66         0.91 o
  -1   3  16        120.88        125.01         1.35 o
   0   3  16         44.83         46.90         0.58 o
   1   3  16        121.91        123.91         1.33 o
   2   3  16         63.07         60.24         0.72 o
   3   3  16         82.67         80.45         0.84 o
   4   3  16         16.12         14.09         0.30 o
  -4   4  16         75.54         76.87         1.29 o
  -3   4  16         58.26         52.66         0.68 o
  -2   4  16         26.07         27.78         0.48 o
  -1   4  16         99.61        101.60         1.20 o
   0   4  16        128.88        124.79         1.34 o
   1   4  16         99.88        101.13         1.01 o
   2   4  16         26.50         28.04         0.39 o
   3   4  16         57.98         51.84         0.67 o
   4   4  16         74.37         75.54         1.49 o
  -3   5  16         12.30         12.08         0.30 o
  -2   5  16         48.43         51.08         0.75 o
  -1   5  16          6.53          7.99         0.17 o
   0   5  16         31.65         30.14         0.38 o
   1   5  16          6.44          8.10         0.16 o
   2   5  16         48.58         50.10         0.56 o
   3   5  16         12.35         12.60         0.22 o
  -1   6  16         22.72         23.12         0.35 o
   0   6  16          6.17          6.68         0.16 o
   1   6  16         22.64         22.20         0.44 o
   1   0  17         43.16         43.29         0.53 o
   2   0  17        479.35        496.50         6.03 o
   3   0  17         47.39         46.80         0.63 o
   4   0  17        275.61        255.26         4.87 o
  -4   1  17         33.45         30.68         0.47 o
  -3   1  17        110.83        112.88         1.35 o
  -2   1  17        150.77        148.33         1.70 o
  -1   1  17         26.72         26.07         0.44 o
   0   1  17         16.57         16.15         0.25 o
   1   1  17         26.58         26.83         0.41 o
   2   1  17        150.61        147.23         1.88 o
   3   1  17        110.90        111.81         2.07 o
   4   1  17         33.47         30.29         0.57 o
  -4   2  17         88.48         85.58         1.62 o
  -3   2  17         99.45        100.16         1.33 o
  -2   2  17          8.70          7.76         0.18 o
  -1   2  17        183.40        180.80         2.08 o
   0   2  17         31.33         34.41         0.46 o
   1   2  17        185.05        184.55         2.09 o
   2   2  17          8.87          7.99         0.19 o
   3   2  17         98.21         99.08         1.57 o
   4   2  17         88.96         85.70         2.59 o
  -3   3  17          7.36          5.48         0.18 o
  -2   3  17        238.54        239.54         2.97 o
  -1   3  17          9.80          9.10         0.19 o
   0   3  17          1.10          0.36         0.10 o
   1   3  17          9.79          9.10         0.19 o
   2   3  17        238.66        236.83         2.99 o
   3   3  17          7.33          5.27         0.19 o
  -2   4  17         32.33         34.30         0.52 o
  -1   4  17         35.38         34.96         0.51 o
   0   4  17          0.54          0.58         0.10 o
   1   4  17         36.02         34.79         0.51 o
   2   4  17         32.55         33.65         0.49 o
   0   5  17         13.74         12.24         0.26 o
   0   0  18        252.09        261.04         5.65 o
   1   0  18          8.16          8.29         0.30 o
   2   0  18        249.57        240.25         3.72 o
  -2   1  18         15.02         13.27         0.28 o
  -1   1  18        171.28        172.27         2.31 o
   0   1  18          8.96          6.93         0.19 o
   1   1  18        170.09        171.94         2.69 o
   2   1  18         14.60         13.13         0.34 o
  -2   2  18        145.43        139.67         3.03 o
  -1   2  18         28.01         26.37         0.42 o
   0   2  18        122.31        120.08         1.87 o
   1   2  18         28.03         25.87         0.42 o
   2   2  18        146.46        141.56         5.33 o
  -1   3  18         23.71         19.56         0.44 o
   0   3  18         43.91         42.50         1.16 o
   1   3  18         24.01         20.18         0.65 o
                                                
