# Supplementary material for: Use of intensity quotients and differences in absolute structure refinement
Source: Acta Crystallogr B Struct Sci Cryst Eng Mater. 2013 May 17;69(Pt 3):249–59. doi: 10.1107/S2052519213010014 (PMC3661305; doi:10.1107/S2052519213010014)
Supplement: Supplementary file 3 [file b-69-00249-sup3.zip › TWA20C_B.fcf]

#
# h,k,l, Fc-squared, Fo-squared, sigma(Fo-squared), status flag
#
data_TWA20C_B
_shelx_title ' PTWA20c in P3(2) [#1064] [PKF208-243-NX-1] [MeOH]'
_shelx_refln_list_code          4
_shelx_F_calc_maximum       80.88
_exptl_crystal_F_000       438.00
_reflns_d_resolution_high  0.8426

loop_
 _space_group_symop_operation_xyz
 'x, y, z'
 '-y, x-y, z+2/3'
 '-x+y, -x, z+1/3'

_cell_length_a    12.0960
_cell_length_b    12.0960
_cell_length_c     8.5500
_cell_angle_alpha  90.000
_cell_angle_beta   90.000
_cell_angle_gamma 120.000

_shelx_F_squared_multiplier     1.000

loop_
 _refln_index_h
 _refln_index_k
 _refln_index_l
 _refln_F_squared_calc
 _refln_F_squared_meas
 _refln_F_squared_sigma
 _refln_observed_status
  -1   1 -10         26.59         25.36         0.35 o
   0   1 -10         51.08         54.23         0.71 o
   1   1 -10         28.83         26.72         0.41 o
  -2   2 -10         48.04         51.60         0.78 o
  -1   2 -10        101.25        100.35         1.62 o
   0   2 -10         14.35         17.36         0.28 o
   0   0  -9        246.22        256.74         4.50 o
  -1   1  -9        138.93        137.76         1.27 o
   0   1  -9        114.97        114.90         1.14 o
   1   1  -9         21.23         21.25         0.28 o
  -3   2  -9        158.19        156.15         1.31 o
  -2   2  -9         52.88         52.80         0.56 o
  -1   2  -9        120.77        124.41         1.16 o
   0   2  -9         13.51         14.26         0.20 o
   1   2  -9        110.99        111.00         0.95 o
   2   2  -9        167.56        175.27         1.46 o
  -5   3  -9        187.00        192.02         1.62 o
  -4   3  -9         75.55         71.15         0.66 o
  -3   3  -9         71.55         75.62         0.77 o
  -2   3  -9          7.21          7.89         0.15 o
  -1   3  -9         48.96         43.28         0.42 o
   0   3  -9         35.92         37.86         0.36 o
   1   3  -9         35.34         35.77         0.35 o
   2   3  -9         20.00         19.97         0.23 o
   3   3  -9         61.82         58.61         0.55 o
  -6   4  -9        147.58        145.12         1.60 o
  -5   4  -9         81.68         83.20         0.80 o
  -4   4  -9         38.02         38.74         0.40 o
  -3   4  -9         20.29         19.45         0.25 o
  -2   4  -9         20.20         18.23         0.22 o
  -1   4  -9         82.17         81.98         0.72 o
   0   4  -9         61.38         57.75         0.52 o
   1   4  -9         17.96         18.99         0.22 o
   2   4  -9          8.43          6.86         0.14 o
  -6   5  -9          2.39          2.03         0.14 o
  -5   5  -9         19.33         17.46         0.24 o
  -4   5  -9         32.65         33.15         0.40 o
  -3   5  -9          4.31          4.04         0.11 o
  -2   5  -9        212.71        217.31         1.91 o
  -1   5  -9         22.20         22.09         0.25 o
   0   5  -9          8.14          7.31         0.13 o
   1   5  -9         20.92         21.11         0.28 o
  -5   6  -9         19.94         20.58         0.29 o
  -4   6  -9         16.00         17.27         0.24 o
  -3   6  -9          5.61          4.86         0.12 o
  -2   6  -9         12.90         11.31         0.17 o
  -1   6  -9         53.75         53.88         0.54 o
  -1   1  -8          4.65          5.14         0.12 o
   0   1  -8        150.31        150.31         1.18 o
   1   1  -8        194.18        193.02         1.42 o
  -3   2  -8        112.93        108.99         0.87 o
  -2   2  -8        509.45        519.82         3.50 o
  -1   2  -8        266.16        274.10         2.00 o
   0   2  -8        237.06        241.04         1.83 o
   1   2  -8         42.35         46.94         0.41 o
   2   2  -8        117.05        108.87         0.86 o
  -5   3  -8        156.65        164.02         1.28 o
  -4   3  -8        112.14        117.58         0.93 o
  -3   3  -8        111.58        110.55         0.80 o
  -2   3  -8         80.34         83.32         0.64 o
  -1   3  -8         87.13         86.90         0.70 o
   0   3  -8        369.04        374.21         2.75 o
   1   3  -8        141.87        145.07         1.13 o
   2   3  -8         52.03         57.75         0.52 o
   3   3  -8         83.00         90.75         0.75 o
  -7   4  -8         31.82         30.07         0.30 o
  -6   4  -8         35.62         33.87         0.32 o
  -5   4  -8         72.41         76.87         0.65 o
  -4   4  -8          5.98          5.44         0.11 o
  -3   4  -8         88.52         89.55         0.69 o
  -2   4  -8        105.70        103.34         0.82 o
  -1   4  -8        185.24        190.53         1.44 o
   0   4  -8         71.81         74.24         0.63 o
   1   4  -8        244.58        254.15         1.91 o
   2   4  -8         39.20         38.85         0.37 o
   3   4  -8         35.33         32.17         0.32 o
   4   4  -8          1.68          2.17         0.09 o
  -8   5  -8         48.93         51.36         0.48 o
  -7   5  -8         26.71         28.59         0.29 o
  -6   5  -8         14.87         15.47         0.19 o
  -5   5  -8         48.92         46.62         0.41 o
  -4   5  -8         41.00         41.67         0.35 o
  -3   5  -8         39.75         42.93         0.39 o
  -2   5  -8         10.34         11.08         0.17 o
  -1   5  -8          3.45          4.57         0.11 o
   0   5  -8         91.99        100.99         0.83 o
   1   5  -8         19.15         18.58         0.22 o
   2   5  -8         34.18         31.06         0.32 o
   3   5  -8          5.38          6.31         0.12 o
  -8   6  -8          6.04          5.85         0.12 o
  -7   6  -8         26.87         30.54         0.30 o
  -6   6  -8         51.89         52.41         0.47 o
  -5   6  -8        158.56        157.07         1.14 o
  -4   6  -8          1.91          2.68         0.11 o
  -3   6  -8         32.67         31.26         0.32 o
  -2   6  -8          5.48          6.71         0.13 o
  -1   6  -8         73.94         75.36         0.64 o
   0   6  -8         67.90         67.64         0.61 o
   1   6  -8          8.82          9.31         0.16 o
   2   6  -8         53.16         54.64         0.53 o
  -8   7  -8         67.81         73.25         0.74 o
  -7   7  -8         11.32         13.17         0.20 o
  -6   7  -8         18.80         16.54         0.19 o
  -5   7  -8         37.24         41.11         0.38 o
  -4   7  -8         57.29         57.79         0.49 o
  -3   7  -8         32.40         28.37         0.29 o
  -2   7  -8          4.41          5.35         0.12 o
  -1   7  -8        114.34        114.81         0.96 o
   0   7  -8          6.76          6.59         0.13 o
   1   7  -8        118.04        112.07         1.12 o
  -7   8  -8         35.55         34.22         0.51 o
  -6   8  -8         43.80         43.55         0.43 o
  -5   8  -8         55.97         57.20         0.51 o
  -4   8  -8         79.79         83.74         0.73 o
  -3   8  -8          7.31          7.57         0.13 o
  -2   8  -8         50.99         51.10         0.49 o
  -1   8  -8         93.30         90.97         0.96 o
  -1   1  -7        323.85        335.98         1.94 o
   0   1  -7         70.37         67.61         0.47 o
   1   1  -7        518.76        534.44         3.26 o
  -3   2  -7        337.02        338.82         2.07 o
  -2   2  -7          2.55          2.76         0.08 o
  -1   2  -7          4.27          4.84         0.09 o
   0   2  -7         67.35         69.52         0.51 o
   1   2  -7        126.06        120.84         0.84 o
   2   2  -7        263.42        257.62         1.68 o
  -5   3  -7         99.22         99.41         0.70 o
  -4   3  -7         19.18         21.46         0.20 o
  -3   3  -7        265.03        269.63         1.59 o
  -2   3  -7         78.14         79.68         0.53 o
  -1   3  -7         61.04         58.08         0.43 o
   0   3  -7        105.33        103.20         0.74 o
   1   3  -7         55.87         52.56         0.47 o
   2   3  -7        372.57        367.84         2.48 o
   3   3  -7          9.81         12.68         0.17 o
  -7   4  -7         35.66         37.39         0.36 o
  -6   4  -7         72.51         73.11         0.59 o
  -5   4  -7         28.99         30.81         0.27 o
  -4   4  -7         30.19         30.87         0.25 o
  -3   4  -7        608.68        624.97         3.63 o
  -2   4  -7         73.81         74.43         0.53 o
  -1   4  -7         49.96         50.49         0.40 o
   0   4  -7         82.79         68.85         0.56 o
   1   4  -7        305.74        295.71         2.01 o
   2   4  -7        112.36        110.36         0.85 o
   3   4  -7        170.23        176.60         1.34 o
   4   4  -7         23.93         24.25         0.26 o
  -9   5  -7         17.84         15.95         0.19 o
  -8   5  -7         36.34         35.52         0.33 o
  -7   5  -7         18.84         19.67         0.22 o
  -6   5  -7         42.06         41.29         0.35 o
  -5   5  -7        173.36        179.89         1.18 o
  -4   5  -7        220.86        217.86         1.33 o
  -3   5  -7         18.16         17.82         0.19 o
  -2   5  -7        435.49        439.66         3.00 o
  -1   5  -7         73.33         64.54         0.50 o
   0   5  -7         51.64         41.69         0.38 o
   1   5  -7        119.59        133.23         1.03 o
   2   5  -7         24.61         23.82         0.26 o
   3   5  -7        160.26        166.19         1.31 o
   4   5  -7          4.43          4.77         0.11 o
   5   5  -7          1.02          0.48         0.07 o
 -10   6  -7         75.14         73.05         0.65 o
  -9   6  -7          1.54          1.80         0.08 o
  -8   6  -7         14.51         13.28         0.18 o
  -7   6  -7         42.92         42.84         0.39 o
  -6   6  -7         65.81         65.94         0.49 o
  -5   6  -7         41.16         44.22         0.35 o
  -4   6  -7         81.13         77.57         0.57 o
  -3   6  -7         22.20         20.93         0.22 o
  -2   6  -7        103.22         97.33         0.76 o
  -1   6  -7        331.19        311.36         2.27 o
   0   6  -7         42.18         40.72         0.38 o
   1   6  -7        134.81        139.35         1.11 o
   2   6  -7         49.28         50.48         0.46 o
   3   6  -7         42.17         43.15         0.42 o
   4   6  -7         27.27         27.85         0.31 o
 -10   7  -7          8.88          8.73         0.14 o
  -9   7  -7         27.98         27.50         0.28 o
  -8   7  -7         21.58         20.80         0.23 o
  -7   7  -7          7.25          8.54         0.14 o
  -6   7  -7         25.02         26.55         0.24 o
  -5   7  -7         69.71         73.51         0.56 o
  -4   7  -7         99.76         97.37         0.76 o
  -3   7  -7         85.78         89.94         0.71 o
  -2   7  -7         21.57         22.45         0.25 o
  -1   7  -7          1.23          1.31         0.08 o
   0   7  -7         44.97         51.48         0.46 o
   1   7  -7        134.52        131.30         1.07 o
   2   7  -7         24.13         22.65         0.25 o
   3   7  -7         63.46         61.81         0.68 o
  -9   8  -7         23.77         23.41         0.25 o
  -8   8  -7         32.31         33.30         0.31 o
  -7   8  -7          7.55          8.90         0.13 o
  -6   8  -7          5.89          6.20         0.11 o
  -5   8  -7        152.53        159.44         1.18 o
  -4   8  -7         20.54         20.63         0.23 o
  -3   8  -7         60.90         61.14         0.52 o
  -2   8  -7         10.32          8.85         0.15 o
  -1   8  -7          4.33          2.99         0.10 o
   0   8  -7         41.76         43.10         0.40 o
   1   8  -7          0.54          0.44         0.07 o
  -9   9  -7         24.35         20.67         0.26 o
  -8   9  -7         25.40         23.89         0.31 o
  -7   9  -7         10.98         10.67         0.15 o
  -6   9  -7         48.46         47.73         0.42 o
  -5   9  -7        116.84        118.73         0.95 o
  -4   9  -7         29.30         28.75         0.29 o
  -3   9  -7         11.34         14.27         0.18 o
  -2   9  -7         18.30         15.12         0.19 o
  -1   9  -7         16.02         14.91         0.19 o
   0   9  -7          1.58          1.02         0.09 o
  -7  10  -7         19.04         18.20         0.22 o
  -6  10  -7          1.44          1.62         0.08 o
  -5  10  -7        223.37        221.05         1.86 o
  -4  10  -7         12.60         10.12         0.15 o
  -3  10  -7        111.19        114.15         1.12 o
   0   0  -6        158.14        165.30         1.48 o
  -1   1  -6         84.99         82.47         0.49 o
   0   1  -6        144.65        146.26         0.84 o
   1   1  -6         90.82         87.88         0.54 o
  -3   2  -6         73.50         70.35         0.44 o
  -2   2  -6         19.21         19.58         0.17 o
  -1   2  -6        274.99        267.57         1.46 o
   0   2  -6         51.22         49.72         0.34 o
   1   2  -6         36.04         34.75         0.27 o
   2   2  -6         77.44         73.57         0.49 o
  -5   3  -6        235.32        227.94         1.40 o
  -4   3  -6         68.87         65.93         0.42 o
  -3   3  -6        308.78        302.49         1.68 o
  -2   3  -6         11.99         12.68         0.13 o
  -1   3  -6        112.15        110.72         0.69 o
   0   3  -6        243.65        246.21         1.50 o
   1   3  -6         57.70         54.81         0.39 o
   2   3  -6          0.69          0.76         0.07 o
   3   3  -6        124.67        131.65         0.89 o
  -7   4  -6          8.15          9.40         0.14 o
  -6   4  -6        139.59        139.55         0.90 o
  -5   4  -6        969.29        985.74         5.47 o
  -4   4  -6        460.28        457.34         2.53 o
  -3   4  -6        408.29        413.71         2.30 o
  -2   4  -6        231.45        243.42         1.37 o
  -1   4  -6        184.90        182.97         1.12 o
   0   4  -6         48.87         47.06         0.35 o
   1   4  -6         94.34         97.02         0.66 o
   2   4  -6          6.44          7.20         0.12 o
   3   4  -6         53.73         53.37         0.42 o
   4   4  -6         16.52         15.61         0.19 o
  -9   5  -6         10.65         11.78         0.17 o
  -8   5  -6        198.71        198.42         1.45 o
  -7   5  -6        187.20        181.87         1.23 o
  -6   5  -6        840.25        849.46         4.91 o
  -5   5  -6        116.70        118.21         0.72 o
  -4   5  -6        551.30        563.31         3.17 o
  -3   5  -6        130.41        124.92         0.76 o
  -2   5  -6         57.39         55.43         0.40 o
  -1   5  -6         34.07         34.56         0.28 o
   0   5  -6          4.77          5.03         0.10 o
   1   5  -6         69.63         61.97         0.46 o
   2   5  -6        106.80        108.81         0.79 o
   3   5  -6        261.88        261.93         1.92 o
   4   5  -6         17.19         18.61         0.21 o
   5   5  -6         17.14         15.15         0.19 o
 -11   6  -6         10.06         10.73         0.16 o
 -10   6  -6          6.24          5.49         0.11 o
  -9   6  -6        116.84        111.82         0.87 o
  -8   6  -6         80.59         80.30         0.63 o
  -7   6  -6        144.08        147.70         1.04 o
  -6   6  -6        133.85        134.73         0.83 o
  -5   6  -6        264.53        264.65         1.55 o
  -4   6  -6          1.11          1.50         0.07 o
  -3   6  -6        113.74        112.51         0.73 o
  -2   6  -6         20.26         22.68         0.22 o
  -1   6  -6         46.63         40.49         0.33 o
   0   6  -6        309.69        287.28         1.89 o
   1   6  -6         42.28         34.48         0.32 o
   2   6  -6         19.41         22.78         0.25 o
   3   6  -6         57.06         54.67         0.49 o
   4   6  -6         30.46         32.92         0.33 o
   5   6  -6         19.51         19.51         0.23 o
 -11   7  -6         34.21         34.44         0.34 o
 -10   7  -6         53.27         52.19         0.46 o
  -9   7  -6         58.96         60.86         0.52 o
  -8   7  -6         27.79         29.47         0.28 o
  -7   7  -6        140.11        141.41         0.95 o
  -6   7  -6        151.42        157.05         1.02 o
  -5   7  -6        235.85        229.87         1.38 o
  -4   7  -6        148.29        149.58         0.98 o
  -3   7  -6        110.43        112.83         0.78 o
  -2   7  -6        266.60        265.49         2.07 o
  -1   7  -6        140.03        129.86         0.98 o
   0   7  -6          4.42          7.05         0.13 o
   1   7  -6        157.88        143.13         1.12 o
   2   7  -6         15.41         14.81         0.19 o
   3   7  -6         23.18         29.04         0.31 o
   4   7  -6          9.63          8.50         0.18 o
 -11   8  -6         19.71         18.65         0.22 o
 -10   8  -6         84.20         81.84         0.69 o
  -9   8  -6         32.06         34.27         0.32 o
  -8   8  -6          6.81          7.24         0.12 o
  -7   8  -6        138.15        153.64         1.06 o
  -6   8  -6         26.11         26.31         0.24 o
  -5   8  -6        281.36        288.43         1.93 o
  -4   8  -6          5.39          6.63         0.12 o
  -3   8  -6         17.52         17.72         0.20 o
  -2   8  -6         36.07         34.82         0.32 o
  -1   8  -6        121.16        108.25         0.85 o
   0   8  -6        157.83        152.37         1.21 o
   1   8  -6         97.02        101.27         0.87 o
   2   8  -6         62.34         66.80         0.71 o
   3   8  -6          8.90          9.10         0.20 o
 -10   9  -6         49.71         48.30         0.49 o
  -9   9  -6         11.25         11.20         0.16 o
  -8   9  -6         97.55         99.04         0.73 o
  -7   9  -6         49.44         48.63         0.39 o
  -6   9  -6          2.65          3.19         0.10 o
  -5   9  -6        140.90        160.97         1.21 o
  -4   9  -6         25.24         27.04         0.27 o
  -3   9  -6         33.32         35.48         0.33 o
  -2   9  -6        174.10        166.60         1.27 o
  -1   9  -6          8.98         11.10         0.17 o
   0   9  -6         51.82         55.79         0.53 o
   1   9  -6          6.16          4.77         0.13 o
 -10  10  -6         56.36         59.02         0.63 o
  -9  10  -6         23.56         20.05         0.25 o
  -8  10  -6         61.90         61.63         0.57 o
  -7  10  -6        133.31        125.80         0.99 o
  -6  10  -6         28.80         29.91         0.29 o
  -5  10  -6        130.93        149.42         1.18 o
  -4  10  -6         21.63         21.82         0.23 o
  -3  10  -6          9.02          8.74         0.14 o
  -2  10  -6         19.61         18.36         0.21 o
  -1  10  -6         23.05         21.70         0.27 o
   0  10  -6         40.08         38.42         0.64 o
  -8  11  -6         41.06         39.97         0.39 o
  -7  11  -6         12.26         11.18         0.15 o
  -6  11  -6         38.60         40.15         0.37 o
  -5  11  -6         42.69         45.33         0.42 o
  -4  11  -6         48.58         48.53         0.44 o
  -3  11  -6         19.19         17.96         0.22 o
  -1   1  -5        287.83        294.16         1.86 o
   0   1  -5        217.24        223.58         1.42 o
   1   1  -5         10.83         10.65         0.13 o
  -3   2  -5        128.37        132.41         0.76 o
  -2   2  -5         13.67         13.77         0.12 o
  -1   2  -5        141.17        128.54         0.76 o
   0   2  -5        325.20        336.06         1.95 o
   1   2  -5         58.92         58.59         0.37 o
   2   2  -5         24.52         22.41         0.18 o
  -5   3  -5         79.37         83.47         0.53 o
  -4   3  -5        187.49        193.30         1.08 o
  -3   3  -5        157.09        154.29         0.87 o
  -2   3  -5          0.10          0.60         0.05 o
  -1   3  -5        105.30        104.80         0.61 o
   0   3  -5        113.14        102.77         0.63 o
   1   3  -5          4.44          4.58         0.08 o
   2   3  -5         90.05         86.98         0.56 o
   3   3  -5         88.85         85.41         0.58 o
  -7   4  -5        523.34        519.93         3.31 o
  -6   4  -5        214.02        210.30         1.27 o
  -5   4  -5        501.24        490.15         2.65 o
  -4   4  -5         84.05         84.96         0.51 o
  -3   4  -5         92.47         88.61         0.53 o
  -2   4  -5         41.67         37.19         0.26 o
  -1   4  -5         91.29         90.79         0.57 o
   0   4  -5        174.01        174.06         1.05 o
   1   4  -5         27.91         24.42         0.21 o
   2   4  -5        163.83        153.91         1.00 o
   3   4  -5         34.33         35.77         0.30 o
   4   4  -5        223.96        215.68         1.45 o
  -9   5  -5        241.93        227.44         1.67 o
  -8   5  -5         74.82         75.03         0.55 o
  -7   5  -5        386.13        391.76         2.45 o
  -6   5  -5        241.74        244.43         1.41 o
  -5   5  -5        347.59        340.14         1.92 o
  -4   5  -5        215.11        213.12         1.19 o
  -3   5  -5        108.48        106.25         0.63 o
  -2   5  -5         48.66         44.61         0.31 o
  -1   5  -5         20.79         20.46         0.19 o
   0   5  -5        625.86        635.47         3.80 o
   1   5  -5        197.54        189.47         1.23 o
   2   5  -5        101.78         95.42         0.66 o
   3   5  -5          7.72          7.48         0.13 o
   4   5  -5         22.71         29.78         0.29 o
   5   5  -5         54.62         47.74         0.43 o
 -11   6  -5         27.61         22.53         0.25 o
 -10   6  -5         98.01        104.34         0.83 o
  -9   6  -5        173.58        171.94         1.29 o
  -8   6  -5         14.73         15.40         0.20 o
  -7   6  -5        531.13        522.08         3.02 o
  -6   6  -5         44.83         43.23         0.31 o
  -5   6  -5       1129.63       1194.42         6.63 o
  -4   6  -5        240.77        240.50         1.37 o
  -3   6  -5         50.94         48.62         0.34 o
  -2   6  -5        179.49        172.80         1.09 o
  -1   6  -5         28.55         30.65         0.25 o
   0   6  -5        131.35        130.07         0.88 o
   1   6  -5         65.92         61.19         0.45 o
   2   6  -5         85.34         82.72         0.61 o
   3   6  -5         37.93         41.12         0.38 o
   4   6  -5         93.61         82.57         0.68 o
   5   6  -5         12.87         11.42         0.17 o
   6   6  -5          4.89          4.34         0.11 o
 -12   7  -5         41.25         40.41         0.42 o
 -11   7  -5         15.56         14.37         0.18 o
 -10   7  -5         65.95         62.64         0.53 o
  -9   7  -5          9.75         11.24         0.17 o
  -8   7  -5         65.25         65.57         0.51 o
  -7   7  -5        398.23        393.02         2.28 o
  -6   7  -5        738.88        736.65         4.18 o
  -5   7  -5        507.83        535.06         3.06 o
  -4   7  -5        214.34        211.93         1.25 o
  -3   7  -5         92.12         97.35         0.66 o
  -2   7  -5        133.04        132.74         0.90 o
  -1   7  -5        132.56        134.23         0.91 o
   0   7  -5         42.10         42.97         0.35 o
   1   7  -5         36.21         36.75         0.32 o
   2   7  -5         46.43         42.24         0.40 o
   3   7  -5         38.88         37.33         0.40 o
   4   7  -5         75.50         81.61         0.75 o
   5   7  -5         95.47         99.20         1.28 o
 -12   8  -5         21.46         19.60         0.23 o
 -11   8  -5          6.63          8.28         0.14 o
 -10   8  -5         17.86         19.79         0.23 o
  -9   8  -5         14.85         14.99         0.19 o
  -8   8  -5         17.54         18.05         0.19 o
  -7   8  -5        138.57        152.33         0.99 o
  -6   8  -5        608.92        637.17         3.76 o
  -5   8  -5        273.45        265.33         1.58 o
  -4   8  -5          6.77          6.07         0.18 o
  -3   8  -5        217.58        218.42         1.45 o
  -2   8  -5         83.73         84.24         0.69 o
  -1   8  -5         99.96         90.82         0.69 o
   0   8  -5         53.64         50.50         0.45 o
   1   8  -5         15.94         15.58         0.21 o
   2   8  -5         52.02         49.72         0.50 o
   3   8  -5          8.87          6.99         0.17 o
   4   8  -5         29.30         32.29         0.51 o
 -12   9  -5         37.75         33.42         0.37 o
 -11   9  -5         11.97         12.56         0.18 o
 -10   9  -5          5.38          5.37         0.12 o
  -9   9  -5         79.89         71.83         0.56 o
  -8   9  -5         34.25         38.13         0.32 o
  -7   9  -5        182.75        193.77         1.33 o
  -6   9  -5         31.38         34.97         0.30 o
  -5   9  -5         70.16         63.81         0.52 o
  -4   9  -5        106.50        108.00         0.82 o
  -3   9  -5         28.29         28.13         0.28 o
  -2   9  -5         25.93         23.89         0.25 o
  -1   9  -5         16.57         13.95         0.19 o
   0   9  -5          8.48          8.92         0.17 o
   1   9  -5          2.87          3.82         0.13 o
   2   9  -5         65.97         65.80         0.86 o
   3   9  -5         64.76         56.47         0.99 o
 -11  10  -5          8.69         10.60         0.16 o
 -10  10  -5         92.19         86.24         0.74 o
  -9  10  -5         56.69         53.28         0.43 o
  -8  10  -5         61.77         63.19         0.48 o
  -7  10  -5        111.07        117.61         0.89 o
  -6  10  -5         80.08         81.05         0.66 o
  -5  10  -5         43.51         43.12         0.39 o
  -4  10  -5         77.13         75.66         0.63 o
  -3  10  -5          5.88          3.76         0.10 o
  -2  10  -5         44.19         47.27         0.43 o
  -1  10  -5         58.62         54.18         0.52 o
   0  10  -5        188.49        180.51         2.19 o
   1  10  -5         56.75         62.36         0.93 o
 -10  11  -5        158.62        160.86         1.59 o
  -9  11  -5        190.48        182.11         1.45 o
  -8  11  -5        201.51        212.39         1.69 o
  -7  11  -5         77.97         87.76         0.74 o
  -6  11  -5         14.94         13.59         0.19 o
  -5  11  -5        110.41        118.28         0.94 o
  -4  11  -5          1.43          1.60         0.08 o
  -3  11  -5         56.95         56.13         0.51 o
  -2  11  -5         24.36         22.17         0.27 o
  -1  11  -5         50.36         48.14         0.70 o
  -9  12  -5         56.62         55.24         0.67 o
  -8  12  -5          0.61          0.91         0.07 o
  -7  12  -5          4.15          5.39         0.11 o
  -6  12  -5         29.07         25.53         0.27 o
  -5  12  -5         45.61         53.62         0.51 o
  -4  12  -5         13.66         12.40         0.17 o
  -3  12  -5         18.37         20.70         0.37 o
  -1   1  -4        695.40        746.42         9.20 o
   0   1  -4        104.49        115.36         1.51 o
   1   1  -4        445.41        488.78         6.05 o
  -3   2  -4        276.70        303.11         3.94 o
  -2   2  -4        463.35        500.89         6.35 o
  -1   2  -4        187.56        201.09         2.76 o
   0   2  -4        476.21        517.84         6.19 o
   1   2  -4        112.48        122.23         1.70 o
   2   2  -4         24.63         20.41         0.20 o
  -5   3  -4          8.69          9.32         0.12 o
  -4   3  -4         12.51         10.68         0.13 o
  -3   3  -4          4.61          5.39         0.21 o
  -2   3  -4         38.92         44.56         0.73 o
  -1   3  -4        610.51        667.80         9.17 o
   0   3  -4        134.07        150.72         2.01 o
   1   3  -4        139.40        132.98         0.93 o
   2   3  -4        348.38        355.25         2.15 o
   3   3  -4          3.41          3.27         0.08 o
  -7   4  -4        257.15        253.56         1.60 o
  -6   4  -4        120.89        119.67         0.74 o
  -5   4  -4          3.27          3.96         0.07 o
  -4   4  -4         51.27         51.86         0.33 o
  -3   4  -4         68.88         74.29         0.49 o
  -2   4  -4       1045.36       1081.92         7.36 o
  -1   4  -4          8.44          8.12         0.12 o
   0   4  -4         88.89         84.15         0.60 o
   1   4  -4        332.71        335.04         2.15 o
   2   4  -4         99.04         96.24         0.64 o
   3   4  -4        105.49        100.56         0.69 o
   4   4  -4        903.33        889.32         5.64 o
  -9   5  -4        541.71        523.68         3.63 o
  -8   5  -4        627.66        641.79         4.09 o
  -7   5  -4        476.99        475.81         2.86 o
  -6   5  -4         78.48         76.27         0.48 o
  -5   5  -4         16.92         15.87         0.15 o
  -4   5  -4        143.09        141.09         0.80 o
  -3   5  -4         52.62         44.17         0.29 o
  -2   5  -4       1030.95       1027.12         5.96 o
  -1   5  -4         84.88         83.89         0.54 o
   0   5  -4        245.48        242.13         1.51 o
   1   5  -4        125.65        126.87         0.82 o
   2   5  -4         67.37         64.62         0.48 o
   3   5  -4         47.46         45.52         0.37 o
   4   5  -4        127.33        123.48         0.90 o
   5   5  -4         75.96         80.36         0.68 o
 -11   6  -4        110.00        111.26         0.95 o
 -10   6  -4        168.73        162.71         1.27 o
  -9   6  -4         50.82         52.28         0.43 o
  -8   6  -4        149.11        144.60         0.98 o
  -7   6  -4         47.89         54.63         0.37 o
  -6   6  -4        202.35        194.89         1.16 o
  -5   6  -4        188.71        185.05         1.08 o
  -4   6  -4        207.08        209.31         1.20 o
  -3   6  -4         73.65         73.40         0.46 o
  -2   6  -4         95.64         93.99         0.61 o
  -1   6  -4         43.54         39.57         0.30 o
   0   6  -4         71.80         73.98         0.52 o
   1   6  -4        129.81        128.25         0.86 o
   2   6  -4         43.13         41.60         0.35 o
   3   6  -4         96.91         92.21         0.70 o
   4   6  -4        371.49        356.49         2.78 o
   5   6  -4         93.54         94.87         0.82 o
   6   6  -4         63.87         59.13         0.55 o
 -13   7  -4         28.40         25.87         0.32 o
 -12   7  -4         13.95         16.02         0.21 o
 -11   7  -4         14.59         14.25         0.19 o
 -10   7  -4         43.58         38.71         0.36 o
  -9   7  -4        179.06        178.48         1.21 o
  -8   7  -4         47.94         50.99         0.38 o
  -7   7  -4        101.50        101.59         0.66 o
  -6   7  -4        218.80        220.79         1.29 o
  -5   7  -4         32.62         30.46         0.24 o
  -4   7  -4        140.35        141.88         0.86 o
  -3   7  -4        155.83        150.54         0.95 o
  -2   7  -4         17.08         16.35         0.17 o
  -1   7  -4         12.76         14.82         0.17 o
   0   7  -4        211.42        211.26         1.37 o
   1   7  -4        103.71         97.73         0.73 o
   2   7  -4         58.86         60.90         0.51 o
   3   7  -4        350.09        340.17         2.79 o
   4   7  -4          0.44          0.40         0.08 o
   5   7  -4         24.90         24.33         0.31 o
   6   7  -4        162.39        150.17         2.28 o
 -13   8  -4         36.07         40.96         0.45 o
 -12   8  -4          7.87          7.90         0.14 o
 -11   8  -4         80.13         78.64         0.70 o
 -10   8  -4         20.24         18.76         0.23 o
  -9   8  -4        101.87        105.64         0.81 o
  -8   8  -4        425.20        432.11         2.60 o
  -7   8  -4        440.18        452.29         2.70 o
  -6   8  -4         79.89         81.88         0.54 o
  -5   8  -4        287.85        293.87         1.76 o
  -4   8  -4         30.20         28.03         0.25 o
  -3   8  -4         10.79         11.75         0.15 o
  -2   8  -4        251.38        261.90         1.74 o
  -1   8  -4         50.19         53.50         0.44 o
   0   8  -4         40.94         43.32         0.38 o
   1   8  -4         10.32         10.12         0.17 o
   2   8  -4        109.33        112.70         1.25 o
   3   8  -4         66.26         64.46         0.78 o
   4   8  -4        267.61        267.39         3.09 o
   5   8  -4        104.64         88.10         1.29 o
 -12   9  -4         15.70         15.63         0.21 o
 -11   9  -4         31.56         35.53         0.37 o
 -10   9  -4        167.68        172.60         1.33 o
  -9   9  -4         26.65         26.27         0.25 o
  -8   9  -4        111.84        118.58         0.86 o
  -7   9  -4        421.30        415.80         2.47 o
  -6   9  -4        242.16        247.36         1.52 o
  -5   9  -4        483.83        484.41         3.35 o
  -4   9  -4        232.94        231.62         1.61 o
  -3   9  -4        143.68        142.86         1.02 o
  -2   9  -4        200.03        194.43         1.39 o
  -1   9  -4         79.74         87.01         0.74 o
   0   9  -4        146.07        144.61         1.26 o
   1   9  -4        247.18        255.05         2.74 o
   2   9  -4         10.25         11.79         0.25 o
   3   9  -4         10.75         11.37         0.26 o
 -12  10  -4         42.43         40.91         0.41 o
 -11  10  -4         49.50         51.77         0.49 o
 -10  10  -4         46.36         51.70         0.45 o
  -9  10  -4        229.42        218.67         1.55 o
  -8  10  -4         28.97         33.39         0.30 o
  -7  10  -4        307.13        298.26         2.05 o
  -6  10  -4        351.42        379.43         2.73 o
  -5  10  -4         65.81         59.86         0.51 o
  -4  10  -4         53.09         59.30         0.51 o
  -3  10  -4         33.78         32.88         0.32 o
  -2  10  -4        224.16        239.55         1.95 o
  -1  10  -4         86.60         78.89         0.74 o
   0  10  -4        130.94        139.47         1.61 o
   1  10  -4          1.08          1.10         0.11 o
   2  10  -4          4.28          3.90         0.16 o
 -11  11  -4          8.92          8.99         0.15 o
 -10  11  -4         90.43         80.78         0.65 o
  -9  11  -4        178.28        177.63         1.32 o
  -8  11  -4        111.83        121.98         0.96 o
  -7  11  -4          1.44          1.08         0.08 o
  -6  11  -4        137.11        143.86         1.18 o
  -5  11  -4        171.81        173.47         1.35 o
  -4  11  -4        160.18        167.68         1.32 o
  -3  11  -4        108.56        110.91         0.94 o
  -2  11  -4         34.35         36.99         0.38 o
  -1  11  -4        150.55        152.47         1.78 o
   0  11  -4         30.07         30.53         0.46 o
 -10  12  -4         20.11         16.75         0.25 o
  -9  12  -4         31.02         33.79         0.35 o
  -8  12  -4        243.20        251.79         2.04 o
  -7  12  -4         37.90         40.93         0.40 o
  -6  12  -4         20.76         22.06         0.25 o
  -5  12  -4         11.22         10.15         0.17 o
  -4  12  -4          7.51          8.53         0.15 o
  -3  12  -4          0.48          0.36         0.07 o
  -2  12  -4         37.54         37.93         0.57 o
  -8  13  -4         26.22         25.21         0.29 o
  -7  13  -4          1.21          1.93         0.09 o
  -6  13  -4         28.14         27.72         0.31 o
  -5  13  -4          6.52          6.36         0.12 o
   0   0  -3         72.92         74.95         1.69 o
  -1   1  -3        195.04        193.29         2.38 o
   0   1  -3        126.01        134.59         1.66 o
   1   1  -3        171.41        169.01         2.09 o
  -3   2  -3         35.40         32.36         0.54 o
  -2   2  -3         32.34         36.33         0.56 o
  -1   2  -3        103.12        109.46         1.40 o
   0   2  -3        174.70        184.32         2.27 o
   1   2  -3        334.40        357.81         4.23 o
   2   2  -3         71.89         80.88         1.17 o
  -5   3  -3        104.06        113.93         1.59 o
  -4   3  -3         19.16         20.81         0.40 o
  -3   3  -3         15.09         16.40         0.37 o
  -2   3  -3        212.78        214.63         2.82 o
  -1   3  -3        158.59        169.75         2.08 o
   0   3  -3       2995.56       3065.75        37.27 o
   1   3  -3       1381.77       1508.47        17.94 o
   2   3  -3        776.76        859.26        11.00 o
   3   3  -3        119.95        106.58         0.75 o
  -7   4  -3         11.86         10.35         0.13 o
  -6   4  -3        160.44        146.01         0.96 o
  -5   4  -3         31.29         29.84         0.30 o
  -4   4  -3       1703.36       1802.40        23.90 o
  -3   4  -3          7.31          9.39         0.28 o
  -2   4  -3         32.37         26.46         0.48 o
  -1   4  -3        509.58        551.38         6.83 o
   0   4  -3        259.88        272.48         3.60 o
   1   4  -3        234.87        244.92         2.79 o
   2   4  -3        660.64        654.54         4.75 o
   3   4  -3         14.47         16.42         0.16 o
   4   4  -3         66.27         61.51         0.47 o
  -9   5  -3         55.51         60.57         0.48 o
  -8   5  -3         20.50         22.50         0.21 o
  -7   5  -3         49.63         53.29         0.37 o
  -6   5  -3        229.55        219.25         1.27 o
  -5   5  -3        435.37        432.44         2.59 o
  -4   5  -3        252.06        250.79         2.43 o
  -3   5  -3        346.36        377.38         5.30 o
  -2   5  -3        235.85        243.98         3.39 o
  -1   5  -3       2372.41       2402.71        21.81 o
   0   5  -3        943.57        935.00         6.49 o
   1   5  -3         61.40         58.74         0.47 o
   2   5  -3         17.96         17.87         0.17 o
   3   5  -3        245.15        236.54         1.61 o
   4   5  -3        714.91        705.97         4.80 o
   5   5  -3         89.86         84.50         0.76 o
 -11   6  -3          1.26          1.50         0.09 o
 -10   6  -3         37.40         34.90         0.33 o
  -9   6  -3         76.82         78.03         0.59 o
  -8   6  -3         29.73         29.27         0.25 o
  -7   6  -3        338.34        341.93         1.99 o
  -6   6  -3        551.98        563.66         3.20 o
  -5   6  -3        268.85        249.94         1.44 o
  -4   6  -3         99.74        100.36         0.63 o
  -3   6  -3         23.16         22.14         0.22 o
  -2   6  -3         75.44         83.27         0.63 o
  -1   6  -3        657.10        632.64         4.33 o
   0   6  -3         36.87         36.48         0.29 o
   1   6  -3        251.17        234.33         1.54 o
   2   6  -3        238.95        222.45         1.51 o
   3   6  -3        473.80        457.35         3.14 o
   4   6  -3        111.63        117.22         0.90 o
   5   6  -3        826.30        825.98         6.68 o
   6   6  -3         56.47         63.31         0.60 o
 -13   7  -3         53.03         55.89         0.54 o
 -12   7  -3          1.13          2.23         0.10 o
 -11   7  -3         52.19         49.26         0.46 o
 -10   7  -3         57.21         48.70         0.42 o
  -9   7  -3        150.28        140.36         0.96 o
  -8   7  -3        164.90        164.16         1.03 o
  -7   7  -3        125.82        123.38         0.78 o
  -6   7  -3        261.78        259.10         1.52 o
  -5   7  -3        106.15        107.07         0.66 o
  -4   7  -3          7.29          6.71         0.09 o
  -3   7  -3        192.34        193.83         1.22 o
  -2   7  -3         20.62         21.12         0.20 o
  -1   7  -3        211.87        200.08         1.32 o
   0   7  -3        118.62        118.10         0.85 o
   1   7  -3        209.24        202.19         1.45 o
   2   7  -3        242.86        244.66         1.92 o
   3   7  -3        118.24        119.82         1.08 o
   4   7  -3        662.39        649.30         5.64 o
   5   7  -3         77.25         77.35         0.77 o
   6   7  -3         26.97         26.14         0.33 o
 -13   8  -3         89.70         85.80         0.78 o
 -12   8  -3          4.90          5.11         0.12 o
 -11   8  -3         75.05         77.72         0.67 o
 -10   8  -3         69.46         67.50         0.59 o
  -9   8  -3         27.29         27.53         0.27 o
  -8   8  -3        175.35        178.24         1.13 o
  -7   8  -3         46.64         48.54         0.35 o
  -6   8  -3        296.14        293.44         1.75 o
  -5   8  -3        153.78        143.11         0.89 o
  -4   8  -3        117.70        120.92         0.81 o
  -3   8  -3        135.72        133.69         0.93 o
  -2   8  -3         12.72         14.52         0.17 o
  -1   8  -3        236.53        231.08         1.57 o
   0   8  -3         51.21         49.56         0.43 o
   1   8  -3        210.80        219.68         2.15 o
   2   8  -3         26.71         25.82         0.38 o
   3   8  -3        186.86        188.92         2.14 o
   4   8  -3         61.99         58.18         0.82 o
   5   8  -3         48.25         45.16         0.65 o
 -13   9  -3         32.99         35.61         0.38 o
 -12   9  -3        190.30        193.02         1.60 o
 -11   9  -3        122.24        121.72         1.04 o
 -10   9  -3         88.52         87.18         0.74 o
  -9   9  -3         89.27         88.28         0.63 o
  -8   9  -3        275.42        264.96         1.68 o
  -7   9  -3          4.19          5.66         0.10 o
  -6   9  -3        261.52        258.52         1.60 o
  -5   9  -3        289.20        293.86         1.88 o
  -4   9  -3        226.81        232.89         1.56 o
  -3   9  -3         74.23         77.74         0.60 o
  -2   9  -3        275.33        267.92         1.91 o
  -1   9  -3        262.28        257.93         1.88 o
   0   9  -3          9.28          9.58         0.18 o
   1   9  -3        225.55        237.45         2.55 o
   2   9  -3         40.14         40.00         0.51 o
   3   9  -3         82.02         79.41         0.96 o
   4   9  -3        183.62        180.27         2.57 o
 -13  10  -3         23.58         24.47         0.29 o
 -12  10  -3         41.91         44.78         0.43 o
 -11  10  -3         66.88         73.29         0.66 o
 -10  10  -3          2.26          1.76         0.09 o
  -9  10  -3        170.47        160.00         1.13 o
  -8  10  -3        123.47        130.51         0.95 o
  -7  10  -3        220.79        212.12         1.48 o
  -6  10  -3        131.74        132.47         0.94 o
  -5  10  -3        110.71        102.42         0.77 o
  -4  10  -3         77.71         74.75         0.76 o
  -3  10  -3        211.08        214.05         1.61 o
  -2  10  -3        333.11        331.94         2.63 o
  -1  10  -3         13.14         12.68         0.20 o
   0  10  -3        115.07        120.32         1.38 o
   1  10  -3         25.62         25.98         0.38 o
   2  10  -3         94.35         95.95         1.26 o
   3  10  -3          0.90          1.19         0.12 o
 -12  11  -3          2.86          2.09         0.09 o
 -11  11  -3          1.98          2.63         0.10 o
 -10  11  -3         98.51         99.62         0.78 o
  -9  11  -3         10.79          8.54         0.14 o
  -8  11  -3        279.32        290.75         2.20 o
  -7  11  -3         41.45         42.73         0.40 o
  -6  11  -3         90.19         85.36         0.72 o
  -5  11  -3        146.67        153.86         1.23 o
  -4  11  -3         27.46         27.21         0.29 o
  -3  11  -3         68.59         72.17         0.65 o
  -2  11  -3         68.37         67.34         0.72 o
  -1  11  -3          7.80          7.30         0.20 o
   0  11  -3        103.67        102.39         1.29 o
   1  11  -3          7.18          6.14         0.17 o
 -11  12  -3         43.21         39.24         0.42 o
 -10  12  -3        133.72        133.02         1.12 o
  -9  12  -3         50.60         55.08         0.52 o
  -8  12  -3         30.78         33.35         0.34 o
  -7  12  -3         38.07         36.44         0.36 o
  -6  12  -3        204.43        217.59         1.74 o
  -5  12  -3         21.84         22.92         0.26 o
  -4  12  -3         76.65         74.75         0.69 o
  -3  12  -3         73.00         75.14         0.69 o
  -2  12  -3         77.30         76.86         1.07 o
  -1  12  -3          6.87          5.97         0.17 o
 -10  13  -3         64.92         62.04         0.75 o
  -9  13  -3          9.21          9.32         0.15 o
  -8  13  -3        108.92        104.16         0.93 o
  -7  13  -3          5.39          5.08         0.12 o
  -6  13  -3          0.53          0.38         0.09 o
  -5  13  -3         33.12         32.97         0.35 o
  -4  13  -3         37.45         38.42         0.50 o
  -3  13  -3         16.54         16.66         0.40 o
  -1   1  -2        861.77        782.51         9.08 o
   0   1  -2         26.72         29.15         0.42 o
   1   1  -2        592.62        601.81         6.81 o
  -3   2  -2        131.10        133.05         1.67 o
  -2   2  -2       3017.18       2813.28        32.92 o
  -1   2  -2        725.87        692.73         7.96 o
   0   2  -2       1337.00       1280.68        15.15 o
   1   2  -2        784.18        781.54         8.80 o
   2   2  -2        167.13        164.00         1.98 o
  -5   3  -2       1033.31       1081.47        13.56 o
  -4   3  -2        149.97        141.12         1.91 o
  -3   3  -2       1003.23       1011.68        12.90 o
  -2   3  -2        544.10        566.91         6.98 o
  -1   3  -2        221.62        215.54         2.57 o
   0   3  -2        660.30        684.74         7.53 o
   1   3  -2       1312.07       1326.93        14.63 o
   2   3  -2       1314.53       1400.72        17.02 o
   3   3  -2        295.63        295.09         3.80 o
  -7   4  -2         81.33         79.25         0.56 o
  -6   4  -2       1234.47       1316.84        16.78 o
  -5   4  -2       1837.16       1933.84        25.94 o
  -4   4  -2       1290.35       1327.90        17.01 o
  -3   4  -2        233.52        270.21         3.54 o
  -2   4  -2        404.21        425.41         5.17 o
  -1   4  -2         57.89         58.50         0.80 o
   0   4  -2        446.57        486.37         5.25 o
   1   4  -2        448.99        466.33         5.15 o
   2   4  -2        183.31        178.38         2.15 o
   3   4  -2        416.89        408.30         2.78 o
   4   4  -2          3.59          4.84         0.10 o
  -9   5  -2        424.60        424.07         2.97 o
  -8   5  -2          1.54          2.08         0.09 o
  -7   5  -2        147.75        148.04         0.99 o
  -6   5  -2         53.10         51.03         0.40 o
  -5   5  -2         70.11         71.20         1.16 o
  -4   5  -2       1870.76       1957.61        26.13 o
  -3   5  -2        902.70       1019.07        13.38 o
  -2   5  -2        274.94        294.50         4.14 o
  -1   5  -2        302.96        332.98         3.96 o
   0   5  -2        146.98        157.00         1.93 o
   1   5  -2        406.40        442.13         4.12 o
   2   5  -2        183.88        169.76         1.20 o
   3   5  -2        174.95        161.38         1.12 o
   4   5  -2         41.58         40.97         0.34 o
   5   5  -2         40.94         38.09         0.35 o
 -11   6  -2        130.75        133.23         1.11 o
 -10   6  -2          8.61          9.16         0.15 o
  -9   6  -2        125.09        130.49         0.94 o
  -8   6  -2         12.41         11.89         0.14 o
  -7   6  -2        278.17        295.05         1.73 o
  -6   6  -2         75.08         71.43         0.45 o
  -5   6  -2        518.80        508.96         3.08 o
  -4   6  -2        781.49        811.57         7.81 o
  -3   6  -2        118.05        129.56         1.84 o
  -2   6  -2        774.24        837.36        10.05 o
  -1   6  -2        322.20        314.75         3.07 o
   0   6  -2        245.94        238.56         1.66 o
   1   6  -2        117.38        117.13         1.01 o
   2   6  -2        122.42        116.39         0.85 o
   3   6  -2        177.31        166.81         1.22 o
   4   6  -2         37.89         36.81         0.34 o
   5   6  -2         32.44         33.68         0.35 o
   6   6  -2         49.54         49.84         0.48 o
 -13   7  -2          1.50          2.02         0.10 o
 -12   7  -2         52.45         47.51         0.48 o
 -11   7  -2        135.59        135.10         1.10 o
 -10   7  -2        252.50        244.72         1.75 o
  -9   7  -2        209.27        200.92         1.39 o
  -8   7  -2          5.09          5.62         0.10 o
  -7   7  -2         31.46         30.80         0.24 o
  -6   7  -2        672.00        703.10         4.00 o
  -5   7  -2        125.93        119.32         0.71 o
  -4   7  -2         60.33         58.84         0.40 o
  -3   7  -2        678.53        691.20         4.45 o
  -2   7  -2         54.82         50.33         0.43 o
  -1   7  -2        439.28        447.79         3.01 o
   0   7  -2        110.88        104.69         0.77 o
   1   7  -2        789.42        785.79         7.61 o
   2   7  -2        793.58        761.76         6.02 o
   3   7  -2         38.16         37.12         0.36 o
   4   7  -2         19.00         18.70         0.24 o
   5   7  -2         43.30         47.14         0.50 o
   6   7  -2         24.59         26.02         0.30 o
   7   7  -2          3.95          3.13         0.13 o
 -14   8  -2          3.77          3.25         0.11 o
 -13   8  -2         11.27         10.55         0.18 o
 -12   8  -2         24.04         23.19         0.28 o
 -11   8  -2        114.65        110.82         0.96 o
 -10   8  -2         62.26         56.10         0.47 o
  -9   8  -2         40.71         41.49         0.35 o
  -8   8  -2         79.34         80.67         0.55 o
  -7   8  -2        121.95        122.69         0.78 o
  -6   8  -2        127.66        131.26         0.82 o
  -5   8  -2         46.55         46.58         0.33 o
  -4   8  -2         64.77         66.36         0.47 o
  -3   8  -2         19.07         21.29         0.21 o
  -2   8  -2        538.41        526.56         3.53 o
  -1   8  -2        310.19        299.56         2.00 o
   0   8  -2        145.49        138.08         1.03 o
   1   8  -2         46.45         43.16         0.58 o
   2   8  -2        618.02        609.73         6.85 o
   3   8  -2         46.09         43.47         0.51 o
   4   8  -2         81.63         82.95         1.02 o
   5   8  -2         72.82         71.45         1.02 o
   6   8  -2         90.09         91.87         1.48 o
 -13   9  -2         78.54         77.79         0.76 o
 -12   9  -2         12.00         12.93         0.20 o
 -11   9  -2        271.41        277.79         2.28 o
 -10   9  -2          2.69          3.35         0.11 o
  -9   9  -2        157.83        148.37         0.99 o
  -8   9  -2         87.01         83.10         0.58 o
  -7   9  -2         36.96         36.21         0.29 o
  -6   9  -2         49.37         47.84         0.35 o
  -5   9  -2         33.95         31.72         0.27 o
  -4   9  -2         98.39         99.75         0.73 o
  -3   9  -2         24.51         21.62         0.23 o
  -2   9  -2         86.07         83.76         0.64 o
  -1   9  -2        260.98        255.71         1.88 o
   0   9  -2        387.66        374.71         2.94 o
   1   9  -2        205.34        205.97         2.31 o
   2   9  -2        292.97        299.90         3.34 o
   3   9  -2         67.51         69.93         1.05 o
   4   9  -2        150.31        144.49         1.78 o
 -13  10  -2         38.00         37.26         0.40 o
 -12  10  -2          2.38          2.25         0.10 o
 -11  10  -2        166.95        162.49         1.39 o
 -10  10  -2        306.14        283.63         2.15 o
  -9  10  -2        188.21        181.98         1.30 o
  -8  10  -2          9.97          8.36         0.13 o
  -7  10  -2        128.73        130.38         0.87 o
  -6  10  -2         27.99         27.78         0.26 o
  -5  10  -2        201.18        202.59         1.45 o
  -4  10  -2        194.49        193.17         1.41 o
  -3  10  -2        152.22        147.93         1.11 o
  -2  10  -2        196.57        191.20         1.42 o
  -1  10  -2        417.17        430.03         3.55 o
   0  10  -2         88.41         87.54         1.10 o
   1  10  -2         33.16         38.02         0.52 o
   2  10  -2         88.47         85.86         0.99 o
   3  10  -2          8.26          7.45         0.19 o
 -13  11  -2          1.59          2.70         0.11 o
 -12  11  -2        168.02        175.53         1.64 o
 -11  11  -2        104.39        104.52         0.94 o
 -10  11  -2         19.88         18.87         0.21 o
  -9  11  -2          2.74          3.58         0.10 o
  -8  11  -2          4.73          4.41         0.11 o
  -7  11  -2         40.38         39.70         0.40 o
  -6  11  -2        136.09        133.10         1.11 o
  -5  11  -2        176.74        175.59         1.41 o
  -4  11  -2        118.40        124.21         1.02 o
  -3  11  -2         16.40         18.69         0.23 o
  -2  11  -2          5.68          5.88         0.13 o
  -1  11  -2         58.29         60.18         0.62 o
   0  11  -2        288.17        305.51         3.48 o
   1  11  -2         69.89         72.14         0.90 o
   2  11  -2          1.10          0.65         0.12 o
 -12  12  -2          5.08          4.91         0.12 o
 -11  12  -2         53.72         53.13         0.52 o
 -10  12  -2         29.68         26.30         0.28 o
  -9  12  -2         29.42         31.36         0.33 o
  -8  12  -2         46.45         48.96         0.49 o
  -7  12  -2         31.75         32.24         0.34 o
  -6  12  -2         98.64        110.90         0.98 o
  -5  12  -2        253.80        277.47         2.26 o
  -4  12  -2         50.97         55.80         0.53 o
  -3  12  -2         53.38         53.40         0.52 o
  -2  12  -2         22.45         23.05         0.27 o
  -1  12  -2          5.48          7.24         0.20 o
   0  12  -2         11.30         10.80         0.22 o
 -11  13  -2         10.24          9.02         0.20 o
 -10  13  -2         21.34         20.95         0.25 o
  -9  13  -2         82.93         76.33         0.72 o
  -8  13  -2         20.36         21.74         0.26 o
  -7  13  -2         12.50         12.77         0.19 o
  -6  13  -2        107.05        104.40         0.93 o
  -5  13  -2         12.67         12.13         0.18 o
  -4  13  -2         32.80         31.89         0.34 o
  -3  13  -2        112.14        111.39         1.14 o
  -2  13  -2        130.50        132.46         2.05 o
  -8  14  -2          7.97          6.40         0.14 o
  -7  14  -2         26.00         25.05         0.29 o
  -6  14  -2         58.56         54.44         0.63 o
  -1   1  -1       1492.27       1288.56        15.13 o
   0   1  -1        917.98        793.05         8.72 o
   1   1  -1       3134.97       2800.60        29.85 o
  -3   2  -1       6541.60       5880.08        71.14 o
  -1   2  -1        889.29        790.01         9.72 o
   0   2  -1       1238.75       1119.09        12.51 o
   1   2  -1       1170.47       1056.02        12.01 o
   2   2  -1        750.79        744.31         8.56 o
  -5   3  -1        353.68        360.13         4.56 o
  -4   3  -1       1457.32       1434.92        18.06 o
  -3   3  -1       3004.64       2811.47        35.24 o
  -2   3  -1       3068.90       2888.77        35.73 o
  -1   3  -1       1157.58       1073.57        12.48 o
   0   3  -1       1335.62       1251.86        13.89 o
   1   3  -1        366.73        363.67         4.12 o
   2   3  -1        331.16        335.99         3.84 o
   3   3  -1        849.92        891.09        11.95 o
  -7   4  -1        243.01        257.70         1.92 o
  -6   4  -1        206.17        215.14         2.90 o
  -5   4  -1        300.17        317.92         4.29 o
  -4   4  -1        339.61        341.95         4.47 o
  -3   4  -1        821.08        812.45        10.05 o
  -2   4  -1       1085.12       1065.94        13.41 o
  -1   4  -1        150.18        152.70         1.83 o
   0   4  -1         58.43         61.17         0.81 o
   1   4  -1         23.41         24.25         0.40 o
   2   4  -1        351.51        348.35         4.23 o
   3   4  -1        470.52        446.38         4.12 o
   4   4  -1         33.54         36.06         0.30 o
  -9   5  -1         46.41         47.28         0.39 o
  -8   5  -1         16.50         17.16         0.18 o
  -7   5  -1        136.64        139.15         0.96 o
  -6   5  -1         81.74         94.68         1.43 o
  -5   5  -1       1516.44       1683.83        21.87 o
  -4   5  -1       2079.64       2058.22        28.84 o
  -3   5  -1         27.07         26.24         0.48 o
  -2   5  -1         63.29         68.82         0.98 o
  -1   5  -1        120.71        126.90         1.65 o
   0   5  -1        435.64        463.39         5.39 o
   1   5  -1        174.85        164.48         1.99 o
   2   5  -1        276.46        264.30         2.12 o
   3   5  -1         25.85         23.56         0.23 o
   4   5  -1        510.27        532.56         3.57 o
   5   5  -1        222.46        210.94         1.52 o
 -11   6  -1         60.53         60.10         0.60 o
 -10   6  -1         29.44         31.34         0.30 o
  -9   6  -1         53.48         53.87         0.44 o
  -8   6  -1        136.20        135.41         0.92 o
  -7   6  -1          1.31          1.09         0.05 o
  -6   6  -1        173.12        186.33         1.37 o
  -5   6  -1         30.76         35.09         0.65 o
  -4   6  -1        239.63        272.39         4.03 o
  -3   6  -1         22.95         24.03         0.47 o
  -2   6  -1          2.37          2.42         0.15 o
  -1   6  -1         65.19         62.78         0.95 o
   0   6  -1         49.57         46.53         0.65 o
   1   6  -1        126.98        120.34         0.94 o
   2   6  -1         21.07         18.96         0.27 o
   3   6  -1        199.68        190.48         1.34 o
   4   6  -1        642.78        649.08         4.45 o
   5   6  -1        254.38        256.12         1.95 o
   6   6  -1         40.53         42.03         0.43 o
 -13   7  -1         74.26         76.47         0.72 o
 -12   7  -1         12.73         13.99         0.21 o
 -11   7  -1         58.69         61.85         0.53 o
 -10   7  -1          5.34          5.14         0.11 o
  -9   7  -1        162.88        158.10         1.11 o
  -8   7  -1        319.84        331.68         2.09 o
  -7   7  -1        210.73        212.41         1.26 o
  -6   7  -1         82.64         82.57         0.52 o
  -5   7  -1        233.61        241.20         1.47 o
  -4   7  -1         34.23         32.71         0.29 o
  -3   7  -1        278.37        276.26         1.96 o
  -2   7  -1        247.85        242.52         1.71 o
  -1   7  -1        158.26        153.08         1.16 o
   0   7  -1        573.28        545.64         3.74 o
   1   7  -1         53.66         49.89         0.42 o
   2   7  -1        222.30        214.95         1.55 o
   3   7  -1        582.43        567.76         4.01 o
   4   7  -1         16.82         15.69         0.21 o
   5   7  -1         39.74         40.92         0.43 o
   6   7  -1         11.65         11.31         0.19 o
   7   7  -1        101.40        100.28         1.05 o
 -14   8  -1         12.96         13.10         0.20 o
 -13   8  -1         13.06         13.00         0.19 o
 -12   8  -1         66.25         68.95         0.65 o
 -11   8  -1        214.78        205.60         2.05 o
 -10   8  -1         13.25         11.35         0.17 o
  -9   8  -1         55.62         59.19         0.47 o
  -8   8  -1         55.84         55.47         0.40 o
  -7   8  -1          9.85         10.39         0.13 o
  -6   8  -1         25.40         26.77         0.22 o
  -5   8  -1         14.33         17.73         0.17 o
  -4   8  -1         46.97         43.41         0.39 o
  -3   8  -1        141.42        139.48         0.98 o
  -2   8  -1        271.39        257.34         1.78 o
  -1   8  -1        187.01        171.92         1.22 o
   0   8  -1        118.30        114.18         0.86 o
   1   8  -1        251.20        234.73         1.76 o
   2   8  -1         99.45         94.27         0.78 o
   3   8  -1         59.86         60.00         0.59 o
   4   8  -1         94.08         93.40         0.86 o
   5   8  -1         74.85         69.56         0.77 o
   6   8  -1         22.34         24.51         0.36 o
 -14   9  -1         23.90         23.72         0.30 o
 -13   9  -1        221.18        219.12         1.98 o
 -12   9  -1         14.02         14.14         0.20 o
 -11   9  -1        174.95        168.28         1.45 o
 -10   9  -1        356.02        360.52         3.05 o
  -9   9  -1        282.36        282.90         1.82 o
  -8   9  -1         45.02         45.15         0.35 o
  -7   9  -1        178.97        175.00         1.09 o
  -6   9  -1        166.61        167.61         1.07 o
  -5   9  -1        124.06        119.91         0.82 o
  -4   9  -1        411.12        405.26         2.74 o
  -3   9  -1        151.60        155.03         1.13 o
  -2   9  -1         31.49         29.50         0.27 o
  -1   9  -1          9.80          9.69         0.15 o
   0   9  -1         61.97         62.78         0.54 o
   1   9  -1        300.41        302.31         2.38 o
   2   9  -1         91.21         93.85         0.84 o
   3   9  -1         19.98         22.25         0.35 o
   4   9  -1         47.79         47.43         0.77 o
   5   9  -1          9.19          8.33         0.21 o
 -13  10  -1        120.93        118.82         1.10 o
 -12  10  -1        106.70        100.04         0.90 o
 -11  10  -1        130.58        129.08         1.13 o
 -10  10  -1         88.89         83.96         0.71 o
  -9  10  -1         18.85         20.05         0.21 o
  -8  10  -1        135.96        138.90         0.94 o
  -7  10  -1         64.78         63.12         0.48 o
  -6  10  -1        298.75        302.52         2.07 o
  -5  10  -1        132.47        130.01         0.96 o
  -4  10  -1        247.56        239.79         1.73 o
  -3  10  -1        330.28        331.77         2.33 o
  -2  10  -1         54.42         52.60         0.45 o
  -1  10  -1          8.34          8.03         0.14 o
   0  10  -1        458.81        461.41         3.82 o
   1  10  -1         64.39         67.90         0.77 o
   2  10  -1         32.35         32.39         0.58 o
   3  10  -1         42.33         44.88         0.59 o
 -13  11  -1          9.82         11.52         0.18 o
 -12  11  -1         57.21         59.78         0.59 o
 -11  11  -1         43.03         38.68         0.41 o
 -10  11  -1         17.92         19.65         0.23 o
  -9  11  -1         45.57         45.19         0.40 o
  -8  11  -1         96.94         92.78         0.76 o
  -7  11  -1         24.11         26.05         0.31 o
  -6  11  -1         50.17         53.18         0.47 o
  -5  11  -1         70.07         73.84         0.66 o
  -4  11  -1         12.41         12.52         0.20 o
  -3  11  -1         66.15         68.62         0.62 o
  -2  11  -1        106.19        110.83         0.97 o
  -1  11  -1          3.19          2.72         0.10 o
   0  11  -1         60.35         62.21         0.70 o
   1  11  -1         49.27         46.72         0.57 o
   2  11  -1         98.52         97.41         1.25 o
 -12  12  -1         16.89         16.30         0.22 o
 -11  12  -1        121.14        124.03         1.15 o
 -10  12  -1          7.65          6.52         0.13 o
  -9  12  -1        121.82        122.74         1.05 o
  -8  12  -1          0.00          0.38         0.08 o
  -7  12  -1         94.51         95.46         0.86 o
  -6  12  -1         85.13         93.97         0.84 o
  -5  12  -1         47.82         46.94         0.47 o
  -4  12  -1         38.68         40.50         0.40 o
  -3  12  -1         49.25         55.61         0.55 o
  -2  12  -1         66.89         69.15         0.66 o
  -1  12  -1         73.13         71.35         0.69 o
   0  12  -1         58.08         59.50         0.77 o
 -11  13  -1         23.67         22.16         0.32 o
 -10  13  -1         19.70         18.91         0.24 o
  -9  13  -1         25.66         27.36         0.32 o
  -8  13  -1         73.14         71.53         0.69 o
  -7  13  -1         61.31         60.47         0.57 o
  -6  13  -1         40.72         43.45         0.43 o
  -5  13  -1        147.54        143.82         1.26 o
  -4  13  -1         89.34         87.23         0.79 o
  -3  13  -1         60.90         58.51         0.56 o
  -2  13  -1        204.08        214.08         3.00 o
  -9  14  -1         82.81         82.05         0.87 o
  -8  14  -1         16.99         16.48         0.22 o
  -7  14  -1         67.39         68.73         0.70 o
  -6  14  -1        135.00        137.09         1.34 o
  -5  14  -1        132.48        137.00         1.53 o
  -1   1   0       1729.02       1443.96        20.21 o
   0   1   0       1728.14       1455.74        16.33 o
   1   1   0       2058.62       1757.37        20.51 o
  -3   2   0       1229.19       1142.93        14.86 o
  -2   2   0       2257.25       2003.34        28.18 o
  -1   2   0       2061.72       1784.85        24.74 o
   0   2   0       2259.50       2019.69        22.76 o
   1   2   0       1000.86        931.30        10.55 o
   2   2   0        542.80        531.85         6.39 o
  -5   3   0        470.37        494.36         6.33 o
  -4   3   0        595.36        591.76         7.65 o
  -3   3   0        155.45        152.49         2.17 o
  -2   3   0       1002.31        917.18        13.07 o
  -1   3   0       1228.43       1126.50        14.45 o
   0   3   0        156.38        151.59         1.79 o
   1   3   0         23.59         25.06         0.38 o
   2   3   0        385.12        397.17         5.01 o
   3   3   0        185.80        198.60         2.67 o
  -7   4   0        122.07        127.53         1.00 o
  -6   4   0        110.07        115.07         1.67 o
  -5   4   0         33.49         36.61         0.61 o
  -4   4   0         49.20         53.84         0.85 o
  -3   4   0         23.51         24.51         0.46 o
  -2   4   0        540.04        523.94         6.60 o
  -1   4   0        596.17        597.65         7.23 o
   0   4   0         49.29         52.28         0.74 o
   1   4   0         61.22         66.94         0.96 o
   2   4   0         87.52         92.69         1.38 o
   3   4   0         94.42         96.56         0.95 o
   4   4   0        180.72        178.50         1.26 o
  -9   5   0         50.09         50.79         0.42 o
  -8   5   0         55.58         55.14         0.43 o
  -7   5   0        454.01        477.86         3.30 o
  -6   5   0        314.63        318.54         4.39 o
  -5   5   0        529.04        554.19         7.85 o
  -4   5   0         61.20         66.90         1.05 o
  -3   5   0        384.18        401.52         5.04 o
  -2   5   0        469.34        481.52         6.31 o
  -1   5   0         33.00         35.94         0.56 o
   0   5   0        529.22        539.45         7.09 o
   1   5   0         21.10         23.20         0.46 o
   2   5   0        462.26        475.66         3.93 o
   3   5   0        253.19        246.66         1.78 o
   4   5   0         47.87         43.05         0.37 o
   5   5   0        337.45        339.75         2.41 o
 -11   6   0         96.95         91.38         0.73 o
 -10   6   0        497.23        507.15         3.65 o
  -9   6   0        173.64        174.05         1.23 o
  -8   6   0         29.78         30.99         0.26 o
  -7   6   0        343.18        344.81         2.15 o
  -6   6   0        101.70        105.45         0.83 o
  -5   6   0         20.92         22.98         0.49 o
  -4   6   0         87.40         91.26         1.37 o
  -3   6   0        184.22        196.29         2.96 o
  -2   6   0        109.57        114.80         1.62 o
  -1   6   0        314.54        323.62         4.55 o
   0   6   0        102.72        106.05         1.12 o
   1   6   0        139.35        142.60         1.13 o
   2   6   0         13.98         11.92         0.16 o
   3   6   0        133.92        131.81         0.99 o
   4   6   0        208.45        195.44         1.41 o
   5   6   0        107.05        105.62         0.84 o
   6   6   0        173.03        178.25         1.47 o
 -13   7   0        274.49        272.43         2.36 o
 -12   7   0         13.79         13.20         0.20 o
 -11   7   0        228.09        226.92         1.98 o
 -10   7   0         43.52         45.09         0.39 o
  -9   7   0        203.19        192.16         1.35 o
  -8   7   0         89.15         92.71         0.64 o
  -7   7   0         69.95         72.85         0.47 o
  -6   7   0        139.62        144.82         0.88 o
  -5   7   0        463.63        480.59         3.11 o
  -4   7   0         94.43         95.42         0.74 o
  -3   7   0        122.51        129.00         0.98 o
  -2   7   0        454.45        476.68         3.45 o
  -1   7   0        343.87        340.77         2.38 o
   0   7   0         70.03         71.96         0.59 o
   1   7   0         64.43         56.07         0.45 o
   2   7   0         91.20         90.65         0.70 o
   3   7   0        129.78        127.66         0.98 o
   4   7   0          8.14          8.25         0.14 o
   5   7   0        126.15        128.86         1.08 o
   6   7   0         12.89         14.62         0.21 o
   7   7   0         51.34         50.52         0.53 o
 -14   8   0        217.07        207.76         2.18 o
 -13   8   0         63.44         64.42         0.63 o
 -12   8   0        119.71        125.95         1.11 o
 -11   8   0        336.35        334.18         2.83 o
 -10   8   0        129.10        131.23         1.01 o
  -9   8   0        160.04        171.32         1.19 o
  -8   8   0         55.98         56.58         0.41 o
  -7   8   0         64.42         57.89         0.40 o
  -6   8   0         13.76         11.87         0.13 o
  -5   8   0        253.44        247.09         1.54 o
  -4   8   0        179.53        177.25         1.17 o
  -3   8   0         55.73         55.68         0.44 o
  -2   8   0         30.04         31.38         0.28 o
  -1   8   0         88.81         91.33         0.70 o
   0   8   0         55.54         54.74         0.45 o
   1   8   0        182.31        182.91         1.39 o
   2   8   0        132.26        130.88         1.02 o
   3   8   0         19.53         20.27         0.25 o
   4   8   0        111.00        117.86         1.02 o
   5   8   0         34.39         36.15         0.41 o
   6   8   0         16.57         15.04         0.21 o
 -14   9   0          1.03          1.06         0.09 o
 -13   9   0        187.02        204.59         1.90 o
 -12   9   0         44.24         49.50         0.49 o
 -11   9   0         15.62         14.02         0.21 o
 -10   9   0         72.71         74.36         0.71 o
  -9   9   0        111.43        115.61         0.83 o
  -8   9   0        182.20        186.51         1.20 o
  -7   9   0         91.04         91.54         0.62 o
  -6   9   0        134.27        133.99         0.91 o
  -5   9   0         47.92         42.90         0.35 o
  -4   9   0         50.26         50.16         0.40 o
  -3   9   0        174.34        172.48         1.23 o
  -2   9   0        203.16        191.54         1.35 o
  -1   9   0        159.51        166.00         1.22 o
   0   9   0        111.13        112.92         0.88 o
   1   9   0         33.58         35.03         0.34 o
   2   9   0        209.23        207.63         1.76 o
   3   9   0          8.72          9.06         0.15 o
   4   9   0         12.19         12.45         0.19 o
   5   9   0         18.27         15.51         0.25 o
 -13  10   0          4.63          5.10         0.14 o
 -12  10   0          9.20          9.10         0.17 o
 -11  10   0         99.76        106.32         0.94 o
 -10  10   0         97.04        103.28         0.85 o
  -9  10   0         33.59         35.13         0.31 o
  -8  10   0        131.73        134.84         0.90 o
  -7  10   0        129.56        129.22         0.92 o
  -6  10   0        208.18        200.38         1.42 o
  -5  10   0        336.67        341.91         2.42 o
  -4  10   0        497.36        506.52         3.56 o
  -3  10   0         43.49         44.47         0.38 o
  -2  10   0        129.45        127.29         0.96 o
  -1  10   0         72.63         73.78         0.60 o
   0  10   0         96.76        102.19         0.88 o
   1  10   0        259.92        256.02         2.14 o
   2  10   0         82.48         81.14         0.73 o
   3  10   0         45.72         45.37         0.54 o
 -13  11   0          2.76          2.81         0.11 o
 -12  11   0         27.63         27.67         0.33 o
 -11  11   0         47.76         48.61         0.50 o
 -10  11   0        259.55        255.82         2.06 o
  -9  11   0        209.45        206.94         1.60 o
  -8  11   0         19.26         20.00         0.25 o
  -7  11   0          8.21          8.25         0.16 o
  -6  11   0        106.64        106.22         0.85 o
  -5  11   0         97.32         91.35         0.75 o
  -4  11   0        227.64        224.91         1.88 o
  -3  11   0        336.61        338.94         2.68 o
  -2  11   0         15.80         13.80         0.20 o
  -1  11   0         99.45        104.64         0.88 o
   0  11   0         47.48         48.11         0.47 o
   1  11   0         37.68         35.75         0.37 o
   2  11   0        114.59        105.83         1.61 o
 -12  12   0         42.37         38.34         0.42 o
 -11  12   0         37.55         35.64         0.42 o
 -10  12   0         82.32         79.77         0.76 o
  -9  12   0          8.60          9.24         0.17 o
  -8  12   0        111.08        119.13         1.07 o
  -7  12   0        126.30        129.87         1.13 o
  -6  12   0        171.82        178.29         1.56 o
  -5  12   0         13.82         13.07         0.20 o
  -4  12   0        119.82        125.35         1.07 o
  -3  12   0         44.44         49.40         0.48 o
  -2  12   0          9.18          9.18         0.16 o
  -1  12   0         27.58         27.61         0.32 o
   0  12   0         42.63         38.96         0.46 o
 -11  13   0        114.87        109.92         1.42 o
 -10  13   0         45.45         43.53         0.50 o
  -9  13   0         12.02         12.72         0.19 o
  -8  13   0         33.87         37.02         0.40 o
  -7  13   0         12.90         15.08         0.21 o
  -6  13   0        274.96        276.36         2.39 o
  -5  13   0         63.75         64.52         0.61 o
  -4  13   0        187.01        202.24         1.79 o
  -3  13   0          4.71          4.80         0.11 o
  -2  13   0          2.79          2.73         0.10 o
  -9  14   0         18.49         16.07         0.22 o
  -8  14   0         16.62         15.78         0.22 o
  -7  14   0         51.05         51.16         0.56 o
  -6  14   0        216.94        209.27         2.21 o
  -5  14   0          1.04          1.16         0.08 o
  -1   1   1        918.84        788.96        11.37 o
   0   1   1       1490.31       1265.19        17.46 o
   1   1   1        888.44        796.61        10.98 o
  -3   2   1       1158.22       1059.67        15.79 o
  -2   2   1       1240.75       1137.87        16.06 o
  -1   2   1       3128.94       2766.82        40.71 o
   1   2   1       3067.91       2814.57        38.61 o
   2   2   1       1085.41       1066.68        14.55 o
  -5   3   1         62.93         70.26         1.01 o
  -4   3   1        150.55        153.39         2.29 o
  -3   3   1       1335.15       1243.64        18.52 o
  -2   3   1       1172.10       1057.30        14.97 o
  -1   3   1       6540.44       5948.60        79.28 o
   0   3   1       3005.76       2804.75        38.26 o
   1   3   1        821.85        808.54        11.19 o
   2   3   1         27.07         26.13         0.49 o
   3   3   1         22.65         23.84         0.47 o
  -7   4   1        277.62        279.74         2.14 o
  -6   4   1          2.38          2.48         0.16 o
  -5   4   1        120.60        127.47         1.89 o
  -4   4   1         58.01         62.41         1.01 o
  -3   4   1        367.89        368.32         5.31 o
  -2   4   1        750.19        748.41        11.20 o
  -1   4   1       1460.23       1413.29        18.82 o
   0   4   1        338.60        346.97         4.67 o
   1   4   1       2079.77       2055.99        28.87 o
   2   4   1        240.36        274.39         3.79 o
   3   4   1         34.43         32.79         0.37 o
   4   4   1         46.92         44.21         0.36 o
  -9   5   1        411.00        405.33         2.80 o
  -8   5   1        141.04        140.45         0.99 o
  -7   5   1        247.96        243.13         1.81 o
  -6   5   1         66.01         64.58         1.05 o
  -5   5   1        436.07        468.16         7.09 o
  -4   5   1         23.11         23.84         0.57 o
  -3   5   1        330.87        341.22         5.14 o
  -2   5   1        353.26        362.97         4.59 o
  -1   5   1        300.81        316.71         4.34 o
   0   5   1       1514.56       1687.18        23.78 o
   1   5   1         30.65         35.29         0.66 o
   2   5   1        234.13        243.49         2.25 o
   3   5   1         14.55         17.68         0.19 o
   4   5   1        124.46        121.38         0.90 o
   5   5   1        132.59        131.53         0.95 o
 -11   6   1         69.82         73.95         0.62 o
 -10   6   1        247.35        240.42         1.72 o
  -9   6   1        151.82        155.86         1.12 o
  -8   6   1        271.59        264.58         1.78 o
  -7   6   1        158.51        155.01         1.02 o
  -6   6   1         49.69         45.52         0.40 o
  -5   6   1        173.89        169.00         2.93 o
  -4   6   1        352.31        355.83         5.65 o
  -3   6   1        848.48        906.77        12.00 o
  -2   6   1        205.19        216.33         3.12 o
  -1   6   1         81.59         95.77         1.55 o
   0   6   1        173.02        188.13         1.56 o
   1   6   1         82.41         80.37         0.65 o
   2   6   1         25.42         26.54         0.25 o
   3   6   1        166.48        165.75         1.20 o
   4   6   1        299.55        300.13         2.14 o
   5   6   1         50.00         53.21         0.45 o
   6   6   1         85.34         96.34         0.84 o
 -13   7   1         40.76         42.89         0.43 o
 -12   7   1         47.42         46.70         0.47 o
 -11   7   1         12.44         12.52         0.19 o
 -10   7   1        330.12        337.05         2.42 o
  -9   7   1         31.28         30.14         0.29 o
  -8   7   1        186.23        175.24         1.19 o
  -7   7   1        573.94        562.56         3.43 o
  -6   7   1        126.82        123.63         0.75 o
  -5   7   1        276.06        269.05         1.76 o
  -4   7   1        470.94        449.37         3.09 o
  -3   7   1        242.25        259.53         1.85 o
  -2   7   1        136.74        138.00         0.99 o
  -1   7   1          1.34          1.23         0.06 o
   0   7   1        209.88        208.99         1.55 o
   1   7   1          9.92         10.45         0.15 o
   2   7   1        179.35        173.89         1.27 o
   3   7   1         64.90         62.54         0.53 o
   4   7   1         24.20         26.82         0.29 o
   5   7   1         94.80         95.88         0.82 o
   6   7   1         61.47         60.10         0.56 o
   7   7   1         67.68         69.32         0.72 o
 -14   8   1        135.05        136.94         1.50 o
 -13   8   1        147.71        146.12         1.35 o
 -12   8   1         38.95         41.43         0.43 o
 -11   8   1         66.31         69.79         0.65 o
 -10   8   1         54.30         54.78         0.55 o
  -9   8   1          9.76         10.13         0.16 o
  -8   8   1        118.32        117.53         0.80 o
  -7   8   1         53.97         51.75         0.37 o
  -6   8   1         21.36         19.08         0.18 o
  -5   8   1         25.78         24.31         0.21 o
  -4   8   1         33.45         36.51         0.30 o
  -3   8   1         16.28         16.73         0.18 o
  -2   8   1        135.98        136.13         1.00 o
  -1   8   1        319.45        330.68         2.31 o
   0   8   1         56.17         55.03         0.46 o
   1   8   1         44.54         44.11         0.39 o
   2   8   1        135.83        138.78         1.13 o
   3   8   1         96.25         93.05         0.77 o
   4   8   1          0.01          0.34         0.08 o
   5   8   1         72.97         70.32         0.64 o
   6   8   1         17.03         15.77         0.22 o
 -14   9   1        133.33        137.50         1.55 o
 -13   9   1         89.30         87.42         0.86 o
 -12   9   1         49.51         58.32         0.58 o
 -11   9   1        106.92        114.45         1.01 o
 -10   9   1          8.26          8.04         0.15 o
  -9   9   1         62.05         64.81         0.52 o
  -8   9   1        251.31        240.64         1.55 o
  -7   9   1        221.81        221.39         1.43 o
  -6   9   1        199.94        192.72         1.29 o
  -5   9   1        510.94        536.98         3.62 o
  -4   9   1         46.22         47.59         0.39 o
  -3   9   1         53.40         52.69         0.43 o
  -2   9   1        163.13        159.21         1.15 o
  -1   9   1         55.86         59.32         0.50 o
   0   9   1        282.33        281.49         2.01 o
   1   9   1         19.04         20.71         0.23 o
   2   9   1         45.59         45.44         0.44 o
   3   9   1        121.64        123.29         1.01 o
   4   9   1         25.46         27.43         0.29 o
   5   9   1         82.80         81.93         1.17 o
 -13  10   1         61.28         60.70         0.63 o
 -12  10   1         67.25         70.12         0.69 o
 -11  10   1          3.12          2.94         0.11 o
 -10  10   1        457.09        469.41         3.85 o
  -9  10   1        300.28        307.44         2.24 o
  -8  10   1         99.45         96.45         0.71 o
  -7  10   1        582.41        581.92         3.94 o
  -6  10   1        644.03        664.97         4.59 o
  -5  10   1        222.81        215.62         1.54 o
  -4  10   1         28.81         31.05         0.30 o
  -3  10   1          5.30          5.01         0.11 o
  -2  10   1         13.26         11.49         0.17 o
  -1  10   1        357.38        358.36         3.03 o
   0  10   1         88.67         84.56         0.72 o
   1  10   1         17.99         20.09         0.24 o
   2  10   1          7.63          6.68         0.13 o
   3  10   1         19.60         18.86         0.22 o
 -13  11   1        204.07        215.42         2.42 o
 -12  11   1         73.47         73.51         0.71 o
 -11  11   1         60.38         62.54         0.60 o
 -10  11   1         63.96         67.67         0.63 o
  -9  11   1         91.71         94.55         0.80 o
  -8  11   1         59.61         61.53         0.56 o
  -7  11   1         17.00         16.16         0.21 o
  -6  11   1        253.15        254.53         2.03 o
  -5  11   1         60.46         60.02         0.56 o
  -4  11   1         58.65         61.30         0.67 o
  -3  11   1        215.27        207.53         1.68 o
  -2  11   1        175.25        168.38         1.36 o
  -1  11   1        130.48        127.50         1.09 o
   0  11   1         42.67         38.34         0.37 o
   1  11   1        120.97        125.67         1.05 o
   2  11   1         23.60         22.51         0.24 o
 -12  12   1         57.80         57.87         0.75 o
 -11  12   1         48.69         46.57         0.58 o
 -10  12   1         32.40         33.51         0.44 o
  -9  12   1         19.77         22.52         0.27 o
  -8  12   1         93.53         94.84         0.87 o
  -7  12   1         39.63         41.86         0.44 o
  -6  12   1         40.75         43.15         0.44 o
  -5  12   1         12.76         14.32         0.22 o
  -4  12   1         65.95         68.17         0.65 o
  -3  12   1         14.01         13.77         0.20 o
  -2  12   1        107.20         98.27         0.86 o
  -1  12   1         56.93         59.80         0.55 o
   0  12   1         16.97         16.94         0.21 o
 -11  13   1         98.45         96.69         1.29 o
 -10  13   1         42.29         43.73         0.64 o
  -9  13   1         47.66         46.82         0.49 o
  -8  13   1         74.95         70.53         0.68 o
  -7  13   1         11.58         11.73         0.18 o
  -6  13   1         74.52         78.69         0.73 o
  -5  13   1         13.03         13.13         0.20 o
  -4  13   1        221.09        217.78         1.86 o
  -3  13   1        120.88        118.06         1.06 o
  -2  13   1          9.67         11.43         0.17 o
  -9  14   1          9.31          7.58         0.16 o
  -8  14   1         22.29         24.73         0.31 o
  -7  14   1        101.72        101.55         1.07 o
  -6  14   1         13.11         13.39         0.20 o
  -5  14   1         23.95         23.38         0.28 o
  -1   1   2         26.68         30.08         0.48 o
   0   1   2        863.17        761.95        11.16 o
   1   1   2        725.01        672.76        10.07 o
  -3   2   2        221.42        216.73         2.90 o
  -2   2   2       1337.40       1280.05        17.19 o
  -1   2   2        592.77        598.55         8.46 o
   0   2   2       3019.35       2762.27        38.00 o
   1   2   2        541.82        564.20         7.63 o
   2   2   2        404.17        427.14         6.01 o
  -5   3   2        275.28        298.58         4.24 o
  -4   3   2         58.98         61.56         0.93 o
  -3   3   2        660.14        675.69        10.33 o
  -2   3   2        782.65        771.03        10.52 o
  -1   3   2        130.03        133.48         1.81 o
   0   3   2       1003.45       1003.12        14.16 o
   1   3   2        234.39        273.79         3.88 o
   2   3   2        901.68       1018.11        14.72 o
   3   3   2        117.64        133.98         2.18 o
  -7   4   2        678.97        702.33         4.71 o
  -6   4   2        774.69        811.50         8.27 o
  -5   4   2        302.64        330.39         4.77 o
  -4   4   2        445.98        491.63         7.80 o
  -3   4   2       1311.29       1304.37        19.38 o
  -2   4   2        167.72        168.62         2.41 o
  -1   4   2        149.73        143.85         2.18 o
   0   4   2       1289.72       1309.09        19.29 o
   1   4   2       1872.41       1953.93        27.83 o
   2   4   2        781.65        825.09         9.37 o
   3   4   2         60.53         60.57         0.48 o
   4   4   2         64.40         65.90         0.51 o
  -9   5   2         97.72         99.81         0.75 o
  -8   5   2         19.24         21.62         0.21 o
  -7   5   2         54.72         50.92         0.39 o
  -6   5   2        322.72        317.88         2.55 o
  -5   5   2        148.01        159.27         2.82 o
  -4   5   2        448.83        467.83         7.45 o
  -3   5   2       1316.14       1398.44        19.63 o
  -2   5   2       1032.80       1099.23        14.12 o
  -1   5   2       1836.52       1949.41        27.54 o
   0   5   2         70.52         72.34         1.22 o
   1   5   2        519.81        517.12         4.11 o
   2   5   2        125.26        119.63         0.91 o
   3   5   2         46.75         47.84         0.40 o
   4   5   2         33.71         32.33         0.30 o
   5   5   2        201.35        205.61         1.52 o
 -11   6   2        176.63        175.86         1.51 o
 -10   6   2        195.51        195.97         1.53 o
  -9   6   2         24.45         22.11         0.24 o
  -8   6   2        539.23        539.07         3.62 o
  -7   6   2        439.83        458.44         3.03 o
  -6   6   2        245.78        242.96         1.62 o
  -5   6   2        406.02        431.45         3.65 o
  -4   6   2        183.00        178.16         2.17 o
  -3   6   2        295.86        296.81         4.09 o
  -2   6   2       1232.21       1321.24        15.24 o
  -1   6   2         53.23         52.45         0.59 o
   0   6   2         75.45         72.17         0.58 o
   1   6   2        672.40        699.69         5.24 o
   2   6   2        127.69        130.88         0.99 o
   3   6   2         49.08         47.54         0.40 o
   4   6   2         27.79         28.28         0.28 o
   5   6   2        135.58        133.15         1.09 o
   6   6   2         98.83        111.59         1.01 o
 -13   7   2        106.73        106.05         1.00 o
 -12   7   2        254.65        282.39         2.42 o
 -11   7   2        118.14        124.61         1.08 o
 -10   7   2        152.77        151.84         1.18 o
  -9   7   2         85.56         84.83         0.66 o
  -8   7   2        309.77        307.43         2.16 o
  -7   7   2        111.39        109.02         0.74 o
  -6   7   2        117.13        120.24         0.77 o
  -5   7   2        184.29        173.65         1.15 o
  -4   7   2        417.23        421.19         2.81 o
  -3   7   2         81.51         80.75         0.59 o
  -2   7   2        146.94        147.36         1.06 o
  -1   7   2        278.17        297.46         2.09 o
   0   7   2         31.78         30.90         0.28 o
   1   7   2        122.33        121.80         0.94 o
   2   7   2         37.02         36.54         0.34 o
   3   7   2        128.16        127.71         1.04 o
   4   7   2         40.34         39.06         0.39 o
   5   7   2         31.68         32.85         0.34 o
   6   7   2         12.51         12.62         0.19 o
   7   7   2         25.90         24.33         0.31 o
 -14   8   2         58.30         54.64         0.64 o
 -13   8   2         12.55         11.98         0.19 o
 -12   8   2         51.05         57.05         0.57 o
 -11   8   2         16.68         19.23         0.25 o
 -10   8   2        196.85        194.91         1.65 o
  -9   8   2        261.43        264.31         1.95 o
  -8   8   2        146.37        144.04         1.04 o
  -7   8   2        789.65        795.31         5.00 o
  -6   8   2        122.40        119.40         0.83 o
  -5   8   2        174.29        164.34         1.14 o
  -4   8   2          3.58          5.17         0.12 o
  -3   8   2          1.53          2.01         0.08 o
  -2   8   2         12.26         11.86         0.16 o
  -1   8   2          5.02          5.62         0.11 o
   0   8   2         79.37         80.36         0.64 o
   1   8   2         86.83         82.39         0.66 o
   2   8   2         10.01          8.53         0.14 o
   3   8   2          4.76          4.67         0.11 o
   4   8   2         46.24         48.88         0.47 o
   5   8   2         20.35         21.67         0.25 o
   6   8   2          7.95          6.32         0.13 o
 -13   9   2         32.43         32.74         0.37 o
 -12   9   2         53.09         55.02         0.56 o
 -11   9   2          5.63          6.07         0.14 o
 -10   9   2        417.05        438.79         3.62 o
  -9   9   2        388.25        382.80         2.82 o
  -8   9   2         46.75         43.73         0.37 o
  -7   9   2        793.63        785.70         5.22 o
  -6   9   2        177.72        173.88         1.25 o
  -5   9   2         41.17         40.84         0.36 o
  -4   9   2        423.03        429.25         2.94 o
  -3   9   2        125.51        132.57         0.98 o
  -2   9   2        209.38        203.52         1.50 o
  -1   9   2         40.65         41.54         0.38 o
   0   9   2        157.82        146.32         1.22 o
   1   9   2        188.30        183.46         1.49 o
   2   9   2          2.83          3.62         0.10 o
   3   9   2         29.40         31.67         0.31 o
   4   9   2         83.16         78.12         0.69 o
 -13  10   2        112.03        111.82         1.13 o
 -12  10   2         22.25         23.44         0.29 o
 -11  10   2         58.07         60.75         0.59 o
 -10  10   2         88.51         86.91         0.81 o
  -9  10   2        204.76        204.58         1.79 o
  -8  10   2        618.70        599.05         4.30 o
  -7  10   2         38.16         38.00         0.36 o
  -6  10   2         37.38         37.46         0.36 o
  -5  10   2         40.94         39.15         0.36 o
  -4  10   2          8.59          9.44         0.16 o
  -3  10   2        253.01        247.17         2.12 o
  -2  10   2         62.04         56.21         0.49 o
  -1  10   2          2.70          3.39         0.11 o
   0  10   2        306.65        287.16         2.32 o
   1  10   2         19.81         19.62         0.23 o
   2  10   2         29.66         27.25         0.28 o
   3  10   2         21.18         21.46         0.23 o
 -13  11   2        130.89        134.55         2.30 o
 -12  11   2          5.44          7.05         0.17 o
 -11  11   2        289.00        301.07         2.96 o
 -10  11   2         32.94         37.22         0.47 o
  -9  11   2        293.29        297.71         2.93 o
  -8  11   2         45.59         43.66         0.44 o
  -7  11   2         18.87         18.93         0.24 o
  -6  11   2         32.41         34.03         0.36 o
  -5  11   2        131.46        135.16         1.15 o
  -4  11   2        135.92        136.30         1.14 o
  -3  11   2        114.60        109.37         0.97 o
  -2  11   2        271.54        277.74         2.26 o
  -1  11   2        166.67        161.79         1.32 o
   0  11   2        104.53        105.54         0.90 o
   1  11   2         53.72         55.29         0.49 o
   2  11   2         10.18          8.97         0.14 o
 -12  12   2         11.34         10.57         0.24 o
 -11  12   2         69.63         71.49         0.95 o
 -10  12   2         87.97         85.67         1.03 o
  -9  12   2         67.71         68.29         0.72 o
  -8  12   2         81.94         84.03         0.79 o
  -7  12   2         43.40         47.91         0.48 o
  -6  12   2         49.63         50.74         0.52 o
  -5  12   2         52.90         49.18         0.50 o
  -4  12   2         24.39         23.83         0.28 o
  -3  12   2         11.93         12.96         0.19 o
  -2  12   2          2.38          2.40         0.09 o
  -1  12   2        168.64        177.04         1.47 o
   0  12   2          5.08          5.05         0.11 o
 -11  13   2          1.09          0.84         0.12 o
 -10  13   2          8.22          7.01         0.19 o
  -9  13   2        150.50        138.76         1.56 o
  -8  13   2         72.91         73.58         0.74 o
  -7  13   2         24.71         26.05         0.32 o
  -6  13   2          1.55          1.91         0.10 o
  -5  13   2         11.15         10.53         0.17 o
  -4  13   2         78.53         78.55         0.76 o
  -3  13   2         38.27         37.62         0.39 o
  -2  13   2          1.61          2.64         0.10 o
  -8  14   2         89.92         88.60         1.55 o
  -7  14   2          3.97          3.20         0.11 o
  -6  14   2          3.75          3.24         0.11 o
   0   0   3         73.04         72.52         1.88 o
  -1   1   3        125.34        128.18         1.87 o
   0   1   3        195.66        192.98         2.92 o
   1   1   3        102.07        107.45         1.69 o
  -3   2   3        159.18        171.03         2.40 o
  -2   2   3        173.74        181.51         2.49 o
  -1   2   3        172.47        166.81         2.44 o
   0   2   3         32.16         35.45         0.59 o
   1   2   3        212.01        212.30         3.10 o
   2   2   3         32.83         26.53         0.49 o
  -5   3   3        235.65        250.12         3.75 o
  -4   3   3        509.46        549.20         7.79 o
  -3   3   3       3003.09       3064.34        42.31 o
  -2   3   3        333.71        359.15         4.76 o
  -1   3   3         35.58         33.22         0.57 o
   0   3   3         14.89         16.91         0.38 o
   1   3   3          7.41          9.50         0.29 o
   2   3   3        345.03        381.94         5.44 o
   3   3   3         22.98         22.01         0.22 o
  -7   4   3        192.20        197.71         1.38 o
  -6   4   3         75.63         84.01         0.64 o
  -5   4   3       2374.19       2380.42        24.35 o
  -4   4   3        260.13        277.58         4.00 o
  -3   4   3       1381.34       1500.36        20.64 o
  -2   4   3         71.43         81.78         1.38 o
  -1   4   3         19.00         21.59         0.58 o
   0   4   3       1701.56       1773.32        27.38 o
   1   4   3        252.00        253.91         2.70 o
   2   4   3         99.76        102.66         0.81 o
   3   4   3          7.24          6.76         0.12 o
   4   4   3        117.87        121.57         0.94 o
  -9   5   3        226.57        235.67         1.73 o
  -8   5   3        136.19        136.40         1.00 o
  -7   5   3         20.44         21.76         0.22 o
  -6   5   3        655.73        644.57         4.49 o
  -5   5   3        944.25        938.19         8.18 o
  -4   5   3        233.81        242.13         2.83 o
  -3   5   3        776.22        869.69        12.11 o
  -2   5   3        104.63        118.58         1.94 o
  -1   5   3         31.55         30.64         0.42 o
   0   5   3        433.86        435.88         3.34 o
   1   5   3        267.67        252.60         1.99 o
   2   5   3        105.84        107.90         0.85 o
   3   5   3        154.34        145.22         1.09 o
   4   5   3        289.57        295.79         2.13 o
   5   5   3        110.45        104.70         0.84 o
 -11   6   3        146.48        153.18         1.34 o
 -10   6   3         77.63         76.21         0.63 o
  -9   6   3         75.15         80.02         0.64 o
  -8   6   3         12.53         14.51         0.18 o
  -7   6   3        211.81        203.29         1.43 o
  -6   6   3         37.09         37.28         0.32 o
  -5   6   3         61.69         60.51         0.48 o
  -4   6   3        659.35        663.42         4.92 o
  -3   6   3        119.28        105.69         0.80 o
  -2   6   3        160.59        147.53         1.12 o
  -1   6   3        229.85        222.98         1.63 o
   0   6   3        551.73        566.65         4.04 o
   1   6   3        261.76        258.99         1.88 o
   2   6   3        296.76        294.92         2.18 o
   3   6   3        260.68        257.03         1.86 o
   4   6   3        131.76        135.02         1.03 o
   5   6   3         89.81         87.83         0.80 o
   6   6   3        203.59        217.99         1.84 o
 -13   7   3          0.51          0.32         0.08 o
 -12   7   3         21.83         23.60         0.28 o
 -11   7   3         27.09         27.25         0.32 o
 -10   7   3        210.92        215.60         2.20 o
  -9   7   3        275.18        272.79         2.03 o
  -8   7   3        236.72        236.37         1.70 o
  -7   7   3        118.42        120.77         0.90 o
  -6   7   3        251.62        242.19         1.71 o
  -5   7   3         17.83         17.55         0.19 o
  -4   7   3         14.52         16.82         0.18 o
  -3   7   3         11.71         10.39         0.14 o
  -2   7   3         49.97         55.21         0.45 o
  -1   7   3        338.58        347.44         2.51 o
   0   7   3        126.00        124.02         0.93 o
   1   7   3         46.79         49.14         0.43 o
   2   7   3          4.16          5.64         0.12 o
   3   7   3        221.28        213.97         1.74 o
   4   7   3         41.73         43.58         0.43 o
   5   7   3         37.93         37.17         0.38 o
   6   7   3          5.40          5.11         0.13 o
 -13   8   3         33.08         32.50         0.37 o
 -12   8   3         76.76         75.62         0.74 o
 -11   8   3         68.99         73.31         0.71 o
 -10   8   3        333.57        334.74         2.75 o
  -9   8   3        262.25        262.28         1.99 o
  -8   8   3         51.53         51.06         0.45 o
  -7   8   3        208.44        203.93         1.60 o
  -6   8   3        240.17        227.30         1.62 o
  -5   8   3        245.19        241.72         1.75 o
  -4   8   3         66.95         63.58         0.49 o
  -3   8   3         20.82         23.19         0.24 o
  -2   8   3         29.70         29.67         0.29 o
  -1   8   3        164.73        164.81         1.22 o
   0   8   3        175.46        178.82         1.38 o
   1   8   3        275.46        265.93         2.47 o
   2   8   3        123.46        129.17         1.08 o
   3   8   3        278.90        293.40         2.32 o
   4   8   3         30.70         33.40         0.33 o
   5   8   3        108.14        103.07         0.94 o
 -13   9   3         37.36         37.96         0.43 o
 -12   9   3         73.11         76.87         0.74 o
 -11   9   3         68.63         69.62         0.67 o
 -10   9   3         13.15         13.20         0.20 o
  -9   9   3          9.13         10.35         0.19 o
  -8   9   3        210.96        217.72         1.84 o
  -7   9   3        242.43        245.25         1.92 o
  -6   9   3        471.23        463.04         3.33 o
  -5   9   3        714.63        721.44         5.12 o
  -4   9   3         55.35         61.76         0.52 o
  -3   9   3         76.90         78.88         0.62 o
  -2   9   3        150.22        141.41         1.06 o
  -1   9   3         27.32         27.91         0.28 o
   0   9   3         89.75         88.64         0.75 o
   1   9   3        170.49        159.75         1.28 o
   2   9   3         10.90          8.91         0.15 o
   3   9   3         50.05         55.49         0.49 o
   4   9   3          9.18          9.35         0.14 o
 -13  10   3         16.36         15.96         0.29 o
 -12  10   3         77.31         77.87         0.83 o
 -11  10   3          7.70          7.08         0.16 o
 -10  10   3        115.06        117.29         1.26 o
  -9  10   3        225.69        232.06         2.32 o
  -8  10   3         27.11         26.26         0.35 o
  -7  10   3        118.30        120.58         1.09 o
  -6  10   3        111.84        119.67         0.97 o
  -5  10   3         90.00         86.67         0.76 o
  -4  10   3         37.40         35.56         0.35 o
  -3  10   3         57.51         49.17         0.45 o
  -2  10   3         69.64         68.68         0.61 o
  -1  10   3         88.55         87.00         0.74 o
   0  10   3          2.29          2.10         0.09 o
   1  10   3         98.87        102.73         0.85 o
   2  10   3        133.43        136.97         1.10 o
   3  10   3         65.01         62.92         0.61 o
 -12  11   3          6.80          5.68         0.16 o
 -11  11   3        104.23        101.46         1.26 o
 -10  11   3         25.61         25.17         0.39 o
  -9  11   3         40.08         40.33         0.51 o
  -8  11   3        187.11        185.24         1.81 o
  -7  11   3        662.13        658.99         5.48 o
  -6  11   3        827.96        836.43         6.92 o
  -5  11   3          1.21          1.43         0.09 o
  -4  11   3         52.09         49.89         0.49 o
  -3  11   3         74.97         77.73         0.69 o
  -2  11   3        121.98        121.11         1.03 o
  -1  11   3         67.02         73.90         0.64 o
   0  11   3          1.96          2.67         0.09 o
   1  11   3         43.37         40.77         0.37 o
 -11  12   3          7.15          5.86         0.17 o
 -10  12   3         94.39         94.95         1.24 o
  -9  12   3         81.86         78.49         0.95 o
  -8  12   3         61.95         56.63         0.64 o
  -7  12   3         77.43         79.09         0.74 o
  -6  12   3         56.14         63.22         0.62 o
  -5  12   3          1.11          2.23         0.10 o
  -4  12   3          4.84          5.08         0.13 o
  -3  12   3        191.17        192.70         1.72 o
  -2  12   3         41.96         45.19         0.43 o
  -1  12   3          2.86          2.15         0.08 o
 -10  13   3          0.93          1.09         0.13 o
  -9  13   3        183.30        172.96         2.28 o
  -8  13   3         48.72         43.48         0.75 o
  -7  13   3         27.02         26.27         0.31 o
  -6  13   3         52.94         55.81         0.58 o
  -5  13   3         90.05         85.91         0.85 o
  -4  13   3         32.95         35.43         0.40 o
  -3  13   3         23.72         24.37         0.29 o
  -1   1   4        105.39        116.68         1.78 o
   0   1   4        695.30        750.73        10.20 o
   1   1   4        187.68        201.14         2.85 o
  -3   2   4        611.51        677.94         9.87 o
  -2   2   4        475.88        508.91         7.33 o
  -1   2   4        445.35        487.04         7.22 o
   0   2   4        464.42        490.24         7.04 o
   1   2   4         38.66         42.74         0.82 o
   2   2   4       1042.83       1085.95        12.10 o
  -5   3   4       1031.63       1029.42         7.80 o
  -4   3   4          8.57          8.34         0.19 o
  -3   3   4        134.27        153.29         2.40 o
  -2   3   4        112.22        120.68         1.80 o
  -1   3   4        276.46        296.89         4.53 o
   0   3   4          4.60          5.01         0.22 o
   1   3   4         68.98         74.78         0.83 o
   2   3   4         52.64         44.95         0.41 o
   3   3   4         73.41         73.60         0.59 o
  -7   4   4        156.07        154.08         1.17 o
  -6   4   4         95.58         95.81         0.73 o
  -5   4   4         84.71         83.93         0.70 o
  -4   4   4         88.86         85.51         0.86 o
  -3   4   4        138.93        133.96         1.66 o
  -2   4   4         24.76         20.92         0.32 o
  -1   4   4         12.43         10.70         0.20 o
   0   4   4         51.47         52.20         0.61 o
   1   4   4        143.76        141.99         1.08 o
   2   4   4        208.20        212.68         1.57 o
   3   4   4        140.34        144.81         1.09 o
   4   4   4         30.08         28.26         0.29 o
  -9   5   4        232.12        236.23         1.98 o
  -8   5   4         10.80         11.57         0.17 o
  -7   5   4         17.30         17.13         0.19 o
  -6   5   4         43.24         39.74         0.36 o
  -5   5   4        245.97        241.60         1.89 o
  -4   5   4        333.77        338.88         3.09 o
  -3   5   4        348.19        353.74         2.78 o
  -2   5   4          8.70          9.44         0.15 o
  -1   5   4          3.25          3.91         0.09 o
   0   5   4         16.67         15.76         0.18 o
   1   5   4        189.84        185.95         1.39 o
   2   5   4         32.70         30.57         0.30 o
   3   5   4        286.94        296.69         2.16 o
   4   5   4        482.66        487.91         3.90 o
   5   5   4         65.97         60.50         0.55 o
 -11   6   4        172.21        173.07         1.48 o
 -10   6   4         53.06         59.40         0.57 o
  -9   6   4        143.94        143.72         1.21 o
  -8   6   4        251.85        262.24         1.91 o
  -7   6   4         12.73         15.13         0.20 o
  -6   6   4         71.44         73.57         0.67 o
  -5   6   4        124.97        126.37         1.08 o
  -4   6   4         99.26         96.47         0.79 o
  -3   6   4          3.43          3.40         0.13 o
  -2   6   4        120.83        119.46         0.92 o
  -1   6   4         78.25         76.91         0.62 o
   0   6   4        202.89        198.00         1.51 o
   1   6   4        217.98        222.28         1.63 o
   2   6   4         79.90         81.50         0.66 o
   3   6   4        242.15        248.61         1.88 o
   4   6   4        350.46        383.30         2.96 o
   5   6   4        137.08        143.19         1.21 o
   6   6   4         20.88         21.51         0.26 o
 -13   7   4         28.30         26.87         0.34 o
 -12   7   4         11.09          9.67         0.18 o
 -11   7   4        159.49        165.72         1.50 o
 -10   7   4         33.58         33.61         0.36 o
  -9   7   4        199.53        196.25         1.82 o
  -8   7   4         50.02         52.46         0.50 o
  -7   7   4        210.96        211.92         1.79 o
  -6   7   4        129.94        130.44         1.11 o
  -5   7   4         67.41         64.92         0.58 o
  -4   7   4        105.00        100.83         0.79 o
  -3   7   4        256.99        253.09         1.81 o
  -2   7   4        476.80        481.89         3.49 o
  -1   7   4         48.09         55.37         0.49 o
   0   7   4        101.37        100.65         0.81 o
   1   7   4        440.10        451.58         3.23 o
   2   7   4        420.48        412.24         3.84 o
   3   7   4        307.07        303.43         2.45 o
   4   7   4          1.48          0.91         0.08 o
   5   7   4         37.28         40.92         0.41 o
   6   7   4          1.21          1.63         0.09 o
 -13   8   4          6.51          6.29         0.17 o
 -12   8   4          7.45          8.07         0.16 o
 -11   8   4        108.59        110.36         1.02 o
 -10   8   4        224.39        238.34         2.07 o
  -9   8   4         80.41         88.04         0.88 o
  -8   8   4         40.68         43.40         0.46 o
  -7   8   4        103.68         98.29         0.95 o
  -6   8   4         42.88         41.53         0.44 o
  -5   8   4         47.70         45.26         0.42 o
  -4   8   4        903.29        895.85         6.25 o
  -3   8   4        628.83        644.42         4.49 o
  -2   8   4        149.52        145.75         1.12 o
  -1   8   4         47.69         51.56         0.46 o
   0   8   4        424.19        433.33         3.53 o
   1   8   4        111.99        118.61         1.02 o
   2   8   4         28.91         33.69         0.36 o
   3   8   4        111.34        122.80         1.03 o
   4   8   4        242.62        252.95         2.07 o
   5   8   4         26.32         25.39         0.30 o
 -12   9   4          0.45          0.32         0.09 o
 -11   9   4         34.90         37.41         0.47 o
 -10   9   4         86.57         79.32         0.87 o
  -9   9   4        146.07        145.82         1.53 o
  -8   9   4         10.54         10.79         0.23 o
  -7   9   4         58.93         61.29         0.62 o
  -6   9   4         96.95         93.16         0.85 o
  -5   9   4        126.96        123.06         1.01 o
  -4   9   4        541.80        527.24         4.11 o
  -3   9   4         51.02         52.49         0.51 o
  -2   9   4        179.71        181.79         1.45 o
  -1   9   4        102.20        106.75         0.94 o
   0   9   4         26.62         26.16         0.29 o
   1   9   4        230.15        223.52         1.81 o
   2   9   4        177.88        181.43         1.50 o
   3   9   4         31.07         33.96         0.32 o
 -12  10   4         37.63         36.43         0.52 o
 -11  10   4        150.57        150.81         1.81 o
 -10  10   4        131.92        141.32         1.64 o
  -9  10   4        247.17        252.23         2.76 o
  -8  10   4        109.47        112.59         1.25 o
  -7  10   4        348.77        343.91         3.34 o
  -6  10   4        372.27        357.65         3.10 o
  -5  10   4         75.78         79.08         0.77 o
  -4  10   4        168.90        163.28         1.40 o
  -3  10   4         43.67         38.81         0.39 o
  -2  10   4         20.14         19.16         0.24 o
  -1  10   4        168.76        172.79         1.40 o
   0  10   4         46.39         51.93         0.47 o
   1  10   4         90.61         83.07         0.72 o
   2  10   4         20.27         17.53         0.20 o
 -11  11   4         30.06         29.63         0.47 o
 -10  11   4          1.10          1.39         0.12 o
  -9  11   4         10.35         12.34         0.26 o
  -8  11   4         66.22         64.28         0.81 o
  -7  11   4          0.46          0.43         0.10 o
  -6  11   4         93.32         94.72         0.88 o
  -5  11   4        110.20        111.53         1.00 o
  -4  11   4         14.43         14.15         0.22 o
  -3  11   4         80.16         77.77         0.72 o
  -2  11   4         31.52         34.42         0.35 o
  -1  11   4         49.53         51.53         0.48 o
   0  11   4          9.09          9.46         0.14 o
 -10  12   4          4.27          3.82         0.15 o
  -9  12   4         10.92         11.13         0.26 o
  -8  12   4        268.07        263.56         3.10 o
  -7  12   4         24.84         24.21         0.35 o
  -6  12   4         63.74         58.62         0.61 o
  -5  12   4         13.80         15.71         0.22 o
  -4  12   4          7.82          7.64         0.15 o
  -3  12   4         15.72         15.33         0.20 o
  -2  12   4         42.20         40.04         0.42 o
  -8  13   4        104.45         85.82         1.39 o
  -7  13   4        161.52        144.90         2.01 o
  -6  13   4         28.59         25.54         0.38 o
  -5  13   4         36.16         41.26         0.61 o
  -1   1   5        217.77        225.84         2.37 o
   0   1   5        288.21        295.78         3.81 o
   1   1   5        141.73        129.82         1.36 o
  -3   2   5        105.15        103.82         1.16 o
  -2   2   5        325.59        335.29         3.17 o
  -1   2   5         10.84         10.87         0.20 o
   0   2   5         13.61         13.26         0.22 o
   1   2   5          0.10          0.43         0.07 o
   2   2   5         41.40         36.73         0.46 o
  -5   3   5         48.78         43.90         0.42 o
  -4   3   5         91.00         89.38         0.81 o
  -3   3   5        113.17        103.30         0.95 o
  -2   3   5         58.78         58.30         0.57 o
  -1   3   5        128.26        132.00         1.44 o
   0   3   5        156.90        151.67         1.78 o
   1   3   5         92.10         85.65         0.79 o
   2   3   5        108.62        104.85         0.88 o
   3   3   5         50.70         48.44         0.48 o
  -7   4   5         92.59         97.04         0.81 o
  -6   4   5        179.17        171.38         1.41 o
  -5   4   5         20.71         21.11         0.27 o
  -4   4   5        172.99        172.07         1.51 o
  -3   4   5          4.45          4.27         0.11 o
  -2   4   5         24.73         22.27         0.27 o
  -1   4   5        187.78        189.97         1.78 o
   0   4   5         85.02         84.87         0.78 o
   1   4   5        214.27        207.79         1.68 o
   2   4   5        240.33        238.88         1.82 o
   3   4   5        214.65        210.78         1.60 o
   4   4   5          6.75          6.06         0.19 o
  -9   5   5        106.47        109.47         0.94 o
  -8   5   5        217.06        214.13         1.70 o
  -7   5   5        133.05        131.79         1.15 o
  -6   5   5         28.68         30.81         0.34 o
  -5   5   5        625.63        628.34         5.21 o
  -4   5   5         28.02         24.41         0.29 o
  -3   5   5         89.94         86.87         0.87 o
  -2   5   5         78.64         82.35         0.75 o
  -1   5   5        500.82        486.99         3.80 o
   0   5   5        347.37        338.49         2.61 o
   1   5   5       1131.18       1170.18         8.67 o
   2   5   5        507.45        528.43         3.87 o
   3   5   5        273.72        265.78         2.03 o
   4   5   5         70.10         64.62         0.59 o
   5   5   5         43.35         42.32         0.43 o
 -11   6   5        110.20        114.89         1.06 o
 -10   6   5         77.09         73.49         0.72 o
  -9   6   5         28.44         28.34         0.34 o
  -8   6   5         83.46         83.28         0.91 o
  -7   6   5        133.11        132.08         1.42 o
  -6   6   5        131.39        128.09         1.18 o
  -5   6   5        196.95        190.54         1.76 o
  -4   6   5        163.92        155.10         1.38 o
  -3   6   5         88.56         84.38         0.76 o
  -2   6   5        214.84        208.26         1.74 o
  -1   6   5        242.01        242.80         1.87 o
   0   6   5         45.05         43.29         0.41 o
   1   6   5        739.98        728.21         5.33 o
   2   6   5        607.15        629.25         5.06 o
   3   6   5         31.25         34.91         0.36 o
   4   6   5         80.50         82.18         0.72 o
   5   6   5         15.08         13.49         0.20 o
   6   6   5         29.08         24.63         0.29 o
 -12   7   5         45.41         52.10         0.67 o
 -11   7   5          1.40          1.31         0.10 o
 -10   7   5          5.83          3.88         0.14 o
  -9   7   5         25.71         23.28         0.33 o
  -8   7   5        100.17         90.19         1.20 o
  -7   7   5         42.11         42.61         0.53 o
  -6   7   5         65.83         61.82         0.64 o
  -5   7   5        101.92         95.04         0.91 o
  -4   7   5         34.30         35.69         0.38 o
  -3   7   5        523.40        510.03         4.06 o
  -2   7   5        387.63        389.17         2.94 o
  -1   7   5        531.01        522.01         3.89 o
   0   7   5        398.83        388.43         2.80 o
   1   7   5        139.00        153.35         1.21 o
   2   7   5        182.39        194.85         1.68 o
   3   7   5        110.30        116.12         1.04 o
   4   7   5         77.74         87.30         0.75 o
   5   7   5          4.20          5.30         0.12 o
 -12   8   5         13.50         12.35         0.26 o
 -11   8   5         57.13         55.51         0.72 o
 -10   8   5         43.96         47.52         0.59 o
  -9   8   5         16.65         14.04         0.26 o
  -8   8   5         53.86         50.56         0.64 o
  -7   8   5         36.40         36.84         0.47 o
  -6   8   5         85.26         81.93         0.90 o
  -5   8   5          7.67          7.71         0.19 o
  -4   8   5        224.50        212.46         1.79 o
  -3   8   5         74.71         73.59         0.62 o
  -2   8   5         14.78         15.09         0.21 o
  -1   8   5         64.98         65.85         0.58 o
   0   8   5         17.48         17.76         0.24 o
   1   8   5         33.76         37.33         0.38 o
   2   8   5         61.64         63.32         0.57 o
   3   8   5        201.44        212.44         1.72 o
   4   8   5          0.66          0.95         0.08 o
 -12   9   5         18.34         20.47         0.40 o
 -11   9   5         24.17         22.07         0.36 o
 -10   9   5         57.99         54.28         0.71 o
  -9   9   5          8.40          8.75         0.22 o
  -8   9   5         15.92         15.53         0.28 o
  -7   9   5         46.41         42.50         0.56 o
  -6   9   5         37.95         40.42         0.53 o
  -5   9   5         22.81         29.96         0.41 o
  -4   9   5        243.68        226.26         2.00 o
  -3   9   5        174.01        173.29         1.50 o
  -2   9   5          9.78         11.11         0.18 o
  -1   9   5         14.81         14.80         0.21 o
   0   9   5         79.66         71.95         0.64 o
   1   9   5         56.76         53.99         0.50 o
   2   9   5        190.75        181.38         1.47 o
   3   9   5         56.57         54.20         0.61 o
 -11  10   5         50.23         47.49         0.71 o
 -10  10   5        188.23        177.46         2.30 o
  -9  10   5          2.97          3.70         0.15 o
  -8  10   5         51.70         50.68         0.68 o
  -7  10   5         38.66         37.79         0.52 o
  -6  10   5         93.69         83.15         0.97 o
  -5  10   5         54.87         46.77         0.56 o
  -4  10   5         98.05        102.58         0.95 o
  -3  10   5         66.01         62.84         0.61 o
  -2  10   5         17.79         18.58         0.23 o
  -1  10   5          5.39          5.44         0.12 o
   0  10   5         91.82         86.30         0.77 o
   1  10   5        158.41        160.15         1.48 o
 -10  11   5         56.65         60.52         0.90 o
  -9  11   5         65.79         64.05         0.90 o
  -8  11   5          8.83          7.28         0.20 o
  -7  11   5         75.16         82.01         0.98 o
  -6  11   5         12.90         11.06         0.24 o
  -5  11   5         27.26         21.45         0.34 o
  -4  11   5         15.71         14.14         0.22 o
  -3  11   5          6.65          7.82         0.15 o
  -2  11   5         11.77         12.14         0.17 o
  -1  11   5          8.74          9.95         0.15 o
  -9  12   5         64.80         57.22         1.12 o
  -8  12   5         29.48         31.68         0.51 o
  -7  12   5         95.01         98.05         1.31 o
  -6  12   5          4.96          4.44         0.15 o
  -5  12   5         41.51         40.16         0.53 o
  -4  12   5         21.43         18.99         0.29 o
  -3  12   5         37.60         33.14         0.53 o
   0   0   6        158.41        169.92         2.57 o
  -1   1   6        144.17        146.14         1.27 o
   0   1   6         85.16         82.84         0.78 o
   1   1   6        274.54        266.86         2.25 o
  -3   2   6        111.49        109.41         1.02 o
  -2   2   6         51.27         49.70         0.50 o
  -1   2   6         90.56         88.11         0.81 o
   0   2   6         19.05         19.10         0.26 o
   1   2   6         11.94         12.75         0.20 o
   2   2   6        232.00        242.16         2.08 o
  -5   3   6         57.72         55.66         0.58 o
  -4   3   6        184.50        181.40         1.61 o
  -3   3   6        243.59        242.14         2.11 o
  -2   3   6         36.04         34.43         0.39 o
  -1   3   6         73.38         69.63         0.71 o
   0   3   6        311.09        303.20         2.60 o
   1   3   6        409.07        409.39         3.49 o
   2   3   6        130.89        123.94         1.15 o
   3   3   6        113.70        112.13         1.07 o
  -7   4   6        110.46        111.71         1.22 o
  -6   4   6         20.11         22.30         0.30 o
  -5   4   6         33.65         33.78         0.37 o
  -4   4   6         49.06         46.81         0.49 o
  -3   4   6         57.57         53.80         0.56 o
  -2   4   6         77.59         73.22         0.73 o
  -1   4   6         68.49         65.43         0.65 o
   0   4   6        460.96        447.58         3.84 o
   1   4   6        551.83        548.70         4.68 o
   2   4   6          1.13          1.28         0.10 o
   3   4   6        148.35        147.54         1.53 o
   4   4   6          5.38          6.22         0.16 o
  -9   5   6         25.39         26.54         0.36 o
  -8   5   6         17.64         17.77         0.28 o
  -7   5   6        266.93        263.78         2.67 o
  -6   5   6         46.78         40.13         0.46 o
  -5   5   6          4.83          4.96         0.14 o
  -4   5   6         93.71         95.20         0.96 o
  -3   5   6          0.72          0.81         0.09 o
  -2   5   6        235.76        225.78         1.99 o
  -1   5   6        969.04        973.37         8.31 o
   0   5   6        116.42        115.90         1.07 o
   1   5   6        265.23        261.69         2.38 o
   2   5   6        236.06        225.79         1.92 o
   3   5   6        280.88        285.57         2.63 o
   4   5   6        141.06        159.49         1.67 o
   5   5   6        130.13        144.94         1.50 o
 -11   6   6         42.57         44.15         0.61 o
 -10   6   6         21.58         21.75         0.33 o
  -9   6   6         33.07         35.20         0.47 o
  -8   6   6         36.18         35.05         0.48 o
  -7   6   6        139.65        129.21         1.45 o
  -6   6   6        309.68        283.14         3.05 o
  -5   6   6         69.73         61.57         0.67 o
  -4   6   6          6.52          7.07         0.16 o
  -3   6   6        124.63        130.09         1.17 o
  -2   6   6        139.46        136.44         1.30 o
  -1   6   6        840.15        839.14         8.94 o
   0   6   6        132.94        132.59         1.16 o
   1   6   6        151.65        154.82         1.47 o
   2   6   6         25.83         25.45         0.33 o
   3   6   6          2.61          2.92         0.11 o
   4   6   6         28.97         29.58         0.34 o
   5   6   6         38.40         38.77         0.46 o
 -11   7   6         48.43         47.42         0.71 o
 -10   7   6          9.09          8.63         0.22 o
  -9   7   6        173.94        163.62         1.87 o
  -8   7   6        120.25        106.19         1.22 o
  -7   7   6          4.39          7.13         0.21 o
  -6   7   6         42.22         33.46         0.44 o
  -5   7   6        106.81        107.54         1.28 o
  -4   7   6         53.77         53.17         0.68 o
  -3   7   6          8.07          9.34         0.20 o
  -2   7   6        188.12        182.79         1.97 o
  -1   7   6        144.25        147.25         1.39 o
   0   7   6        140.35        139.81         1.28 o
   1   7   6        139.17        152.43         1.40 o
   2   7   6         49.55         48.80         0.52 o
   3   7   6        133.46        126.13         1.14 o
   4   7   6         12.44         11.43         0.22 o
 -11   8   6         19.13         18.04         0.33 o
 -10   8   6         19.72         18.72         0.33 o
  -9   8   6          8.94         11.31         0.24 o
  -8   8   6        157.24        151.83         1.74 o
  -7   8   6        158.81        142.92         1.65 o
  -6   8   6         19.40         22.86         0.36 o
  -5   8   6        260.93        258.65         2.81 o
  -4   8   6         16.65         15.80         0.28 o
  -3   8   6        197.91        198.77         2.03 o
  -2   8   6         80.33         79.18         0.82 o
  -1   8   6         27.83         29.80         0.37 o
   0   8   6          6.67          7.00         0.15 o
   1   8   6         97.83         98.47         0.92 o
   2   8   6         61.59         60.57         0.65 o
   3   8   6         41.04         39.43         0.49 o
 -10   9   6         23.02         21.65         0.38 o
  -9   9   6         51.80         56.00         0.77 o
  -8   9   6         97.06        101.86         1.24 o
  -7   9   6         15.34         15.37         0.29 o
  -6   9   6         57.07         55.30         0.74 o
  -5   9   6         17.11         18.27         0.32 o
  -4   9   6         10.65         11.52         0.24 o
  -3   9   6        116.14        110.29         1.24 o
  -2   9   6         58.95         60.18         0.69 o
  -1   9   6         31.86         32.81         0.37 o
   0   9   6         11.32         10.93         0.18 o
   1   9   6         23.52         20.07         0.29 o
 -10  10   6         39.97         37.29         0.71 o
  -9  10   6          6.20          4.91         0.16 o
  -8  10   6         62.45         67.66         0.93 o
  -7  10   6         23.25         29.76         0.45 o
  -6  10   6         30.59         33.02         0.48 o
  -5  10   6         16.94         14.47         0.28 o
  -4  10   6          6.22          5.43         0.16 o
  -3  10   6         53.47         50.65         0.62 o
  -2  10   6         83.92         81.32         0.88 o
  -1  10   6         49.73         47.10         0.59 o
   0  10   6         56.07         58.82         0.71 o
  -8  11   6          8.86          9.41         0.23 o
  -7  11   6          9.54          8.72         0.21 o
  -6  11   6         19.46         19.18         0.34 o
  -5  11   6          9.96         10.53         0.24 o
  -4  11   6         34.53         33.39         0.55 o
  -3  11   6         19.95         18.29         0.30 o
  -1   1   7         70.30         68.65         0.65 o
   0   1   7        323.26        337.94         2.85 o
   1   1   7          4.28          4.57         0.13 o
  -3   2   7         61.71         59.24         0.59 o
  -2   2   7         67.58         69.05         0.66 o
  -1   2   7        519.48        535.34         4.37 o
   0   2   7          2.50          2.56         0.12 o
   1   2   7         77.94         79.50         0.82 o
   2   2   7         74.33         75.11         0.82 o
  -5   3   7        435.34        433.81         5.53 o
  -4   3   7         50.02         49.55         0.66 o
  -3   3   7        105.40        101.99         0.99 o
  -2   3   7        126.56        120.51         1.10 o
  -1   3   7        336.60        337.35         3.03 o
   0   3   7        264.89        267.46         2.36 o
   1   3   7        607.86        617.32         6.70 o
   2   3   7         18.18         17.89         0.31 o
   3   3   7         22.20         20.97         0.30 o
  -7   4   7         85.92         87.85         0.96 o
  -6   4   7        103.75         97.97         1.01 o
  -5   4   7         73.44         64.41         0.68 o
  -4   4   7         82.12         66.23         0.67 o
  -3   4   7         55.71         52.87         0.68 o
  -2   4   7        263.03        252.67         2.67 o
  -1   4   7         19.29         20.49         0.29 o
   0   4   7         30.35         30.67         0.44 o
   1   4   7        220.98        217.46         2.34 o
   2   4   7         81.59         78.12         0.88 o
   3   4   7         99.71         96.40         1.15 o
   4   4   7         20.40         20.46         0.37 o
  -9   5   7         29.69         28.79         0.39 o
  -8   5   7         60.97         60.19         0.70 o
  -7   5   7         21.68         23.25         0.35 o
  -6   5   7        330.56        307.71         3.20 o
  -5   5   7         51.63         41.80         0.55 o
  -4   5   7        304.89        290.25         3.39 o
  -3   5   7        372.37        360.36         3.95 o
  -2   5   7         98.94         98.87         1.12 o
  -1   5   7         29.26         31.50         0.42 o
   0   5   7        174.35        178.78         1.97 o
   1   5   7         41.35         44.50         0.53 o
   2   5   7         69.96         73.56         0.84 o
   3   5   7        152.57        158.64         1.57 o
   4   5   7        117.36        117.85         1.26 o
   5   5   7        223.91        221.08         2.74 o
 -10   6   7         12.59          9.88         0.22 o
  -9   6   7         11.25         14.35         0.28 o
  -8   6   7         10.40          8.80         0.21 o
  -7   6   7          1.24          1.51         0.12 o
  -6   6   7         42.24         41.00         0.58 o
  -5   6   7        120.06        134.77         1.50 o
  -4   6   7        112.30        109.16         1.21 o
  -3   6   7          9.74         12.58         0.24 o
  -2   6   7         71.99         72.89         0.78 o
  -1   6   7         42.03         41.72         0.51 o
   0   6   7         65.62         65.88         0.71 o
   1   6   7         25.44         26.97         0.36 o
   2   6   7          5.92          6.35         0.16 o
   3   6   7         48.33         47.90         0.52 o
   4   6   7          1.38          1.36         0.13 o
 -10   7   7        110.45        111.85         1.53 o
  -9   7   7         18.53         15.34         0.28 o
  -8   7   7          4.29          2.98         0.13 o
  -7   7   7         45.10         50.37         0.68 o
  -6   7   7        135.20        136.11         1.60 o
  -5   7   7         24.65         23.75         0.35 o
  -4   7   7        170.42        173.44         1.93 o
  -3   7   7         35.41         36.38         0.48 o
  -2   7   7         18.73         19.80         0.30 o
  -1   7   7         43.31         43.07         0.50 o
   0   7   7          7.20          8.41         0.18 o
   1   7   7          7.60          9.08         0.18 o
   2   7   7         11.00         10.85         0.19 o
   3   7   7         18.99         18.28         0.29 o
  -9   8   7         15.93         14.58         0.30 o
  -8   8   7         41.72         42.61         0.60 o
  -7   8   7        133.92        126.72         1.55 o
  -6   8   7         48.77         50.08         0.67 o
  -5   8   7        160.01        165.23         1.89 o
  -4   8   7         23.85         23.85         0.45 o
  -3   8   7         36.25         34.48         0.45 o
  -2   8   7         14.39         12.99         0.23 o
  -1   8   7         21.52         20.48         0.29 o
   0   8   7         32.15         33.74         0.40 o
   1   8   7         25.22         25.23         0.32 o
  -9   9   7          1.60          1.18         0.14 o
  -8   9   7          0.55          0.50         0.11 o
  -7   9   7         24.13         22.90         0.39 o
  -6   9   7         42.38         41.79         0.55 o
  -5   9   7          4.39          4.98         0.18 o
  -4   9   7         17.77         15.53         0.27 o
  -3   9   7          1.56          1.92         0.11 o
  -2   9   7         27.71         27.14         0.40 o
  -1   9   7         23.71         23.13         0.31 o
   0   9   7         24.20         20.37         0.31 o
  -7  10   7         63.90         62.42         1.02 o
  -6  10   7         27.44         26.99         0.46 o
  -5  10   7          1.01          0.41         0.11 o
  -4  10   7         74.91         71.80         1.02 o
  -3  10   7          8.97          8.61         0.21 o
  -1   1   8        150.70        151.34         1.35 o
   0   1   8          4.67          5.30         0.14 o
   1   1   8        265.37        276.09         2.55 o
  -3   2   8         87.12         86.75         0.85 o
  -2   2   8        236.92        241.34         2.51 o
  -1   2   8        194.03        196.19         1.84 o
   0   2   8        509.04        525.81         4.75 o
   1   2   8         80.75         85.51         0.85 o
   2   2   8        105.68        105.03         1.05 o
  -5   3   8         10.35         11.37         0.22 o
  -4   3   8        184.75        191.48         1.84 o
  -3   3   8        369.23        374.95         3.51 o
  -2   3   8         42.59         46.86         0.53 o
  -1   3   8        112.43        109.20         1.07 o
   0   3   8        111.89        111.52         1.18 o
   1   3   8         88.55         90.02         1.16 o
   2   3   8         40.19         43.78         0.51 o
   3   3   8         32.60         30.90         0.40 o
  -7   4   8         32.31         28.23         0.38 o
  -6   4   8          5.60          6.63         0.17 o
  -5   4   8          3.51          4.65         0.14 o
  -4   4   8         72.10         73.81         0.82 o
  -3   4   8        142.47        144.68         1.46 o
  -2   4   8        117.29        110.53         1.13 o
  -1   4   8        111.99        117.30         1.17 o
   0   4   8          6.11          5.42         0.16 o
   1   4   8         40.93         41.94         0.51 o
   2   4   8          1.95          2.87         0.12 o
   3   4   8         57.59         57.14         0.64 o
   4   4   8         79.97         83.44         1.02 o
  -8   5   8          7.15          6.95         0.17 o
  -7   5   8          4.35          5.14         0.15 o
  -6   5   8         73.77         74.31         0.84 o
  -5   5   8         92.02        100.24         1.15 o
  -4   5   8        244.97        251.38         2.54 o
  -3   5   8         51.94         58.92         0.69 o
  -2   5   8        157.07        162.08         1.69 o
  -1   5   8         72.18         76.99         0.82 o
   0   5   8         48.78         48.03         0.63 o
   1   5   8        158.35        158.37         1.56 o
   2   5   8         37.41         41.02         0.48 o
   3   5   8         56.22         58.12         0.67 o
  -8   6   8         51.20         50.33         0.68 o
  -7   6   8        114.67        112.05         1.36 o
  -6   6   8         67.90         65.64         0.81 o
  -5   6   8         18.92         18.54         0.31 o
  -4   6   8         38.70         37.29         0.48 o
  -3   6   8         82.84         90.07         1.00 o
  -2   6   8         35.30         32.85         0.44 o
  -1   6   8         15.03         15.14         0.24 o
   0   6   8         51.71         52.39         0.57 o
   1   6   8         18.59         16.63         0.25 o
   2   6   8         44.01         45.06         0.51 o
  -8   7   8         93.30         89.08         1.53 o
  -7   7   8          6.69          6.27         0.17 o
  -6   7   8          8.79          9.14         0.20 o
  -5   7   8         34.19         30.28         0.45 o
  -4   7   8         35.35         31.99         0.46 o
  -3   7   8         31.84         29.39         0.40 o
  -2   7   8         26.69         28.46         0.39 o
  -1   7   8         26.77         30.09         0.44 o
   0   7   8         11.35         13.28         0.22 o
   1   7   8         35.82         34.52         0.42 o
  -7   8   8        118.10        107.37         1.87 o
  -6   8   8         53.06         52.65         0.90 o
  -5   8   8          5.22          6.11         0.17 o
  -4   8   8          1.64          2.41         0.12 o
  -3   8   8         49.04         50.19         0.65 o
  -2   8   8          6.04          5.77         0.15 o
  -1   8   8         67.97         73.46         0.92 o
   0   0   9        245.80        262.15         3.98 o
  -1   1   9        114.57        116.28         1.13 o
   0   1   9        138.50        137.30         1.29 o
   1   1   9        120.85        125.03         1.17 o
  -3   2   9         48.82         43.85         0.50 o
  -2   2   9         13.45         14.77         0.24 o
  -1   2   9         20.99         20.96         0.29 o
   0   2   9         52.96         53.54         0.59 o
   1   2   9          7.18          7.58         0.16 o
   2   2   9         20.38         19.14         0.28 o
  -5   3   9        212.96        219.65         2.36 o
  -4   3   9         82.30         82.23         0.88 o
  -3   3   9         35.95         38.56         0.48 o
  -2   3   9        110.74        114.07         1.15 o
  -1   3   9        158.32        158.74         1.53 o
   0   3   9         72.06         76.73         0.76 o
   1   3   9         20.38         19.63         0.26 o
   2   3   9          4.27          4.02         0.14 o
   3   3   9          5.53          4.64         0.13 o
  -6   4   9         12.95         11.60         0.22 o
  -5   4   9         22.32         21.67         0.32 o
  -4   4   9         61.49         57.40         0.66 o
  -3   4   9         35.17         35.39         0.44 o
  -2   4   9        166.80        175.34         1.73 o
  -1   4   9         75.59         71.53         0.78 o
   0   4   9         37.89         38.60         0.44 o
   1   4   9         33.00         34.42         0.41 o
   2   4   9         16.07         17.64         0.25 o
  -6   5   9         53.67         54.08         0.79 o
  -5   5   9          8.16          7.21         0.17 o
  -4   5   9         17.83         18.65         0.28 o
  -3   5   9         19.90         20.52         0.30 o
  -2   5   9        187.24        193.01         2.08 o
  -1   5   9         81.11         84.00         0.95 o
   0   5   9         19.25         17.24         0.27 o
   1   5   9         20.04         21.34         0.33 o
  -5   6   9         21.00         20.97         0.42 o
  -4   6   9          8.48          7.01         0.18 o
  -3   6   9         62.50         58.90         1.02 o
  -2   6   9        147.74        149.26         1.81 o
  -1   6   9          2.42          1.99         0.11 o
  -1   1  10         51.14         53.99         0.72 o
   0   1  10         26.42         25.79         0.37 o
   1   1  10        101.24         97.78         1.30 o
  -2   2  10         14.40         16.88         0.32 o
  -1   2  10         28.52         26.42         0.40 o
   0   2  10         47.96         51.36         0.72 o
                                                
