# Supplementary material for: Use of intensity quotients and differences in absolute structure refinement
Source: Acta Crystallogr B Struct Sci Cryst Eng Mater. 2013 May 17;69(Pt 3):249–59. doi: 10.1107/S2052519213010014 (PMC3661305; doi:10.1107/S2052519213010014)
Supplement: Supplementary file 3 [file b-69-00249-sup3.zip › TWA21A_B.fcf]

#
# h,k,l, Fc-squared, Fo-squared, sigma(Fo-squared), status flag
#
data_TWA21A_B
_shelx_title ' TWA21a in P2(1)2(1)2(1) [PKF027-263]'
_shelx_refln_list_code          4
_shelx_F_calc_maximum      115.52
_exptl_crystal_F_000       704.00
_reflns_d_resolution_high  0.8400

loop_
 _space_group_symop_operation_xyz
 'x, y, z'
 '-x+1/2, -y, z+1/2'
 '-x, y+1/2, -z+1/2'
 'x+1/2, -y+1/2, -z'

_cell_length_a     8.5130
_cell_length_b    11.5270
_cell_length_c    17.8550
_cell_angle_alpha  90.000
_cell_angle_beta   90.000
_cell_angle_gamma  90.000

_shelx_F_squared_multiplier     1.000

loop_
 _refln_index_h
 _refln_index_k
 _refln_index_l
 _refln_F_squared_calc
 _refln_F_squared_meas
 _refln_F_squared_sigma
 _refln_observed_status
   2   0   0       2691.95       2507.70        54.73 o
   4   0   0         11.25         13.60         0.59 o
   6   0   0          0.55          1.92         0.16 o
   8   0   0        148.26        143.76         2.31 o
  10   0   0          1.48          3.14         0.22 o
   1   1   0       3389.25       3285.84        45.79 o
   2   1   0        111.11        107.97         1.63 o
   3   1   0         84.72         92.99         1.40 o
   4   1   0        161.90        186.89         2.73 o
   5   1   0        538.96        552.55         4.71 o
   6   1   0         61.07         62.93         0.57 o
   7   1   0         28.85         29.47         0.38 o
   8   1   0         95.69         79.58         0.86 o
   9   1   0         84.09         76.17         0.92 o
  10   1   0        138.24        159.10         3.00 o
   0   2   0       5181.63       5098.77       159.03 o
   1   2   0       2553.95       2454.92        36.10 o
   2   2   0        134.50        145.26         2.09 o
   3   2   0        441.12        485.59         6.78 o
   4   2   0        745.15        796.77        11.10 o
   5   2   0         71.58         62.22         0.56 o
   6   2   0          0.63          0.94         0.12 o
   7   2   0        132.50        136.74         1.19 o
   8   2   0        313.63        299.31         2.80 o
   9   2   0        200.68        197.40         2.88 o
  10   2   0         66.99         62.94         1.28 o
   2   3   0        535.82        570.57         8.28 o
   3   3   0        104.25        108.74         1.64 o
   4   3   0       1761.42       1853.98        27.48 o
   5   3   0        164.58        180.09         1.51 o
   6   3   0        493.57        461.63         3.63 o
   7   3   0        136.75        136.69         1.21 o
   8   3   0          1.89          2.22         0.13 o
   9   3   0        746.15        735.87         8.91 o
   1   4   0       6573.86       7054.85       102.78 o
   2   4   0        204.40        182.48         2.76 o
   3   4   0       2502.84       2471.73        36.75 o
   4   4   0        805.97        806.99         8.09 o
   5   4   0         92.40         98.42         0.86 o
   6   4   0         65.25         60.02         0.60 o
   7   4   0         30.87         32.24         0.43 o
   8   4   0          0.99          0.32         0.11 o
   9   4   0        129.24        136.81         1.67 o
   1   5   0       1267.26       1259.04        17.99 o
   2   5   0       1376.80       1468.53        20.99 o
   3   5   0        677.19        743.13         8.47 o
   4   5   0          3.87          3.66         0.14 o
   5   5   0          0.00          0.61         0.12 o
   6   5   0          1.80          2.08         0.13 o
   7   5   0         19.63         13.96         0.31 o
   8   5   0         65.58         83.05         1.00 o
   9   5   0        128.73        146.01         1.77 o
   0   6   0       2062.43       2273.62        50.60 o
   1   6   0       2767.02       2878.32        43.23 o
   2   6   0       1916.91       1910.15        23.87 o
   3   6   0         41.46         44.24         0.47 o
   4   6   0          5.33          8.34         0.20 o
   5   6   0         85.54         87.98         0.81 o
   6   6   0         59.74         44.81         0.54 o
   7   6   0         26.91         17.45         0.34 o
   8   6   0         57.80         66.14         0.81 o
   9   6   0          5.41          5.86         0.19 o
   1   7   0       1304.08       1291.44        11.97 o
   2   7   0        686.48        717.99         5.36 o
   3   7   0          3.77          3.74         0.20 o
   4   7   0        232.71        229.94         1.90 o
   5   7   0        150.33        134.59         1.17 o
   6   7   0         32.32         38.75         0.48 o
   7   7   0        155.81        169.50         1.82 o
   8   7   0        207.71        227.02         2.58 o
   0   8   0       1438.69       1410.81        18.28 o
   1   8   0        122.21        113.21         1.00 o
   2   8   0       1303.48       1219.91         9.52 o
   3   8   0       1656.04       1605.37        12.86 o
   4   8   0         70.06         75.67         0.69 o
   5   8   0        406.00        417.73         3.50 o
   6   8   0          8.87         11.08         0.24 o
   7   8   0         13.01          9.40         0.23 o
   8   8   0         86.55         81.41         1.08 o
   1   9   0       1178.43       1195.79         9.79 o
   2   9   0        566.00        587.16         4.65 o
   3   9   0         95.15         97.22         0.90 o
   4   9   0         32.28         32.45         0.40 o
   5   9   0        269.90        251.94         2.51 o
   6   9   0         45.17         51.89         0.74 o
   7   9   0         70.36         65.66         0.91 o
   0  10   0        415.76        388.70         4.99 o
   1  10   0         10.07         12.60         0.27 o
   2  10   0        100.08        114.85         1.18 o
   3  10   0        297.00        315.88         3.00 o
   4  10   0         35.40         34.71         0.50 o
   5  10   0        215.31        218.68         2.27 o
   6  10   0         11.54          7.46         0.22 o
   1  11   0          1.77          2.55         0.15 o
   2  11   0        223.65        226.98         2.95 o
   3  11   0          5.33          2.16         0.14 o
   4  11   0         57.19         62.74         0.77 o
   5  11   0         57.33         52.75         0.65 o
   6  11   0        210.52        201.56         4.36 o
   0  12   0        287.46        269.38         4.05 o
   1  12   0        598.81        608.25         6.04 o
   2  12   0         70.49         77.79         0.92 o
   3  12   0        111.27        122.20         1.42 o
   4  12   0         14.71         10.53         0.24 o
   1  13   0        166.39        160.39         1.80 o
   2  13   0          0.21          0.29         0.14 o
   3  13   0         41.27         43.86         0.76 o
   1   0   1         39.39         32.96         0.50 o
   2   0   1       4969.49       5059.16        77.31 o
   3   0   1         54.06         45.13         0.80 o
   4   0   1         82.76         90.74         1.41 o
   5   0   1         15.20         12.84         0.22 o
   6   0   1         47.30         40.40         0.40 o
   7   0   1        168.12        149.63         1.37 o
   8   0   1        589.03        587.60         5.97 o
   9   0   1        599.48        594.00         6.28 o
  10   0   1          0.01          0.44         0.15 o
 -10   1   1        140.19        146.34         2.75 o
  -9   1   1        116.40        116.49         1.34 o
  -8   1   1         23.42         19.86         0.31 o
  -7   1   1        512.25        481.70         3.98 o
  -6   1   1        239.53        232.60         1.90 o
  -5   1   1        318.28        329.84         3.10 o
  -4   1   1        169.83        177.44         2.76 o
  -3   1   1        380.58        398.68         5.18 o
  -2   1   1        638.76        599.23         8.52 o
  -1   1   1       7528.70       6404.16       321.01 o
   0   1   1       1240.77       1083.07        16.82 o
   1   1   1       7531.93       7098.40       322.54 o
   2   1   1        638.25        600.96         8.61 o
   3   1   1        379.62        402.01         6.14 o
   4   1   1        171.40        182.32         2.76 o
   5   1   1        318.90        329.96         3.14 o
   6   1   1        239.13        230.31         1.87 o
   7   1   1        513.70        477.67         4.02 o
   8   1   1         23.67         21.91         0.48 o
   9   1   1        116.75        118.79         1.34 o
  10   1   1        140.74        145.95         2.74 o
 -10   2   1         56.02         54.97         0.94 o
  -9   2   1        152.62        156.77         1.99 o
  -8   2   1        283.72        268.37         2.55 o
  -7   2   1        240.84        225.44         2.07 o
  -6   2   1         89.46         83.67         0.74 o
  -5   2   1        160.64        153.43         1.43 o
  -4   2   1       1425.95       1536.49        21.77 o
  -3   2   1        835.58        839.10        11.83 o
  -2   2   1        842.41        825.98        11.78 o
  -1   2   1      13344.98      13515.56       655.41 o
   2   2   1        841.88        821.52        11.77 o
   3   2   1        832.44        836.05        11.81 o
   4   2   1       1423.29       1548.73        24.15 o
   5   2   1        160.75        155.84         1.63 o
   6   2   1         89.38         83.15         0.73 o
   7   2   1        241.64        225.45         2.07 o
   8   2   1        283.32        273.88         2.63 o
   9   2   1        151.32        154.28         1.73 o
  10   2   1         55.81         55.86         1.33 o
  -9   3   1         54.36         56.16         0.70 o
  -8   3   1         89.55         81.78         0.91 o
  -7   3   1        735.64        696.16         6.38 o
  -6   3   1        160.74        136.46         1.24 o
  -5   3   1        161.52        157.69         1.29 o
  -4   3   1       1005.95       1118.44        16.34 o
  -3   3   1       2832.34       2905.13        43.35 o
  -2   3   1        945.28        904.50        14.09 o
  -1   3   1       5420.06       5483.94       101.72 o
   0   3   1         27.77         20.74         0.42 o
   1   3   1       5415.60       5575.32        94.38 o
   2   3   1        943.99        903.00        12.43 o
   3   3   1       2838.14       2915.34        41.36 o
   4   3   1       1005.64       1118.22        17.18 o
   5   3   1        162.45        160.22         1.31 o
   6   3   1        160.31        137.57         1.14 o
   7   3   1        738.12        700.51         5.67 o
   8   3   1         89.48         81.50         0.91 o
   9   3   1         54.64         56.65         0.73 o
  -9   4   1        146.42        152.70         1.84 o
  -8   4   1        431.39        431.76         4.57 o
  -7   4   1         93.13         85.17         0.99 o
  -6   4   1         41.51         44.43         0.49 o
  -5   4   1        441.96        433.45         3.60 o
  -4   4   1         29.92         28.31         0.35 o
  -3   4   1        483.59        526.54         7.68 o
  -2   4   1        260.99        277.06         4.07 o
  -1   4   1       1865.46       1817.34        24.25 o
   0   4   1        574.32        623.83         8.76 o
   1   4   1       1869.49       1835.73        28.80 o
   2   4   1        260.41        270.24         3.89 o
   3   4   1        484.22        517.93         7.31 o
   4   4   1         30.03         28.23         0.35 o
   5   4   1        443.23        441.48         3.49 o
   6   4   1         41.47         44.96         0.48 o
   7   4   1         93.52         82.41         0.83 o
   8   4   1        431.45        424.49         4.07 o
   9   4   1        146.31        150.42         1.75 o
  -9   5   1         40.98         44.02         0.61 o
  -8   5   1         29.18         29.60         0.45 o
  -7   5   1         21.95         25.53         0.40 o
  -6   5   1         93.79         91.61         0.90 o
  -5   5   1        266.15        245.47         2.09 o
  -4   5   1        254.66        244.56         2.02 o
  -3   5   1        500.15        533.39         6.69 o
  -2   5   1       1723.82       1798.85        26.45 o
  -1   5   1       3268.12       3425.14        47.13 o
   0   5   1          3.13          4.74         0.22 o
   1   5   1       3266.21       3476.24        53.83 o
   2   5   1       1724.12       1758.84        26.52 o
   3   5   1        500.29        535.60         7.84 o
   4   5   1        254.86        245.39         1.94 o
   5   5   1        265.36        242.10         2.03 o
   6   5   1         93.55         91.20         0.89 o
   7   5   1         21.90         25.77         0.40 o
   8   5   1         29.38         29.69         0.45 o
   9   5   1         40.50         43.47         0.61 o
  -9   6   1          2.57          2.59         0.16 o
  -8   6   1        108.47         96.15         1.13 o
  -7   6   1        131.04        143.15         1.57 o
  -6   6   1        838.09        806.25         7.38 o
  -5   6   1         40.32         35.95         0.39 o
  -4   6   1        144.08        140.61         1.16 o
  -3   6   1        231.06        245.81         2.86 o
  -2   6   1       3618.73       3562.26        37.31 o
  -1   6   1        691.54        716.81        10.98 o
   0   6   1          1.55          3.65         0.26 o
   1   6   1        692.08        711.58        10.43 o
   2   6   1       3617.81       3612.98        40.01 o
   3   6   1        230.25        247.52         2.41 o
   4   6   1        144.17        140.69         1.14 o
   5   6   1         39.99         37.16         0.42 o
   6   6   1        839.94        813.43         8.83 o
   7   6   1        131.19        143.63         1.63 o
   8   6   1        108.75         96.76         1.13 o
   9   6   1          2.66          2.68         0.14 o
  -8   7   1         40.36         40.77         0.56 o
  -7   7   1        103.46        113.88         1.27 o
  -6   7   1          9.26          7.70         0.22 o
  -5   7   1        348.42        352.40         2.92 o
  -4   7   1         35.89         30.87         0.35 o
  -3   7   1        416.61        409.43         3.19 o
  -2   7   1        745.47        737.91         5.88 o
  -1   7   1         86.62         82.33         0.74 o
   0   7   1          3.27          5.95         0.18 o
   1   7   1         85.32         81.13         0.82 o
   2   7   1        744.63        736.93         5.56 o
   3   7   1        416.11        409.38         3.14 o
   4   7   1         35.15         31.60         0.36 o
   5   7   1        347.58        351.58         2.93 o
   6   7   1          8.95          7.05         0.21 o
   7   7   1        103.15        114.96         1.33 o
   8   7   1         40.69         40.56         0.54 o
  -8   8   1          3.02          3.96         0.16 o
  -7   8   1        171.91        173.82         1.93 o
  -6   8   1        295.84        282.51         2.74 o
  -5   8   1        196.75        210.23         2.02 o
  -4   8   1         18.98         19.95         0.31 o
  -3   8   1         95.13         95.29         0.85 o
  -2   8   1        907.46        919.11         7.10 o
  -1   8   1        308.62        319.31         2.60 o
   0   8   1        135.54        124.12         1.05 o
   1   8   1        309.15        318.54         2.52 o
   2   8   1        907.85        926.31         7.08 o
   3   8   1         94.50         95.62         0.87 o
   4   8   1         19.05         19.90         0.28 o
   5   8   1        196.22        210.05         1.88 o
   6   8   1        294.49        287.38         3.10 o
   7   8   1        171.83        175.60         1.94 o
   8   8   1          2.97          3.60         0.14 o
  -7   9   1         92.24         93.91         1.40 o
  -6   9   1        157.28        154.93         1.71 o
  -5   9   1        122.61        115.19         1.26 o
  -4   9   1         46.83         47.89         0.54 o
  -3   9   1        310.95        308.71         2.60 o
  -2   9   1        953.12        982.89         7.60 o
  -1   9   1        256.82        248.75         2.10 o
   0   9   1         22.77         27.99         0.34 o
   1   9   1        257.41        252.14         2.13 o
   2   9   1        952.11        978.48         7.87 o
   3   9   1        309.74        308.77         2.68 o
   4   9   1         47.29         48.13         0.56 o
   5   9   1        123.12        113.91         1.18 o
   6   9   1        157.10        154.73         2.18 o
   7   9   1         91.89         93.93         1.33 o
  -6  10   1         80.28         77.22         0.99 o
  -5  10   1         82.06         74.36         0.89 o
  -4  10   1         46.35         42.97         0.53 o
  -3  10   1         42.37         43.59         0.49 o
  -2  10   1        346.86        342.14         3.38 o
  -1  10   1       1293.37       1268.93        12.62 o
   0  10   1          6.06          6.21         0.21 o
   1  10   1       1292.80       1257.62        10.49 o
   2  10   1        349.00        343.45         2.87 o
   3  10   1         42.35         44.02         0.55 o
   4  10   1         46.49         42.50         0.56 o
   5  10   1         81.81         74.84         0.93 o
   6  10   1         80.28         76.88         1.36 o
  -6  11   1        147.27        153.95         3.44 o
  -5  11   1        103.56        112.62         1.31 o
  -4  11   1        160.94        159.73         2.25 o
  -3  11   1         18.50         21.24         0.34 o
  -2  11   1        126.81        125.27         1.30 o
  -1  11   1         89.34         86.75         0.99 o
   0  11   1          1.44          1.04         0.14 o
   1  11   1         88.66         86.69         0.95 o
   2  11   1        126.96        124.08         1.33 o
   3  11   1         18.55         21.60         0.33 o
   4  11   1        160.21        159.15         1.75 o
   5  11   1        102.79        112.61         1.39 o
   6  11   1        148.03        157.69         3.41 o
  -4  12   1        181.54        188.17         2.46 o
  -3  12   1          3.76          5.94         0.20 o
  -2  12   1          7.57          8.64         0.23 o
  -1  12   1         87.13         92.73         1.08 o
   0  12   1          8.34          8.26         0.23 o
   1  12   1         87.26         92.64         1.07 o
   2  12   1          7.69          8.73         0.24 o
   3  12   1          3.71          5.58         0.18 o
   4  12   1        180.54        185.80         2.33 o
  -3  13   1          3.17          2.51         0.18 o
  -2  13   1        304.52        302.64         3.79 o
  -1  13   1         65.00         68.97         0.84 o
   0  13   1          3.76          3.09         0.16 o
   1  13   1         65.14         68.84         0.84 o
   2  13   1        305.15        292.08         4.33 o
   3  13   1          3.20          2.46         0.18 o
   1   0   2        346.74        290.27         4.08 o
   2   0   2       4565.36       4469.31        65.33 o
   3   0   2       2158.94       2129.27        33.40 o
   4   0   2         40.47         44.91         0.83 o
   5   0   2        267.55        257.29         2.48 o
   6   0   2        336.16        337.63         2.73 o
   7   0   2          5.52          5.36         0.27 o
   8   0   2        203.87        195.32         1.93 o
   9   0   2         16.28         13.92         0.28 o
  10   0   2         14.63         13.24         0.29 o
 -10   1   2         11.28         13.32         0.33 o
  -9   1   2        220.20        235.46         2.54 o
  -8   1   2        245.19        237.01         2.22 o
  -7   1   2        430.21        405.27         3.27 o
  -6   1   2        262.57        259.57         2.09 o
  -5   1   2        264.34        262.60         2.46 o
  -4   1   2         92.13        100.17         1.63 o
  -3   1   2        195.76        179.18         2.60 o
  -2   1   2       1287.86       1151.92        16.67 o
  -1   1   2       3765.68       3684.79        54.06 o
   0   1   2          0.68          0.64         0.07 o
   1   1   2       3761.07       3721.96        63.37 o
   2   1   2       1289.80       1173.86        18.34 o
   3   1   2        196.24        179.69         2.84 o
   4   1   2         91.70         99.32         1.80 o
   5   1   2        262.85        267.17         2.82 o
   6   1   2        262.48        258.18         2.06 o
   7   1   2        429.79        398.79         3.30 o
   8   1   2        246.59        242.82         2.51 o
   9   1   2        219.38        234.07         2.56 o
  10   1   2         11.08         12.74         0.35 o
  -9   2   2         55.46         49.58         0.64 o
  -8   2   2        978.45        960.19         9.62 o
  -7   2   2         52.20         52.80         0.53 o
  -6   2   2         79.17         71.80         0.62 o
  -5   2   2         53.18         53.80         0.53 o
  -4   2   2        338.31        371.81         5.55 o
  -3   2   2        141.39        145.97         2.24 o
  -2   2   2        583.21        572.84         8.36 o
  -1   2   2        441.52        405.42         5.70 o
   0   2   2          0.25          1.84         0.25 o
   1   2   2        440.23        409.79         5.96 o
   2   2   2        583.49        570.20         8.80 o
   3   2   2        140.05        143.88         2.35 o
   4   2   2        339.44        375.31         5.83 o
   5   2   2         53.32         53.41         0.66 o
   6   2   2         78.55         71.51         0.62 o
   7   2   2         52.19         52.96         0.55 o
   8   2   2        979.70        978.83         9.10 o
   9   2   2         55.28         49.99         0.64 o
  -9   3   2        192.73        195.47         2.26 o
  -8   3   2         30.21         33.10         0.45 o
  -7   3   2          3.92          4.96         0.27 o
  -6   3   2        189.67        191.18         1.71 o
  -5   3   2        167.63        161.90         1.31 o
  -4   3   2        190.55        203.80         3.35 o
  -3   3   2        388.40        427.14         6.63 o
  -2   3   2        646.61        642.69         9.80 o
  -1   3   2       2567.43       2524.80        38.77 o
   0   3   2      10166.32      10232.80       283.51 o
   1   3   2       2571.93       2440.21        36.61 o
   2   3   2        649.39        637.21         8.86 o
   3   3   2        390.12        429.96         6.63 o
   4   3   2        191.89        209.18         3.35 o
   5   3   2        167.43        163.34         1.37 o
   6   3   2        189.63        189.28         1.55 o
   7   3   2          3.89          4.43         0.18 o
   8   3   2         30.38         33.01         0.43 o
   9   3   2        192.60        196.11         2.47 o
  -9   4   2         10.09         13.28         0.27 o
  -8   4   2        152.95        165.18         1.83 o
  -7   4   2        405.21        396.03         3.99 o
  -6   4   2        490.02        485.29         4.38 o
  -5   4   2        276.92        266.01         2.10 o
  -4   4   2         23.88         29.72         0.38 o
  -3   4   2       2988.58       3053.19        51.67 o
  -2   4   2       1203.28       1237.96        19.16 o
  -1   4   2       1754.41       1811.06        24.91 o
   0   4   2          0.58          0.99         0.17 o
   1   4   2       1753.68       1802.47        28.47 o
   2   4   2       1197.54       1231.18        17.61 o
   3   4   2       2989.21       3089.59        47.88 o
   4   4   2         24.05         29.82         0.34 o
   5   4   2        275.01        264.84         2.13 o
   6   4   2        491.55        479.86         3.75 o
   7   4   2        404.30        385.20         3.37 o
   8   4   2        152.76        161.12         1.74 o
   9   4   2          9.95         12.89         0.27 o
  -9   5   2        191.27        190.00         2.16 o
  -8   5   2        265.31        282.04         3.05 o
  -7   5   2        304.97        282.24         2.91 o
  -6   5   2        322.53        318.02         2.71 o
  -5   5   2         63.68         67.21         0.62 o
  -4   5   2        243.33        221.86         1.78 o
  -3   5   2       1032.83       1095.92        15.20 o
  -2   5   2        710.63        766.51        11.78 o
  -1   5   2       2275.75       2306.90        34.60 o
   0   5   2        187.37        204.61         3.26 o
   1   5   2       2273.33       2307.92        36.18 o
   2   5   2        711.15        774.80        11.21 o
   3   5   2       1031.53       1096.41        13.35 o
   4   5   2        243.91        227.69         1.79 o
   5   5   2         63.36         69.77         0.67 o
   6   5   2        321.84        320.82         2.79 o
   7   5   2        306.21        274.81         2.69 o
   8   5   2        265.58        281.41         3.70 o
   9   5   2        190.22        190.76         2.39 o
  -9   6   2         54.38         55.64         0.82 o
  -8   6   2         86.84         84.10         0.99 o
  -7   6   2        352.66        341.08         3.56 o
  -6   6   2        139.20        145.26         1.29 o
  -5   6   2         86.73         86.52         0.77 o
  -4   6   2         61.85         58.37         0.53 o
  -3   6   2        182.59        174.43         1.40 o
  -2   6   2        102.63        106.31         1.19 o
  -1   6   2        958.42        984.49        14.29 o
   0   6   2        710.24        727.12        11.16 o
   1   6   2        961.10        978.32        14.98 o
   2   6   2        102.77        108.96         1.15 o
   3   6   2        181.72        172.84         1.54 o
   4   6   2         61.69         59.24         0.54 o
   5   6   2         87.02         86.36         0.81 o
   6   6   2        137.92        145.20         1.45 o
   7   6   2        354.10        347.50         3.71 o
   8   6   2         86.43         82.99         0.99 o
   9   6   2         54.48         55.98         0.95 o
  -8   7   2         32.39         30.91         0.45 o
  -7   7   2         64.39         61.79         0.78 o
  -6   7   2         49.52         49.88         0.57 o
  -5   7   2        279.41        270.36         2.32 o
  -4   7   2         73.85         68.34         0.64 o
  -3   7   2        216.77        236.69         1.85 o
  -2   7   2        741.06        743.06         5.65 o
  -1   7   2        665.27        653.40         6.07 o
   0   7   2         11.44         14.68         0.23 o
   1   7   2        664.83        650.50         5.96 o
   2   7   2        740.42        738.16         6.49 o
   3   7   2        216.88        236.13         1.85 o
   4   7   2         73.73         68.77         0.62 o
   5   7   2        279.51        273.99         2.31 o
   6   7   2         49.73         51.70         0.65 o
   7   7   2         64.44         61.88         0.78 o
   8   7   2         32.06         30.75         0.44 o
  -8   8   2         78.44         81.27         1.21 o
  -7   8   2        114.47        115.38         1.39 o
  -6   8   2        291.34        260.58         2.53 o
  -5   8   2         47.19         38.73         0.48 o
  -4   8   2        193.90        180.43         1.57 o
  -3   8   2        319.40        328.05         2.62 o
  -2   8   2        672.33        665.92         5.03 o
  -1   8   2        145.75        131.04         1.10 o
   0   8   2        685.05        670.89         5.21 o
   1   8   2        145.58        131.05         1.07 o
   2   8   2        674.01        669.19         4.98 o
   3   8   2        321.23        327.60         2.66 o
   4   8   2        193.17        180.50         1.56 o
   5   8   2         47.70         38.51         0.47 o
   6   8   2        291.42        260.51         2.73 o
   7   8   2        115.56        117.60         1.39 o
   8   8   2         78.94         79.81         1.01 o
  -7   9   2         22.97         20.52         0.40 o
  -6   9   2        173.42        157.17         1.75 o
  -5   9   2         35.39         41.95         0.54 o
  -4   9   2         86.89         86.45         0.87 o
  -3   9   2          5.89          8.16         0.19 o
  -2   9   2        129.02        134.05         1.16 o
  -1   9   2        361.09        364.02         3.17 o
   0   9   2         90.61         92.26         0.88 o
   1   9   2        360.36        355.70         2.79 o
   2   9   2        127.95        131.18         1.13 o
   3   9   2          5.78          7.77         0.19 o
   4   9   2         86.60         87.03         0.85 o
   5   9   2         34.26         39.75         0.50 o
   6   9   2        173.22        158.97         1.94 o
   7   9   2         23.20         20.69         0.34 o
  -6  10   2         70.47         72.02         0.94 o
  -5  10   2        253.93        263.08         2.79 o
  -4  10   2        123.86        125.14         1.34 o
  -3  10   2        155.96        148.19         1.47 o
  -2  10   2        149.26        139.54         1.32 o
  -1  10   2        181.18        172.53         1.64 o
   0  10   2        375.43        387.81         3.78 o
   1  10   2        181.17        170.24         1.52 o
   2  10   2        148.82        139.10         1.24 o
   3  10   2        156.12        148.82         1.48 o
   4  10   2        123.54        123.00         1.30 o
   5  10   2        253.44        258.16         2.80 o
   6  10   2         70.18         72.31         0.99 o
  -5  11   2        124.74        121.01         1.56 o
  -4  11   2         17.09         15.83         0.29 o
  -3  11   2        135.98        135.93         1.40 o
  -2  11   2        361.70        355.99         3.58 o
  -1  11   2          8.04          9.57         0.25 o
   0  11   2         85.85         80.21         0.92 o
   1  11   2          8.14          8.74         0.21 o
   2  11   2        361.23        351.00         3.71 o
   3  11   2        135.67        134.76         1.45 o
   4  11   2         17.19         16.22         0.30 o
   5  11   2        124.33        121.83         1.89 o
  -4  12   2         72.41         66.28         0.95 o
  -3  12   2         17.84         19.04         0.35 o
  -2  12   2        107.22         93.83         1.08 o
  -1  12   2        143.24        140.22         1.54 o
   0  12   2         33.64         40.42         0.53 o
   1  12   2        142.22        137.09         1.53 o
   2  12   2        106.48         91.78         1.06 o
   3  12   2         17.58         18.64         0.35 o
   4  12   2         72.04         65.61         0.90 o
  -3  13   2        249.89        238.27         3.49 o
  -2  13   2          4.33          4.25         0.15 o
  -1  13   2         64.60         70.56         0.85 o
   0  13   2        170.65        181.74         2.03 o
   1  13   2         64.47         70.09         0.90 o
   2  13   2          4.14          4.18         0.17 o
   3  13   2        250.37        231.31         3.86 o
   1   0   3       1180.33       1110.00        15.93 o
   2   0   3         25.08         28.07         0.51 o
   3   0   3       1297.34       1263.52        19.73 o
   4   0   3         10.53         11.43         0.44 o
   5   0   3        575.25        597.92         5.07 o
   6   0   3         35.87         32.46         0.36 o
   7   0   3         77.05         76.70         0.72 o
   8   0   3        396.97        391.28         3.52 o
   9   0   3         60.03         64.95         0.80 o
  10   0   3          8.14         10.37         0.29 o
 -10   1   3          4.93          5.63         0.23 o
  -9   1   3        165.65        169.46         2.03 o
  -8   1   3        213.24        207.24         1.99 o
  -7   1   3        320.25        328.99         2.66 o
  -6   1   3         55.79         57.90         0.53 o
  -5   1   3        297.85        297.73         2.41 o
  -4   1   3        199.08        196.36         3.00 o
  -3   1   3        207.52        230.16         3.33 o
  -2   1   3        220.82        210.19         3.25 o
  -1   1   3       7826.38       8088.92       172.55 o
   0   1   3         88.41         74.17         1.09 o
   1   1   3       7819.67       7989.06       224.51 o
   2   1   3        220.19        205.07         3.09 o
   3   1   3        207.85        234.13         3.64 o
   4   1   3        197.93        191.52         3.31 o
   5   1   3        299.10        297.48         2.40 o
   6   1   3         56.23         57.94         0.53 o
   7   1   3        319.33        329.07         2.88 o
   8   1   3        212.50        209.86         2.21 o
   9   1   3        166.05        166.56         1.86 o
  10   1   3          4.89          5.69         0.25 o
  -9   2   3         88.07         90.54         1.05 o
  -8   2   3        139.75        134.65         1.44 o
  -7   2   3        267.32        266.25         2.58 o
  -6   2   3         86.86         74.93         0.67 o
  -5   2   3        235.58        249.41         2.11 o
  -4   2   3        965.80       1120.17        16.81 o
  -3   2   3        123.58        130.45         2.14 o
  -2   2   3       1698.51       1657.61        26.10 o
  -1   2   3       1306.31       1223.97        18.45 o
   0   2   3         56.80         54.93         0.92 o
   1   2   3       1309.12       1235.65        19.48 o
   2   2   3       1694.43       1645.45        26.08 o
   3   2   3        123.01        129.32         2.14 o
   4   2   3        961.02       1077.75        16.72 o
   5   2   3        235.85        245.09         2.21 o
   6   2   3         88.07         75.82         0.65 o
   7   2   3        267.30        265.06         2.27 o
   8   2   3        140.64        140.29         1.57 o
   9   2   3         87.64         89.49         1.05 o
  -9   3   3         18.84         19.61         0.40 o
  -8   3   3         45.96         46.17         0.60 o
  -7   3   3        340.01        321.96         3.66 o
  -6   3   3         53.96         54.56         0.55 o
  -5   3   3        121.48        115.55         0.88 o
  -4   3   3        817.90        836.36        10.00 o
  -3   3   3        214.50        217.68         3.49 o
  -2   3   3          2.48          2.46         0.17 o
  -1   3   3       1902.29       1813.40        28.32 o
   0   3   3          2.82          3.27         0.17 o
   1   3   3       1910.29       1790.61        26.96 o
   2   3   3          2.64          2.48         0.16 o
   3   3   3        216.19        219.73         3.50 o
   4   3   3        817.35        817.47        10.87 o
   5   3   3        120.80        114.57         0.91 o
   6   3   3         54.24         55.71         0.52 o
   7   3   3        340.46        317.98         2.65 o
   8   3   3         46.24         47.52         0.56 o
   9   3   3         18.68         18.87         0.33 o
  -9   4   3        311.44        303.07         3.22 o
  -8   4   3        258.00        271.87         2.91 o
  -7   4   3        289.58        298.37         2.95 o
  -6   4   3        212.86        218.41         1.94 o
  -5   4   3        106.77        109.20         0.92 o
  -4   4   3         48.32         47.46         0.45 o
  -3   4   3         36.93         37.58         0.80 o
  -2   4   3        323.20        338.31         5.56 o
  -1   4   3        274.41        282.71         4.21 o
   0   4   3        377.37        357.37         5.53 o
   1   4   3        275.11        282.08         4.40 o
   2   4   3        323.51        338.25         5.27 o
   3   4   3         37.20         39.34         0.82 o
   4   4   3         48.41         47.43         0.56 o
   5   4   3        106.94        109.29         0.90 o
   6   4   3        212.58        217.71         1.80 o
   7   4   3        289.71        286.21         2.43 o
   8   4   3        258.71        262.65         2.67 o
   9   4   3        310.70        298.41         3.71 o
  -9   5   3         20.73         21.82         0.33 o
  -8   5   3         23.97         27.49         0.42 o
  -7   5   3        148.05        150.78         1.64 o
  -6   5   3        127.64        129.12         1.17 o
  -5   5   3        104.47         95.96         0.81 o
  -4   5   3        305.64        282.55         2.19 o
  -3   5   3        170.77        163.98         2.08 o
  -2   5   3        308.47        305.27         4.81 o
  -1   5   3        141.79        141.65         2.19 o
   0   5   3         24.22         30.56         0.71 o
   1   5   3        141.52        134.61         2.40 o
   2   5   3        310.00        303.77         4.81 o
   3   5   3        171.27        165.47         1.93 o
   4   5   3        306.43        288.05         2.42 o
   5   5   3        104.10         97.27         0.86 o
   6   5   3        127.84        129.80         1.17 o
   7   5   3        148.95        150.27         1.57 o
   8   5   3         23.68         27.05         0.40 o
   9   5   3         20.84         22.27         0.53 o
  -9   6   3         27.63         30.95         0.51 o
  -8   6   3        142.01        154.55         1.71 o
  -7   6   3         68.99         62.47         1.01 o
  -6   6   3        753.41        737.71         5.99 o
  -5   6   3        119.40        117.59         1.00 o
  -4   6   3        425.59        432.85         3.22 o
  -3   6   3        385.58        373.15         2.75 o
  -2   6   3        478.80        493.08         4.58 o
  -1   6   3         52.41         43.16         0.64 o
   0   6   3        196.63        234.63         3.98 o
   1   6   3         52.69         43.41         0.77 o
   2   6   3        479.47        489.61         4.23 o
   3   6   3        384.89        376.83         2.78 o
   4   6   3        425.24        437.82         3.31 o
   5   6   3        120.03        118.13         1.08 o
   6   6   3        752.68        757.49         8.25 o
   7   6   3         68.69         63.46         0.76 o
   8   6   3        143.00        152.57         1.79 o
   9   6   3         27.80         33.17         0.60 o
  -8   7   3         19.72         19.40         0.35 o
  -7   7   3          7.85          9.42         0.22 o
  -6   7   3         74.41         76.52         0.79 o
  -5   7   3        151.40        137.42         1.20 o
  -4   7   3        108.15        104.88         0.90 o
  -3   7   3        114.54        110.62         0.93 o
  -2   7   3        222.92        220.90         1.63 o
  -1   7   3       1333.57       1329.04        12.20 o
   0   7   3          2.22          1.89         0.08 o
   1   7   3       1332.74       1322.53        11.26 o
   2   7   3        222.57        222.68         1.72 o
   3   7   3        115.63        111.78         0.92 o
   4   7   3        107.61        105.40         0.89 o
   5   7   3        151.14        139.20         1.27 o
   6   7   3         74.02         75.99         0.90 o
   7   7   3          7.84          9.78         0.25 o
   8   7   3         19.79         19.03         0.35 o
  -8   8   3        100.62        102.81         1.63 o
  -7   8   3        252.42        241.98         3.05 o
  -6   8   3        152.24        162.26         1.67 o
  -5   8   3        178.62        175.14         1.61 o
  -4   8   3          3.35          3.31         0.13 o
  -3   8   3         25.14         22.83         0.28 o
  -2   8   3        400.46        386.37         3.03 o
  -1   8   3        128.69        131.67         1.06 o
   0   8   3        151.44        153.59         1.19 o
   1   8   3        129.45        129.68         1.02 o
   2   8   3        400.38        386.53         2.94 o
   3   8   3         24.97         23.07         0.30 o
   4   8   3          3.37          3.42         0.17 o
   5   8   3        178.31        173.35         1.59 o
   6   8   3        152.06        163.61         1.76 o
   7   8   3        253.05        251.64         2.68 o
   8   8   3        100.99        101.54         1.40 o
  -7   9   3         31.77         31.30         0.52 o
  -6   9   3         62.40         63.45         0.81 o
  -5   9   3         86.36         81.04         0.97 o
  -4   9   3         24.66         22.73         0.32 o
  -3   9   3        197.90        178.73         1.51 o
  -2   9   3       1025.94       1020.92         8.12 o
  -1   9   3        289.18        275.40         2.33 o
   0   9   3        163.45        166.06         1.41 o
   1   9   3        289.69        276.09         2.19 o
   2   9   3       1026.42       1022.78         7.92 o
   3   9   3        198.15        179.75         1.57 o
   4   9   3         24.57         22.71         0.32 o
   5   9   3         86.78         80.22         0.87 o
   6   9   3         62.36         63.09         0.79 o
   7   9   3         31.47         30.84         0.45 o
  -6  10   3         13.67         15.58         0.29 o
  -5  10   3        216.20        203.01         2.19 o
  -4  10   3          5.36          7.12         0.19 o
  -3  10   3        135.75        144.51         1.40 o
  -2  10   3        136.66        120.94         1.20 o
  -1  10   3        107.17         99.17         1.16 o
   0  10   3        377.28        365.76         3.96 o
   1  10   3        107.83         98.95         0.88 o
   2  10   3        136.10        121.06         1.20 o
   3  10   3        134.99        145.73         1.50 o
   4  10   3          5.16          7.05         0.20 o
   5  10   3        215.19        201.49         2.20 o
   6  10   3         13.87         15.86         0.33 o
  -5  11   3         20.43         17.73         0.32 o
  -4  11   3         58.01         57.32         0.71 o
  -3  11   3         94.31         95.06         1.06 o
  -2  11   3        304.34        292.78         2.95 o
  -1  11   3         43.81         39.89         0.53 o
   0  11   3          4.94          5.84         0.17 o
   1  11   3         43.40         39.29         0.49 o
   2  11   3        304.38        284.78         2.95 o
   3  11   3         94.56         96.29         1.11 o
   4  11   3         58.21         57.90         0.69 o
   5  11   3         20.36         17.37         0.30 o
  -4  12   3         73.78         71.21         1.25 o
  -3  12   3        101.14         83.12         1.00 o
  -2  12   3        117.78        107.19         1.21 o
  -1  12   3         17.16         16.24         0.31 o
   0  12   3          0.00          0.42         0.12 o
   1  12   3         17.12         15.50         0.28 o
   2  12   3        117.40        105.71         1.20 o
   3  12   3        101.29         84.36         1.06 o
   4  12   3         73.12         69.60         1.00 o
  -2  13   3        103.48         92.74         1.20 o
  -1  13   3         11.66         10.85         0.22 o
   0  13   3          9.70         11.01         0.24 o
   1  13   3         11.59         10.54         0.26 o
   2  13   3        103.94         93.85         1.37 o
   0   0   4       2408.71       2288.80        45.99 o
   1   0   4        273.42        284.34         4.00 o
   2   0   4        450.48        436.07         6.36 o
   3   0   4        523.50        575.32         9.33 o
   4   0   4        927.29       1053.79        17.06 o
   5   0   4         10.65         10.86         0.16 o
   6   0   4         97.99        101.47         0.85 o
   7   0   4        260.45        242.64         2.07 o
   8   0   4          1.91          1.83         0.13 o
   9   0   4          1.47          1.84         0.13 o
  -9   1   4         12.23         12.43         0.26 o
  -8   1   4        298.54        289.27         2.74 o
  -7   1   4        160.43        172.06         1.45 o
  -6   1   4        194.58        189.57         1.59 o
  -5   1   4         19.08         15.36         0.18 o
  -4   1   4        523.65        592.53         9.02 o
  -3   1   4        477.62        535.56         8.67 o
  -2   1   4       1044.15        980.91        15.54 o
  -1   1   4       1659.68       1494.42        22.49 o
   0   1   4       2306.72       2138.18        31.77 o
   1   1   4       1662.61       1512.27        22.51 o
   2   1   4       1045.24        993.21        14.77 o
   3   1   4        479.62        533.55         8.65 o
   4   1   4        523.49        572.04        10.78 o
   5   1   4         19.38         15.74         0.21 o
   6   1   4        194.90        191.31         1.56 o
   7   1   4        160.58        171.30         1.55 o
   8   1   4        299.26        295.89         2.82 o
   9   1   4         12.12         12.41         0.26 o
  -9   2   4        149.58        138.43         1.72 o
  -8   2   4        116.42        119.01         1.27 o
  -7   2   4         24.54         27.11         0.36 o
  -6   2   4        246.38        249.09         1.98 o
  -5   2   4         22.53         24.81         0.24 o
  -4   2   4        566.45        576.49         8.88 o
  -3   2   4        241.56        248.27         3.95 o
  -2   2   4        111.96        112.46         1.85 o
  -1   2   4       1636.14       1571.82        23.42 o
   0   2   4       1067.14        952.10        14.32 o
   1   2   4       1636.14       1549.70        23.43 o
   2   2   4        111.08        113.26         1.96 o
   3   2   4        243.22        250.63         3.95 o
   4   2   4        567.56        571.27         9.35 o
   5   2   4         22.37         24.74         0.27 o
   6   2   4        246.01        247.01         1.98 o
   7   2   4         24.05         26.00         0.34 o
   8   2   4        116.61        120.55         1.32 o
   9   2   4        149.83        140.22         1.56 o
  -9   3   4        199.06        199.59         2.26 o
  -8   3   4        123.15        128.44         1.45 o
  -7   3   4        237.01        223.85         2.20 o
  -6   3   4         28.24         31.07         0.35 o
  -5   3   4        152.11        140.40         1.02 o
  -4   3   4        254.22        256.14         2.19 o
  -3   3   4        153.64        179.26         2.91 o
  -2   3   4        507.62        539.11         8.70 o
  -1   3   4         89.65         86.06         1.65 o
   0   3   4         54.25         43.56         0.81 o
   1   3   4         90.34         85.62         1.37 o
   2   3   4        506.61        539.16         8.29 o
   3   3   4        154.69        178.58         2.92 o
   4   3   4        253.99        259.36         2.42 o
   5   3   4        151.46        138.90         1.06 o
   6   3   4         28.25         30.88         0.31 o
   7   3   4        237.00        223.85         1.89 o
   8   3   4        121.99        124.12         1.34 o
   9   3   4        199.59        196.78         2.25 o
  -9   4   4         84.13         85.40         0.99 o
  -8   4   4         98.14         98.82         1.15 o
  -7   4   4        535.54        521.36         6.48 o
  -6   4   4        354.06        360.93         2.89 o
  -5   4   4        684.71        686.69         4.75 o
  -4   4   4         34.90         35.64         0.34 o
  -3   4   4        177.53        196.42         3.54 o
  -2   4   4        475.81        528.29         9.01 o
  -1   4   4        284.46        299.03         5.18 o
   0   4   4        291.28        256.48         4.03 o
   1   4   4        282.83        291.24         5.49 o
   2   4   4        476.25        518.14         8.50 o
   3   4   4        176.63        189.49         3.16 o
   4   4   4         34.79         35.40         0.33 o
   5   4   4        684.48        687.65         5.05 o
   6   4   4        354.91        359.53         2.76 o
   7   4   4        535.98        519.55         4.53 o
   8   4   4         97.84         95.17         1.05 o
   9   4   4         84.76         86.78         1.15 o
  -9   5   4         28.20         28.63         0.41 o
  -8   5   4         44.13         41.19         0.57 o
  -7   5   4         56.15         61.18         0.71 o
  -6   5   4        149.42        143.73         1.22 o
  -5   5   4         12.25          9.81         0.17 o
  -4   5   4        225.19        234.78         1.67 o
  -3   5   4        505.52        495.18         4.87 o
  -2   5   4        219.71        217.43         3.94 o
  -1   5   4         21.62         25.24         0.64 o
   0   5   4         15.61         19.24         0.53 o
   1   5   4         21.33         24.17         0.67 o
   2   5   4        219.25        214.21         3.92 o
   3   5   4        504.47        490.97         4.74 o
   4   5   4        224.64        236.47         1.77 o
   5   5   4         12.44         10.72         0.25 o
   6   5   4        149.35        144.42         1.26 o
   7   5   4         55.93         59.12         0.71 o
   8   5   4         44.52         41.65         0.54 o
   9   5   4         27.91         28.12         0.52 o
  -8   6   4        106.00        115.77         1.31 o
  -7   6   4         69.64         70.88         0.82 o
  -6   6   4         41.98         39.36         0.44 o
  -5   6   4         59.56         60.10         0.56 o
  -4   6   4         79.61         77.00         0.64 o
  -3   6   4         22.30         19.51         0.23 o
  -2   6   4        859.55        871.07         6.51 o
  -1   6   4         68.95         71.53         0.68 o
   0   6   4          6.48          5.88         0.21 o
   1   6   4         69.05         71.22         0.81 o
   2   6   4        858.65        873.53         8.76 o
   3   6   4         22.36         20.06         0.23 o
   4   6   4         79.89         79.30         0.65 o
   5   6   4         59.50         59.86         0.59 o
   6   6   4         41.64         39.51         0.46 o
   7   6   4         69.86         72.50         0.82 o
   8   6   4        105.61        113.72         1.51 o
  -8   7   4        172.42        175.68         2.56 o
  -7   7   4        109.57        109.02         1.19 o
  -6   7   4         20.69         19.45         0.30 o
  -5   7   4        492.54        502.06         4.09 o
  -4   7   4         55.89         54.50         0.52 o
  -3   7   4        267.39        283.71         2.15 o
  -2   7   4         48.84         44.99         0.40 o
  -1   7   4        520.45        520.70         3.60 o
   0   7   4        159.80        157.79         1.18 o
   1   7   4        521.00        518.52         3.68 o
   2   7   4         49.41         46.15         0.42 o
   3   7   4        266.73        281.00         2.16 o
   4   7   4         56.13         54.79         0.53 o
   5   7   4        493.31        513.71         4.44 o
   6   7   4         20.59         19.67         0.34 o
   7   7   4        109.76        111.73         1.28 o
   8   7   4        171.62        178.11         2.12 o
  -8   8   4          6.71          6.11         0.25 o
  -7   8   4          1.17          1.42         0.15 o
  -6   8   4         27.00         24.86         0.38 o
  -5   8   4        257.80        274.32         2.69 o
  -4   8   4        147.96        135.03         1.17 o
  -3   8   4        338.13        345.89         2.66 o
  -2   8   4        153.11        145.75         1.12 o
  -1   8   4        197.45        198.20         1.47 o
   0   8   4         53.96         52.21         0.46 o
   1   8   4        198.47        198.58         1.50 o
   2   8   4        153.89        145.32         1.17 o
   3   8   4        338.34        346.18         2.67 o
   4   8   4        146.90        136.83         1.19 o
   5   8   4        256.11        268.77         2.73 o
   6   8   4         27.04         25.43         0.39 o
   7   8   4          1.10          1.19         0.14 o
   8   8   4          6.85          6.10         0.20 o
  -7   9   4          8.60          7.28         0.21 o
  -6   9   4         21.04         16.46         0.30 o
  -5   9   4         60.90         57.92         0.67 o
  -4   9   4         68.33         60.33         0.63 o
  -3   9   4         16.96         15.15         0.25 o
  -2   9   4        323.02        311.27         2.61 o
  -1   9   4        277.24        271.73         2.23 o
   0   9   4        257.14        239.74         1.85 o
   1   9   4        276.43        269.65         2.08 o
   2   9   4        323.11        310.69         2.52 o
   3   9   4         16.88         14.97         0.25 o
   4   9   4         68.38         60.44         0.66 o
   5   9   4         61.55         58.69         0.69 o
   6   9   4         21.17         16.75         0.30 o
   7   9   4          8.58          7.41         0.20 o
  -6  10   4          1.98          2.98         0.15 o
  -5  10   4          3.67          4.00         0.16 o
  -4  10   4          5.97          5.27         0.19 o
  -3  10   4         75.72         70.40         0.82 o
  -2  10   4        245.26        253.07         3.49 o
  -1  10   4        129.05        129.87         1.43 o
   0  10   4        288.16        290.81         2.52 o
   1  10   4        128.68        126.89         1.06 o
   2  10   4        244.89        250.13         2.20 o
   3  10   4         76.18         73.55         0.79 o
   4  10   4          5.91          5.00         0.17 o
   5  10   4          3.77          4.07         0.17 o
   6  10   4          2.08          3.15         0.15 o
  -5  11   4         16.84         18.69         0.37 o
  -4  11   4        208.80        192.89         2.17 o
  -3  11   4         55.78         50.32         0.64 o
  -2  11   4        238.44        235.11         2.49 o
  -1  11   4         83.52         79.27         1.03 o
   0  11   4         50.05         50.63         0.59 o
   1  11   4         83.92         76.58         1.05 o
   2  11   4        237.72        228.56         2.31 o
   3  11   4         55.74         49.87         0.62 o
   4  11   4        209.71        194.06         2.02 o
   5  11   4         16.78         18.03         0.38 o
  -4  12   4        156.84        165.30         2.28 o
  -3  12   4        149.59        143.23         1.61 o
  -2  12   4         41.52         41.94         0.55 o
  -1  12   4         56.74         53.84         0.64 o
   0  12   4        124.44        130.95         1.45 o
   1  12   4         56.70         51.87         0.64 o
   2  12   4         41.31         40.98         0.54 o
   3  12   4        148.80        141.26         1.63 o
   4  12   4        156.74        159.39         2.28 o
  -2  13   4         17.25         15.06         0.27 o
  -1  13   4         30.23         35.95         0.48 o
   0  13   4          2.28          2.19         0.15 o
   1  13   4         30.16         34.81         0.55 o
   2  13   4         17.75         15.73         0.34 o
   1   0   5        176.20        190.89         3.01 o
   2   0   5        109.92        101.34         1.60 o
   3   0   5         17.51         13.74         0.41 o
   4   0   5       1290.75       1501.12        24.51 o
   5   0   5         62.67         50.31         0.42 o
   6   0   5          1.76          2.26         0.10 o
   7   0   5        114.27        110.30         0.97 o
   8   0   5          4.79          3.16         0.16 o
   9   0   5         20.54         19.06         0.33 o
  -9   1   5         15.72         14.77         0.30 o
  -8   1   5        236.36        236.67         2.65 o
  -7   1   5        419.55        415.91         3.57 o
  -6   1   5         13.19         13.04         0.19 o
  -5   1   5        391.87        382.67         2.75 o
  -4   1   5        261.14        277.23         4.44 o
  -3   1   5       2032.12       2091.96        34.60 o
  -2   1   5       1446.37       1415.27        25.27 o
  -1   1   5        568.74        566.51         8.64 o
   0   1   5        918.20        934.84        13.86 o
   1   1   5        565.14        565.22         7.60 o
   2   1   5       1448.01       1433.57        21.31 o
   3   1   5       2033.44       2085.54        35.01 o
   4   1   5        260.95        276.62         6.23 o
   5   1   5        392.65        383.31         2.84 o
   6   1   5         13.17         12.79         0.19 o
   7   1   5        418.93        418.74         3.48 o
   8   1   5        235.84        240.81         2.19 o
   9   1   5         16.16         15.47         0.28 o
  -9   2   5        115.23        116.56         1.38 o
  -8   2   5          4.27          4.20         0.17 o
  -7   2   5        389.42        388.58         3.29 o
  -6   2   5        126.77        131.69         1.01 o
  -5   2   5        347.75        338.54         2.34 o
  -4   2   5        203.33        218.02         1.97 o
  -3   2   5        345.75        387.92         6.05 o
  -2   2   5        180.38        200.20         3.19 o
  -1   2   5       1180.21       1164.12        16.77 o
   0   2   5        208.79        201.52         2.88 o
   1   2   5       1180.62       1158.56        17.53 o
   2   2   5        179.56        200.41         3.37 o
   3   2   5        344.99        388.43         6.21 o
   4   2   5        201.70        216.69         2.37 o
   5   2   5        348.42        335.51         2.38 o
   6   2   5        126.95        131.11         1.03 o
   7   2   5        389.94        390.59         3.21 o
   8   2   5          4.19          4.17         0.17 o
   9   2   5        115.20        116.88         1.32 o
  -9   3   5         15.04         16.99         0.29 o
  -8   3   5         45.40         50.53         0.67 o
  -7   3   5        153.65        142.99         1.44 o
  -6   3   5        382.80        391.09         3.05 o
  -5   3   5       1474.40       1479.81        10.18 o
  -4   3   5        289.56        281.28         2.02 o
  -3   3   5        166.43        187.58         3.23 o
  -2   3   5        101.79         96.03         1.64 o
  -1   3   5         60.99         62.92         1.25 o
   0   3   5        104.75         98.97         1.75 o
   1   3   5         62.20         61.95         1.10 o
   2   3   5        101.08         96.87         1.87 o
   3   3   5        166.70        187.46         3.07 o
   4   3   5        291.06        282.90         2.19 o
   5   3   5       1470.03       1481.41        10.13 o
   6   3   5        382.53        388.03         2.94 o
   7   3   5        153.85        145.38         1.23 o
   8   3   5         45.50         50.51         0.64 o
   9   3   5         15.06         16.74         0.29 o
  -9   4   5         57.73         56.13         0.68 o
  -8   4   5         26.66         28.49         0.42 o
  -7   4   5        163.86        156.15         1.64 o
  -6   4   5         54.94         54.76         0.53 o
  -5   4   5         66.88         66.40         0.53 o
  -4   4   5          2.58          3.84         0.10 o
  -3   4   5        657.72        624.64         7.77 o
  -2   4   5        218.29        232.47         3.88 o
  -1   4   5        112.49        107.61         2.06 o
   0   4   5        203.74        192.19         3.09 o
   1   4   5        112.25        106.67         1.92 o
   2   4   5        218.07        226.81         3.89 o
   3   4   5        656.28        628.10         6.47 o
   4   4   5          2.54          3.94         0.11 o
   5   4   5         66.85         66.27         0.54 o
   6   4   5         54.62         52.99         0.51 o
   7   4   5        164.41        158.34         1.40 o
   8   4   5         26.53         28.40         0.40 o
   9   4   5         58.09         56.11         0.79 o
  -9   5   5        136.30        134.69         1.73 o
  -8   5   5        162.14        174.46         1.85 o
  -7   5   5          3.76          4.61         0.15 o
  -6   5   5         10.11         12.20         0.21 o
  -5   5   5        151.92        152.05         1.13 o
  -4   5   5         33.88         33.64         0.33 o
  -3   5   5        771.84        778.90         5.55 o
  -2   5   5        591.64        613.35         7.66 o
  -1   5   5         33.05         37.80         0.83 o
   0   5   5         18.04         24.37         0.60 o
   1   5   5         33.01         39.08         0.93 o
   2   5   5        590.60        608.34         6.35 o
   3   5   5        771.96        776.00         5.53 o
   4   5   5         33.47         34.49         0.45 o
   5   5   5        152.64        153.73         1.19 o
   6   5   5         10.08         12.53         0.21 o
   7   5   5          3.64          4.48         0.15 o
   8   5   5        162.28        172.94         1.84 o
   9   5   5        135.73        138.79         2.14 o
  -8   6   5         57.93         54.98         0.72 o
  -7   6   5         13.32         16.01         0.27 o
  -6   6   5        215.31        217.84         1.88 o
  -5   6   5         47.37         49.02         0.45 o
  -4   6   5       1505.17       1531.63        11.31 o
  -3   6   5         47.00         42.76         0.38 o
  -2   6   5        107.71        104.46         0.85 o
  -1   6   5         19.76         21.00         0.23 o
   0   6   5        199.25        207.79         1.73 o
   1   6   5         19.74         20.76         0.24 o
   2   6   5        107.03        104.31         0.81 o
   3   6   5         46.96         42.91         0.39 o
   4   6   5       1505.01       1520.20        11.28 o
   5   6   5         47.43         49.54         0.49 o
   6   6   5        214.51        217.54         2.32 o
   7   6   5         13.51         16.73         0.28 o
   8   6   5         58.53         55.42         0.80 o
  -8   7   5        201.22        218.45         2.90 o
  -7   7   5         24.11         25.75         0.36 o
  -6   7   5         42.93         39.73         0.62 o
  -5   7   5        243.87        232.73         1.93 o
  -4   7   5         44.24         44.17         0.44 o
  -3   7   5        102.50        105.88         0.85 o
  -2   7   5         42.75         37.27         0.35 o
  -1   7   5         11.46         10.53         0.16 o
   0   7   5         22.69         22.31         0.22 o
   1   7   5         11.39         10.84         0.24 o
   2   7   5         42.95         37.81         0.36 o
   3   7   5        102.94        107.27         0.85 o
   4   7   5         43.88         42.98         0.42 o
   5   7   5        243.14        232.13         2.22 o
   6   7   5         43.34         38.94         0.49 o
   7   7   5         24.56         27.20         0.39 o
   8   7   5        201.81        220.11         2.74 o
  -7   8   5         77.60         72.69         0.97 o
  -6   8   5         10.26          8.96         0.23 o
  -5   8   5        128.03        129.98         1.26 o
  -4   8   5        272.37        272.78         2.23 o
  -3   8   5        101.79        106.06         0.84 o
  -2   8   5        544.86        555.00         4.11 o
  -1   8   5         10.47         11.04         0.18 o
   0   8   5         21.89         29.20         0.30 o
   1   8   5         10.41         10.93         0.18 o
   2   8   5        544.75        546.78         3.93 o
   3   8   5        101.81        106.79         0.88 o
   4   8   5        273.18        275.11         2.13 o
   5   8   5        127.91        128.57         1.32 o
   6   8   5         10.37          8.96         0.24 o
   7   8   5         78.10         74.14         0.88 o
  -7   9   5         39.58         39.00         0.61 o
  -6   9   5         48.67         47.30         0.60 o
  -5   9   5         34.57         33.68         0.43 o
  -4   9   5        153.96        153.80         1.38 o
  -3   9   5        634.51        624.31         6.81 o
  -2   9   5         46.09         48.64         0.48 o
  -1   9   5         63.51         63.49         0.60 o
   0   9   5        706.85        692.30         4.97 o
   1   9   5         63.43         62.47         0.57 o
   2   9   5         46.41         48.49         0.48 o
   3   9   5        634.31        625.05         5.18 o
   4   9   5        153.74        151.92         1.60 o
   5   9   5         34.90         34.40         0.50 o
   6   9   5         48.45         47.36         0.64 o
   7   9   5         39.68         39.98         0.53 o
  -6  10   5          3.79          4.08         0.14 o
  -5  10   5        223.29        233.61         2.53 o
  -4  10   5         85.26         94.72         1.15 o
  -3  10   5         71.34         64.54         0.75 o
  -2  10   5         12.93         14.50         0.27 o
  -1  10   5        226.22        208.33         2.32 o
   0  10   5         43.25         50.35         0.51 o
   1  10   5        226.45        207.67         1.66 o
   2  10   5         12.65         14.09         0.27 o
   3  10   5         71.46         66.25         0.70 o
   4  10   5         84.16         94.41         1.02 o
   5  10   5        223.19        236.78         2.55 o
   6  10   5          3.94          4.05         0.16 o
  -5  11   5         74.35         77.80         1.34 o
  -4  11   5         56.00         55.23         0.70 o
  -3  11   5        151.17        146.04         1.53 o
  -2  11   5        206.56        210.38         2.17 o
  -1  11   5        207.52        209.57         2.30 o
   0  11   5        277.01        280.88         2.67 o
   1  11   5        206.66        206.97         2.01 o
   2  11   5        206.63        207.08         2.09 o
   3  11   5        150.21        141.69         1.48 o
   4  11   5         55.81         54.27         0.71 o
   5  11   5         73.81         78.10         1.04 o
  -4  12   5         28.51         30.91         0.58 o
  -3  12   5        100.41         95.13         1.10 o
  -2  12   5         41.57         41.13         0.54 o
  -1  12   5         26.41         26.90         0.38 o
   0  12   5          0.29          0.64         0.11 o
   1  12   5         26.25         26.68         0.40 o
   2  12   5         41.36         41.40         0.59 o
   3  12   5        100.40         93.42         1.06 o
   4  12   5         28.71         30.10         0.58 o
  -2  13   5         46.63         47.28         0.69 o
  -1  13   5         23.46         25.65         0.37 o
   0  13   5         23.28         27.17         0.47 o
   1  13   5         23.72         25.73         0.45 o
   2  13   5         46.22         46.45         0.81 o
   0   0   6       1245.88       1208.11        24.64 o
   1   0   6       1970.48       1988.98        29.85 o
   2   0   6      11508.68      12230.21       287.59 o
   3   0   6         66.81         68.40         1.42 o
   4   0   6        726.03        725.15         5.98 o
   5   0   6          0.54          0.69         0.10 o
   6   0   6        113.30        109.17         0.83 o
   7   0   6         61.91         66.78         0.61 o
   8   0   6          1.53          1.43         0.13 o
   9   0   6          1.88          3.36         0.14 o
  -9   1   6          9.15         12.42         0.25 o
  -8   1   6         96.23         90.43         1.03 o
  -7   1   6        558.88        523.32         4.46 o
  -6   1   6       1385.32       1384.36         9.79 o
  -5   1   6         99.84        103.92         0.80 o
  -4   1   6        420.26        416.81         3.14 o
  -3   1   6       1484.75       1630.24        26.77 o
  -2   1   6       1811.87       1833.23        30.33 o
  -1   1   6       1069.96       1030.18        15.85 o
   0   1   6          2.86          2.90         0.16 o
   1   1   6       1067.07       1008.92        13.92 o
   2   1   6       1810.26       1804.30        27.29 o
   3   1   6       1480.47       1622.45        26.72 o
   4   1   6        419.76        411.58         3.19 o
   5   1   6         99.36        102.44         0.83 o
   6   1   6       1384.20       1387.66         9.92 o
   7   1   6        558.98        526.45         4.03 o
   8   1   6         96.30         89.36         0.92 o
   9   1   6          9.05         11.89         0.25 o
  -9   2   6          4.82          3.72         0.16 o
  -8   2   6        121.03        124.87         1.42 o
  -7   2   6        284.22        264.82         2.55 o
  -6   2   6        369.07        376.34         2.67 o
  -5   2   6         96.35         94.01         0.73 o
  -4   2   6        488.76        479.39         3.44 o
  -3   2   6        577.50        637.03         9.70 o
  -2   2   6       1064.76       1115.44        16.47 o
  -1   2   6        821.71        820.36        11.44 o
   0   2   6          0.28          1.62         0.16 o
   1   2   6        824.05        817.88        13.41 o
   2   2   6       1062.70       1138.75        18.55 o
   3   2   6        578.96        621.63         9.68 o
   4   2   6        489.37        475.92         3.55 o
   5   2   6         95.90         93.07         0.75 o
   6   2   6        368.37        373.20         2.70 o
   7   2   6        284.70        267.33         2.15 o
   8   2   6        120.73        122.16         1.18 o
   9   2   6          4.99          3.97         0.16 o
  -9   3   6         10.43         11.63         0.25 o
  -8   3   6        702.88        722.79         7.55 o
  -7   3   6        705.62        688.88         6.97 o
  -6   3   6        208.74        192.35         1.45 o
  -5   3   6        125.10        122.41         0.92 o
  -4   3   6         60.13         62.27         0.50 o
  -3   3   6       1572.93       1716.03        27.81 o
  -2   3   6         71.65         75.13         1.34 o
  -1   3   6        421.77        429.18         6.97 o
   0   3   6        114.07        127.41         2.23 o
   1   3   6        420.13        425.65         6.30 o
   2   3   6         70.82         75.76         2.04 o
   3   3   6       1573.80       1711.09        28.23 o
   4   3   6         60.11         62.10         0.64 o
   5   3   6        124.42        120.81         0.90 o
   6   3   6        207.81        192.78         1.55 o
   7   3   6        704.98        697.48         5.70 o
   8   3   6        703.48        709.24         7.23 o
   9   3   6         10.63         11.90         0.24 o
  -9   4   6         44.06         42.79         0.54 o
  -8   4   6        289.39        285.91         2.95 o
  -7   4   6         25.82         29.45         0.43 o
  -6   4   6        317.81        315.95         2.30 o
  -5   4   6        796.36        792.21         5.45 o
  -4   4   6        110.29        112.93         0.86 o
  -3   4   6        276.79        252.90         1.87 o
  -2   4   6        345.20        354.77         7.60 o
  -1   4   6        130.29        133.87         2.39 o
   0   4   6        174.02        167.25         2.79 o
   1   4   6        129.89        133.05         2.35 o
   2   4   6        344.80        365.31         6.37 o
   3   4   6        276.21        251.86         1.91 o
   4   4   6        110.43        115.16         0.86 o
   5   4   6        797.82        784.56         5.36 o
   6   4   6        317.96        317.73         2.42 o
   7   4   6         26.24         30.54         0.36 o
   8   4   6        289.66        282.25         2.95 o
   9   4   6         44.15         43.01         0.62 o
  -8   5   6         79.73         79.10         0.94 o
  -7   5   6        117.25        117.28         1.21 o
  -6   5   6        233.85        233.12         1.83 o
  -5   5   6       1035.82       1050.57         7.52 o
  -4   5   6        116.06        110.69         0.85 o
  -3   5   6        743.72        732.23         5.31 o
  -2   5   6          4.35          2.67         0.09 o
  -1   5   6        247.08        239.56         2.98 o
   0   5   6        271.29        282.15         4.50 o
   1   5   6        246.26        237.78         3.02 o
   2   5   6          4.45          2.50         0.09 o
   3   5   6        745.21        722.51         5.08 o
   4   5   6        115.88        110.79         0.85 o
   5   5   6       1034.08       1050.32         7.58 o
   6   5   6        233.03        236.05         2.10 o
   7   5   6        117.41        118.44         1.09 o
   8   5   6         80.48         79.19         0.94 o
  -8   6   6         61.98         59.75         0.93 o
  -7   6   6         48.28         46.13         0.55 o
  -6   6   6         69.62         67.55         0.66 o
  -5   6   6        283.32        285.36         2.08 o
  -4   6   6        446.12        451.55         3.33 o
  -3   6   6        298.73        289.41         2.08 o
  -2   6   6        224.21        225.31         1.65 o
  -1   6   6         48.35         49.17         0.43 o
   0   6   6         35.17         37.19         0.33 o
   1   6   6         48.19         48.08         0.41 o
   2   6   6        223.58        223.51         1.67 o
   3   6   6        298.99        285.17         2.04 o
   4   6   6        446.60        454.01         3.41 o
   5   6   6        283.44        289.19         2.23 o
   6   6   6         69.70         68.75         0.71 o
   7   6   6         48.55         46.92         0.55 o
   8   6   6         61.97         61.22         0.73 o
  -8   7   6         84.96         82.62         1.33 o
  -7   7   6         63.92         68.02         0.91 o
  -6   7   6        138.61        138.10         1.39 o
  -5   7   6        107.42        102.53         0.90 o
  -4   7   6        683.90        687.55         4.96 o
  -3   7   6        261.27        260.66         1.87 o
  -2   7   6        252.68        269.17         1.95 o
  -1   7   6        105.32        103.99         0.79 o
   0   7   6         31.73         29.13         0.28 o
   1   7   6        105.47        103.04         0.80 o
   2   7   6        253.19        268.38         2.00 o
   3   7   6        262.19        262.19         1.88 o
   4   7   6        684.49        687.42         5.39 o
   5   7   6        107.48        102.67         1.12 o
   6   7   6        139.87        141.71         1.42 o
   7   7   6         63.78         69.96         0.78 o
   8   7   6         85.49         83.46         1.10 o
  -7   8   6         62.84         66.38         0.83 o
  -6   8   6         81.27         83.17         0.98 o
  -5   8   6        587.02        613.37         5.34 o
  -4   8   6        387.96        367.62         2.83 o
  -3   8   6        195.44        200.07         1.56 o
  -2   8   6         72.60         67.95         0.60 o
  -1   8   6        348.28        346.33         2.50 o
   0   8   6        168.12        163.48         1.19 o
   1   8   6        346.70        343.44         2.52 o
   2   8   6         73.45         69.30         0.62 o
   3   8   6        194.83        200.89         1.57 o
   4   8   6        387.47        370.29         2.93 o
   5   8   6        585.01        609.26         5.79 o
   6   8   6         80.83         82.96         0.95 o
   7   8   6         62.32         67.48         0.81 o
  -7   9   6         69.08         67.41         1.22 o
  -6   9   6         29.49         26.03         0.36 o
  -5   9   6         30.50         29.62         0.39 o
  -4   9   6        103.18        103.48         1.04 o
  -3   9   6         98.51         93.81         0.96 o
  -2   9   6        205.21        202.51         1.74 o
  -1   9   6        188.88        192.88         1.51 o
   0   9   6        451.78        428.31         3.29 o
   1   9   6        187.34        189.50         1.48 o
   2   9   6        204.46        201.25         1.69 o
   3   9   6         97.68         92.85         0.81 o
   4   9   6        103.34        105.32         0.99 o
   5   9   6         30.42         30.66         0.44 o
   6   9   6         29.56         25.29         0.43 o
   7   9   6         69.65         67.63         0.91 o
  -6  10   6         87.73         84.35         1.26 o
  -5  10   6         85.49         80.12         0.97 o
  -4  10   6         90.11         91.45         1.01 o
  -3  10   6        158.33        154.43         1.64 o
  -2  10   6         77.38         77.96         0.86 o
  -1  10   6        111.67        107.07         1.00 o
   0  10   6        181.32        169.89         1.48 o
   1  10   6        111.30        107.31         1.04 o
   2  10   6         77.04         76.55         0.75 o
   3  10   6        158.86        153.94         1.44 o
   4  10   6         90.15         90.06         0.95 o
   5  10   6         85.47         80.96         0.95 o
   6  10   6         86.71         85.20         1.19 o
  -5  11   6        146.62        157.83         2.39 o
  -4  11   6        301.81        304.00         3.78 o
  -3  11   6         26.35         26.98         0.41 o
  -2  11   6        328.26        320.27         3.34 o
  -1  11   6         42.65         41.65         0.54 o
   0  11   6         70.80         72.14         0.81 o
   1  11   6         42.63         41.66         0.48 o
   2  11   6        326.42        313.13         3.11 o
   3  11   6         26.38         27.11         0.37 o
   4  11   6        302.10        298.06         3.19 o
   5  11   6        147.09        157.51         2.44 o
  -3  12   6        155.24        140.27         1.56 o
  -2  12   6         31.37         27.32         0.39 o
  -1  12   6         44.43         44.27         0.57 o
   0  12   6        152.30        148.37         1.55 o
   1  12   6         44.45         44.20         0.57 o
   2  12   6         31.58         26.88         0.41 o
   3  12   6        155.50        136.41         1.66 o
  -1  13   6         80.29         73.58         1.08 o
   0  13   6          9.78         11.66         0.29 o
   1  13   6         79.99         73.10         1.18 o
   1   0   7          0.24          1.06         0.32 o
   2   0   7         96.99         90.92         1.50 o
   3   0   7        233.06        248.35         4.22 o
   4   0   7         10.19          8.16         0.16 o
   5   0   7         22.46         23.97         0.26 o
   6   0   7         10.49          9.69         0.19 o
   7   0   7       1000.03        972.51         8.17 o
   8   0   7          0.18          0.86         0.18 o
   9   0   7          0.52          0.80         0.11 o
  -9   1   7         75.77         72.58         0.89 o
  -8   1   7          1.78          2.78         0.16 o
  -7   1   7        729.63        715.79         7.60 o
  -6   1   7        631.65        630.66         4.70 o
  -5   1   7         14.23         13.40         0.19 o
  -4   1   7        238.58        243.08         1.81 o
  -3   1   7       2411.13       2581.47        49.23 o
  -2   1   7        920.19        948.47        15.33 o
  -1   1   7        772.47        823.02        12.49 o
   0   1   7        177.81        169.47         2.61 o
   1   1   7        770.49        815.19        11.36 o
   2   1   7        920.75        959.21        14.57 o
   3   1   7       2410.46       2679.75        46.38 o
   4   1   7        238.84        241.07         1.86 o
   5   1   7         14.29         13.69         0.29 o
   6   1   7        632.49        632.87         4.56 o
   7   1   7        728.83        720.80         5.22 o
   8   1   7          1.70          2.83         0.14 o
   9   1   7         75.11         71.79         1.26 o
  -9   2   7         31.37         31.70         0.44 o
  -8   2   7         60.09         61.74         0.77 o
  -7   2   7         40.49         37.23         0.43 o
  -6   2   7       2597.78       2513.51        18.02 o
  -5   2   7         55.42         56.59         0.49 o
  -4   2   7        675.74        704.59         5.01 o
  -3   2   7       2429.82       2546.50        35.28 o
  -2   2   7       2043.75       2191.33        33.09 o
  -1   2   7       1313.05       1338.72        20.16 o
   0   2   7        355.75        376.26         5.33 o
   1   2   7       1316.54       1375.23        20.08 o
   2   2   7       2041.71       2223.62        36.81 o
   3   2   7       2431.20       2504.20        36.93 o
   4   2   7        678.32        698.51         4.98 o
   5   2   7         55.38         56.28         0.49 o
   6   2   7       2600.45       2515.20        18.71 o
   7   2   7         41.23         37.69         0.40 o
   8   2   7         59.86         59.83         0.62 o
   9   2   7         31.85         31.55         0.45 o
  -9   3   7          9.57          8.05         0.20 o
  -8   3   7         68.35         74.99         0.89 o
  -7   3   7         61.17         62.98         0.69 o
  -6   3   7       2134.22       2095.17        15.01 o
  -5   3   7       1692.42       1680.60        11.81 o
  -4   3   7          9.77         11.05         0.16 o
  -3   3   7        207.56        215.14         1.68 o
  -2   3   7        107.69        110.05         2.03 o
  -1   3   7        240.64        244.80         4.12 o
   0   3   7         20.89         19.47         0.49 o
   1   3   7        241.54        244.10         3.90 o
   2   3   7        106.88        113.46         2.19 o
   3   3   7        206.76        214.54         1.72 o
   4   3   7          9.48         11.52         0.23 o
   5   3   7       1692.54       1699.14        11.97 o
   6   3   7       2132.66       2081.71        15.61 o
   7   3   7         60.93         62.87         0.63 o
   8   3   7         68.39         71.48         0.79 o
   9   3   7          9.57          7.82         0.20 o
  -9   4   7          5.07          5.13         0.20 o
  -8   4   7        183.20        185.03         1.96 o
  -7   4   7         94.86         84.79         0.85 o
  -6   4   7         15.84         15.13         0.23 o
  -5   4   7        388.73        392.49         2.82 o
  -4   4   7        170.15        166.53         1.23 o
  -3   4   7        103.57        103.93         0.81 o
  -2   4   7         30.99         37.70         0.38 o
  -1   4   7        245.77        249.22         4.50 o
   0   4   7        211.92        215.78         3.49 o
   1   4   7        245.89        248.44         4.46 o
   2   4   7         30.84         37.36         0.43 o
   3   4   7        103.66        104.94         0.85 o
   4   4   7        171.10        168.28         1.23 o
   5   4   7        389.38        392.42         2.80 o
   6   4   7         16.01         14.78         0.22 o
   7   4   7         94.67         85.52         0.83 o
   8   4   7        183.18        184.23         1.95 o
   9   4   7          5.24          4.91         0.17 o
  -8   5   7        118.04        115.81         1.36 o
  -7   5   7         52.68         49.91         0.58 o
  -6   5   7         15.80         13.07         0.20 o
  -5   5   7        585.98        588.98         4.29 o
  -4   5   7        751.82        783.60         5.63 o
  -3   5   7       1705.24       1730.11        13.01 o
  -2   5   7        163.68        154.80         1.19 o
  -1   5   7         69.44         64.28         0.55 o
   0   5   7          5.72          4.41         0.14 o
   1   5   7         69.38         63.92         0.56 o
   2   5   7        164.04        154.46         1.26 o
   3   5   7       1706.49       1752.17        13.13 o
   4   5   7        751.48        781.10         5.51 o
   5   5   7        588.29        595.36         4.09 o
   6   5   7         15.81         13.46         0.23 o
   7   5   7         53.38         51.32         0.52 o
   8   5   7        117.93        112.78         1.25 o
  -8   6   7          5.68          6.00         0.19 o
  -7   6   7         51.80         49.87         0.66 o
  -6   6   7        693.97        663.57         5.37 o
  -5   6   7        578.48        579.72         4.32 o
  -4   6   7       1210.35       1241.27         9.12 o
  -3   6   7        140.24        133.12         0.99 o
  -2   6   7         56.88         57.15         0.51 o
  -1   6   7        132.02        129.41         1.00 o
   0   6   7        138.18        135.61         1.04 o
   1   6   7        130.62        126.71         0.96 o
   2   6   7         56.88         57.27         0.48 o
   3   6   7        139.91        130.23         1.03 o
   4   6   7       1209.10       1234.33         8.81 o
   5   6   7        578.31        588.45         4.41 o
   6   6   7        692.74        669.00         5.90 o
   7   6   7         51.55         50.46         0.58 o
   8   6   7          5.70          6.25         0.19 o
  -8   7   7         38.81         39.85         0.72 o
  -7   7   7         11.16         11.32         0.24 o
  -6   7   7         19.15         20.00         0.31 o
  -5   7   7        287.17        281.82         2.34 o
  -4   7   7        759.65        721.91         5.12 o
  -3   7   7        245.16        241.79         1.80 o
  -2   7   7         47.78         46.83         0.42 o
  -1   7   7         64.92         62.57         0.53 o
   0   7   7          3.48          6.27         0.13 o
   1   7   7         64.73         61.53         0.53 o
   2   7   7         48.35         47.44         0.44 o
   3   7   7        244.99        241.13         1.82 o
   4   7   7        761.08        727.60         5.79 o
   5   7   7        287.18        283.33         2.56 o
   6   7   7         18.67         20.14         0.33 o
   7   7   7         11.15         10.60         0.23 o
   8   7   7         38.85         39.75         0.72 o
  -7   8   7         45.03         49.33         0.63 o
  -6   8   7         54.12         52.98         0.64 o
  -5   8   7        179.63        183.53         1.58 o
  -4   8   7        887.10        890.96         8.13 o
  -3   8   7         41.04         38.11         0.39 o
  -2   8   7         64.45         65.16         0.58 o
  -1   8   7         41.21         46.01         0.41 o
   0   8   7         22.33         20.35         0.24 o
   1   8   7         41.05         46.33         0.44 o
   2   8   7         64.81         65.59         0.59 o
   3   8   7         41.12         38.57         0.41 o
   4   8   7        887.00        911.17        10.76 o
   5   8   7        179.41        180.87         1.74 o
   6   8   7         54.05         53.34         0.63 o
   7   8   7         44.50         49.14         0.64 o
  -6   9   7          2.07          2.18         0.12 o
  -5   9   7         32.07         33.40         0.40 o
  -4   9   7        326.50        320.70         2.94 o
  -3   9   7         17.01         17.34         0.29 o
  -2   9   7         54.64         56.39         0.58 o
  -1   9   7         27.66         25.24         0.29 o
   0   9   7         41.64         42.63         0.41 o
   1   9   7         27.63         25.40         0.32 o
   2   9   7         54.06         55.19         0.55 o
   3   9   7         16.85         17.60         0.32 o
   4   9   7        326.57        321.94         2.80 o
   5   9   7         31.69         33.66         0.47 o
   6   9   7          2.11          2.45         0.13 o
  -6  10   7         23.36         20.43         0.40 o
  -5  10   7        362.64        380.22         4.18 o
  -4  10   7         27.75         27.62         0.38 o
  -3  10   7        431.18        432.21         4.29 o
  -2  10   7         72.90         78.27         0.80 o
  -1  10   7        439.48        432.86         3.86 o
   0  10   7        158.16        136.96         1.25 o
   1  10   7        440.16        437.81         3.64 o
   2  10   7         72.53         77.47         0.81 o
   3  10   7        431.97        423.74         3.80 o
   4  10   7         28.17         28.13         0.37 o
   5  10   7        362.10        387.82         4.09 o
   6  10   7         23.49         20.59         0.35 o
  -5  11   7         27.37         26.48         0.50 o
  -4  11   7         28.11         30.74         0.43 o
  -3  11   7        131.64        136.89         1.50 o
  -2  11   7         60.64         64.33         0.75 o
  -1  11   7         52.11         52.06         0.63 o
   0  11   7        144.94        153.25         1.42 o
   1  11   7         51.84         50.79         0.55 o
   2  11   7         60.42         62.97         0.75 o
   3  11   7        131.51        136.25         1.51 o
   4  11   7         27.70         30.14         0.44 o
   5  11   7         27.24         26.01         0.47 o
  -3  12   7        118.43        119.02         1.47 o
  -2  12   7         55.69         55.06         0.66 o
  -1  12   7         20.30         20.16         0.31 o
   0  12   7          5.14          3.85         0.15 o
   1  12   7         20.15         20.31         0.35 o
   2  12   7         55.86         54.60         0.66 o
   3  12   7        118.38        116.08         1.69 o
   0   0   8       1431.68       1450.22        29.24 o
   1   0   8       2517.91       2674.92        40.13 o
   2   0   8       9189.69      10612.04       162.74 o
   3   0   8       1021.11       1051.11         8.99 o
   4   0   8        555.03        539.46         4.04 o
   5   0   8         74.13         66.15         0.59 o
   6   0   8         89.92         82.49         0.70 o
   7   0   8          7.60          9.05         0.20 o
   8   0   8         17.78         12.10         0.24 o
   9   0   8         11.31         11.67         0.23 o
  -9   1   8         20.33         18.23         0.30 o
  -8   1   8         50.30         51.69         0.64 o
  -7   1   8        270.31        263.29         2.19 o
  -6   1   8        886.83        940.16         6.74 o
  -5   1   8        512.36        527.93         3.94 o
  -4   1   8         84.74         82.85         0.68 o
  -3   1   8         65.51         76.66         0.69 o
  -2   1   8        291.67        315.17         4.97 o
  -1   1   8         78.25         86.05         1.51 o
   0   1   8        501.88        525.23         7.72 o
   1   1   8         79.43         84.84         1.30 o
   2   1   8        292.91        312.72         4.96 o
   3   1   8         65.74         77.55         0.72 o
   4   1   8         85.29         82.83         0.66 o
   5   1   8        511.28        525.77         3.79 o
   6   1   8        889.00        928.01         6.67 o
   7   1   8        270.09        259.58         2.09 o
   8   1   8         50.01         50.70         0.55 o
   9   1   8         20.45         18.40         0.33 o
  -9   2   8          0.09          0.46         0.10 o
  -8   2   8        167.35        160.69         1.78 o
  -7   2   8        423.59        418.00         3.52 o
  -6   2   8        787.80        797.94         5.82 o
  -5   2   8         87.07         80.64         0.68 o
  -4   2   8        391.00        391.22         2.86 o
  -3   2   8        343.14        343.97         2.60 o
  -2   2   8        645.64        719.37        11.51 o
  -1   2   8        248.63        272.37         4.32 o
   0   2   8        246.17        245.15         3.55 o
   1   2   8        246.74        271.07         4.11 o
   2   2   8        644.65        701.81        12.27 o
   3   2   8        342.29        342.54         2.68 o
   4   2   8        390.77        383.82         2.82 o
   5   2   8         86.95         80.21         0.67 o
   6   2   8        788.58        789.82         5.93 o
   7   2   8        423.82        417.90         3.44 o
   8   2   8        168.23        157.70         1.48 o
   9   2   8          0.10          0.18         0.11 o
  -9   3   8          9.04          8.49         0.20 o
  -8   3   8        555.27        558.20         5.79 o
  -7   3   8        649.73        639.03         5.79 o
  -6   3   8        528.56        520.77         3.73 o
  -5   3   8          4.40          6.55         0.14 o
  -4   3   8        120.26        131.79         1.01 o
  -3   3   8        882.97        927.46         6.55 o
  -2   3   8        218.51        221.90         1.96 o
  -1   3   8        290.90        296.09         6.41 o
   0   3   8        379.93        404.12         7.06 o
   1   3   8        290.94        307.94         5.04 o
   2   3   8        216.24        219.89         1.91 o
   3   3   8        883.04        927.96         7.18 o
   4   3   8        120.53        132.35         0.99 o
   5   3   8          4.53          6.82         0.15 o
   6   3   8        529.44        518.53         3.81 o
   7   3   8        650.20        655.53         5.41 o
   8   3   8        553.20        538.67         4.99 o
   9   3   8          9.23          8.76         0.20 o
  -8   4   8         32.78         31.67         0.41 o
  -7   4   8         61.09         71.26         0.71 o
  -6   4   8         32.14         30.35         0.32 o
  -5   4   8        265.63        277.42         2.16 o
  -4   4   8        587.64        587.79         4.27 o
  -3   4   8        257.08        256.80         1.88 o
  -2   4   8         84.09         89.04         0.79 o
  -1   4   8        156.14        156.07         1.28 o
   0   4   8          1.86          1.72         0.09 o
   1   4   8        156.28        155.67         1.36 o
   2   4   8         84.38         89.14         0.77 o
   3   4   8        256.89        257.07         1.97 o
   4   4   8        587.35        586.19         4.09 o
   5   4   8        265.31        277.73         1.97 o
   6   4   8         32.15         30.95         0.34 o
   7   4   8         60.82         72.70         0.69 o
   8   4   8         32.58         31.68         0.41 o
  -8   5   8        207.17        207.99         2.48 o
  -7   5   8         26.60         25.11         0.35 o
  -6   5   8         13.55         16.21         0.24 o
  -5   5   8       1290.06       1338.96         9.79 o
  -4   5   8        358.00        374.63         2.87 o
  -3   5   8        586.34        589.20         4.34 o
  -2   5   8        104.12         92.78         0.76 o
  -1   5   8        434.12        442.35         3.20 o
   0   5   8         33.35         37.32         0.35 o
   1   5   8        433.91        438.10         3.17 o
   2   5   8        103.77         91.68         0.74 o
   3   5   8        585.69        588.75         4.38 o
   4   5   8        357.41        373.70         2.72 o
   5   5   8       1292.93       1342.63         9.26 o
   6   5   8         13.41         16.10         0.24 o
   7   5   8         26.87         25.77         0.35 o
   8   5   8        206.40        212.31         2.37 o
  -8   6   8        143.39        151.92         2.16 o
  -7   6   8        206.40        212.82         2.21 o
  -6   6   8        101.08         96.05         0.86 o
  -5   6   8        237.62        235.90         1.86 o
  -4   6   8        405.14        422.08         3.07 o
  -3   6   8        464.29        465.74         3.34 o
  -2   6   8        293.65        293.21         2.16 o
  -1   6   8        213.80        221.07         1.68 o
   0   6   8          5.52          5.58         0.12 o
   1   6   8        213.05        216.63         1.68 o
   2   6   8        293.69        289.03         2.09 o
   3   6   8        462.95        471.13         3.45 o
   4   6   8        406.06        420.04         3.08 o
   5   6   8        237.76        234.73         1.80 o
   6   6   8        100.77         95.52         0.97 o
   7   6   8        205.81        212.93         2.00 o
   8   6   8        142.75        148.27         2.01 o
  -7   7   8          7.12          7.38         0.23 o
  -6   7   8         50.47         46.66         0.54 o
  -5   7   8        321.03        343.16         2.83 o
  -4   7   8        824.91        858.79         6.05 o
  -3   7   8        222.82        223.91         1.70 o
  -2   7   8        269.95        276.32         2.02 o
  -1   7   8         16.60         18.04         0.23 o
   0   7   8          1.16          2.85         0.14 o
   1   7   8         16.57         18.05         0.23 o
   2   7   8        269.37        274.13         2.05 o
   3   7   8        223.41        220.73         1.68 o
   4   7   8        823.65        859.88         7.56 o
   5   7   8        320.86        345.20         2.93 o
   6   7   8         50.74         47.14         0.53 o
   7   7   8          7.16          6.89         0.17 o
  -7   8   8        112.30        112.86         1.47 o
  -6   8   8        193.93        191.89         1.86 o
  -5   8   8        666.97        693.80         5.48 o
  -4   8   8        529.47        523.86         4.54 o
  -3   8   8        178.66        175.24         1.40 o
  -2   8   8        719.08        738.61         5.49 o
  -1   8   8         89.93         89.07         0.71 o
   0   8   8        174.98        164.31         1.27 o
   1   8   8         90.61         89.78         0.76 o
   2   8   8        720.64        736.92         5.40 o
   3   8   8        178.81        173.22         1.47 o
   4   8   8        530.82        539.93         5.05 o
   5   8   8        666.62        707.65         6.57 o
   6   8   8        193.95        194.49         1.89 o
   7   8   8        112.24        115.76         1.48 o
  -6   9   8        115.42        106.40         1.39 o
  -5   9   8         40.09         41.58         0.50 o
  -4   9   8        189.83        190.85         1.80 o
  -3   9   8         63.56         61.58         0.67 o
  -2   9   8        171.23        167.56         1.50 o
  -1   9   8         33.13         29.58         0.31 o
   0   9   8         40.16         42.03         0.41 o
   1   9   8         33.77         30.84         0.33 o
   2   9   8        171.47        165.60         1.48 o
   3   9   8         64.01         59.61         0.60 o
   4   9   8        189.42        192.65         1.83 o
   5   9   8         39.85         41.37         0.51 o
   6   9   8        115.57        108.07         1.21 o
  -5  10   8        170.97        170.75         1.92 o
  -4  10   8        182.80        190.56         2.04 o
  -3  10   8         19.23         20.58         0.32 o
  -2  10   8        121.80        124.31         1.21 o
  -1  10   8         18.48         17.47         0.25 o
   0  10   8         37.33         35.48         0.40 o
   1  10   8         18.69         18.20         0.26 o
   2  10   8        122.26        124.80         1.18 o
   3  10   8         19.33         21.07         0.30 o
   4  10   8        183.04        190.19         2.01 o
   5  10   8        170.89        171.73         1.95 o
  -4  11   8         67.08         66.90         0.85 o
  -3  11   8         87.18         98.20         1.09 o
  -2  11   8         14.66         12.52         0.28 o
  -1  11   8        187.14        190.84         1.82 o
   0  11   8         74.39         70.68         0.73 o
   1  11   8        186.85        187.40         1.77 o
   2  11   8         14.67         12.09         0.21 o
   3  11   8         86.93         95.24         1.02 o
   4  11   8         67.18         67.20         0.86 o
  -3  12   8        112.60        101.41         1.46 o
  -2  12   8         23.17         22.49         0.33 o
  -1  12   8         57.05         56.85         0.68 o
   0  12   8         30.76         27.75         0.40 o
   1  12   8         56.94         56.90         0.75 o
   2  12   8         22.86         21.71         0.32 o
   3  12   8        113.52        103.81         1.77 o
   1   0   9          0.55          1.84         0.33 o
   2   0   9          3.31          4.35         0.33 o
   3   0   9         84.84         76.67         0.66 o
   4   0   9          6.90          4.98         0.12 o
   5   0   9        656.15        662.23         4.78 o
   6   0   9         26.42         27.76         0.32 o
   7   0   9        155.97        160.26         1.50 o
   8   0   9          1.91          1.10         0.11 o
   9   0   9        119.23        125.46         1.55 o
  -9   1   9         11.47         11.61         0.22 o
  -8   1   9          8.31          8.66         0.22 o
  -7   1   9         54.31         56.22         0.55 o
  -6   1   9         74.70         72.21         0.64 o
  -5   1   9        267.10        259.18         1.98 o
  -4   1   9         16.30         15.33         0.21 o
  -3   1   9        569.66        591.33         4.40 o
  -2   1   9        835.70        846.85         9.23 o
  -1   1   9        626.04        655.98         9.69 o
   0   1   9        640.05        708.18        10.37 o
   1   1   9        623.87        664.40        10.15 o
   2   1   9        833.92        849.26        12.66 o
   3   1   9        571.52        587.31         4.28 o
   4   1   9         16.41         15.99         0.21 o
   5   1   9        267.50        258.65         1.96 o
   6   1   9         74.80         72.46         0.64 o
   7   1   9         54.42         54.77         0.54 o
   8   1   9          8.49          8.31         0.19 o
   9   1   9         11.19         11.10         0.25 o
  -9   2   9         24.74         25.06         0.36 o
  -8   2   9         60.60         59.53         0.69 o
  -7   2   9        146.08        142.86         1.26 o
  -6   2   9         61.99         61.60         0.56 o
  -5   2   9        442.29        431.99         3.18 o
  -4   2   9        216.79        203.92         1.54 o
  -3   2   9        937.95        920.83         6.52 o
  -2   2   9          2.68          2.25         0.10 o
  -1   2   9        539.48        558.02         8.64 o
   0   2   9       1218.83       1315.41        19.22 o
   1   2   9        537.92        559.42         8.64 o
   2   2   9          2.59          2.35         0.12 o
   3   2   9        934.10        908.30         6.79 o
   4   2   9        216.08        202.38         1.54 o
   5   2   9        441.68        429.84         3.23 o
   6   2   9         61.46         60.94         0.58 o
   7   2   9        145.03        139.72         1.23 o
   8   2   9         60.19         59.32         0.63 o
   9   2   9         24.88         25.12         0.46 o
  -8   3   9          6.52          6.77         0.18 o
  -7   3   9        196.67        182.30         1.56 o
  -6   3   9        143.92        145.53         1.14 o
  -5   3   9        667.36        657.71         4.86 o
  -4   3   9        849.04        854.03         6.04 o
  -3   3   9         71.10         67.67         0.58 o
  -2   3   9        253.55        259.89         1.99 o
  -1   3   9        393.89        409.31         3.54 o
   0   3   9        163.59        163.07         1.96 o
   1   3   9        394.14        413.59         3.48 o
   2   3   9        255.00        265.37         2.30 o
   3   3   9         71.35         68.90         0.58 o
   4   3   9        845.36        861.50         6.11 o
   5   3   9        670.48        666.34         4.99 o
   6   3   9        144.23        146.42         1.19 o
   7   3   9        196.72        184.18         1.57 o
   8   3   9          6.54          6.54         0.17 o
  -8   4   9          4.39          5.79         0.17 o
  -7   4   9         95.90         86.41         0.82 o
  -6   4   9        458.10        468.17         3.65 o
  -5   4   9         15.77         15.12         0.23 o
  -4   4   9        138.25        136.04         1.07 o
  -3   4   9         59.70         66.46         0.56 o
  -2   4   9         27.72         31.34         0.32 o
  -1   4   9         45.54         47.06         0.46 o
   0   4   9          9.51          8.59         0.17 o
   1   4   9         45.37         46.06         0.43 o
   2   4   9         27.96         31.88         0.33 o
   3   4   9         60.33         67.28         0.59 o
   4   4   9        138.11        135.43         1.07 o
   5   4   9         15.87         15.06         0.21 o
   6   4   9        458.83        464.20         3.83 o
   7   4   9         95.88         89.07         0.87 o
   8   4   9          4.33          5.55         0.15 o
  -8   5   9         33.93         31.19         0.53 o
  -7   5   9         85.46         79.57         0.81 o
  -6   5   9          5.37          4.13         0.13 o
  -5   5   9         55.00         56.44         0.62 o
  -4   5   9        276.78        294.05         2.28 o
  -3   5   9         63.05         61.95         0.55 o
  -2   5   9        238.20        241.12         1.86 o
  -1   5   9        521.73        540.51         3.95 o
   0   5   9          0.51          0.72         0.10 o
   1   5   9        521.91        538.53         3.91 o
   2   5   9        238.20        239.30         1.78 o
   3   5   9         63.20         62.47         0.57 o
   4   5   9        276.82        294.61         2.16 o
   5   5   9         54.57         55.73         0.50 o
   6   5   9          5.55          4.48         0.14 o
   7   5   9         85.88         81.18         0.83 o
   8   5   9         33.58         31.48         0.44 o
  -8   6   9         33.14         34.76         0.59 o
  -7   6   9          5.47          7.89         0.21 o
  -6   6   9        262.34        265.32         2.20 o
  -5   6   9         27.72         25.64         0.33 o
  -4   6   9        667.43        671.07         4.83 o
  -3   6   9        320.45        318.91         2.41 o
  -2   6   9         55.48         51.92         0.48 o
  -1   6   9          9.50          8.75         0.16 o
   0   6   9        426.86        425.77         3.01 o
   1   6   9          9.82          9.17         0.16 o
   2   6   9         55.58         51.61         0.48 o
   3   6   9        320.49        318.47         2.54 o
   4   6   9        669.06        674.67         4.94 o
   5   6   9         27.96         25.59         0.31 o
   6   6   9        262.99        265.45         2.48 o
   7   6   9          5.53          7.50         0.18 o
   8   6   9         32.99         34.01         0.58 o
  -7   7   9         38.94         40.69         0.51 o
  -6   7   9        219.30        219.45         1.93 o
  -5   7   9        291.89        285.29         2.32 o
  -4   7   9        641.96        642.19         4.95 o
  -3   7   9         13.15         14.04         0.22 o
  -2   7   9        160.92        168.60         1.33 o
  -1   7   9        125.06        131.54         1.04 o
   0   7   9          0.99          1.44         0.09 o
   1   7   9        125.74        132.42         1.06 o
   2   7   9        160.11        164.83         1.29 o
   3   7   9         13.20         13.83         0.22 o
   4   7   9        643.63        649.93         5.91 o
   5   7   9        292.60        289.09         2.53 o
   6   7   9        219.40        221.42         2.22 o
   7   7   9         38.53         40.42         0.52 o
  -7   8   9        115.35        111.78         2.20 o
  -6   8   9        150.31        144.52         1.48 o
  -5   8   9        286.43        297.42         2.46 o
  -4   8   9        141.48        142.41         1.27 o
  -3   8   9         10.32          9.94         0.20 o
  -2   8   9         33.52         33.17         0.35 o
  -1   8   9         50.88         56.19         0.50 o
   0   8   9         57.32         60.15         0.53 o
   1   8   9         51.20         56.11         0.53 o
   2   8   9         33.54         33.58         0.36 o
   3   8   9         10.09          9.87         0.21 o
   4   8   9        141.17        143.54         1.45 o
   5   8   9        285.66        303.80         2.79 o
   6   8   9        150.30        148.07         1.50 o
   7   8   9        114.30        114.03         1.95 o
  -6   9   9         64.88         62.96         0.86 o
  -5   9   9        123.43        126.29         1.25 o
  -4   9   9         30.51         28.85         0.37 o
  -3   9   9        145.52        147.61         1.41 o
  -2   9   9         38.98         40.20         0.43 o
  -1   9   9        268.63        278.46         2.26 o
   0   9   9        430.21        455.44         4.23 o
   1   9   9        269.00        280.99         2.45 o
   2   9   9         39.07         40.94         0.42 o
   3   9   9        145.89        148.46         1.35 o
   4   9   9         30.68         29.35         0.36 o
   5   9   9        123.88        128.58         1.27 o
   6   9   9         64.86         64.91         0.83 o
  -5  10   9         29.17         29.67         0.49 o
  -4  10   9        116.86        116.99         1.24 o
  -3  10   9        255.45        254.74         2.40 o
  -2  10   9        186.44        192.53         1.70 o
  -1  10   9        503.40        509.34         4.61 o
   0  10   9          2.33          1.80         0.12 o
   1  10   9        502.14        514.87         4.40 o
   2  10   9        187.50        192.55         1.76 o
   3  10   9        255.16        251.00         2.35 o
   4  10   9        117.56        116.52         1.17 o
   5  10   9         29.19         29.19         0.42 o
  -4  11   9         13.63         13.56         0.24 o
  -3  11   9          6.81          7.03         0.20 o
  -2  11   9         77.55         76.14         0.89 o
  -1  11   9         20.91         18.75         0.27 o
   0  11   9        262.85        251.18         2.24 o
   1  11   9         21.16         19.47         0.27 o
   2  11   9         78.02         76.07         0.74 o
   3  11   9          6.79          6.70         0.16 o
   4  11   9         13.37         13.16         0.26 o
  -2  12   9          4.05          4.38         0.16 o
  -1  12   9        132.34        128.17         1.61 o
   0  12   9         85.24         80.63         1.06 o
   1  12   9        132.60        128.49         1.53 o
   2  12   9          4.05          4.50         0.17 o
   0   0  10        227.98        282.72         5.84 o
   1   0  10         77.62         88.11         1.46 o
   2   0  10        592.83        581.15         4.83 o
   3   0  10         36.73         38.13         0.36 o
   4   0  10        183.46        179.76         1.41 o
   5   0  10        401.49        407.40         3.22 o
   6   0  10          3.90          4.32         0.14 o
   7   0  10        255.91        258.89         2.28 o
   8   0  10         99.81         94.73         0.96 o
  -8   1  10         36.68         35.42         0.44 o
  -7   1  10         29.38         25.23         0.32 o
  -6   1  10        354.17        351.09         2.90 o
  -5   1  10          9.97          9.83         0.18 o
  -4   1  10        219.35        231.03         1.80 o
  -3   1  10          2.57          2.86         0.12 o
  -2   1  10        232.51        253.79         2.02 o
  -1   1  10        174.96        177.00         2.01 o
   0   1  10         44.62         48.22         0.91 o
   1   1  10        173.77        178.82         2.18 o
   2   1  10        232.50        255.29         2.12 o
   3   1  10          2.64          2.93         0.10 o
   4   1  10        219.71        227.98         1.76 o
   5   1  10          9.88          9.54         0.18 o
   6   1  10        354.84        348.33         2.72 o
   7   1  10         29.66         25.38         0.32 o
   8   1  10         36.34         34.49         0.41 o
  -8   2  10         28.21         27.98         0.37 o
  -7   2  10          3.23          3.19         0.13 o
  -6   2  10        323.48        306.69         2.33 o
  -5   2  10        220.60        207.68         1.59 o
  -4   2  10        263.04        279.14         2.07 o
  -3   2  10        144.40        126.85         1.01 o
  -2   2  10          5.13          4.60         0.14 o
  -1   2  10         53.33         54.94         0.58 o
   0   2  10         92.32         81.48         1.24 o
   1   2  10         52.67         54.21         0.52 o
   2   2  10          5.04          4.34         0.11 o
   3   2  10        143.67        124.51         0.98 o
   4   2  10        263.27        276.91         2.12 o
   5   2  10        220.50        206.52         1.60 o
   6   2  10        325.13        302.70         2.97 o
   7   2  10          3.08          3.16         0.12 o
   8   2  10         28.45         27.65         0.34 o
  -8   3  10         15.60         19.50         0.32 o
  -7   3  10         62.04         53.21         0.51 o
  -6   3  10         76.65         81.49         0.73 o
  -5   3  10         36.49         34.68         0.37 o
  -4   3  10          2.71          3.08         0.11 o
  -3   3  10        464.87        471.68         3.47 o
  -2   3  10        312.11        296.97         2.25 o
  -1   3  10        437.10        422.26         3.38 o
   0   3  10          3.44          4.71         0.12 o
   1   3  10        435.61        423.09         3.37 o
   2   3  10        314.08        298.70         2.22 o
   3   3  10        466.76        480.10         3.57 o
   4   3  10          2.72          3.49         0.14 o
   5   3  10         36.69         34.85         0.38 o
   6   3  10         76.70         82.94         0.79 o
   7   3  10         61.94         52.72         0.51 o
   8   3  10         16.08         19.91         0.28 o
  -8   4  10        201.45        206.77         2.42 o
  -7   4  10        151.94        151.78         1.35 o
  -6   4  10         73.29         71.20         0.66 o
  -5   4  10       1004.34       1050.11         8.25 o
  -4   4  10          9.72         12.72         0.22 o
  -3   4  10        145.10        143.51         1.09 o
  -2   4  10        151.10        141.25         1.11 o
  -1   4  10         73.25         69.94         0.60 o
   0   4  10        517.10        528.34         3.87 o
   1   4  10         73.20         69.36         0.63 o
   2   4  10        152.05        142.83         1.14 o
   3   4  10        144.18        142.39         1.17 o
   4   4  10          9.68         12.67         0.21 o
   5   4  10       1003.97       1044.47         7.96 o
   6   4  10         73.34         71.38         0.68 o
   7   4  10        151.66        155.65         1.39 o
   8   4  10        201.75        201.75         2.03 o
  -8   5  10         20.04         22.69         0.53 o
  -7   5  10         83.25         77.38         0.76 o
  -6   5  10        142.02        142.43         1.20 o
  -5   5  10        762.24        786.30         7.62 o
  -4   5  10         11.99         13.89         0.23 o
  -3   5  10         83.35         80.80         0.69 o
  -2   5  10         27.19         29.54         0.33 o
  -1   5  10          8.94          8.42         0.15 o
   0   5  10         39.66         37.42         0.36 o
   1   5  10          8.85          8.00         0.15 o
   2   5  10         27.48         29.91         0.31 o
   3   5  10         83.05         81.12         0.74 o
   4   5  10         12.05         13.34         0.21 o
   5   5  10        761.19        786.43         5.69 o
   6   5  10        142.05        141.41         1.35 o
   7   5  10         83.10         79.17         0.85 o
   8   5  10         19.73         21.38         0.35 o
  -7   6  10         58.29         67.59         0.79 o
  -6   6  10        359.25        357.68         2.92 o
  -5   6  10         22.60         22.02         0.30 o
  -4   6  10         78.94         75.97         0.66 o
  -3   6  10         23.38         21.72         0.27 o
  -2   6  10        101.68        104.23         0.88 o
  -1   6  10         40.78         41.76         0.41 o
   0   6  10         26.74         29.43         0.31 o
   1   6  10         40.84         42.04         0.42 o
   2   6  10        101.83        102.67         0.84 o
   3   6  10         23.45         21.69         0.28 o
   4   6  10         78.38         76.80         0.67 o
   5   6  10         22.68         21.96         0.28 o
   6   6  10        359.24        357.62         3.20 o
   7   6  10         58.14         66.97         0.67 o
  -7   7  10         29.20         32.87         0.43 o
  -6   7  10        242.60        235.48         2.07 o
  -5   7  10          2.91          4.78         0.18 o
  -4   7  10          7.21          9.60         0.19 o
  -3   7  10        133.70        133.98         1.24 o
  -2   7  10        115.32        122.57         0.99 o
  -1   7  10        367.68        371.52         2.75 o
   0   7  10          3.34          3.31         0.12 o
   1   7  10        368.79        372.97         2.85 o
   2   7  10        115.06        120.79         1.02 o
   3   7  10        133.89        132.72         1.16 o
   4   7  10          7.21          9.85         0.22 o
   5   7  10          2.97          5.01         0.15 o
   6   7  10        242.54        241.72         2.30 o
   7   7  10         29.16         32.73         0.43 o
  -6   8  10         10.21         12.97         0.22 o
  -5   8  10         47.66         50.66         0.55 o
  -4   8  10         67.92         65.09         0.65 o
  -3   8  10        222.28        225.51         2.00 o
  -2   8  10        444.74        449.97         3.48 o
  -1   8  10        162.76        170.97         1.37 o
   0   8  10          5.76          4.58         0.16 o
   1   8  10        163.23        170.98         1.41 o
   2   8  10        443.79        443.27         4.73 o
   3   8  10        223.46        226.37         2.02 o
   4   8  10         68.21         65.11         0.68 o
   5   8  10         48.26         52.56         0.57 o
   6   8  10         10.18         13.34         0.21 o
  -5   9  10         41.79         38.85         0.51 o
  -4   9  10         99.24        102.55         1.06 o
  -3   9  10         90.74         87.93         0.82 o
  -2   9  10         42.79         43.66         0.47 o
  -1   9  10         26.17         26.93         0.31 o
   0   9  10         16.69         20.02         0.27 o
   1   9  10         26.65         28.19         0.35 o
   2   9  10         43.38         45.31         0.48 o
   3   9  10         91.67         88.55         0.82 o
   4   9  10         98.67        101.36         0.98 o
   5   9  10         41.90         40.65         0.46 o
  -5  10  10          1.60          2.31         0.14 o
  -4  10  10         60.42         59.06         0.67 o
  -3  10  10         61.12         65.34         0.69 o
  -2  10  10        117.99        120.37         1.10 o
  -1  10  10         92.11         96.10         0.90 o
   0  10  10        138.21        137.67         1.26 o
   1  10  10         92.48         96.09         0.88 o
   2  10  10        118.21        119.88         1.11 o
   3  10  10         60.91         64.56         0.65 o
   4  10  10         60.62         58.76         0.63 o
   5  10  10          1.63          2.07         0.13 o
  -3  11  10         94.28         96.20         1.11 o
  -2  11  10        200.76        195.17         1.93 o
  -1  11  10         84.29         85.61         0.91 o
   0  11  10         10.32         10.32         0.20 o
   1  11  10         83.95         85.41         0.84 o
   2  11  10        201.93        198.88         1.95 o
   3  11  10         93.81         96.41         1.19 o
  -1  12  10         67.41         66.08         0.99 o
   0  12  10          0.40          0.66         0.16 o
   1  12  10         67.36         66.22         1.00 o
   1   0  11          3.66          7.31         0.14 o
   2   0  11        250.59        245.37         1.97 o
   3   0  11         32.95         32.10         0.34 o
   4   0  11        449.09        433.56         3.34 o
   5   0  11         97.07         94.96         0.85 o
   6   0  11         29.00         28.81         0.37 o
   7   0  11         48.52         45.87         0.49 o
   8   0  11          3.32          4.85         0.14 o
  -8   1  11         11.94          7.11         0.17 o
  -7   1  11         99.75         98.62         0.92 o
  -6   1  11        153.06        142.35         1.31 o
  -5   1  11        226.41        232.44         1.85 o
  -4   1  11        650.92        650.84         4.92 o
  -3   1  11        463.82        449.51         3.42 o
  -2   1  11         34.90         32.40         0.33 o
  -1   1  11        729.68        686.70         5.58 o
   0   1  11        380.36        344.12         3.68 o
   1   1  11        731.91        688.97         6.71 o
   2   1  11         34.39         32.52         0.33 o
   3   1  11        464.70        450.13         3.43 o
   4   1  11        651.51        642.93         4.72 o
   5   1  11        225.36        228.45         1.82 o
   6   1  11        152.78        140.96         1.31 o
   7   1  11        100.36        100.87         0.94 o
   8   1  11         12.18          7.27         0.17 o
  -8   2  11         38.60         38.07         0.45 o
  -7   2  11         19.00         19.78         0.27 o
  -6   2  11         12.15         13.84         0.21 o
  -5   2  11        253.36        264.98         2.02 o
  -4   2  11        108.06        110.52         0.92 o
  -3   2  11        156.68        145.31         1.16 o
  -2   2  11        173.87        160.39         1.27 o
  -1   2  11         24.33         21.86         0.25 o
   0   2  11       1601.99       1551.35        14.94 o
   1   2  11         24.61         22.36         0.26 o
   2   2  11        172.70        159.97         1.31 o
   3   2  11        157.47        143.15         1.16 o
   4   2  11        107.44        109.84         0.93 o
   5   2  11        253.82        264.33         2.01 o
   6   2  11         12.27         13.89         0.24 o
   7   2  11         19.05         19.85         0.27 o
   8   2  11         38.02         37.17         0.47 o
  -8   3  11         37.12         36.37         0.47 o
  -7   3  11         64.55         65.27         0.63 o
  -6   3  11         86.05         94.89         0.84 o
  -5   3  11        623.43        619.67         5.04 o
  -4   3  11        170.46        163.80         1.32 o
  -3   3  11        290.13        287.35         2.19 o
  -2   3  11         80.47         83.93         0.72 o
  -1   3  11        140.82        139.31         1.10 o
   0   3  11          2.16          2.88         0.11 o
   1   3  11        139.83        139.13         1.14 o
   2   3  11         79.89         83.55         0.70 o
   3   3  11        291.24        287.34         2.25 o
   4   3  11        169.41        162.87         1.33 o
   5   3  11        626.56        620.12         4.77 o
   6   3  11         85.53         93.67         0.88 o
   7   3  11         64.31         65.20         0.61 o
   8   3  11         37.01         36.52         0.55 o
  -8   4  11         62.05         57.23         0.77 o
  -7   4  11          6.74          5.96         0.15 o
  -6   4  11         47.95         52.07         0.52 o
  -5   4  11        257.48        246.63         2.31 o
  -4   4  11          5.35          4.77         0.15 o
  -3   4  11         83.89         85.74         0.72 o
  -2   4  11        279.99        280.18         2.19 o
  -1   4  11        307.71        300.17         2.29 o
   0   4  11          1.85          2.18         0.11 o
   1   4  11        307.73        300.05         2.27 o
   2   4  11        279.81        282.77         2.21 o
   3   4  11         84.62         86.94         0.76 o
   4   4  11          5.35          4.94         0.13 o
   5   4  11        257.08        244.00         2.06 o
   6   4  11         48.11         51.80         0.55 o
   7   4  11          6.60          5.80         0.14 o
   8   4  11         61.48         56.21         0.79 o
  -7   5  11         27.83         29.76         0.35 o
  -6   5  11        104.82         98.03         0.90 o
  -5   5  11        141.77        151.16         1.38 o
  -4   5  11        245.27        246.55         1.92 o
  -3   5  11        171.85        180.00         1.41 o
  -2   5  11        391.72        396.89         3.06 o
  -1   5  11         14.00         15.93         0.25 o
   0   5  11          0.23          1.39         0.10 o
   1   5  11         14.05         15.56         0.21 o
   2   5  11        393.77        394.81         3.09 o
   3   5  11        172.10        182.77         1.52 o
   4   5  11        246.64        248.65         1.90 o
   5   5  11        141.91        149.18         1.24 o
   6   5  11        104.64         97.35         0.90 o
   7   5  11         27.59         29.96         0.37 o
  -7   6  11         65.56         65.56         0.79 o
  -6   6  11         97.19        103.55         0.94 o
  -5   6  11        186.48        191.74         1.68 o
  -4   6  11        486.12        493.68         4.04 o
  -3   6  11          9.33          8.91         0.19 o
  -2   6  11         89.88         90.44         0.79 o
  -1   6  11        125.48        128.83         1.05 o
   0   6  11        212.24        227.67         1.75 o
   1   6  11        125.36        127.29         1.08 o
   2   6  11         90.31         89.43         0.77 o
   3   6  11          9.27          8.99         0.19 o
   4   6  11        486.70        494.33         3.95 o
   5   6  11        187.29        193.26         1.61 o
   6   6  11         97.90        106.07         1.04 o
   7   6  11         65.81         66.27         0.69 o
  -6   7  11        108.02        107.56         0.93 o
  -5   7  11         44.51         42.26         0.45 o
  -4   7  11         15.77         16.85         0.26 o
  -3   7  11         33.42         32.05         0.40 o
  -2   7  11        111.96        111.10         0.91 o
  -1   7  11         58.57         59.43         0.55 o
   0   7  11          7.64          8.59         0.18 o
   1   7  11         58.16         58.56         0.56 o
   2   7  11        112.33        110.33         0.95 o
   3   7  11         32.96         32.20         0.39 o
   4   7  11         15.82         16.75         0.25 o
   5   7  11         45.03         42.71         0.44 o
   6   7  11        108.37        110.81         1.18 o
  -6   8  11        129.42        124.17         1.65 o
  -5   8  11        321.12        320.88         2.78 o
  -4   8  11         24.58         24.40         0.32 o
  -3   8  11         57.28         60.52         0.61 o
  -2   8  11        273.49        281.58         2.32 o
  -1   8  11         43.02         44.86         0.44 o
   0   8  11        493.25        493.50         3.89 o
   1   8  11         43.08         45.06         0.48 o
   2   8  11        274.12        278.42         2.53 o
   3   8  11         57.83         59.37         0.62 o
   4   8  11         24.83         24.58         0.32 o
   5   8  11        321.82        327.22         3.08 o
   6   8  11        129.75        125.54         1.44 o
  -5   9  11          8.76          9.51         0.20 o
  -4   9  11         24.44         25.13         0.33 o
  -3   9  11        325.16        335.86         2.82 o
  -2   9  11         86.76         85.11         0.77 o
  -1   9  11        154.57        162.07         1.32 o
   0   9  11          0.79          1.38         0.11 o
   1   9  11        154.61        161.24         1.52 o
   2   9  11         86.22         85.33         0.81 o
   3   9  11        325.44        337.20         2.94 o
   4   9  11         24.56         25.66         0.34 o
   5   9  11          8.60          9.31         0.18 o
  -4  10  11         38.54         35.01         0.44 o
  -3  10  11         15.64         15.25         0.24 o
  -2  10  11         33.41         30.01         0.35 o
  -1  10  11         36.11         37.69         0.43 o
   0  10  11        178.43        186.49         1.61 o
   1  10  11         36.19         38.61         0.42 o
   2  10  11         33.24         29.29         0.34 o
   3  10  11         15.29         15.50         0.24 o
   4  10  11         39.09         35.70         0.42 o
  -3  11  11         14.63         15.28         0.29 o
  -2  11  11         41.99         42.42         0.65 o
  -1  11  11         88.73         87.02         1.04 o
   0  11  11         95.79         89.79         0.94 o
   1  11  11         89.80         89.23         0.89 o
   2  11  11         42.21         42.41         0.56 o
   3  11  11         14.67         15.62         0.30 o
   0   0  12         41.32         40.89         0.55 o
   1   0  12        257.78        248.30         2.13 o
   2   0  12        434.55        428.21         3.23 o
   3   0  12       1468.36       1493.69        11.42 o
   4   0  12        104.42         82.75         0.75 o
   5   0  12         16.65         12.21         0.21 o
   6   0  12          1.51          0.74         0.10 o
   7   0  12         90.97         91.46         0.87 o
   8   0  12          7.42          5.65         0.17 o
  -8   1  12        249.95        273.53         2.81 o
  -7   1  12          3.53          4.17         0.14 o
  -6   1  12        105.37        102.09         0.95 o
  -5   1  12        141.58        128.67         1.07 o
  -4   1  12        113.51        123.06         1.04 o
  -3   1  12         97.57         92.11         0.80 o
  -2   1  12        309.99        311.49         2.43 o
  -1   1  12        245.87        228.44         1.81 o
   0   1  12        418.94        394.09         3.73 o
   1   1  12        245.68        223.54         1.94 o
   2   1  12        309.58        311.16         2.46 o
   3   1  12         97.37         92.53         0.81 o
   4   1  12        113.83        123.37         1.05 o
   5   1  12        142.44        126.97         1.17 o
   6   1  12        104.68        102.99         1.04 o
   7   1  12          3.58          3.86         0.14 o
   8   1  12        249.54        274.53         3.09 o
  -8   2  12         54.58         62.66         0.77 o
  -7   2  12         53.92         56.05         0.54 o
  -6   2  12         69.17         75.23         0.67 o
  -5   2  12        244.36        255.49         2.02 o
  -4   2  12        494.59        534.53         4.28 o
  -3   2  12        115.73        121.23         1.01 o
  -2   2  12         37.86         34.27         0.35 o
  -1   2  12        118.88        115.20         0.96 o
   0   2  12        163.32        145.13         1.15 o
   1   2  12        118.52        115.73         0.97 o
   2   2  12         37.84         33.61         0.35 o
   3   2  12        116.53        121.09         1.01 o
   4   2  12        494.67        533.11         4.14 o
   5   2  12        244.41        253.94         2.05 o
   6   2  12         69.18         75.55         0.75 o
   7   2  12         53.75         56.55         0.58 o
   8   2  12         54.65         62.94         0.74 o
  -8   3  12         46.02         47.44         0.76 o
  -7   3  12        113.07        104.23         0.97 o
  -6   3  12         65.20         70.62         0.68 o
  -5   3  12         79.40         94.95         0.87 o
  -4   3  12         30.27         32.36         0.37 o
  -3   3  12         36.78         37.25         0.39 o
  -2   3  12        254.94        250.12         1.97 o
  -1   3  12        227.01        212.89         1.71 o
   0   3  12          9.55          7.98         0.17 o
   1   3  12        227.96        213.33         1.70 o
   2   3  12        255.80        255.18         1.99 o
   3   3  12         36.37         36.38         0.39 o
   4   3  12         30.43         32.80         0.35 o
   5   3  12         79.08         93.78         0.89 o
   6   3  12         64.94         69.61         0.72 o
   7   3  12        112.79        104.68         0.98 o
   8   3  12         46.23         46.51         0.56 o
  -7   4  12          6.10          8.84         0.18 o
  -6   4  12         13.43          9.80         0.20 o
  -5   4  12         52.99         51.52         0.57 o
  -4   4  12         96.36         88.96         0.80 o
  -3   4  12         19.10         18.12         0.24 o
  -2   4  12         58.44         62.12         0.58 o
  -1   4  12        222.81        227.15         1.78 o
   0   4  12          7.97          9.66         0.19 o
   1   4  12        222.22        225.45         1.74 o
   2   4  12         58.24         62.73         0.59 o
   3   4  12         18.60         17.95         0.26 o
   4   4  12         96.74         89.22         0.78 o
   5   4  12         53.50         50.92         0.54 o
   6   4  12         13.51          9.69         0.19 o
   7   4  12          6.30          8.47         0.17 o
  -7   5  12         25.39         23.08         0.30 o
  -6   5  12        166.85        173.98         1.55 o
  -5   5  12         83.67         87.00         0.85 o
  -4   5  12         81.69         83.61         0.76 o
  -3   5  12        137.36        130.45         1.11 o
  -2   5  12         28.44         30.08         0.34 o
  -1   5  12        256.95        254.29         2.00 o
   0   5  12         20.89         26.52         0.31 o
   1   5  12        257.72        252.68         1.93 o
   2   5  12         28.31         30.06         0.34 o
   3   5  12        137.95        131.28         1.12 o
   4   5  12         81.51         82.24         0.73 o
   5   5  12         84.19         87.27         0.86 o
   6   5  12        167.02        172.72         1.56 o
   7   5  12         25.24         23.80         0.29 o
  -7   6  12         58.74         61.70         0.88 o
  -6   6  12         13.40         14.45         0.21 o
  -5   6  12        158.40        164.20         1.49 o
  -4   6  12         66.17         75.47         0.81 o
  -3   6  12        151.72        156.26         1.75 o
  -2   6  12         94.19         98.19         0.86 o
  -1   6  12        388.07        411.85         3.24 o
   0   6  12        409.51        393.00         3.06 o
   1   6  12        388.83        409.16         3.20 o
   2   6  12         94.41         98.22         0.86 o
   3   6  12        152.57        159.75         1.33 o
   4   6  12         66.40         75.48         0.71 o
   5   6  12        158.50        165.62         1.42 o
   6   6  12         13.56         14.75         0.22 o
   7   6  12         58.37         60.91         0.82 o
  -6   7  12        202.04        203.13         2.29 o
  -5   7  12         65.38         66.14         0.66 o
  -4   7  12         31.07         32.46         0.38 o
  -3   7  12         63.21         61.13         0.64 o
  -2   7  12        225.15        232.85         1.90 o
  -1   7  12         36.77         38.14         0.39 o
   0   7  12         27.02         33.10         0.41 o
   1   7  12         37.37         38.15         0.40 o
   2   7  12        226.15        229.52         2.13 o
   3   7  12         63.39         60.20         0.80 o
   4   7  12         31.11         32.30         0.37 o
   5   7  12         65.21         65.65         0.61 o
   6   7  12        201.67        207.47         2.12 o
  -5   8  12        201.12        199.60         2.02 o
  -4   8  12         44.75         49.70         0.54 o
  -3   8  12         20.26         22.04         0.29 o
  -2   8  12         22.92         24.46         0.35 o
  -1   8  12        127.83        132.02         1.09 o
   0   8  12          9.66          9.94         0.20 o
   1   8  12        127.78        130.07         1.22 o
   2   8  12         22.82         25.53         0.34 o
   3   8  12         19.78         21.59         0.30 o
   4   8  12         45.07         49.85         0.50 o
   5   8  12        201.33        202.57         1.94 o
  -5   9  12         44.64         44.48         0.58 o
  -4   9  12         11.13         10.49         0.20 o
  -3   9  12         38.33         39.79         0.41 o
  -2   9  12        550.64        585.41         4.97 o
  -1   9  12        476.74        523.85         4.23 o
   0   9  12         37.93         42.86         0.46 o
   1   9  12        477.66        520.48         4.37 o
   2   9  12        550.72        586.95         5.05 o
   3   9  12         38.47         39.57         0.44 o
   4   9  12         11.25         10.41         0.21 o
   5   9  12         45.00         44.78         0.63 o
  -3  10  12         70.58         72.87         0.77 o
  -2  10  12         49.64         44.71         0.48 o
  -1  10  12          0.51          0.72         0.11 o
   0  10  12         73.43         73.11         0.74 o
   1  10  12          0.51          0.84         0.11 o
   2  10  12         49.94         44.89         0.50 o
   3  10  12         70.23         73.86         0.78 o
  -1  11  12         35.00         36.11         0.45 o
   0  11  12        273.28        277.17         3.05 o
   1  11  12         34.90         35.90         0.43 o
   1   0  13        572.07        528.59         4.21 o
   2   0  13        558.88        528.95         4.14 o
   3   0  13         53.97         43.34         0.44 o
   4   0  13        239.87        226.49         1.84 o
   5   0  13        661.27        688.60         5.89 o
   6   0  13         77.35         85.12         0.82 o
   7   0  13         22.66         26.77         0.32 o
   8   0  13        102.01        117.50         1.50 o
  -7   1  13          3.68          4.46         0.13 o
  -6   1  13         21.66         16.12         0.25 o
  -5   1  13         48.37         46.61         0.49 o
  -4   1  13        114.30        117.46         1.01 o
  -3   1  13        208.87        199.90         1.65 o
  -2   1  13        197.23        185.72         1.55 o
  -1   1  13        717.69        687.27         5.34 o
   0   1  13       1198.69       1134.90         9.70 o
   1   1  13        717.79        681.39         5.53 o
   2   1  13        197.74        186.16         1.57 o
   3   1  13        208.15        195.98         1.61 o
   4   1  13        114.78        117.33         1.01 o
   5   1  13         47.61         46.10         0.52 o
   6   1  13         21.43         16.05         0.27 o
   7   1  13          3.79          4.54         0.13 o
  -7   2  13          7.40         11.57         0.19 o
  -6   2  13         71.27         62.64         0.60 o
  -5   2  13        168.25        146.08         1.36 o
  -4   2  13        818.80        777.67         7.03 o
  -3   2  13        216.82        224.95         1.81 o
  -2   2  13        174.17        155.59         1.29 o
  -1   2  13        475.74        464.72         3.70 o
   0   2  13       1297.11       1216.05         9.75 o
   1   2  13        476.38        464.58         3.78 o
   2   2  13        173.16        155.36         1.27 o
   3   2  13        215.74        223.08         1.85 o
   4   2  13        821.02        771.15         6.19 o
   5   2  13        168.27        145.12         1.34 o
   6   2  13         70.59         61.37         0.65 o
   7   2  13          7.38         11.39         0.20 o
  -7   3  13        294.26        317.40         2.90 o
  -6   3  13         73.55         89.15         0.83 o
  -5   3  13         18.35         18.46         0.27 o
  -4   3  13        955.34        922.51         9.25 o
  -3   3  13        728.86        708.43         5.54 o
  -2   3  13         25.72         23.00         0.31 o
  -1   3  13        446.24        437.99         3.51 o
   0   3  13        117.06        107.63         0.97 o
   1   3  13        445.17        431.31         3.39 o
   2   3  13         25.78         22.99         0.30 o
   3   3  13        727.70        699.78         5.39 o
   4   3  13        955.83        915.52         7.49 o
   5   3  13         18.51         18.25         0.27 o
   6   3  13         73.19         89.28         0.88 o
   7   3  13        294.09        315.36         2.86 o
  -7   4  13         85.78         91.93         0.92 o
  -6   4  13         15.94         14.31         0.23 o
  -5   4  13         42.04         34.72         0.42 o
  -4   4  13        299.36        298.68         2.58 o
  -3   4  13          5.64          6.86         0.16 o
  -2   4  13        366.04        344.47         2.82 o
  -1   4  13         40.15         40.25         0.42 o
   0   4  13         44.65         40.66         0.43 o
   1   4  13         40.10         38.62         0.41 o
   2   4  13        366.62        349.28         2.82 o
   3   4  13          5.54          6.88         0.17 o
   4   4  13        299.41        301.75         2.64 o
   5   4  13         41.96         33.60         0.39 o
   6   4  13         16.00         14.29         0.23 o
   7   4  13         86.22         92.09         0.95 o
  -7   5  13         27.33         27.14         0.35 o
  -6   5  13         25.72         30.74         0.35 o
  -5   5  13         43.62         52.53         0.57 o
  -4   5  13          2.64          3.88         0.15 o
  -3   5  13        547.57        540.49         6.17 o
  -2   5  13        245.60        253.84         2.25 o
  -1   5  13        316.00        313.50         2.49 o
   0   5  13          0.50          0.82         0.13 o
   1   5  13        316.76        309.97         2.46 o
   2   5  13        244.71        252.99         2.09 o
   3   5  13        547.82        549.77         4.95 o
   4   5  13          2.55          3.64         0.13 o
   5   5  13         43.80         53.04         0.54 o
   6   5  13         25.55         30.63         0.37 o
   7   5  13         27.13         27.67         0.34 o
  -6   6  13        157.89        174.73         1.53 o
  -5   6  13         60.44         62.55         0.64 o
  -4   6  13         58.60         57.12         0.62 o
  -3   6  13       1006.19       1026.12         9.60 o
  -2   6  13        216.50        215.06         2.30 o
  -1   6  13         71.39         68.49         0.63 o
   0   6  13         66.19         71.08         0.65 o
   1   6  13         71.45         68.14         0.64 o
   2   6  13        216.68        216.46         1.81 o
   3   6  13       1007.77       1024.94         8.59 o
   4   6  13         57.62         56.73         0.56 o
   5   6  13         59.92         62.82         0.63 o
   6   6  13        156.89        175.31         1.94 o
  -6   7  13         35.13         35.53         0.52 o
  -5   7  13         21.62         21.72         0.28 o
  -4   7  13         47.90         54.92         0.57 o
  -3   7  13         97.48         99.72         0.97 o
  -2   7  13        268.91        272.52         2.21 o
  -1   7  13         95.53         98.42         0.89 o
   0   7  13         26.22         29.61         0.40 o
   1   7  13         96.54         98.22         0.94 o
   2   7  13        269.14        272.74         2.65 o
   3   7  13         97.86         99.26         0.95 o
   4   7  13         48.20         54.45         0.56 o
   5   7  13         22.10         22.15         0.28 o
   6   7  13         35.39         36.43         0.45 o
  -5   8  13         65.73         63.37         0.65 o
  -4   8  13        131.23        136.79         1.26 o
  -3   8  13         78.37         84.58         0.81 o
  -2   8  13        232.43        248.74         2.06 o
  -1   8  13         31.76         35.75         0.40 o
   0   8  13        129.13        134.65         1.24 o
   1   8  13         31.78         35.95         0.44 o
   2   8  13        232.59        246.63         2.34 o
   3   8  13         78.34         85.16         0.84 o
   4   8  13        131.74        137.67         1.24 o
   5   8  13         65.59         63.88         0.74 o
  -4   9  13         40.27         42.63         0.48 o
  -3   9  13         63.78         61.33         0.61 o
  -2   9  13        802.00        847.31         6.98 o
  -1   9  13        182.91        194.72         1.76 o
   0   9  13          0.24          0.53         0.10 o
   1   9  13        182.65        193.17         1.78 o
   2   9  13        803.53        856.31         7.50 o
   3   9  13         63.74         60.47         0.65 o
   4   9  13         39.98         42.21         0.48 o
  -3  10  13         84.19         83.95         1.07 o
  -2  10  13         12.97         14.74         0.27 o
  -1  10  13        117.26        119.59         1.22 o
   0  10  13        118.64        126.40         1.20 o
   1  10  13        116.69        120.55         1.14 o
   2  10  13         12.68         14.53         0.27 o
   3  10  13         83.86         84.54         0.98 o
   0   0  14       7354.97       6639.61        85.65 o
   1   0  14        701.25        625.70         5.40 o
   2   0  14         44.68         43.23         0.46 o
   3   0  14         20.74         24.82         0.32 o
   4   0  14        491.61        390.78         3.79 o
   5   0  14          3.84          7.08         0.18 o
   6   0  14         28.91         34.85         0.40 o
   7   0  14         54.77         55.79         0.55 o
  -7   1  14        138.53        148.59         1.40 o
  -6   1  14         11.71          9.94         0.19 o
  -5   1  14        140.21        129.57         1.30 o
  -4   1  14        637.72        611.19         5.04 o
  -3   1  14        397.66        370.61         3.14 o
  -2   1  14        144.45        142.70         1.26 o
  -1   1  14        628.86        611.17         4.95 o
   0   1  14         15.10         17.82         0.38 o
   1   1  14        627.86        606.20         5.11 o
   2   1  14        145.63        142.79         1.25 o
   3   1  14        397.12        365.16         3.00 o
   4   1  14        637.39        605.97         5.64 o
   5   1  14        138.80        127.00         1.27 o
   6   1  14         11.92         10.18         0.21 o
   7   1  14        138.36        149.01         1.36 o
  -7   2  14        213.94        252.47         2.40 o
  -6   2  14         38.58         37.38         0.43 o
  -5   2  14         54.70         42.67         0.52 o
  -4   2  14         68.77         76.84         0.77 o
  -3   2  14         87.13         76.62         0.72 o
  -2   2  14        109.44        104.20         0.99 o
  -1   2  14         23.88         20.29         0.29 o
   0   2  14        695.27        689.90         5.63 o
   1   2  14         23.81         20.92         0.29 o
   2   2  14        109.10        104.98         0.96 o
   3   2  14         86.54         75.54         0.74 o
   4   2  14         68.73         77.02         0.82 o
   5   2  14         54.77         42.54         0.50 o
   6   2  14         38.82         37.07         0.45 o
   7   2  14        214.26        252.23         2.32 o
  -7   3  14         97.18         96.61         0.96 o
  -6   3  14         18.14         22.27         0.28 o
  -5   3  14         73.31         47.49         0.51 o
  -4   3  14          1.36          1.04         0.12 o
  -3   3  14        544.70        559.92         4.82 o
  -2   3  14        301.95        296.52         2.41 o
  -1   3  14        292.05        281.64         2.34 o
   0   3  14        653.29        624.05         5.02 o
   1   3  14        291.85        283.23         2.40 o
   2   3  14        301.13        296.47         2.45 o
   3   3  14        543.62        548.85         4.69 o
   4   3  14          1.46          1.13         0.11 o
   5   3  14         73.44         46.57         0.52 o
   6   3  14         17.88         22.11         0.30 o
   7   3  14         97.25         98.10         0.94 o
  -7   4  14         54.87         56.03         0.72 o
  -6   4  14         38.07         29.18         0.35 o
  -5   4  14         59.13         60.20         0.61 o
  -4   4  14        810.05        802.84         7.27 o
  -3   4  14        857.75        849.64         8.19 o
  -2   4  14        174.47        169.13         1.44 o
  -1   4  14        422.59        417.55         3.35 o
   0   4  14        529.44        523.12         4.33 o
   1   4  14        422.14        413.14         3.39 o
   2   4  14        173.82        169.70         1.44 o
   3   4  14        860.11        857.50         7.40 o
   4   4  14        810.03        804.94         6.68 o
   5   4  14         58.77         60.04         0.63 o
   6   4  14         37.85         29.55         0.36 o
   7   4  14         54.82         57.00         0.69 o
  -6   5  14         74.76         86.38         0.84 o
  -5   5  14        334.39        345.26         2.97 o
  -4   5  14        129.21        131.22         1.37 o
  -3   5  14        379.23        378.92         3.50 o
  -2   5  14        494.03        477.62         5.94 o
  -1   5  14        381.92        375.39         2.97 o
   0   5  14         27.12         25.02         0.33 o
   1   5  14        381.81        375.91         3.21 o
   2   5  14        492.72        477.31         4.90 o
   3   5  14        379.98        378.96         3.20 o
   4   5  14        128.89        130.79         1.21 o
   5   5  14        334.84        342.62         2.99 o
   6   5  14         74.75         84.78         0.84 o
  -6   6  14         20.89         26.33         0.33 o
  -5   6  14         29.60         28.64         0.35 o
  -4   6  14          2.41          3.41         0.17 o
  -3   6  14         33.62         33.31         0.44 o
  -2   6  14         39.96         44.78         0.49 o
  -1   6  14        549.92        573.40         4.88 o
   0   6  14        172.69        188.05         1.74 o
   1   6  14        549.16        567.48         5.05 o
   2   6  14         39.89         44.69         0.54 o
   3   6  14         33.35         33.10         0.39 o
   4   6  14          2.39          3.25         0.13 o
   5   6  14         29.70         28.79         0.34 o
   6   6  14         21.07         26.40         0.35 o
  -5   7  14          9.11          8.01         0.15 o
  -4   7  14         26.10         31.37         0.39 o
  -3   7  14         61.89         61.79         0.64 o
  -2   7  14        858.49        911.63         7.72 o
  -1   7  14        305.63        321.42         2.89 o
   0   7  14        100.08        103.89         1.01 o
   1   7  14        306.71        324.78         3.00 o
   2   7  14        858.57        918.15         8.58 o
   3   7  14         62.04         61.76         0.62 o
   4   7  14         26.14         31.25         0.36 o
   5   7  14          9.08          8.03         0.17 o
  -4   8  14         32.93         31.96         0.35 o
  -3   8  14        988.23       1054.67         8.85 o
  -2   8  14        139.03        150.73         1.35 o
  -1   8  14          2.58          2.91         0.12 o
   0   8  14         80.74         82.77         0.80 o
   1   8  14          2.62          3.05         0.17 o
   2   8  14        139.26        150.01         1.45 o
   3   8  14        986.09       1051.54         9.24 o
   4   8  14         32.67         31.63         0.34 o
  -3   9  14         25.67         28.80         0.36 o
  -2   9  14        264.87        278.82         2.56 o
  -1   9  14          9.99          9.03         0.19 o
   0   9  14        468.12        486.68         4.41 o
   1   9  14          9.93          8.98         0.18 o
   2   9  14        266.01        282.09         2.52 o
   3   9  14         25.52         28.46         0.32 o
  -1  10  14          9.54         10.89         0.21 o
   0  10  14          0.24          0.53         0.10 o
   1  10  14          9.44         11.39         0.24 o
   1   0  15        349.01        314.35         3.00 o
   2   0  15        315.78        304.56         2.77 o
   3   0  15        185.62        178.34         1.61 o
   4   0  15        345.71        360.93         3.23 o
   5   0  15         11.75         12.67         0.21 o
   6   0  15          0.13          0.44         0.11 o
   7   0  15          4.76          4.45         0.13 o
  -7   1  15          8.58         12.38         0.20 o
  -6   1  15         21.84         26.97         0.32 o
  -5   1  15         23.95         17.83         0.25 o
  -4   1  15         15.72         15.23         0.24 o
  -3   1  15         15.65         12.36         0.22 o
  -2   1  15        497.09        481.28         5.14 o
  -1   1  15        493.64        458.95         4.25 o
   0   1  15        875.18        796.37        10.25 o
   1   1  15        494.44        455.65         4.37 o
   2   1  15        497.29        478.00         4.48 o
   3   1  15         15.71         12.59         0.23 o
   4   1  15         15.54         14.76         0.26 o
   5   1  15         23.88         17.94         0.27 o
   6   1  15         22.17         27.36         0.34 o
   7   1  15          8.47         12.50         0.19 o
  -7   2  15         24.23         24.47         0.32 o
  -6   2  15         52.92         50.60         0.55 o
  -5   2  15         82.45         69.08         0.69 o
  -4   2  15        337.62        314.72         2.78 o
  -3   2  15         52.53         62.89         0.68 o
  -2   2  15        370.45        348.28         3.51 o
  -1   2  15       1038.78       1002.79         8.40 o
   0   2  15        586.12        558.05         5.44 o
   1   2  15       1035.96        990.29         8.84 o
   2   2  15        370.38        346.21         3.34 o
   3   2  15         53.14         63.09         0.66 o
   4   2  15        338.67        319.50         2.94 o
   5   2  15         82.61         70.72         0.79 o
   6   2  15         52.89         50.21         0.54 o
   7   2  15         24.37         25.27         0.31 o
  -6   3  15         73.03         71.58         0.75 o
  -5   3  15         51.77         54.38         0.57 o
  -4   3  15         62.26         48.56         0.53 o
  -3   3  15        694.10        677.96         6.15 o
  -2   3  15        241.80        239.87         2.04 o
  -1   3  15        405.04        395.49         3.48 o
   0   3  15        434.12        428.57         3.89 o
   1   3  15        403.61        389.62         3.64 o
   2   3  15        240.74        240.10         2.09 o
   3   3  15        693.55        670.58         6.32 o
   4   3  15         62.05         48.09         0.55 o
   5   3  15         51.66         54.57         0.59 o
   6   3  15         72.89         72.89         0.75 o
  -6   4  15          2.19          3.54         0.12 o
  -5   4  15          8.23         10.60         0.19 o
  -4   4  15         82.72         95.25         0.96 o
  -3   4  15         13.64         13.36         0.24 o
  -2   4  15        358.44        365.61         3.37 o
  -1   4  15        148.12        136.66         1.48 o
   0   4  15         80.10         77.49         0.76 o
   1   4  15        147.55        136.60         1.32 o
   2   4  15        358.41        362.31         3.25 o
   3   4  15         13.66         13.23         0.23 o
   4   4  15         82.19         94.76         0.93 o
   5   4  15          8.33         10.78         0.20 o
   6   4  15          2.22          3.42         0.12 o
  -6   5  15          1.27          3.19         0.12 o
  -5   5  15          4.53          4.63         0.14 o
  -4   5  15         55.60         62.46         0.71 o
  -3   5  15        196.78        211.99         2.05 o
  -2   5  15        596.83        613.50         5.38 o
  -1   5  15        269.49        262.02         2.46 o
   0   5  15        702.47        731.12         6.42 o
   1   5  15        270.09        263.56         2.46 o
   2   5  15        595.05        607.48         5.54 o
   3   5  15        197.29        207.73         1.92 o
   4   5  15         55.50         61.46         0.62 o
   5   5  15          4.59          5.16         0.17 o
   6   5  15          1.29          3.02         0.12 o
  -5   6  15         25.66         22.43         0.28 o
  -4   6  15         32.95         29.46         0.38 o
  -3   6  15        303.04        309.85         2.81 o
  -2   6  15        237.88        234.38         2.01 o
  -1   6  15         29.10         29.86         0.37 o
   0   6  15         34.43         36.34         0.47 o
   1   6  15         29.58         29.90         0.39 o
   2   6  15        237.21        235.27         2.28 o
   3   6  15        301.72        303.36         2.75 o
   4   6  15         32.90         29.19         0.36 o
   5   6  15         25.83         22.44         0.29 o
  -4   7  15         59.38         64.08         0.64 o
  -3   7  15        320.91        327.86         2.88 o
  -2   7  15        574.90        606.33         5.19 o
  -1   7  15        450.59        474.52         4.19 o
   0   7  15          1.32          1.35         0.14 o
   1   7  15        449.37        474.40         4.50 o
   2   7  15        576.16        615.45         5.56 o
   3   7  15        321.37        323.85         2.92 o
   4   7  15         59.22         62.97         0.63 o
  -4   8  15         50.20         52.86         0.59 o
  -3   8  15         71.98         77.36         0.76 o
  -2   8  15         70.48         75.24         0.78 o
  -1   8  15        229.16        237.86         2.19 o
   0   8  15         34.99         39.96         0.44 o
   1   8  15        228.42        233.83         2.36 o
   2   8  15         70.76         75.59         0.79 o
   3   8  15         71.59         76.05         0.76 o
   4   8  15         50.13         53.30         0.68 o
  -2   9  15        451.28        452.65         4.54 o
  -1   9  15        114.28        118.38         1.22 o
   0   9  15          6.73          6.27         0.16 o
   1   9  15        114.74        120.56         1.19 o
   2   9  15        451.24        456.82         4.27 o
   0   0  16       2279.59       1974.39        74.16 o
   1   0  16        643.53        596.28         6.54 o
   2   0  16         20.19         20.83         0.40 o
   3   0  16          0.18          2.42         0.12 o
   4   0  16         15.38         10.60         0.26 o
   5   0  16          2.70          4.73         0.15 o
   6   0  16         71.81         83.79         0.85 o
  -6   1  16         21.73         25.81         0.32 o
  -5   1  16        105.59        105.65         1.07 o
  -4   1  16          9.61         10.01         0.21 o
  -3   1  16        154.82        155.77         1.55 o
  -2   1  16        109.79         99.44         1.15 o
  -1   1  16         41.29         37.75         0.51 o
   0   1  16         65.14         55.49         1.02 o
   1   1  16         41.53         38.02         0.63 o
   2   1  16        109.35         98.09         1.10 o
   3   1  16        153.87        154.31         1.60 o
   4   1  16          9.71         10.48         0.25 o
   5   1  16        104.30        104.08         1.10 o
   6   1  16         21.96         25.83         0.32 o
  -6   2  16         14.84         16.79         0.23 o
  -5   2  16        111.93        114.17         1.08 o
  -4   2  16         93.23        106.93         1.10 o
  -3   2  16         34.72         30.69         0.40 o
  -2   2  16          8.00          9.24         0.27 o
  -1   2  16        115.19        103.67         1.08 o
   0   2  16          3.86          3.49         0.32 o
   1   2  16        115.30        102.48         1.39 o
   2   2  16          7.91          8.49         0.21 o
   3   2  16         34.70         30.57         0.40 o
   4   2  16         92.70        107.06         1.14 o
   5   2  16        111.94        113.84         1.14 o
   6   2  16         14.67         16.73         0.24 o
  -6   3  16         71.95         74.14         0.82 o
  -5   3  16        105.23        113.73         1.13 o
  -4   3  16         17.13         11.36         0.23 o
  -3   3  16        119.53        118.61         1.24 o
  -2   3  16          4.35          4.98         0.17 o
  -1   3  16        191.86        174.92         1.77 o
   0   3  16         33.09         25.98         0.40 o
   1   3  16        192.31        174.20         1.84 o
   2   3  16          4.31          5.15         0.18 o
   3   3  16        119.54        117.18         1.24 o
   4   3  16         17.50         11.63         0.22 o
   5   3  16        104.94        110.95         1.13 o
   6   3  16         72.48         74.92         0.78 o
  -5   4  16        141.78        152.99         1.55 o
  -4   4  16         25.20         26.61         0.37 o
  -3   4  16         16.73         19.97         0.32 o
  -2   4  16        129.04        131.56         1.27 o
  -1   4  16        140.98        140.50         1.47 o
   0   4  16         18.79         15.79         0.28 o
   1   4  16        140.93        142.27         1.47 o
   2   4  16        127.78        127.78         1.26 o
   3   4  16         16.74         20.08         0.29 o
   4   4  16         25.73         27.40         0.36 o
   5   4  16        141.93        153.30         1.55 o
  -5   5  16         14.35         11.37         0.21 o
  -4   5  16        131.19        128.89         1.31 o
  -3   5  16        214.58        197.35         1.90 o
  -2   5  16          8.96          9.72         0.21 o
  -1   5  16        171.23        173.31         1.65 o
   0   5  16        289.41        294.66         2.83 o
   1   5  16        170.31        175.10         1.78 o
   2   5  16          9.02         10.50         0.28 o
   3   5  16        214.96        195.08         1.79 o
   4   5  16        131.48        126.58         1.19 o
   5   5  16         14.44         11.08         0.20 o
  -4   6  16         24.33         26.64         0.33 o
  -3   6  16          2.69          1.88         0.11 o
  -2   6  16         71.60         68.01         0.69 o
  -1   6  16        240.68        256.69         2.38 o
   0   6  16          3.92          5.68         0.16 o
   1   6  16        240.25        254.49         2.55 o
   2   6  16         71.76         68.91         0.77 o
   3   6  16          2.76          2.21         0.11 o
   4   6  16         24.42         26.36         0.31 o
  -4   7  16         92.47         97.44         0.95 o
  -3   7  16        102.26        101.92         0.98 o
  -2   7  16         92.42         90.29         0.95 o
  -1   7  16         76.98         81.31         0.80 o
   0   7  16         49.85         55.34         0.59 o
   1   7  16         77.16         81.61         0.92 o
   2   7  16         92.21         89.81         0.92 o
   3   7  16        102.70        102.38         1.07 o
   4   7  16         92.55         95.94         1.08 o
  -3   8  16         48.19         51.31         0.60 o
  -2   8  16         68.96         67.20         0.72 o
  -1   8  16          9.95         11.51         0.21 o
   0   8  16        334.00        330.40         3.13 o
   1   8  16          9.87         10.17         0.19 o
   2   8  16         69.14         67.03         0.70 o
   3   8  16         48.60         51.92         0.61 o
   0   9  16         98.33         99.23         1.43 o
   1   0  17        100.94         84.95         2.00 o
   2   0  17         24.84         19.18         0.47 o
   3   0  17         13.05         16.24         0.28 o
   4   0  17          0.00          1.33         0.15 o
   5   0  17         22.05         19.69         0.28 o
   6   0  17          6.30          5.56         0.14 o
  -6   1  17         24.01         23.65         0.35 o
  -5   1  17         61.81         54.60         0.59 o
  -4   1  17         51.62         59.40         0.65 o
  -3   1  17         29.75         29.10         0.43 o
  -2   1  17        103.07         95.91         1.11 o
  -1   1  17        203.70        181.56         2.61 o
   0   1  17        147.88        135.89         2.41 o
   1   1  17        203.17        184.79         3.15 o
   2   1  17        103.23         96.96         1.28 o
   3   1  17         29.84         29.19         0.42 o
   4   1  17         50.82         58.64         0.69 o
   5   1  17         61.67         54.96         0.64 o
   6   1  17         24.31         23.15         0.31 o
  -5   2  17         10.45         11.74         0.21 o
  -4   2  17         64.46         71.27         0.75 o
  -3   2  17          3.70          4.30         0.16 o
  -2   2  17        126.67        139.55         1.49 o
  -1   2  17        233.32        222.68         2.81 o
   0   2  17        396.67        371.50         5.71 o
   1   2  17        233.93        226.78         3.51 o
   2   2  17        126.21        138.76         1.55 o
   3   2  17          3.69          4.26         0.15 o
   4   2  17         64.30         70.39         0.77 o
   5   2  17         10.45         11.42         0.19 o
  -5   3  17         31.63         31.44         0.43 o
  -4   3  17         43.30         46.98         0.56 o
  -3   3  17         49.58         48.86         0.58 o
  -2   3  17        161.02        152.15         1.66 o
  -1   3  17        105.48        101.36         1.12 o
   0   3  17        441.94        447.46         5.87 o
   1   3  17        106.38        101.23         1.36 o
   2   3  17        159.95        147.50         1.65 o
   3   3  17         49.69         49.10         0.57 o
   4   3  17         42.84         45.58         0.52 o
   5   3  17         31.77         31.20         0.38 o
  -5   4  17        132.41        144.82         1.53 o
  -4   4  17          1.85          2.32         0.12 o
  -3   4  17         71.71         67.99         0.78 o
  -2   4  17         82.20         81.21         0.91 o
  -1   4  17         47.84         47.74         0.57 o
   0   4  17        104.32        100.30         1.21 o
   1   4  17         47.84         47.72         0.62 o
   2   4  17         82.30         80.27         0.91 o
   3   4  17         72.08         67.79         0.72 o
   4   4  17          1.79          2.35         0.14 o
   5   4  17        132.18        139.59         1.47 o
  -4   5  17         16.31         18.10         0.25 o
  -3   5  17         15.57         18.94         0.28 o
  -2   5  17         49.03         43.96         0.50 o
  -1   5  17        123.45        126.89         1.33 o
   0   5  17          9.37          9.85         0.22 o
   1   5  17        123.59        128.39         1.38 o
   2   5  17         49.83         44.81         0.55 o
   3   5  17         15.76         18.44         0.27 o
   4   5  17         16.31         17.29         0.26 o
  -4   6  17         60.00         59.52         0.66 o
  -3   6  17         41.71         38.70         0.42 o
  -2   6  17         24.54         27.19         0.35 o
  -1   6  17          4.28          6.28         0.16 o
   0   6  17          0.07          0.48         0.11 o
   1   6  17          4.46          6.53         0.19 o
   2   6  17         24.56         26.50         0.35 o
   3   6  17         40.93         38.40         0.44 o
   4   6  17         60.59         60.25         0.73 o
  -3   7  17         25.51         29.47         0.39 o
  -2   7  17         68.67         71.17         0.78 o
  -1   7  17          6.02          8.27         0.17 o
   0   7  17        194.34        196.32         1.96 o
   1   7  17          5.85          7.69         0.19 o
   2   7  17         68.72         70.10         0.79 o
   3   7  17         25.71         28.78         0.42 o
  -1   8  17        122.22        126.16         1.60 o
   0   8  17          1.20          1.11         0.11 o
   1   8  17        122.28        125.69         1.38 o
   2   0  18        172.08        154.40         2.06 o
   3   0  18         19.28         11.99         0.30 o
   4   0  18          4.22          3.44         0.13 o
   5   0  18          2.06          3.44         0.12 o
  -5   1  18         10.71         12.80         0.21 o
  -4   1  18         20.71         19.83         0.30 o
  -3   1  18          5.19          5.21         0.16 o
  -2   1  18         23.81         26.30         0.44 o
  -1   1  18          6.96          5.11         0.41 o
   0   1  18          3.33          6.20         0.63 o
   1   1  18          6.95          5.02         0.28 o
   2   1  18         24.16         27.51         0.55 o
   3   1  18          5.01          5.43         0.19 o
   4   1  18         20.69         19.50         0.30 o
   5   1  18         10.87         13.27         0.22 o
  -5   2  18         11.88         12.38         0.22 o
  -4   2  18        143.69        147.86         1.72 o
  -3   2  18        117.04        115.33         1.28 o
  -2   2  18          2.45          2.90         0.16 o
  -1   2  18          1.14          3.46         0.35 o
   0   2  18         21.79         22.86         0.51 o
   1   2  18          1.11          2.90         0.20 o
   2   2  18          2.42          2.92         0.19 o
   3   2  18        117.47        113.75         1.40 o
   4   2  18        143.80        151.65         1.69 o
   5   2  18         11.86         12.15         0.21 o
  -4   3  18          6.20          6.14         0.17 o
  -3   3  18         62.99         68.96         0.80 o
  -2   3  18         48.66         54.65         0.69 o
  -1   3  18        106.52        103.80         1.58 o
   0   3  18        279.13        270.18         4.19 o
   1   3  18        107.39        104.38         1.58 o
   2   3  18         48.39         52.78         0.68 o
   3   3  18         62.72         68.24         0.77 o
   4   3  18          6.03          6.02         0.24 o
  -4   4  18         80.30         84.56         0.94 o
  -3   4  18         55.87         52.15         0.58 o
  -2   4  18          3.11          2.66         0.12 o
  -1   4  18         47.51         51.56         0.67 o
   0   4  18         34.68         31.27         0.50 o
   1   4  18         47.18         50.82         0.70 o
   2   4  18          3.01          2.73         0.15 o
   3   4  18         55.59         52.17         0.66 o
   4   4  18         80.71         84.73         1.10 o
  -3   5  18         25.26         21.59         0.30 o
  -2   5  18          5.93          6.66         0.18 o
  -1   5  18         73.29         84.20         1.01 o
   0   5  18         19.52         20.15         0.32 o
   1   5  18         72.49         83.13         0.96 o
   2   5  18          5.79          6.26         0.18 o
   3   5  18         25.18         21.64         0.34 o
  -3   6  18          3.75          4.84         0.15 o
  -2   6  18          6.39          7.15         0.17 o
  -1   6  18         46.76         45.28         0.56 o
   0   6  18         53.15         57.24         0.71 o
   1   6  18         47.05         45.73         0.59 o
   2   6  18          6.40          6.75         0.16 o
   3   6  18          3.81          5.19         0.17 o
  -1   7  18         60.31         58.41         0.83 o
   0   7  18          2.41          2.35         0.12 o
   1   7  18         60.00         58.85         0.75 o
   2   0  19         57.39         50.15         1.05 o
   3   0  19         60.99         57.27         0.78 o
   4   0  19         28.87         31.06         0.46 o
  -4   1  19         82.78         92.81         1.32 o
  -3   1  19         25.73         25.48         0.42 o
  -2   1  19        189.85        192.44         2.94 o
   1   1  19         35.05         33.32         1.11 o
   2   1  19        190.56        200.51         3.26 o
   3   1  19         25.70         25.61         0.41 o
   4   1  19         82.64         90.95         1.17 o
  -4   2  19         62.20         64.41         0.94 o
  -3   2  19          1.85          2.30         0.15 o
  -2   2  19         93.70        105.09         1.43 o
  -1   2  19         10.88          9.84         0.53 o
   0   2  19          2.43          3.29         0.23 o
   1   2  19         11.04         10.48         0.39 o
   2   2  19         93.49        106.63         2.08 o
   3   2  19          1.86          2.36         0.14 o
   4   2  19         61.16         62.39         1.03 o
  -3   3  19         57.08         52.74         0.71 o
  -2   3  19          5.47          6.47         0.19 o
  -1   3  19         45.42         43.97         0.98 o
   0   3  19          0.08          1.41         0.24 o
   1   3  19         45.05         44.47         0.89 o
   2   3  19          5.48          6.23         0.26 o
   3   3  19         56.62         51.41         1.09 o
  -3   4  19         43.17         44.36         0.65 o
  -2   4  19          1.63          2.15         0.13 o
  -1   4  19          1.77          2.13         0.15 o
   0   4  19          1.32          1.67         0.16 o
   1   4  19          1.76          2.25         0.19 o
   2   4  19          1.69          2.01         0.14 o
   3   4  19         42.87         44.56         0.72 o
  -2   5  19         39.48         39.11         0.61 o
  -1   5  19         97.11         91.53         1.61 o
   0   5  19         67.71         69.07         1.06 o
   1   5  19         97.32         95.41         1.67 o
   2   5  19         39.07         39.19         0.70 o
  -1   6  19          6.20          5.42         0.23 o
   0   6  19          1.08          1.48         0.17 o
   1   6  19          6.27          5.27         0.23 o
   3   0  20          1.52          0.77         0.19 o
   2   1  20         21.91         25.33         0.87 o
   1   2  20         75.03         61.27         1.80 o
   2   2  20        187.15        193.75         5.32 o
   3   2  20         30.31         28.26         0.74 o
  -2   3  20          0.16          0.25         0.18 o
  -1   3  20         12.16         11.22         0.50 o
   0   3  20         87.79         83.22         1.91 o
   1   3  20         11.81         11.12         0.36 o
   2   3  20          0.14          0.59         0.19 o
  -1   4  20          2.60          2.95         0.20 o
   0   4  20          0.02          0.37         0.15 o
   1   4  20          2.57          3.37         0.18 o
                                                
