# Supplementary material for: Use of intensity quotients and differences in absolute structure refinement
Source: Acta Crystallogr B Struct Sci Cryst Eng Mater. 2013 May 17;69(Pt 3):249–59. doi: 10.1107/S2052519213010014 (PMC3661305; doi:10.1107/S2052519213010014)
Supplement: Supplementary file 3 [file b-69-00249-sup3.zip › TWA22A_B.fcf]

#
# h,k,l, Fc-squared, Fo-squared, sigma(Fo-squared), status flag
#
data_TWA22A_B
_shelx_title ' TWA22a in P2(1)2(1)2(1) [PKF212-354-NX-2] [TOL]'
_shelx_refln_list_code          4
_shelx_F_calc_maximum      123.57
_exptl_crystal_F_000       648.00
_reflns_d_resolution_high  0.8394

loop_
 _space_group_symop_operation_xyz
 'x, y, z'
 '-x+1/2, -y, z+1/2'
 '-x, y+1/2, -z+1/2'
 'x+1/2, -y+1/2, -z'

_cell_length_a     6.0196
_cell_length_b    12.7041
_cell_length_c    21.6151
_cell_angle_alpha  90.000
_cell_angle_beta   90.000
_cell_angle_gamma  90.000

_shelx_F_squared_multiplier     1.000

loop_
 _refln_index_h
 _refln_index_k
 _refln_index_l
 _refln_F_squared_calc
 _refln_F_squared_meas
 _refln_F_squared_sigma
 _refln_observed_status
   2   0   0        199.20        217.25         5.35 o
   4   0   0          6.64          3.98         0.25 o
   6   0   0         54.84         56.20         1.07 o
   1   1   0       6113.54       5429.09       184.23 o
   2   1   0       2273.30       2052.93        36.11 o
   3   1   0        285.40        255.17         4.75 o
   4   1   0         45.56         51.06         0.63 o
   5   1   0          1.04          1.62         0.21 o
   6   1   0        140.12        146.91         1.77 o
   7   1   0         91.33         99.26         3.40 o
   0   2   0       2728.42       2453.20        70.54 o
   2   2   0        362.06        356.15         6.53 o
   3   2   0         12.21         16.87         0.66 o
   4   2   0        260.66        260.61         2.47 o
   5   2   0         58.12         56.96         0.71 o
   6   2   0         22.19         22.32         0.54 o
   7   2   0          0.29          0.46         0.23 o
   1   3   0       1985.48       1742.58        32.60 o
   2   3   0       1433.11       1394.66        26.22 o
   3   3   0          0.05          0.22         0.24 o
   4   3   0         87.27         78.17         0.77 o
   5   3   0        133.75        133.64         1.81 o
   6   3   0          4.02          3.25         0.23 o
   7   3   0        148.00        148.04         2.84 o
   0   4   0          0.30          0.26         0.68 o
   1   4   0       2435.52       2232.68        45.53 o
   2   4   0       1171.28       1169.99        21.49 o
   3   4   0          0.41          2.31         0.24 o
   4   4   0         64.20         67.61         0.74 o
   5   4   0        474.98        455.16         5.69 o
   6   4   0          5.60          6.43         0.26 o
   1   5   0         91.25         88.87         2.01 o
   2   5   0       3369.03       3240.92        66.52 o
   3   5   0         32.98         29.11         0.37 o
   4   5   0        227.17        238.81         2.49 o
   5   5   0         47.94         47.86         0.82 o
   6   5   0          1.28          0.80         0.28 o
   0   6   0        689.35        788.97        22.37 o
   1   6   0        407.59        415.23         9.22 o
   2   6   0         83.77         86.03         0.98 o
   3   6   0       1843.24       1782.74        16.53 o
   4   6   0          0.08          1.36         0.24 o
   5   6   0          6.40          8.37         0.23 o
   6   6   0          0.79          1.76         0.29 o
   1   7   0        782.15        830.06        12.73 o
   2   7   0          0.11          0.16         0.16 o
   3   7   0        173.75        191.55         1.95 o
   4   7   0         64.61         72.36         1.59 o
   5   7   0         62.08         65.39         0.78 o
   6   7   0         10.73         12.76         0.35 o
   0   8   0        269.41        289.11         4.39 o
   1   8   0         42.09         43.24         0.56 o
   2   8   0        748.40        731.59         7.58 o
   3   8   0        338.28        401.46         4.02 o
   4   8   0         72.99         93.75         1.12 o
   5   8   0          2.56          2.68         0.22 o
   6   8   0         10.53         14.70         0.43 o
   1   9   0          0.52          0.82         0.22 o
   2   9   0          9.90         10.47         0.31 o
   3   9   0         74.92         61.51         1.09 o
   4   9   0          2.58          7.53         0.29 o
   5   9   0          0.25          0.09         0.22 o
   0  10   0       1253.27       1294.45        20.00 o
   1  10   0          5.07          4.73         0.24 o
   2  10   0        304.78        300.09         3.27 o
   3  10   0         54.23         65.96         0.84 o
   4  10   0          8.12         13.33         0.38 o
   5  10   0         41.05         40.05         1.28 o
   1  11   0        271.66        298.93         3.49 o
   2  11   0        292.45        281.20         4.03 o
   3  11   0         35.05         41.81         0.59 o
   4  11   0        132.46        112.22         1.45 o
   0  12   0        191.67        199.66         3.38 o
   1  12   0        470.52        478.64         5.45 o
   2  12   0         70.84         68.97         0.95 o
   3  12   0        111.85        116.48         1.67 o
   4  12   0        103.88         94.99         2.17 o
   1  13   0        174.35        172.78         2.07 o
   2  13   0        125.80        121.99         1.66 o
   3  13   0         99.77         89.71         1.61 o
   0  14   0        103.63        109.61         2.17 o
   1  14   0        100.90         99.10         1.28 o
   2  14   0         23.31         26.03         0.54 o
   1   0   1        340.99        339.06         6.17 o
   2   0   1        156.51        154.43         2.79 o
   3   0   1        789.44        793.47        14.40 o
   4   0   1         31.71         30.08         0.39 o
   5   0   1          0.97          0.72         0.20 o
   6   0   1         22.17         24.25         0.47 o
   7   0   1         82.01         79.18         1.17 o
  -7   1   1        160.96        163.97         2.59 o
  -6   1   1        158.21        162.06         2.08 o
  -5   1   1         50.02         51.67         0.66 o
  -4   1   1         99.75        100.97         1.04 o
  -3   1   1        267.76        273.45         5.47 o
  -2   1   1       2124.89       1947.59        34.83 o
  -1   1   1       3296.54       2965.76        50.58 o
   0   1   1        132.29        109.67         2.01 o
   1   1   1       3302.50       2887.60        50.40 o
   2   1   1       2124.82       1995.50        37.12 o
   3   1   1        266.45        270.30         5.06 o
   4   1   1        100.00        101.56         1.03 o
   5   1   1         50.15         51.59         0.74 o
   6   1   1        158.10        163.92         2.08 o
   7   1   1        160.86        166.33         2.84 o
  -7   2   1         14.03         13.45         0.48 o
  -6   2   1         27.02         30.03         0.49 o
  -5   2   1         80.24         86.08         1.27 o
  -4   2   1         48.69         47.07         0.52 o
  -3   2   1        393.03        405.73         7.44 o
  -2   2   1        142.89        132.40         2.40 o
   0   2   1        340.04        344.49         5.94 o
   2   2   1        143.15        134.00         2.57 o
   3   2   1        393.18        404.41         7.44 o
   4   2   1         48.85         46.74         0.51 o
   5   2   1         81.44         89.04         1.16 o
   6   2   1         26.69         30.11         0.50 o
   7   2   1         14.01         14.07         0.55 o
  -7   3   1          9.68         10.33         0.55 o
  -6   3   1         80.84         84.10         1.13 o
  -5   3   1        233.81        235.32         2.95 o
  -4   3   1         99.93        105.52         1.05 o
  -3   3   1        334.84        328.05         4.63 o
  -2   3   1       1632.25       1658.75        31.04 o
   1   3   1      15270.08      13954.40       698.59 o
   2   3   1       1630.99       1649.07        33.51 o
   3   3   1        335.20        325.97         4.26 o
   4   3   1        100.48        106.31         1.02 o
   5   3   1        233.60        237.35         2.24 o
   6   3   1         80.86         82.57         1.06 o
   7   3   1          9.88         10.31         0.58 o
  -6   4   1         12.39         11.63         0.32 o
  -5   4   1         51.95         53.70         0.71 o
  -4   4   1        159.38        155.70         1.52 o
  -3   4   1        386.50        373.23         3.81 o
  -2   4   1       3433.80       3376.44        63.02 o
  -1   4   1        223.91        238.23         4.76 o
   0   4   1       1921.51       1884.15        43.15 o
   1   4   1        223.98        233.29         4.75 o
   2   4   1       3430.93       3383.71        63.33 o
   3   4   1        386.74        370.81         3.68 o
   4   4   1        160.55        158.12         1.57 o
   5   4   1         51.70         54.97         1.09 o
   6   4   1         12.44         12.41         0.32 o
  -6   5   1          1.69          1.62         0.26 o
  -5   5   1         12.49         10.95         0.34 o
  -4   5   1         97.30        101.75         1.09 o
  -3   5   1        431.26        434.80         3.90 o
  -2   5   1       2297.55       2316.81        47.38 o
  -1   5   1        323.41        345.66         6.92 o
   0   5   1        147.44        143.30         3.05 o
   1   5   1        323.42        345.73         6.91 o
   2   5   1       2299.97       2320.86        47.35 o
   3   5   1        431.45        437.94         4.26 o
   4   5   1         96.93        103.88         1.13 o
   5   5   1         12.39         10.74         0.28 o
   6   5   1          1.71          1.79         0.23 o
  -6   6   1         83.77         75.69         1.18 o
  -5   6   1         33.82         32.62         0.50 o
  -4   6   1        271.72        268.55         2.70 o
  -3   6   1        553.89        571.65         5.24 o
  -2   6   1        692.01        671.70        10.09 o
  -1   6   1         42.32         42.70         1.23 o
   0   6   1        193.00        205.19         4.30 o
   1   6   1         42.48         44.92         1.39 o
   2   6   1        691.68        676.82        10.35 o
   3   6   1        553.07        562.71         5.40 o
   4   6   1        272.30        269.59         2.83 o
   5   6   1         33.82         32.79         0.48 o
   6   6   1         83.57         76.31         1.13 o
  -6   7   1        107.99        107.99         1.74 o
  -5   7   1         39.73         40.08         0.57 o
  -4   7   1        680.17        629.69         6.72 o
  -3   7   1         87.18         83.76         0.91 o
  -2   7   1        156.69        162.91         1.58 o
  -1   7   1        239.55        258.71         2.82 o
   0   7   1        636.21        666.86         8.97 o
   1   7   1        240.75        263.51         2.80 o
   2   7   1        155.67        161.82         1.64 o
   3   7   1         87.33         84.28         0.95 o
   4   7   1        680.50        625.68         6.44 o
   5   7   1         39.65         40.37         0.70 o
   6   7   1        107.51        107.52         2.57 o
  -6   8   1          5.53          4.23         0.25 o
  -5   8   1         50.40         48.64         0.75 o
  -4   8   1         34.47         33.79         0.65 o
  -3   8   1        121.84        124.08         1.35 o
  -2   8   1        230.37        231.05         2.45 o
  -1   8   1        699.64        708.56         9.41 o
   0   8   1        342.05        365.26         3.78 o
   1   8   1        698.57        710.56         8.29 o
   2   8   1        230.37        232.98         2.49 o
   3   8   1        121.87        121.97         1.29 o
   4   8   1         34.23         33.82         0.71 o
   5   8   1         51.36         51.65         0.82 o
   6   8   1          5.59          5.10         0.35 o
  -5   9   1         10.84          9.47         0.30 o
  -4   9   1        164.18        178.24         2.15 o
  -3   9   1        597.29        547.61         5.86 o
  -2   9   1         36.78         39.09         0.52 o
  -1   9   1         40.98         45.55         0.59 o
   0   9   1          3.07          2.84         0.20 o
   1   9   1         40.83         45.44         0.58 o
   2   9   1         36.67         39.26         0.56 o
   3   9   1        597.84        555.83         5.60 o
   4   9   1        163.54        176.68         2.57 o
   5   9   1         10.88          9.83         0.27 o
  -5  10   1        209.39        223.47         4.20 o
  -4  10   1         14.34         14.23         0.34 o
  -3  10   1        237.17        244.79         2.92 o
  -2  10   1        101.92        103.43         1.15 o
  -1  10   1         76.23         76.86         0.92 o
   0  10   1         71.57         82.54         0.97 o
   1  10   1         76.72         76.76         0.89 o
   2  10   1        101.40        104.32         1.20 o
   3  10   1        237.85        245.39         2.80 o
   4  10   1         14.32         14.61         0.37 o
   5  10   1        209.17        222.68         3.23 o
  -4  11   1          4.88          5.46         0.22 o
  -3  11   1         25.40         24.71         0.46 o
  -2  11   1        153.18        148.67         2.00 o
  -1  11   1         20.14         20.84         0.39 o
   0  11   1          0.96          0.86         0.25 o
   1  11   1         20.08         21.61         0.57 o
   2  11   1        152.70        150.57         1.82 o
   3  11   1         25.54         24.21         0.45 o
   4  11   1          5.00          5.75         0.29 o
  -4  12   1         18.68         19.47         0.68 o
  -3  12   1         45.41         42.40         0.61 o
  -2  12   1         36.01         33.92         0.56 o
  -1  12   1         91.30         92.94         1.22 o
   0  12   1          0.35          0.39         0.24 o
   1  12   1         91.37         92.99         1.12 o
   2  12   1         35.99         33.91         0.56 o
   3  12   1         45.30         42.81         0.68 o
   4  12   1         18.82         19.76         0.72 o
  -3  13   1         25.20         25.37         0.53 o
  -2  13   1         43.12         45.27         0.71 o
  -1  13   1         41.74         41.05         0.59 o
   0  13   1         33.34         32.45         0.51 o
   1  13   1         41.66         41.20         0.65 o
   2  13   1         43.47         46.46         0.67 o
   3  13   1         25.18         25.67         0.44 o
  -2  14   1        189.98        191.53         2.88 o
  -1  14   1        199.98        194.41         2.30 o
   0  14   1         15.83         15.01         0.40 o
   1  14   1        199.32        193.40         2.60 o
   2  14   1        190.73        192.96         2.69 o
   0  15   1         22.85         21.99         0.39 o
   1   0   2        117.16        112.49         2.13 o
   2   0   2         10.10          6.15         0.49 o
   3   0   2         21.39         20.44         0.75 o
   4   0   2        101.55        104.21         1.01 o
   5   0   2         80.55         87.28         1.04 o
   6   0   2          0.56         -0.15         0.26 o
   7   0   2         74.74         70.99         1.24 o
  -7   1   2         38.10         38.07         0.90 o
  -6   1   2        151.81        155.71         2.10 o
  -5   1   2         13.66         15.78         0.52 o
  -4   1   2         82.56         80.28         0.90 o
  -3   1   2        240.11        255.66         4.81 o
  -2   1   2        951.00        885.66        15.44 o
  -1   1   2       4131.60       3758.05        69.17 o
   0   1   2       6298.19       5600.64       280.43 o
   1   1   2       4130.44       3745.17        68.81 o
   2   1   2        951.42        898.21        16.59 o
   3   1   2        238.59        258.20         4.82 o
   4   1   2         82.79         80.53         0.79 o
   5   1   2         13.67         15.46         0.51 o
   6   1   2        151.17        155.38         1.98 o
   7   1   2         38.10         37.26         0.73 o
  -7   2   2         46.26         45.37         0.89 o
  -6   2   2        129.00        137.61         1.76 o
  -5   2   2        113.68        110.22         1.46 o
  -4   2   2        117.77        107.67         1.14 o
  -3   2   2        187.46        204.19         3.86 o
  -2   2   2        430.69        466.94         7.98 o
  -1   2   2       3131.99       2871.45        49.54 o
   0   2   2        434.10        360.86         6.15 o
   1   2   2       3128.98       2826.50        49.34 o
   2   2   2        432.36        466.18         8.51 o
   3   2   2        186.22        202.69         4.16 o
   4   2   2        117.98        108.56         1.04 o
   5   2   2        113.72        110.97         1.30 o
   6   2   2        128.95        136.61         1.67 o
   7   2   2         46.36         45.68         0.96 o
  -7   3   2         72.18         70.76         1.51 o
  -6   3   2         80.27         79.78         1.07 o
  -5   3   2        167.23        177.98         2.47 o
  -4   3   2         30.95         25.88         0.37 o
  -3   3   2        115.16        134.72         1.61 o
  -2   3   2         69.18         73.07         1.58 o
  -1   3   2       5030.81       4625.68        79.19 o
   0   3   2         57.52         59.60         1.18 o
   1   3   2       5031.78       4549.16       101.32 o
   2   3   2         68.65         73.04         1.54 o
   3   3   2        114.95        134.88         1.94 o
   4   3   2         30.53         26.55         0.35 o
   5   3   2        167.53        179.35         2.21 o
   6   3   2         80.45         79.58         1.02 o
   7   3   2         72.21         72.00         1.42 o
  -6   4   2          7.05          6.44         0.27 o
  -5   4   2        554.01        516.08         5.96 o
  -4   4   2        239.11        233.42         2.24 o
  -3   4   2         84.99         87.44         0.97 o
  -2   4   2       2290.93       2305.42        43.11 o
  -1   4   2        891.69        894.95        16.31 o
   0   4   2       1582.33       1460.26        30.40 o
   1   4   2        894.45        897.19        16.71 o
   2   4   2       2289.34       2308.11        42.87 o
   3   4   2         84.88         87.40         0.93 o
   4   4   2        239.54        235.76         2.35 o
   5   4   2        553.92        524.17         6.67 o
   6   4   2          6.99          6.69         0.26 o
  -6   5   2         85.40         87.03         1.21 o
  -5   5   2          7.12          5.34         0.28 o
  -4   5   2        527.01        511.11         4.94 o
  -3   5   2        186.33        177.30         1.71 o
  -2   5   2       1635.93       1632.99        38.99 o
  -1   5   2        684.45        725.35        14.32 o
   0   5   2        218.01        234.69         5.33 o
   1   5   2        685.55        725.58        14.31 o
   2   5   2       1634.29       1632.00        33.09 o
   3   5   2        186.47        176.24         1.82 o
   4   5   2        527.60        516.63         5.11 o
   5   5   2          7.11          5.76         0.32 o
   6   5   2         84.98         84.74         1.32 o
  -6   6   2        138.51        143.19         1.92 o
  -5   6   2          7.66          8.51         0.26 o
  -4   6   2        103.87        109.41         1.13 o
  -3   6   2         50.67         49.32         0.54 o
  -2   6   2       1232.12       1150.84        18.99 o
  -1   6   2        444.56        519.82        11.41 o
   0   6   2        527.41        563.69        11.37 o
   1   6   2        443.19        527.02        11.57 o
   2   6   2       1232.24       1135.66        14.16 o
   3   6   2         50.43         49.60         0.72 o
   4   6   2        103.11        112.72         1.83 o
   5   6   2          7.67          8.75         0.24 o
   6   6   2        139.37        139.99         1.73 o
  -6   7   2        142.99        140.96         2.07 o
  -5   7   2        207.05        194.14         2.61 o
  -4   7   2        199.64        202.05         2.11 o
  -3   7   2       1856.37       1812.68        18.25 o
  -2   7   2         87.64         75.28         0.75 o
  -1   7   2        344.48        344.13         3.92 o
   0   7   2       1189.19       1126.86        20.61 o
   1   7   2        343.98        346.25         4.05 o
   2   7   2         87.55         75.38         0.82 o
   3   7   2       1856.26       1799.47        17.63 o
   4   7   2        199.89        204.83         2.57 o
   5   7   2        206.46        192.44         2.13 o
   6   7   2        142.84        142.35         2.07 o
  -6   8   2         15.48         14.81         0.40 o
  -5   8   2        171.64        166.77         2.58 o
  -4   8   2        174.97        188.71         1.90 o
  -3   8   2        694.32        656.64         7.15 o
  -2   8   2         68.55         69.61         0.74 o
  -1   8   2          6.76          7.53         0.19 o
   0   8   2         17.60         15.25         0.34 o
   1   8   2          6.80          7.72         0.21 o
   2   8   2         69.08         69.52         0.79 o
   3   8   2        692.49        659.44         6.64 o
   4   8   2        174.43        191.75         2.56 o
   5   8   2        171.53        166.09         2.04 o
   6   8   2         15.40         14.66         0.70 o
  -5   9   2          8.44          6.85         0.36 o
  -4   9   2        105.98        103.25         1.24 o
  -3   9   2        140.16        133.58         1.47 o
  -2   9   2         73.66         78.31         0.87 o
  -1   9   2        199.02        210.56         2.24 o
   0   9   2        421.49        422.33         4.40 o
   1   9   2        197.76        210.34         2.22 o
   2   9   2         73.97         77.45         0.95 o
   3   9   2        140.44        131.45         1.47 o
   4   9   2        106.27        104.85         1.45 o
   5   9   2          8.41          6.31         0.24 o
  -5  10   2        271.23        277.00         4.26 o
  -4  10   2         91.56         89.41         1.13 o
  -3  10   2        209.77        209.98         2.42 o
  -2  10   2        138.14        136.44         1.45 o
  -1  10   2        138.47        142.43         1.58 o
   0  10   2          0.14          0.57         0.22 o
   1  10   2        139.13        142.01         1.48 o
   2  10   2        138.26        137.70         1.51 o
   3  10   2        209.73        212.29         2.44 o
   4  10   2         91.67         91.15         1.20 o
   5  10   2        270.58        270.06         4.13 o
  -4  11   2         30.92         33.27         0.61 o
  -3  11   2         20.00         21.94         0.43 o
  -2  11   2        211.76        204.86         2.46 o
  -1  11   2         14.65         14.86         0.31 o
   0  11   2         22.37         22.71         0.71 o
   1  11   2         14.82         14.34         0.31 o
   2  11   2        210.93        206.56         2.60 o
   3  11   2         19.90         20.76         0.46 o
   4  11   2         30.94         34.00         0.55 o
  -4  12   2        112.61        104.82         1.82 o
  -3  12   2         81.49         84.84         1.07 o
  -2  12   2        116.28        120.75         1.42 o
  -1  12   2         88.96         93.98         1.33 o
   0  12   2          0.75          0.76         0.24 o
   1  12   2         88.79         93.61         1.20 o
   2  12   2        116.32        121.61         1.57 o
   3  12   2         81.64         85.34         1.19 o
   4  12   2        112.34        103.62         1.54 o
  -3  13   2         21.52         17.20         0.35 o
  -2  13   2         16.28         15.98         0.39 o
  -1  13   2         36.53         38.75         0.61 o
   0  13   2          7.01          6.83         0.26 o
   1  13   2         36.11         38.82         0.66 o
   2  13   2         16.28         16.33         0.44 o
   3  13   2         21.44         18.26         0.34 o
  -2  14   2         27.29         30.05         0.53 o
  -1  14   2         50.47         53.26         0.70 o
   0  14   2          1.15          1.71         0.22 o
   1  14   2         50.61         53.14         0.74 o
   2  14   2         27.28         29.62         0.71 o
   0  15   2         45.93         44.16         0.74 o
   1   0   3        744.30        675.01        11.77 o
   2   0   3        772.56        764.91        13.96 o
   3   0   3         26.35         28.80         1.05 o
   4   0   3         21.66         19.65         0.35 o
   5   0   3         62.63         66.50         0.85 o
   6   0   3         24.13         21.17         0.57 o
   7   0   3        239.75        233.88         3.35 o
  -7   1   3         12.33         10.42         0.29 o
  -6   1   3        406.86        431.36         5.65 o
  -5   1   3        430.65        426.53         4.84 o
  -4   1   3        105.04        106.52         1.10 o
  -3   1   3        477.68        511.27         9.50 o
  -2   1   3         54.77         56.11         1.19 o
  -1   1   3        868.75        804.26        13.94 o
   0   1   3       5898.08       5481.12       135.99 o
   1   1   3        866.76        791.86        15.07 o
   2   1   3         55.23         54.55         1.26 o
   3   1   3        477.80        526.00         9.50 o
   4   1   3        105.29        108.72         1.04 o
   5   1   3        430.94        424.23         4.14 o
   6   1   3        407.49        424.82         5.66 o
   7   1   3         12.47         10.38         0.54 o
  -7   2   3         24.95         24.66         0.53 o
  -6   2   3        462.96        471.04         5.83 o
  -5   2   3         23.62         22.96         0.49 o
  -4   2   3         46.36         39.60         0.49 o
  -3   2   3         62.00         69.56         1.54 o
  -2   2   3        340.13        359.30         6.17 o
  -1   2   3       4152.58       3889.72        71.98 o
   0   2   3        143.18        126.44         2.23 o
   1   2   3       4144.29       3819.95        71.70 o
   2   2   3        340.12        358.30         6.58 o
   3   2   3         62.19         67.47         1.75 o
   4   2   3         46.19         40.38         0.45 o
   5   2   3         24.21         23.56         0.41 o
   6   2   3        462.04        466.78         5.83 o
   7   2   3         24.94         24.70         0.81 o
  -6   3   3         31.00         33.45         0.58 o
  -5   3   3        430.20        417.18         4.65 o
  -4   3   3        204.44        197.71         1.98 o
  -3   3   3         44.25         38.07         0.62 o
  -2   3   3       1279.68       1206.84        21.07 o
  -1   3   3       2461.83       2213.17        38.64 o
   0   3   3        381.65        407.94         6.98 o
   1   3   3       2464.91       2180.25        41.05 o
   2   3   3       1280.42       1197.78        24.07 o
   3   3   3         44.52         38.30         0.50 o
   4   3   3        203.74        199.84         1.89 o
   5   3   3        430.41        419.97         3.89 o
   6   3   3         31.07         33.06         0.51 o
  -6   4   3          5.25          5.17         0.29 o
  -5   4   3        404.99        391.05         6.50 o
  -4   4   3         21.28         20.37         0.45 o
  -3   4   3        980.85        948.21        14.99 o
  -2   4   3       3654.35       3577.40        66.86 o
  -1   4   3        617.09        630.05        11.30 o
   0   4   3          7.93          9.70         0.44 o
   1   4   3        617.48        616.94        10.62 o
   2   4   3       3648.14       3603.44        66.71 o
   3   4   3        981.01        941.17        15.25 o
   4   4   3         21.50         20.92         0.34 o
   5   4   3        404.23        400.67         4.71 o
   6   4   3          5.10          4.86         0.25 o
  -6   5   3        139.16        135.09         1.83 o
  -5   5   3        295.45        284.84         3.83 o
  -4   5   3        605.48        566.12         5.46 o
  -3   5   3        164.13        163.52         1.50 o
  -2   5   3        795.91        786.09        14.22 o
  -1   5   3       1177.41       1204.05        26.11 o
   0   5   3        279.80        271.89         5.50 o
   1   5   3       1178.35       1185.21        26.14 o
   2   5   3        795.99        779.26        15.48 o
   3   5   3        164.21        162.24         1.58 o
   4   5   3        603.88        563.49         5.66 o
   5   5   3        294.74        281.98         3.12 o
   6   5   3        139.52        132.96         1.64 o
  -6   6   3         23.29         23.33         0.67 o
  -5   6   3        140.23        134.98         1.98 o
  -4   6   3       1148.39       1060.68        10.10 o
  -3   6   3        807.89        763.65         7.07 o
  -2   6   3        185.07        191.44         1.80 o
  -1   6   3       1246.99       1312.24        29.05 o
   0   6   3        239.70        268.17         5.54 o
   1   6   3       1247.28       1360.36        27.12 o
   2   6   3        184.30        191.78         2.10 o
   3   6   3        808.22        754.71         7.53 o
   4   6   3       1151.46       1067.97        10.79 o
   5   6   3        140.25        134.43         1.59 o
   6   6   3         22.88         22.86         0.47 o
  -6   7   3         88.94         97.66         1.67 o
  -5   7   3          8.95          7.58         0.29 o
  -4   7   3        441.48        429.07         4.18 o
  -3   7   3         88.04         92.77         0.92 o
  -2   7   3        286.51        289.35         2.78 o
  -1   7   3        232.53        243.28         2.56 o
   0   7   3        162.13        151.34         1.76 o
   1   7   3        232.68        248.13         2.75 o
   2   7   3        286.77        283.97         2.91 o
   3   7   3         88.22         93.77         1.13 o
   4   7   3        441.53        433.40         4.66 o
   5   7   3          8.96          8.18         0.24 o
   6   7   3         88.49         97.21         2.39 o
  -6   8   3         61.33         55.54         1.03 o
  -5   8   3         82.46         81.10         1.33 o
  -4   8   3        337.13        307.49         3.96 o
  -3   8   3        431.67        421.69         4.29 o
  -2   8   3        136.26        138.49         1.37 o
  -1   8   3         63.70         57.83         0.72 o
   0   8   3        588.25        575.64         6.00 o
   1   8   3         63.52         58.48         0.68 o
   2   8   3        136.57        135.03         1.45 o
   3   8   3        430.57        417.53         4.36 o
   4   8   3        337.14        315.87         6.14 o
   5   8   3         83.12         82.22         1.05 o
   6   8   3         61.44         56.48         1.33 o
  -5   9   3         76.20         73.19         1.31 o
  -4   9   3        112.51        121.50         1.44 o
  -3   9   3        155.47        160.22         1.73 o
  -2   9   3        315.76        324.17         3.37 o
  -1   9   3        569.42        572.85         6.02 o
   0   9   3        549.26        586.78         6.16 o
   1   9   3        570.93        570.63         6.02 o
   2   9   3        316.46        326.51         3.54 o
   3   9   3        155.21        157.31         1.96 o
   4   9   3        111.99        124.79         1.61 o
   5   9   3         76.42         73.18         1.00 o
  -5  10   3        123.26        116.29         2.19 o
  -4  10   3         16.91         14.68         0.42 o
  -3  10   3         40.37         36.01         0.53 o
  -2  10   3        445.18        444.18         5.01 o
  -1  10   3        102.17        106.96         1.22 o
   0  10   3        301.16        313.96         3.39 o
   1  10   3        102.61        105.77         1.13 o
   2  10   3        443.55        441.16         4.69 o
   3  10   3         39.78         33.77         0.54 o
   4  10   3         17.02         16.01         0.38 o
   5  10   3        123.05        114.65         1.58 o
  -4  11   3         27.42         33.65         0.74 o
  -3  11   3         62.20         61.52         0.82 o
  -2  11   3        253.72        256.24         3.02 o
  -1  11   3         60.55         64.43         0.94 o
   0  11   3        260.50        281.23         3.02 o
   1  11   3         60.31         64.85         0.90 o
   2  11   3        252.78        251.90         3.05 o
   3  11   3         62.07         61.85         0.87 o
   4  11   3         27.29         33.00         0.63 o
  -4  12   3        101.60         99.79         1.72 o
  -3  12   3         12.95         12.91         0.33 o
  -2  12   3         51.26         50.56         0.70 o
  -1  12   3         98.17         98.40         1.38 o
   0  12   3        111.71        114.82         1.42 o
   1  12   3         98.08         97.17         1.24 o
   2  12   3         51.35         50.98         0.75 o
   3  12   3         13.02         12.84         0.39 o
   4  12   3        100.94         97.63         1.36 o
  -3  13   3         72.97         64.24         0.87 o
  -2  13   3        100.24        105.02         1.44 o
  -1  13   3         17.64         17.05         0.39 o
   0  13   3         28.11         32.39         0.52 o
   1  13   3         17.58         16.40         0.38 o
   2  13   3        100.54        106.88         1.44 o
   3  13   3         72.96         66.08         1.13 o
  -2  14   3        144.64        147.59         1.86 o
  -1  14   3         90.34         88.39         1.10 o
   0  14   3        131.52        136.62         1.73 o
   1  14   3         89.81         90.42         1.30 o
   2  14   3        144.34        148.49         2.25 o
   0  15   3          0.67          0.61         0.20 o
   0   0   4       5717.68       5413.11       276.57 o
   1   0   4        398.57        397.63         7.25 o
   2   0   4         18.30         21.71         0.74 o
   3   0   4        265.35        250.34         4.71 o
   4   0   4        384.45        391.69         3.71 o
   5   0   4          9.71          8.55         0.28 o
   6   0   4         40.91         46.11         0.73 o
   7   0   4          9.23          5.89         0.22 o
  -7   1   4        119.04        114.30         1.96 o
  -6   1   4        204.21        200.23         2.52 o
  -5   1   4         14.33         14.71         0.48 o
  -4   1   4        324.52        324.51         3.25 o
  -3   1   4        150.39        148.30         2.88 o
  -2   1   4        148.11        146.44         2.79 o
  -1   1   4         12.02         11.64         0.53 o
   0   1   4          2.87          4.73         0.39 o
   1   1   4         12.15         11.22         0.50 o
   2   1   4        148.04        143.78         2.79 o
   3   1   4        149.30        144.35         2.86 o
   4   1   4        325.01        329.78         3.07 o
   5   1   4         14.38         15.47         0.32 o
   6   1   4        203.14        199.03         2.67 o
   7   1   4        119.26        113.04         1.80 o
  -7   2   4         49.16         49.27         1.01 o
  -6   2   4         47.20         46.26         0.69 o
  -5   2   4         24.42         23.14         0.43 o
  -4   2   4         95.84         97.76         1.08 o
  -3   2   4        765.34        776.08        18.36 o
  -2   2   4        359.11        359.98         6.18 o
  -1   2   4        306.93        329.35         5.60 o
   0   2   4        171.82        193.34         3.35 o
   1   2   4        306.42        323.27         5.59 o
   2   2   4        358.02        357.07         6.57 o
   3   2   4        765.24        750.58        14.53 o
   4   2   4         96.26         99.43         0.98 o
   5   2   4         24.67         23.13         0.36 o
   6   2   4         47.36         46.32         0.98 o
   7   2   4         49.13         49.10         0.90 o
  -6   3   4         25.13         23.15         0.48 o
  -5   3   4        290.30        296.40         3.72 o
  -4   3   4         32.85         32.44         0.47 o
  -3   3   4        123.26        115.90         1.31 o
  -2   3   4        486.15        535.19         9.14 o
  -1   3   4        108.15        111.68         2.21 o
   0   3   4        239.97        246.93         4.28 o
   1   3   4        108.68        110.85         2.20 o
   2   3   4        485.76        532.74        10.46 o
   3   3   4        123.53        116.66         1.23 o
   4   3   4         32.61         32.90         0.42 o
   5   3   4        290.60        297.48         2.88 o
   6   3   4         25.24         23.02         0.44 o
  -6   4   4         99.44        106.81         1.48 o
  -5   4   4        536.69        510.46         6.48 o
  -4   4   4        349.38        356.78         3.70 o
  -3   4   4         48.12         46.53         0.53 o
  -2   4   4        627.05        737.53        13.48 o
  -1   4   4        564.23        556.63        10.22 o
   0   4   4          0.40          0.07         0.38 o
   1   4   4        561.14        563.25         9.55 o
   2   4   4        627.86        748.89        14.50 o
   3   4   4         48.53         46.67         0.53 o
   4   4   4        349.61        356.54         3.51 o
   5   4   4        537.23        509.30         5.75 o
   6   4   4         99.14        106.75         1.48 o
  -6   5   4         79.68         77.38         1.09 o
  -5   5   4         35.19         34.82         0.61 o
  -4   5   4        347.93        346.89         3.44 o
  -3   5   4        166.79        159.31         1.47 o
  -2   5   4        229.46        229.23         3.07 o
  -1   5   4       1409.42       1442.57        28.81 o
   0   5   4        146.80        134.55         2.64 o
   1   5   4       1411.85       1430.04        25.05 o
   2   5   4        230.17        230.51         3.60 o
   3   5   4        166.96        158.73         1.59 o
   4   5   4        347.47        345.68         3.69 o
   5   5   4         35.00         33.87         0.48 o
   6   5   4         80.25         75.87         1.03 o
  -6   6   4        147.08        150.57         2.03 o
  -5   6   4         82.84         75.32         1.09 o
  -4   6   4        437.19        401.55         3.90 o
  -3   6   4        241.71        242.76         2.20 o
  -2   6   4         12.20         12.15         0.22 o
  -1   6   4       1390.76       1470.34        31.81 o
   0   6   4         64.59         63.03         1.62 o
   1   6   4       1388.65       1451.42        29.63 o
   2   6   4         12.29         12.09         0.27 o
   3   6   4        240.96        238.19         2.37 o
   4   6   4        436.51        402.09         4.26 o
   5   6   4         82.78         75.53         0.87 o
   6   6   4        148.03        150.23         1.93 o
  -6   7   4        137.65        140.18         2.12 o
  -5   7   4         33.08         32.45         0.58 o
  -4   7   4        438.28        440.23         4.59 o
  -3   7   4        765.15        754.67         6.97 o
  -2   7   4        205.12        222.63         2.17 o
  -1   7   4        547.56        540.86         7.59 o
   0   7   4        834.50        842.32        13.88 o
   1   7   4        546.81        551.25         6.59 o
   2   7   4        205.40        222.21         2.40 o
   3   7   4        764.55        749.41         8.22 o
   4   7   4        438.42        438.17         4.80 o
   5   7   4         32.83         32.32         0.52 o
   6   7   4        137.27        134.69         2.17 o
  -5   8   4         25.63         24.52         0.54 o
  -4   8   4        174.41        164.48         2.01 o
  -3   8   4         67.56         64.26         0.78 o
  -2   8   4         33.32         33.23         0.45 o
  -1   8   4         69.39         67.62         0.78 o
   0   8   4        954.41        913.14        12.89 o
   1   8   4         69.58         67.60         0.77 o
   2   8   4         32.73         31.79         0.46 o
   3   8   4         67.11         63.31         0.77 o
   4   8   4        173.31        165.40         2.05 o
   5   8   4         25.67         25.38         0.76 o
  -5   9   4         93.42         87.51         1.42 o
  -4   9   4        219.81        206.16         2.52 o
  -3   9   4          4.80          5.35         0.24 o
  -2   9   4         24.61         22.14         0.41 o
  -1   9   4        135.87        140.30         1.52 o
   0   9   4         62.79         57.94         0.73 o
   1   9   4        135.76        139.60         1.50 o
   2   9   4         24.65         24.13         0.61 o
   3   9   4          4.80          5.88         0.22 o
   4   9   4        218.99        210.75         2.86 o
   5   9   4         93.69         88.76         1.18 o
  -5  10   4         95.90         91.45         1.59 o
  -4  10   4         76.95         66.05         0.88 o
  -3  10   4          4.43          5.62         0.23 o
  -2  10   4          2.79          3.51         0.22 o
  -1  10   4        166.91        160.94         1.78 o
   0  10   4        486.07        501.48         5.21 o
   1  10   4        167.30        161.14         1.76 o
   2  10   4          2.84          3.82         0.24 o
   3  10   4          4.40          6.25         0.25 o
   4  10   4         77.12         67.86         0.99 o
   5  10   4         95.41         92.05         1.27 o
  -4  11   4         97.26         86.96         1.55 o
  -3  11   4         63.35         57.47         0.77 o
  -2  11   4         48.67         51.79         0.71 o
  -1  11   4        290.94        278.73         4.54 o
   0  11   4        615.84        623.90         6.50 o
   1  11   4        290.21        282.13         4.22 o
   2  11   4         48.25         51.79         0.76 o
   3  11   4         63.64         57.20         0.82 o
   4  11   4         97.33         89.13         1.32 o
  -4  12   4         21.09         17.25         0.47 o
  -3  12   4        156.38        153.25         1.87 o
  -2  12   4         18.58         20.48         0.41 o
  -1  12   4        344.98        356.14         4.45 o
   0  12   4         15.33         17.43         0.39 o
   1  12   4        345.04        359.18         4.30 o
   2  12   4         18.46         21.15         0.42 o
   3  12   4        154.99        154.79         1.96 o
   4  12   4         21.04         17.90         0.42 o
  -3  13   4          6.18          6.33         0.23 o
  -2  13   4         77.31         74.20         1.00 o
  -1  13   4        176.62        183.22         2.31 o
   0  13   4        152.40        156.51         2.01 o
   1  13   4        175.55        184.55         2.57 o
   2  13   4         77.52         77.19         1.06 o
   3  13   4          6.11          6.78         0.25 o
  -2  14   4         71.87         72.65         1.07 o
  -1  14   4        136.17        136.70         1.76 o
   0  14   4         84.11         83.25         1.12 o
   1  14   4        136.28        137.80         1.95 o
   2  14   4         71.50         70.58         1.34 o
   1   0   5       1600.48       1501.88        28.61 o
   2   0   5          0.26          0.22         0.42 o
   3   0   5        108.30        105.77         1.48 o
   4   0   5        159.91        178.06         1.67 o
   5   0   5        249.51        243.65         2.57 o
   6   0   5         35.91         36.36         0.74 o
   7   0   5          0.66          2.03         0.58 o
  -7   1   5         38.64         39.64         0.75 o
  -6   1   5        344.13        343.16         4.33 o
  -5   1   5         17.23         15.31         0.35 o
  -4   1   5        374.32        355.29         3.53 o
  -3   1   5        667.05        677.46        11.59 o
  -2   1   5        534.32        582.34        10.61 o
  -1   1   5        159.63        151.48         2.68 o
   0   1   5        924.91        866.77        16.18 o
   1   1   5        159.20        148.66         2.83 o
   2   1   5        534.38        582.90        10.61 o
   3   1   5        667.51        692.15        16.57 o
   4   1   5        374.21        355.52         3.43 o
   5   1   5         17.13         14.67         0.30 o
   6   1   5        344.77        350.35         4.58 o
   7   1   5         38.39         40.28         0.84 o
  -6   2   5         45.27         46.15         0.73 o
  -5   2   5         95.96        100.63         1.13 o
  -4   2   5        258.18        252.93         2.55 o
  -3   2   5        147.32        169.07         1.93 o
  -2   2   5       1191.93       1182.67        21.70 o
  -1   2   5        359.47        361.01         6.61 o
   0   2   5       1308.79       1203.91        21.35 o
   1   2   5        360.90        359.37         5.81 o
   2   2   5       1192.18       1163.16        21.68 o
   3   2   5        147.46        171.68         1.83 o
   4   2   5        259.16        255.33         2.40 o
   5   2   5         94.89         99.73         1.19 o
   6   2   5         45.76         46.38         0.71 o
  -6   3   5         17.93         16.38         0.40 o
  -5   3   5          3.07          3.13         0.24 o
  -4   3   5         93.83         82.11         0.90 o
  -3   3   5        288.06        297.74         3.57 o
  -2   3   5       1504.23       1540.00        28.24 o
  -1   3   5         45.14         54.06         1.24 o
   0   3   5         11.79         12.12         0.52 o
   1   3   5         44.75         52.22         1.05 o
   2   3   5       1504.76       1507.70        28.46 o
   3   3   5        287.89        296.06         3.03 o
   4   3   5         93.69         83.82         0.87 o
   5   3   5          3.06          3.29         0.22 o
   6   3   5         17.84         15.96         0.37 o
  -6   4   5        113.02        122.15         1.64 o
  -5   4   5        618.52        599.01         6.87 o
  -4   4   5         56.31         57.40         0.69 o
  -3   4   5          8.79          8.70         0.25 o
  -2   4   5        239.06        270.59         5.02 o
  -1   4   5        117.53        122.12         2.66 o
   0   4   5        352.44        380.55         6.53 o
   1   4   5        117.65        125.05         2.27 o
   2   4   5        238.26        266.85         5.38 o
   3   4   5          8.81          8.55         0.21 o
   4   4   5         56.66         59.88         0.65 o
   5   4   5        618.58        600.81         6.42 o
   6   4   5        112.43        117.69         1.76 o
  -6   5   5          3.84          4.97         0.25 o
  -5   5   5         33.80         31.85         0.63 o
  -4   5   5        142.02        144.56         1.66 o
  -3   5   5         18.47         15.81         0.32 o
  -2   5   5         40.77         50.37         0.62 o
  -1   5   5          4.02          3.46         0.47 o
   0   5   5         77.94         89.96         1.72 o
   1   5   5          3.83          3.65         0.43 o
   2   5   5         40.42         50.75         0.70 o
   3   5   5         18.33         15.82         0.30 o
   4   5   5        141.56        145.89         1.57 o
   5   5   5         33.99         31.88         0.48 o
   6   5   5          3.84          4.34         0.22 o
  -6   6   5         53.49         50.05         0.76 o
  -5   6   5         16.20         15.65         0.39 o
  -4   6   5         53.42         52.90         0.65 o
  -3   6   5         41.17         38.70         0.47 o
  -2   6   5         47.10         43.47         0.50 o
  -1   6   5        265.01        278.81         4.65 o
   0   6   5          0.58          0.39         0.55 o
   1   6   5        265.01        288.45         5.19 o
   2   6   5         47.40         43.63         0.55 o
   3   6   5         41.39         38.31         0.53 o
   4   6   5         53.62         52.92         0.74 o
   5   6   5         16.20         16.38         0.32 o
   6   6   5         53.84         49.98         0.75 o
  -6   7   5          6.07          6.09         0.28 o
  -5   7   5        223.65        223.96         2.98 o
  -4   7   5         48.19         48.02         0.71 o
  -3   7   5        104.00        102.54         1.03 o
  -2   7   5        360.65        367.07         3.82 o
  -1   7   5        356.28        370.83         4.54 o
   0   7   5         23.40         28.84         0.45 o
   1   7   5        356.04        366.37         3.76 o
   2   7   5        361.73        369.29         4.07 o
   3   7   5        103.44        100.82         1.19 o
   4   7   5         48.27         49.12         0.62 o
   5   7   5        223.80        220.98         2.47 o
   6   7   5          6.21          5.86         0.25 o
  -5   8   5        148.66        157.87         2.29 o
  -4   8   5         11.58         11.97         0.41 o
  -3   8   5        283.23        289.78         3.09 o
  -2   8   5        303.01        297.92         3.07 o
  -1   8   5        477.32        451.89         4.71 o
   0   8   5        398.82        369.16         3.97 o
   1   8   5        478.20        459.41         4.65 o
   2   8   5        302.46        293.26         3.16 o
   3   8   5        284.54        292.21         3.64 o
   4   8   5         11.50         12.04         0.31 o
   5   8   5        149.32        160.94         2.30 o
  -5   9   5         40.51         36.51         0.74 o
  -4   9   5         11.39         10.18         0.38 o
  -3   9   5        467.79        449.57         4.74 o
  -2   9   5          7.96          6.21         0.27 o
  -1   9   5        222.20        244.76         2.58 o
   0   9   5        354.31        371.92         3.84 o
   1   9   5        223.01        242.70         2.55 o
   2   9   5          7.88          6.56         0.29 o
   3   9   5        467.77        449.68         6.25 o
   4   9   5         11.40         10.62         0.31 o
   5   9   5         40.50         37.24         0.57 o
  -5  10   5         87.77         90.64         1.73 o
  -4  10   5         53.92         51.21         0.72 o
  -3  10   5        112.45        100.81         1.16 o
  -2  10   5        601.73        570.46         5.80 o
  -1  10   5         65.75         69.67         0.89 o
   0  10   5        291.86        285.50         2.96 o
   1  10   5         65.96         69.51         0.90 o
   2  10   5        600.70        575.33         6.63 o
   3  10   5        112.25        103.33         1.35 o
   4  10   5         54.19         52.74         0.80 o
   5  10   5         87.75         89.57         1.26 o
  -4  11   5         31.53         32.64         0.76 o
  -3  11   5         36.32         30.31         0.49 o
  -2  11   5        167.01        161.34         2.07 o
  -1  11   5        209.35        217.98         3.33 o
   0  11   5         22.24         29.25         0.45 o
   1  11   5        209.65        217.73         3.61 o
   2  11   5        166.46        165.27         2.22 o
   3  11   5         36.51         31.20         0.52 o
   4  11   5         31.19         33.19         0.51 o
  -4  12   5         31.31         31.60         0.72 o
  -3  12   5         32.79         29.84         0.71 o
  -2  12   5        157.40        147.86         1.81 o
  -1  12   5        217.97        218.27         2.59 o
   0  12   5          0.54          0.80         0.29 o
   1  12   5        217.38        220.57         2.81 o
   2  12   5        157.26        149.18         2.01 o
   3  12   5         32.63         29.94         0.56 o
   4  12   5         31.73         33.34         0.59 o
  -3  13   5         40.51         38.52         0.68 o
  -2  13   5        286.48        288.88         3.60 o
  -1  13   5         74.35         77.44         1.04 o
   0  13   5         73.47         74.39         1.00 o
   1  13   5         74.28         79.10         1.20 o
   2  13   5        285.85        296.49         3.87 o
   3  13   5         40.25         39.78         0.68 o
  -2  14   5        132.64        132.40         2.05 o
  -1  14   5         85.61         89.72         1.24 o
   0  14   5         67.77         64.70         0.92 o
   1  14   5         85.06         89.53         1.20 o
   2  14   5        132.14        131.45         2.49 o
   0   0   6       1593.20       1478.34        36.84 o
   1   0   6        123.01        115.68         2.28 o
   2   0   6        290.65        327.97         6.56 o
   3   0   6       1900.90       1832.51        21.75 o
   4   0   6        278.51        280.14         2.59 o
   5   0   6        150.03        154.68         1.67 o
   6   0   6         84.09         92.37         1.29 o
  -6   1   6        256.05        266.35         3.55 o
  -5   1   6         94.88         94.48         1.11 o
  -4   1   6         27.23         28.62         0.41 o
  -3   1   6       1215.10       1197.10        20.97 o
  -2   1   6        807.80        846.68        16.53 o
  -1   1   6        822.52        804.21        14.90 o
   0   1   6        823.40        778.87        18.86 o
   1   1   6        822.38        797.06        15.90 o
   2   1   6        808.97        840.00        16.52 o
   3   1   6       1212.57       1204.09        19.76 o
   4   1   6         27.18         29.61         0.46 o
   5   1   6         95.09         95.29         0.97 o
   6   1   6        257.16        268.92         3.55 o
  -6   2   6         36.69         37.24         0.73 o
  -5   2   6        329.38        317.55         3.41 o
  -4   2   6        616.06        621.79         6.15 o
  -3   2   6         23.76         22.75         0.34 o
  -2   2   6        487.73        516.50         8.77 o
  -1   2   6        403.32        433.69         7.85 o
   0   2   6        639.50        627.44        10.71 o
   1   2   6        406.02        425.66         6.91 o
   2   2   6        487.80        507.38         9.33 o
   3   2   6         23.31         23.11         0.36 o
   4   2   6        617.87        616.27         5.93 o
   5   2   6        328.97        316.67         2.97 o
   6   2   6         36.56         37.51         0.66 o
  -6   3   6         10.08         10.44         0.30 o
  -5   3   6        358.49        352.92         3.69 o
  -4   3   6        392.08        379.74         3.70 o
  -3   3   6        172.17        147.64         1.49 o
  -2   3   6        869.49        921.64        15.61 o
  -1   3   6        923.12        957.70        17.17 o
   0   3   6         49.77         52.93         1.14 o
   1   3   6        924.53        918.99        17.93 o
   2   3   6        869.67        912.35        16.67 o
   3   3   6        172.94        150.02         1.59 o
   4   3   6        392.93        390.31         3.79 o
   5   3   6        357.94        352.51         3.63 o
   6   3   6         10.07         10.53         0.28 o
  -6   4   6         84.91         81.24         1.52 o
  -5   4   6        353.22        347.32         4.18 o
  -4   4   6        232.83        221.16         2.28 o
  -3   4   6        246.81        242.98         2.29 o
  -2   4   6        184.80        198.25         3.51 o
  -1   4   6          9.76          8.18         0.53 o
   0   4   6        272.99        324.48         5.60 o
   1   4   6          9.73          8.51         0.42 o
   2   4   6        185.59        192.63         3.99 o
   3   4   6        245.95        243.35         2.45 o
   4   4   6        233.35        226.69         2.15 o
   5   4   6        354.71        351.79         4.01 o
   6   4   6         84.71         81.04         1.26 o
  -6   5   6         26.89         24.81         0.49 o
  -5   5   6          0.76          1.15         0.37 o
  -4   5   6        450.45        443.71         4.87 o
  -3   5   6         90.48         98.52         1.02 o
  -2   5   6        180.52        166.38         2.10 o
  -1   5   6        209.29        240.73         4.58 o
   0   5   6          7.74          6.57         0.48 o
   1   5   6        209.14        246.34         4.30 o
   2   5   6        180.63        167.60         2.10 o
   3   5   6         90.78         98.98         1.07 o
   4   5   6        450.28        442.74         4.32 o
   5   5   6          0.76          0.69         0.22 o
   6   5   6         26.65         24.14         0.41 o
  -6   6   6        109.42        113.20         1.60 o
  -5   6   6        154.35        151.62         1.96 o
  -4   6   6        391.93        386.52         4.07 o
  -3   6   6        171.89        161.52         1.60 o
  -2   6   6         36.68         42.52         0.60 o
  -1   6   6        175.19        178.54         2.21 o
   0   6   6        561.39        578.28        10.44 o
   1   6   6        174.51        179.25         2.29 o
   2   6   6         36.94         41.96         0.53 o
   3   6   6        172.97        164.24         1.77 o
   4   6   6        391.47        382.78         3.95 o
   5   6   6        154.09        152.54         1.71 o
   6   6   6        109.35        108.71         1.36 o
  -6   7   6        177.70        186.41         3.06 o
  -5   7   6         43.81         49.97         1.08 o
  -4   7   6        258.15        239.00         2.86 o
  -3   7   6         23.04         20.05         0.37 o
  -2   7   6         13.57         10.94         0.25 o
  -1   7   6         37.10         38.58         0.47 o
   0   7   6         39.23         41.56         0.52 o
   1   7   6         36.75         37.71         0.48 o
   2   7   6         13.48         10.88         0.25 o
   3   7   6         23.22         21.19         0.48 o
   4   7   6        258.20        242.75         2.60 o
   5   7   6         44.05         51.55         0.65 o
   6   7   6        177.17        182.65         3.23 o
  -5   8   6        126.82        128.06         1.74 o
  -4   8   6          9.17          6.34         0.37 o
  -3   8   6        765.60        715.55         7.71 o
  -2   8   6         16.37         15.59         0.32 o
  -1   8   6         38.95         35.98         0.47 o
   0   8   6         95.11         98.14         1.07 o
   1   8   6         39.19         35.63         0.50 o
   2   8   6         16.22         15.45         0.39 o
   3   8   6        764.23        715.29         8.78 o
   4   8   6          9.42          7.35         0.28 o
   5   8   6        126.75        128.86         1.68 o
  -5   9   6         14.99         18.27         0.49 o
  -4   9   6         78.62         84.79         1.24 o
  -3   9   6         25.28         30.93         0.53 o
  -2   9   6        377.57        362.37         3.72 o
  -1   9   6          2.23          2.37         0.28 o
   0   9   6          1.83          2.10         0.19 o
   1   9   6          2.21          2.54         0.26 o
   2   9   6        376.55        357.82         3.99 o
   3   9   6         25.29         31.37         0.54 o
   4   9   6         78.91         88.64         1.25 o
   5   9   6         15.02         18.28         0.37 o
  -5  10   6         24.51         22.37         0.55 o
  -4  10   6        101.44        104.06         1.39 o
  -3  10   6         89.85        100.69         1.21 o
  -2  10   6        131.00        137.02         1.49 o
  -1  10   6        171.77        165.13         1.80 o
   0  10   6        175.38        179.05         1.97 o
   1  10   6        171.45        164.51         1.92 o
   2  10   6        131.10        137.77         1.92 o
   3  10   6         89.63         99.62         1.43 o
   4  10   6        101.85        108.19         1.41 o
   5  10   6         24.17         22.63         0.40 o
  -4  11   6          6.92          6.37         0.27 o
  -3  11   6        144.33        144.17         1.89 o
  -2  11   6        173.61        178.25         2.25 o
  -1  11   6       1194.14       1138.39        12.21 o
   0  11   6          0.04          0.61         0.22 o
   1  11   6       1192.70       1129.89        13.23 o
   2  11   6        173.19        176.84         2.27 o
   3  11   6        143.78        147.71         1.91 o
   4  11   6          6.89          6.76         0.22 o
  -4  12   6          9.02          9.78         0.45 o
  -3  12   6         34.76         34.85         0.83 o
  -2  12   6         34.81         42.48         0.58 o
  -1  12   6        370.76        387.68         4.85 o
   0  12   6        163.09        176.26         2.27 o
   1  12   6        370.04        392.30         5.66 o
   2  12   6         35.00         43.12         0.67 o
   3  12   6         34.62         36.60         0.62 o
   4  12   6          8.95          9.87         0.34 o
  -3  13   6        103.54        108.32         1.85 o
  -2  13   6        111.19        102.90         1.48 o
  -1  13   6         11.85         13.26         0.37 o
   0  13   6         33.25         35.58         0.60 o
   1  13   6         11.73         13.68         0.36 o
   2  13   6        111.51        104.53         1.41 o
   3  13   6        103.11        107.95         1.71 o
  -2  14   6        127.57        122.87         2.09 o
  -1  14   6         67.83         67.07         1.02 o
   0  14   6        518.93        521.77         6.82 o
   1  14   6         67.89         66.96         1.29 o
   2  14   6        126.99        123.73         2.33 o
   1   0   7         51.20         54.89         1.27 o
   2   0   7       1305.63       1337.68        26.89 o
   3   0   7       2137.19       2040.67        22.03 o
   4   0   7         50.85         52.62         0.57 o
   5   0   7         65.67         71.82         0.85 o
   6   0   7         19.82         18.46         0.44 o
  -6   1   7        199.05        204.09         2.72 o
  -5   1   7         74.95         78.31         0.94 o
  -4   1   7        124.39        124.14         1.26 o
  -3   1   7        527.20        533.70         4.83 o
  -2   1   7        195.61        209.81         4.31 o
  -1   1   7        219.54        220.41         4.12 o
   0   1   7         79.27         76.55         1.56 o
   1   1   7        220.52        219.57         4.12 o
   2   1   7        195.45        209.58         4.31 o
   3   1   7        528.07        535.81         5.53 o
   4   1   7        124.58        125.69         1.24 o
   5   1   7         74.79         77.69         0.93 o
   6   1   7        199.20        204.02         3.20 o
  -6   2   7        221.13        233.81         3.09 o
  -5   2   7        100.41         99.05         1.33 o
  -4   2   7        714.19        686.78         6.72 o
  -3   2   7        126.46        121.19         1.18 o
  -2   2   7        896.81        965.40        18.98 o
  -1   2   7        250.52        259.70         4.50 o
   0   2   7          4.09          5.20         0.43 o
   1   2   7        251.14        254.93         4.77 o
   2   2   7        892.26        971.95        18.96 o
   3   2   7        126.43        120.97         1.18 o
   4   2   7        714.67        698.61         6.67 o
   5   2   7        100.53         99.07         1.02 o
   6   2   7        221.06        232.12         2.94 o
  -6   3   7        124.00        127.36         1.81 o
  -5   3   7        150.54        147.66         2.10 o
  -4   3   7        435.72        426.02         4.10 o
  -3   3   7         82.01         84.44         0.84 o
  -2   3   7        954.72       1049.11        18.72 o
  -1   3   7        315.91        326.17         5.99 o
   0   3   7       1691.27       1763.84        31.28 o
   1   3   7        315.22        322.15         5.27 o
   2   3   7        953.26       1012.07        18.76 o
   3   3   7         82.02         85.10         0.90 o
   4   3   7        435.80        427.02         4.20 o
   5   3   7        150.55        148.91         1.53 o
   6   3   7        123.95        125.03         1.61 o
  -6   4   7        239.97        244.67         4.51 o
  -5   4   7         82.96         86.74         1.11 o
  -4   4   7        499.07        457.08         4.53 o
  -3   4   7        275.71        270.28         2.64 o
  -2   4   7        251.84        254.10         3.59 o
  -1   4   7        950.73       1012.71        18.31 o
   0   4   7        656.50        674.62        11.50 o
   1   4   7        949.03       1005.95        16.20 o
   2   4   7        252.07        254.67         2.92 o
   3   4   7        276.39        275.01         2.66 o
   4   4   7        497.84        456.34         4.47 o
   5   4   7         82.77         87.64         1.07 o
   6   4   7        240.23        240.77         3.33 o
  -6   5   7          2.92          2.55         0.24 o
  -5   5   7        468.28        458.15         5.78 o
  -4   5   7        309.20        299.92         3.33 o
  -3   5   7         89.38         86.61         0.94 o
  -2   5   7        136.98        143.76         1.52 o
  -1   5   7        157.02        170.19         3.59 o
   0   5   7         60.94         69.88         1.44 o
   1   5   7        156.32        168.69         3.28 o
   2   5   7        137.03        143.34         1.59 o
   3   5   7         89.48         86.55         0.92 o
   4   5   7        308.84        302.90         3.22 o
   5   5   7        469.17        461.02         5.28 o
   6   5   7          2.86          2.85         0.21 o
  -6   6   7        130.78        136.00         1.92 o
  -5   6   7        126.39        133.47         1.82 o
  -4   6   7        250.63        229.21         2.49 o
  -3   6   7         21.17         24.40         0.39 o
  -2   6   7         44.90         46.88         0.56 o
  -1   6   7        271.41        268.32         2.88 o
   0   6   7        394.53        394.35         7.30 o
   1   6   7        271.54        271.41         3.55 o
   2   6   7         44.79         46.98         0.56 o
   3   6   7         21.36         25.77         0.40 o
   4   6   7        251.22        233.87         2.35 o
   5   6   7        126.45        132.41         1.57 o
   6   6   7        130.33        131.86         1.74 o
  -6   7   7          5.41          3.11         0.24 o
  -5   7   7        112.91        110.78         1.52 o
  -4   7   7         19.77         19.91         0.40 o
  -3   7   7        276.22        263.24         2.67 o
  -2   7   7         92.77         94.86         1.06 o
  -1   7   7        353.56        344.18         3.46 o
   0   7   7        305.74        317.63         3.41 o
   1   7   7        353.72        343.16         3.59 o
   2   7   7         92.42         93.67         1.12 o
   3   7   7        275.62        266.02         3.06 o
   4   7   7         19.75         19.34         0.37 o
   5   7   7        113.06        109.98         1.26 o
   6   7   7          5.51          3.16         0.23 o
  -5   8   7        275.89        274.60         4.54 o
  -4   8   7        156.95        148.89         1.82 o
  -3   8   7         31.90         28.82         0.46 o
  -2   8   7          6.94          7.46         0.25 o
  -1   8   7         54.32         50.64         0.62 o
   0   8   7        251.56        243.34         2.64 o
   1   8   7         54.37         50.19         0.62 o
   2   8   7          6.94          7.69         0.23 o
   3   8   7         32.00         30.70         0.56 o
   4   8   7        156.41        149.17         1.95 o
   5   8   7        274.90        284.33         4.07 o
  -5   9   7          6.10          6.11         0.28 o
  -4   9   7         28.34         27.83         0.51 o
  -3   9   7         15.46          9.83         0.31 o
  -2   9   7        208.80        204.29         2.35 o
  -1   9   7         23.90         24.17         0.37 o
   0   9   7        913.34        898.21         9.82 o
   1   9   7         23.66         23.89         0.52 o
   2   9   7        208.37        203.09         2.29 o
   3   9   7         15.34          9.95         0.30 o
   4   9   7         28.06         29.87         0.51 o
   5   9   7          6.21          6.25         0.24 o
  -5  10   7          1.36          1.25         0.29 o
  -4  10   7         40.05         38.24         0.78 o
  -3  10   7         48.99         48.81         0.74 o
  -2  10   7        172.17        178.21         2.28 o
  -1  10   7         34.48         33.20         0.47 o
   0  10   7         37.61         37.73         0.59 o
   1  10   7         34.09         32.01         0.54 o
   2  10   7        171.30        176.44         2.35 o
   3  10   7         49.56         50.10         0.72 o
   4  10   7         40.11         39.12         0.63 o
   5  10   7          1.35          1.61         0.18 o
  -4  11   7          7.84          5.18         0.28 o
  -3  11   7         70.83         74.78         1.08 o
  -2  11   7        154.39        140.33         1.79 o
  -1  11   7         50.97         56.09         0.75 o
   0  11   7          5.42          5.13         0.28 o
   1  11   7         50.89         56.54         0.86 o
   2  11   7        154.70        139.87         1.81 o
   3  11   7         70.56         75.20         1.04 o
   4  11   7          7.96          5.39         0.23 o
  -3  12   7         48.95         46.36         0.93 o
  -2  12   7         53.84         57.85         0.87 o
  -1  12   7        189.70        191.97         2.29 o
   0  12   7        102.31        101.66         1.33 o
   1  12   7        188.73        195.52         2.62 o
   2  12   7         53.56         57.59         0.85 o
   3  12   7         49.20         47.55         0.77 o
  -3  13   7         44.22         41.80         0.91 o
  -2  13   7        324.77        326.85         5.02 o
  -1  13   7         20.16         19.35         0.50 o
   0  13   7         82.33         88.27         1.23 o
   1  13   7         20.13         19.62         0.39 o
   2  13   7        324.03        324.19         5.03 o
   3  13   7         43.79         40.37         0.77 o
  -1  14   7        264.18        274.59         3.92 o
   0  14   7        818.30        788.51        12.01 o
   1  14   7        263.00        279.39         5.27 o
   0   0   8         12.86         14.50         1.34 o
   1   0   8       1620.36       1643.05        31.11 o
   2   0   8         78.49         89.65         2.30 o
   3   0   8       2142.03       2057.39        21.20 o
   4   0   8         24.52         21.52         0.33 o
   5   0   8         31.79         31.61         0.47 o
   6   0   8        222.09        219.23         2.94 o
  -6   1   8          4.79          6.88         0.31 o
  -5   1   8        288.86        299.47         4.11 o
  -4   1   8         22.28         22.53         0.36 o
  -3   1   8         12.62         11.04         0.25 o
  -2   1   8        693.83        761.69        16.54 o
  -1   1   8        343.67        362.14         6.65 o
   0   1   8        529.31        585.44        10.60 o
   1   1   8        343.45        358.73         6.64 o
   2   1   8        691.73        759.01        16.54 o
   3   1   8         12.40         10.86         0.22 o
   4   1   8         22.34         22.68         0.37 o
   5   1   8        288.32        298.77         2.97 o
   6   1   8          4.81          6.66         0.24 o
  -6   2   8        217.10        222.62         2.95 o
  -5   2   8         49.00         42.88         0.78 o
  -4   2   8        269.78        277.44         2.62 o
  -3   2   8        223.86        223.26         2.03 o
  -2   2   8       1318.47       1456.86        30.99 o
  -1   2   8        731.00        766.21        13.10 o
   0   2   8        181.81        203.05         3.81 o
   1   2   8        731.08        770.10        15.05 o
   2   2   8       1317.98       1406.64        27.75 o
   3   2   8        223.69        220.45         2.09 o
   4   2   8        270.92        279.92         2.66 o
   5   2   8         48.95         42.90         0.56 o
   6   2   8        216.62        223.75         2.82 o
  -6   3   8        112.42        111.23         1.66 o
  -5   3   8         33.86         35.32         0.58 o
  -4   3   8        224.81        239.25         2.41 o
  -3   3   8        131.52        127.66         1.21 o
  -2   3   8        134.27        130.97         1.84 o
  -1   3   8         68.55         69.51         1.54 o
   0   3   8         65.40         65.94         1.36 o
   1   3   8         68.39         67.69         1.37 o
   2   3   8        134.24        131.20         1.90 o
   3   3   8        131.27        126.73         1.33 o
   4   3   8        224.74        240.93         2.39 o
   5   3   8         33.94         35.99         0.49 o
   6   3   8        112.43        107.73         1.50 o
  -6   4   8          2.12          1.91         0.25 o
  -5   4   8        588.84        568.04         6.83 o
  -4   4   8         45.71         45.61         0.61 o
  -3   4   8         15.68         15.80         0.29 o
  -2   4   8        773.88        747.29         9.61 o
  -1   4   8        509.23        540.91         9.94 o
   0   4   8        413.11        441.69         7.60 o
   1   4   8        508.77        534.50         9.26 o
   2   4   8        775.02        729.32        10.79 o
   3   4   8         15.48         16.19         0.30 o
   4   4   8         45.65         45.94         0.56 o
   5   4   8        587.72        581.61         6.93 o
   6   4   8          2.10          2.19         0.21 o
  -6   5   8         17.43         19.77         0.41 o
  -5   5   8         54.85         55.31         0.80 o
  -4   5   8        123.96        125.96         1.70 o
  -3   5   8          0.15          0.01         0.19 o
  -2   5   8         43.17         37.06         0.44 o
  -1   5   8        208.79        198.32         2.44 o
   0   5   8        269.76        277.57         4.86 o
   1   5   8        208.54        202.61         3.12 o
   2   5   8         42.78         36.88         0.50 o
   3   5   8          0.17          0.20         0.21 o
   4   5   8        124.14        128.91         1.49 o
   5   5   8         54.84         55.07         0.73 o
   6   5   8         17.39         19.19         0.35 o
  -6   6   8         81.07         83.00         1.28 o
  -5   6   8        216.82        213.96         2.87 o
  -4   6   8          5.24          7.06         0.30 o
  -3   6   8         80.96         79.39         0.89 o
  -2   6   8        159.33        151.18         1.55 o
  -1   6   8        517.85        524.28         5.53 o
   0   6   8         75.43         72.92         0.93 o
   1   6   8        515.88        526.20         5.36 o
   2   6   8        159.50        150.83         1.63 o
   3   6   8         81.13         79.38         0.93 o
   4   6   8          5.29          7.28         0.24 o
   5   6   8        216.75        214.47         2.48 o
   6   6   8         81.05         80.02         1.29 o
  -5   7   8        111.52        116.36         1.78 o
  -4   7   8        183.99        164.99         1.93 o
  -3   7   8         66.81         66.29         0.85 o
  -2   7   8        133.21        138.33         1.45 o
  -1   7   8        437.90        433.82         4.69 o
   0   7   8        262.20        261.77         2.82 o
   1   7   8        438.46        428.16         4.60 o
   2   7   8        133.21        139.32         1.68 o
   3   7   8         66.66         66.74         0.86 o
   4   7   8        184.72        166.73         2.04 o
   5   7   8        111.24        118.24         1.66 o
  -5   8   8         70.72         74.22         1.21 o
  -4   8   8         93.45         88.25         1.20 o
  -3   8   8        435.24        419.12         5.73 o
  -2   8   8        198.33        199.95         2.32 o
  -1   8   8        102.70        103.45         1.08 o
   0   8   8         23.00         21.29         0.40 o
   1   8   8        102.22        102.04         1.17 o
   2   8   8        199.91        201.75         2.39 o
   3   8   8        436.23        419.56         5.27 o
   4   8   8         94.41         90.70         1.29 o
   5   8   8         70.78         75.02         1.07 o
  -5   9   8         39.68         43.72         0.76 o
  -4   9   8        229.78        241.69         3.27 o
  -3   9   8        204.30        212.76         2.73 o
  -2   9   8        115.22        117.85         1.86 o
  -1   9   8          4.46          4.85         0.26 o
   0   9   8        571.23        551.98         6.16 o
   1   9   8          4.48          4.76         0.27 o
   2   9   8        115.59        118.30         1.46 o
   3   9   8        203.73        215.26         3.33 o
   4   9   8        229.93        245.31         3.13 o
   5   9   8         39.75         43.72         0.66 o
  -4  10   8        230.71        223.09         3.12 o
  -3  10   8        120.88        111.54         1.47 o
  -2  10   8        378.52        387.47         4.79 o
  -1  10   8         44.81         47.69         0.65 o
   0  10   8         49.72         53.56         0.77 o
   1  10   8         44.56         48.03         0.75 o
   2  10   8        377.46        372.08         4.90 o
   3  10   8        120.92        112.29         1.49 o
   4  10   8        230.42        225.11         3.06 o
  -4  11   8         21.21         21.14         0.47 o
  -3  11   8         73.97         80.88         1.15 o
  -2  11   8         39.92         49.74         0.79 o
  -1  11   8         47.47         49.02         0.71 o
   0  11   8        113.45        117.46         1.53 o
   1  11   8         47.19         49.27         0.77 o
   2  11   8         40.02         50.77         0.90 o
   3  11   8         73.52         79.61         1.16 o
   4  11   8         21.27         20.98         0.39 o
  -3  12   8        108.16        101.55         1.41 o
  -2  12   8        264.01        263.71         3.53 o
  -1  12   8        383.71        412.11         5.83 o
   0  12   8         66.34         64.30         0.89 o
   1  12   8        382.89        409.45         5.88 o
   2  12   8        263.27        264.56         4.11 o
   3  12   8        107.40        103.63         1.63 o
  -2  13   8         21.42         24.99         0.49 o
  -1  13   8          6.50          6.88         0.31 o
   0  13   8          2.31          1.73         0.25 o
   1  13   8          6.50          6.90         0.29 o
   2  13   8         21.20         24.51         0.50 o
  -1  14   8         84.61         81.14         1.21 o
   0  14   8        165.09        160.53         3.33 o
   1  14   8         84.60         82.38         1.88 o
   1   0   9       1912.20       1955.72        37.07 o
   2   0   9        245.75        268.91         5.47 o
   3   0   9        119.29        133.20         1.22 o
   4   0   9         71.95         71.80         0.78 o
   5   0   9          2.69          3.12         0.24 o
   6   0   9         13.54         13.50         0.34 o
  -6   1   9         24.38         22.24         0.45 o
  -5   1   9          6.40          7.46         0.29 o
  -4   1   9          3.78          3.45         0.21 o
  -3   1   9         41.16         39.23         0.44 o
  -2   1   9        269.15        290.46         6.53 o
  -1   1   9        349.35        359.92         6.64 o
   0   1   9          2.54          3.88         0.44 o
   1   1   9        350.59        358.62         6.64 o
   2   1   9        269.77        290.45         6.52 o
   3   1   9         41.17         39.26         0.47 o
   4   1   9          3.80          3.41         0.20 o
   5   1   9          6.46          7.16         0.23 o
   6   1   9         24.42         21.92         0.51 o
  -6   2   9        146.55        152.22         2.19 o
  -5   2   9         59.64         63.09         0.88 o
  -4   2   9         36.11         36.88         0.47 o
  -3   2   9         53.47         55.83         0.61 o
  -2   2   9        129.17        132.84         1.81 o
  -1   2   9        743.73        793.64        15.57 o
   0   2   9        269.39        289.96         5.04 o
   1   2   9        742.31        775.65        14.27 o
   2   2   9        129.46        133.95         1.95 o
   3   2   9         53.68         55.66         0.60 o
   4   2   9         36.20         37.63         0.48 o
   5   2   9         59.05         62.81         0.72 o
   6   2   9        147.11        153.16         1.94 o
  -6   3   9        108.94        109.04         1.71 o
  -5   3   9          2.79          3.87         0.28 o
  -4   3   9         26.45         25.63         0.41 o
  -3   3   9         28.64         29.23         0.39 o
  -2   3   9       1123.57       1114.96        16.49 o
  -1   3   9        135.25        144.62         2.66 o
   0   3   9         66.41         80.04         1.60 o
   1   3   9        134.32        143.49         3.31 o
   2   3   9       1124.65       1098.98        16.26 o
   3   3   9         28.77         29.09         0.40 o
   4   3   9         26.52         25.54         0.41 o
   5   3   9          2.86          2.79         0.21 o
   6   3   9        108.91        107.38         1.94 o
  -6   4   9         24.27         28.89         0.61 o
  -5   4   9        102.05        104.58         1.39 o
  -4   4   9        386.43        377.63         3.90 o
  -3   4   9        265.51        255.44         2.52 o
  -2   4   9         99.32        101.13         0.98 o
  -1   4   9         98.11        103.46         1.95 o
   0   4   9        129.33        137.78         2.54 o
   1   4   9         97.59        104.04         1.82 o
   2   4   9         99.77        102.37         1.09 o
   3   4   9        265.13        253.34         2.53 o
   4   4   9        386.95        383.27         3.83 o
   5   4   9        102.29        107.73         1.22 o
   6   4   9         24.37         28.32         0.54 o
  -6   5   9          7.66          8.36         0.30 o
  -5   5   9        265.43        265.09         3.53 o
  -4   5   9         10.31         11.74         0.32 o
  -3   5   9        174.53        178.01         1.86 o
  -2   5   9        168.05        168.98         1.66 o
  -1   5   9       1351.55       1327.80        22.59 o
   0   5   9         77.34         73.59         1.21 o
   1   5   9       1351.16       1334.13        25.61 o
   2   5   9        167.81        169.50         1.89 o
   3   5   9        174.35        179.57         1.88 o
   4   5   9         10.24         12.71         0.32 o
   5   5   9        266.05        264.74         3.05 o
   6   5   9          7.64          8.03         0.23 o
  -6   6   9        132.83        135.90         2.57 o
  -5   6   9         30.76         32.92         0.59 o
  -4   6   9        725.72        673.14        10.20 o
  -3   6   9       1779.76       1640.51        17.47 o
  -2   6   9        246.40        261.36         2.67 o
  -1   6   9        151.94        148.39         1.64 o
   0   6   9         34.01         38.24         0.52 o
   1   6   9        153.08        147.43         1.53 o
   2   6   9        245.95        258.97         2.85 o
   3   6   9       1782.68       1647.81        17.18 o
   4   6   9        725.24        677.85         6.98 o
   5   6   9         30.61         32.64         0.49 o
   6   6   9        132.60        132.12         2.30 o
  -5   7   9         34.50         34.80         0.64 o
  -4   7   9         90.13         86.99         1.24 o
  -3   7   9       1219.96       1122.35        12.29 o
  -2   7   9        112.31        112.75         1.25 o
  -1   7   9        100.01         99.57         1.21 o
   0   7   9        683.27        670.91         7.96 o
   1   7   9        100.31         98.14         1.12 o
   2   7   9        111.52        110.88         1.31 o
   3   7   9       1219.74       1128.88        13.83 o
   4   7   9         90.10         87.56         1.23 o
   5   7   9         34.48         35.36         0.56 o
  -5   8   9        129.05        138.42         2.14 o
  -4   8   9        148.46        135.37         1.85 o
  -3   8   9        130.74        119.95         1.61 o
  -2   8   9         83.74         83.26         1.01 o
  -1   8   9        283.76        276.86         3.16 o
   0   8   9          8.45         10.51         0.28 o
   1   8   9        282.90        275.41         3.11 o
   2   8   9         83.76         83.20         1.02 o
   3   8   9        130.71        123.07         1.53 o
   4   8   9        148.46        135.93         1.89 o
   5   8   9        129.13        139.21         1.92 o
  -5   9   9         17.63         17.45         0.45 o
  -4   9   9        105.83        109.63         1.62 o
  -3   9   9         34.23         27.75         0.53 o
  -2   9   9        829.21        790.79         9.03 o
  -1   9   9        195.50        196.75         2.33 o
   0   9   9          0.04          0.72         0.26 o
   1   9   9        195.94        201.85         2.77 o
   2   9   9        828.36        795.38         9.64 o
   3   9   9         34.02         28.39         0.57 o
   4   9   9        105.49        108.58         1.53 o
   5   9   9         17.97         18.12         0.48 o
  -4  10   9        177.24        174.78         2.37 o
  -3  10   9         35.11         35.20         0.58 o
  -2  10   9         39.71         40.67         0.65 o
  -1  10   9        364.47        370.30         5.82 o
   0  10   9         60.51         61.77         1.05 o
   1  10   9        364.66        374.33         5.10 o
   2  10   9         39.82         41.03         0.76 o
   3  10   9         35.18         34.24         0.56 o
   4  10   9        177.91        177.73         2.58 o
  -4  11   9         80.73         83.23         1.82 o
  -3  11   9         56.45         52.03         0.75 o
  -2  11   9        173.63        193.82         2.63 o
  -1  11   9        383.79        391.85         5.93 o
   0  11   9         23.94         24.56         0.47 o
   1  11   9        383.75        385.46         5.56 o
   2  11   9        173.33        195.68         3.05 o
   3  11   9         57.00         53.19         0.80 o
   4  11   9         80.96         85.31         1.36 o
  -3  12   9         34.08         36.61         0.68 o
  -2  12   9         28.03         32.63         0.61 o
  -1  12   9         97.34        102.13         1.53 o
   0  12   9        169.62        178.38         2.27 o
   1  12   9         97.32        102.11         1.65 o
   2  12   9         27.80         31.44         0.69 o
   3  12   9         34.25         36.03         0.82 o
  -2  13   9         21.72         19.80         0.44 o
  -1  13   9         79.23         79.56         1.19 o
   0  13   9        137.69        150.85         2.36 o
   1  13   9         79.33         77.98         1.74 o
   2  13   9         21.85         19.91         0.40 o
  -1  14   9         11.86         12.65         0.49 o
   0  14   9          3.08          3.62         0.50 o
   1  14   9         11.57         11.71         0.87 o
   0   0  10       3037.60       3403.67        98.13 o
   1   0  10       2849.90       2913.69        55.26 o
   2   0  10        155.80        163.74         1.74 o
   3   0  10        192.73        196.00         1.86 o
   4   0  10        156.79        163.72         1.60 o
   5   0  10         16.53         16.89         0.55 o
   6   0  10         15.18         11.51         0.30 o
  -6   1  10         27.50         27.42         0.53 o
  -5   1  10        248.26        262.79         3.00 o
  -4   1  10         16.79         18.40         0.35 o
  -3   1  10        347.07        369.16         3.33 o
  -2   1  10        239.05        236.72         2.34 o
  -1   1  10       1155.23       1295.20        23.55 o
   0   1  10         53.42         51.71         1.15 o
   1   1  10       1154.40       1272.64        23.57 o
   2   1  10        238.54        238.61         2.70 o
   3   1  10        346.55        368.08         3.54 o
   4   1  10         16.56         18.21         0.33 o
   5   1  10        249.13        264.83         2.78 o
   6   1  10         27.72         27.62         0.48 o
  -6   2  10         39.53         38.80         0.75 o
  -5   2  10         31.50         31.92         0.55 o
  -4   2  10         34.20         36.32         0.47 o
  -3   2  10         73.69         75.17         0.78 o
  -2   2  10         64.90         62.50         0.64 o
  -1   2  10       1471.68       1607.08        29.87 o
   0   2  10        498.79        607.26        10.37 o
   1   2  10       1476.04       1598.90        34.44 o
   2   2  10         64.44         62.85         0.78 o
   3   2  10         74.17         74.42         0.78 o
   4   2  10         33.97         36.15         0.49 o
   5   2  10         31.59         32.09         0.48 o
   6   2  10         39.27         38.49         0.58 o
  -6   3  10        102.50         97.53         1.51 o
  -5   3  10         53.05         47.57         0.75 o
  -4   3  10         88.63         96.41         1.05 o
  -3   3  10        249.17        249.98         2.33 o
  -2   3  10        651.20        679.10         6.06 o
  -1   3  10        295.00        313.27         4.67 o
   0   3  10       2119.50       2274.56        42.65 o
   1   3  10        295.41        314.64         5.96 o
   2   3  10        651.52        674.43         9.82 o
   3   3  10        249.98        253.46         2.59 o
   4   3  10         89.06         98.69         1.08 o
   5   3  10         53.34         47.74         0.60 o
   6   3  10        102.58         95.58         1.25 o
  -6   4  10         10.90         11.52         0.45 o
  -5   4  10         19.16         15.47         0.40 o
  -4   4  10          3.19          3.04         0.25 o
  -3   4  10        426.50        424.66         4.01 o
  -2   4  10       1013.06        949.57        13.10 o
  -1   4  10        168.09        183.99         1.95 o
   0   4  10        980.39       1049.84        16.49 o
   1   4  10        168.49        186.26         2.58 o
   2   4  10       1014.01        957.84        11.60 o
   3   4  10        426.23        425.54         4.32 o
   4   4  10          3.10          3.31         0.22 o
   5   4  10         18.95         16.43         0.36 o
   6   4  10         10.96         10.19         0.27 o
  -6   5  10         30.09         30.18         0.57 o
  -5   5  10         23.14         20.99         0.49 o
  -4   5  10        142.12        146.53         2.56 o
  -3   5  10         45.19         47.17         0.68 o
  -2   5  10        272.40        242.17         2.33 o
  -1   5  10        117.25        134.21         1.36 o
   0   5  10       1004.27        973.66        18.35 o
   1   5  10        117.41        134.24         1.47 o
   2   5  10        271.89        237.46         2.53 o
   3   5  10         44.55         47.10         0.59 o
   4   5  10        141.74        148.93         1.55 o
   5   5  10         22.98         20.60         0.38 o
   6   5  10         30.06         29.91         0.48 o
  -5   6  10         14.50         16.42         0.43 o
  -4   6  10         42.92         43.00         0.72 o
  -3   6  10        234.61        225.70         2.37 o
  -2   6  10        212.89        203.28         2.10 o
  -1   6  10         29.18         31.99         0.48 o
   0   6  10        625.97        638.22         6.79 o
   1   6  10         28.55         30.00         0.45 o
   2   6  10        213.07        202.10         2.24 o
   3   6  10        233.96        224.54         2.34 o
   4   6  10         42.77         42.40         0.55 o
   5   6  10         14.50         16.15         0.34 o
  -5   7  10         51.54         54.02         0.90 o
  -4   7  10         36.16         34.43         0.64 o
  -3   7  10        271.24        257.74         3.16 o
  -2   7  10         70.22         70.83         0.84 o
  -1   7  10         14.74         12.63         0.38 o
   0   7  10        327.58        329.80         3.70 o
   1   7  10         14.66         12.68         0.33 o
   2   7  10         70.26         71.28         0.95 o
   3   7  10        270.79        261.34         3.15 o
   4   7  10         35.99         34.03         0.58 o
   5   7  10         51.41         53.70         0.78 o
  -5   8  10         30.25         28.52         0.77 o
  -4   8  10        160.04        152.41         2.09 o
  -3   8  10         32.33         34.43         0.66 o
  -2   8  10       1023.91        951.28        10.54 o
  -1   8  10        303.07        305.84         3.39 o
   0   8  10        195.88        195.85         2.23 o
   1   8  10        303.59        302.82         3.65 o
   2   8  10       1023.84        967.13        10.86 o
   3   8  10         32.40         34.73         0.95 o
   4   8  10        161.27        155.89         2.13 o
   5   8  10         30.21         28.11         0.51 o
  -5   9  10         49.16         55.34         1.12 o
  -4   9  10        202.75        217.48         3.11 o
  -3   9  10        343.01        330.09         4.15 o
  -2   9  10         29.65         29.04         0.59 o
  -1   9  10         87.90         90.53         1.18 o
   0   9  10         58.53         68.86         0.87 o
   1   9  10         88.10         91.59         1.35 o
   2   9  10         29.91         29.28         0.87 o
   3   9  10        343.43        325.74         4.85 o
   4   9  10        202.77        215.96         2.96 o
   5   9  10         49.21         57.16         0.93 o
  -4  10  10         84.89         81.34         1.15 o
  -3  10  10        102.91        104.33         1.39 o
  -2  10  10        169.21        170.26         2.29 o
  -1  10  10        139.77        139.72         1.87 o
   0  10  10         27.08         25.34         0.48 o
   1  10  10        140.41        138.92         2.33 o
   2  10  10        169.01        165.62         2.30 o
   3  10  10        103.31        106.04         1.59 o
   4  10  10         84.85         82.04         1.16 o
  -4  11  10          8.05          7.82         0.32 o
  -3  11  10         87.30         92.76         1.30 o
  -2  11  10         54.22         54.98         0.90 o
  -1  11  10         78.91         81.28         1.23 o
   0  11  10        263.50        263.71         3.33 o
   1  11  10         78.93         81.15         1.34 o
   2  11  10         53.86         54.70         0.95 o
   3  11  10         86.87         91.65         1.51 o
   4  11  10          8.03          7.75         0.35 o
  -3  12  10        113.88        111.93         1.75 o
  -2  12  10         44.57         49.88         0.82 o
  -1  12  10        256.40        269.92         3.86 o
   0  12  10         79.85         84.41         1.18 o
   1  12  10        256.23        270.47         4.53 o
   2  12  10         44.94         49.15         0.98 o
   3  12  10        114.05        112.27         2.47 o
  -2  13  10         43.30         38.22         0.64 o
  -1  13  10         97.06         96.80         1.42 o
   0  13  10        737.07        748.00        14.25 o
   1  13  10         96.67         94.11         1.52 o
   2  13  10         43.47         38.78         0.96 o
   1   0  11         38.61         41.96         1.16 o
   2   0  11         93.67        108.53         1.06 o
   3   0  11         30.67         27.21         0.40 o
   4   0  11         11.00         12.76         0.26 o
   5   0  11        145.71        157.53         1.91 o
   6   0  11        144.29        139.89         1.86 o
  -6   1  11        169.35        175.58         2.32 o
  -5   1  11         59.94         73.98         0.95 o
  -4   1  11         39.09         40.43         0.57 o
  -3   1  11        244.62        236.34         2.15 o
  -2   1  11        172.51        189.83         1.75 o
  -1   1  11       1444.89       1521.64        27.81 o
   0   1  11        934.04       1058.75        20.79 o
   1   1  11       1444.45       1549.83        31.01 o
   2   1  11        172.91        191.35         1.87 o
   3   1  11        244.13        233.52         2.22 o
   4   1  11         38.94         40.79         0.51 o
   5   1  11         60.13         71.85         0.84 o
   6   1  11        168.93        175.76         3.21 o
  -6   2  11        103.60        109.29         1.47 o
  -5   2  11        171.40        170.84         2.27 o
  -4   2  11        312.27        325.71         3.21 o
  -3   2  11          9.15          7.88         0.24 o
  -2   2  11         59.37         60.21         0.61 o
  -1   2  11        259.39        269.02         3.72 o
   0   2  11         73.21         77.59         2.30 o
   1   2  11        257.85        272.49         3.52 o
   2   2  11         58.93         60.76         0.65 o
   3   2  11          8.99          7.55         0.22 o
   4   2  11        311.29        327.01         3.08 o
   5   2  11        172.02        170.02         1.82 o
   6   2  11        104.23        109.90         1.48 o
  -6   3  11         22.02         22.12         0.47 o
  -5   3  11         23.77         26.92         0.53 o
  -4   3  11        189.71        185.53         1.92 o
  -3   3  11         63.39         62.36         0.67 o
  -2   3  11       1046.75        985.72        12.06 o
  -1   3  11        192.42        216.98         2.23 o
   0   3  11        712.70        717.40        18.43 o
   1   3  11        192.58        217.06         2.75 o
   2   3  11       1043.99        983.22        12.73 o
   3   3  11         63.65         61.37         0.73 o
   4   3  11        190.21        188.47         1.95 o
   5   3  11         24.01         27.20         0.43 o
   6   3  11         22.02         21.51         0.71 o
  -6   4  11         19.27         21.68         0.49 o
  -5   4  11         41.74         43.90         0.70 o
  -4   4  11        110.84        107.66         1.16 o
  -3   4  11        469.71        459.87         4.20 o
  -2   4  11        172.06        189.40         1.79 o
  -1   4  11         31.08         31.71         0.40 o
   0   4  11        107.02        110.52         1.26 o
   1   4  11         30.88         31.87         0.46 o
   2   4  11        172.55        186.71         1.99 o
   3   4  11        469.12        456.26         4.66 o
   4   4  11        111.71        110.42         1.21 o
   5   4  11         41.70         44.91         0.61 o
   6   4  11         18.97         21.01         0.43 o
  -6   5  11         15.99         16.78         0.48 o
  -5   5  11         19.03         18.04         0.43 o
  -4   5  11         20.88         23.22         0.58 o
  -3   5  11         75.41         83.48         0.90 o
  -2   5  11        334.43        322.76         3.16 o
  -1   5  11        145.60        146.64         1.35 o
   0   5  11         65.34         63.43         0.74 o
   1   5  11        145.10        144.93         1.53 o
   2   5  11        334.77        321.41         3.50 o
   3   5  11         75.69         83.16         0.92 o
   4   5  11         21.02         23.36         0.42 o
   5   5  11         19.08         18.16         0.36 o
   6   5  11         16.23         16.06         0.45 o
  -5   6  11          3.55          3.36         0.26 o
  -4   6  11         33.15         32.47         0.74 o
  -3   6  11         92.70         93.41         1.06 o
  -2   6  11        294.17        283.47         3.02 o
  -1   6  11        212.97        220.86         2.51 o
   0   6  11          0.10          0.49         0.19 o
   1   6  11        213.04        219.83         2.50 o
   2   6  11        293.78        283.05         3.34 o
   3   6  11         93.32         93.63         1.08 o
   4   6  11         33.20         31.39         0.50 o
   5   6  11          3.55          3.38         0.24 o
  -5   7  11          3.63          3.26         0.23 o
  -4   7  11         19.24         16.02         0.40 o
  -3   7  11         81.40         79.94         1.20 o
  -2   7  11        291.58        289.26         3.16 o
  -1   7  11         60.77         65.85         0.85 o
   0   7  11          5.44          4.33         0.31 o
   1   7  11         60.84         64.88         0.85 o
   2   7  11        292.64        289.60         3.40 o
   3   7  11         80.93         80.91         1.29 o
   4   7  11         19.21         15.52         0.36 o
   5   7  11          3.62          3.41         0.24 o
  -5   8  11          9.71          8.34         0.34 o
  -4   8  11          5.66          6.38         0.29 o
  -3   8  11        151.35        146.50         1.80 o
  -2   8  11         19.68         17.29         0.59 o
  -1   8  11        649.27        604.43         6.85 o
   0   8  11          1.28          1.93         0.28 o
   1   8  11        648.80        593.96         7.13 o
   2   8  11         19.58         17.39         0.43 o
   3   8  11        150.91        147.83         2.04 o
   4   8  11          5.61          6.03         0.27 o
   5   8  11          9.52          9.18         0.47 o
  -4   9  11         50.95         52.86         0.89 o
  -3   9  11         30.66         27.94         0.52 o
  -2   9  11          5.33          5.32         0.28 o
  -1   9  11        160.19        157.65         1.90 o
   0   9  11          8.34          7.20         0.32 o
   1   9  11        160.72        158.69         2.09 o
   2   9  11          5.32          5.38         0.26 o
   3   9  11         30.63         28.43         0.54 o
   4   9  11         50.92         54.38         1.04 o
  -4  10  11        122.71        131.87         2.50 o
  -3  10  11        205.40        202.33         2.74 o
  -2  10  11        660.64        646.55         8.66 o
  -1  10  11         13.55         15.06         0.45 o
   0  10  11        856.76        837.22        12.30 o
   1  10  11         13.89         15.38         0.45 o
   2  10  11        659.40        643.55         9.27 o
   3  10  11        206.14        201.71         2.96 o
   4  10  11        123.14        133.68         1.95 o
  -3  11  11        229.30        237.81         3.16 o
  -2  11  11         53.25         53.64         0.88 o
  -1  11  11        252.03        264.61         3.56 o
   0  11  11         60.28         63.22         1.03 o
   1  11  11        251.68        261.83         4.10 o
   2  11  11         53.33         53.69         1.07 o
   3  11  11        229.92        233.89         4.40 o
  -3  12  11         52.47         48.34         1.07 o
  -2  12  11          0.53          1.01         0.25 o
  -1  12  11         76.88         80.30         1.22 o
   0  12  11          4.22          3.22         0.32 o
   1  12  11         76.87         79.46         1.30 o
   2  12  11          0.50          1.23         0.22 o
   3  12  11         52.65         53.38         2.14 o
  -2  13  11         92.97         95.26         2.21 o
  -1  13  11         50.36         48.93         1.22 o
   0  13  11        272.01        266.23         5.09 o
   1  13  11         50.41         49.04         1.19 o
   2  13  11         93.29         99.00         3.98 o
   0   0  12        843.19        870.49        23.27 o
   1   0  12          0.08         -0.18         0.18 o
   2   0  12        272.72        302.55         2.84 o
   3   0  12        253.01        256.38         2.41 o
   4   0  12        116.70        126.49         1.22 o
   5   0  12          0.00          0.76         0.24 o
   6   0  12          1.33          0.71         0.22 o
  -6   1  12         68.60         76.70         1.05 o
  -5   1  12        110.87        109.66         1.35 o
  -4   1  12        257.49        258.21         2.58 o
  -3   1  12         51.10         52.84         0.58 o
  -2   1  12        167.75        175.66         1.62 o
  -1   1  12        177.40        198.70         1.99 o
   0   1  12        228.23        237.31         2.99 o
   1   1  12        177.39        201.02         2.07 o
   2   1  12        167.36        174.87         1.72 o
   3   1  12         51.57         53.24         0.64 o
   4   1  12        257.81        263.17         2.56 o
   5   1  12        110.69        108.74         1.24 o
   6   1  12         68.76         75.95         1.38 o
  -6   2  12         16.47         16.36         0.37 o
  -5   2  12         82.98         94.40         1.32 o
  -4   2  12         40.50         37.91         0.64 o
  -3   2  12         98.70         99.95         1.01 o
  -2   2  12        267.05        259.94         2.36 o
  -1   2  12        191.70        203.36         1.87 o
   0   2  12          9.57         11.70         0.26 o
   1   2  12        192.70        203.14         2.07 o
   2   2  12        266.24        258.08         2.44 o
   3   2  12         98.59        100.33         1.03 o
   4   2  12         40.64         38.15         0.55 o
   5   2  12         82.77         95.40         1.09 o
   6   2  12         16.41         16.37         0.53 o
  -6   3  12         80.63         88.78         1.49 o
  -5   3  12        519.16        514.54         6.50 o
  -4   3  12        116.09        114.69         1.36 o
  -3   3  12        406.53        410.69         3.74 o
  -2   3  12        132.41        140.12         1.29 o
  -1   3  12          4.74          3.36         0.17 o
   0   3  12          2.06          3.23         0.19 o
   1   3  12          4.86          3.70         0.17 o
   2   3  12        132.31        140.33         1.50 o
   3   3  12        406.07        404.65         3.99 o
   4   3  12        116.42        116.77         1.83 o
   5   3  12        519.35        532.33         5.74 o
   6   3  12         80.82         87.04         1.29 o
  -6   4  12         73.30         75.37         1.41 o
  -5   4  12         37.36         37.12         0.72 o
  -4   4  12         78.27         78.10         1.08 o
  -3   4  12        653.95        653.22         6.16 o
  -2   4  12        242.29        236.11         2.17 o
  -1   4  12         35.78         37.00         0.45 o
   0   4  12         24.80         29.42         0.52 o
   1   4  12         35.77         37.42         0.52 o
   2   4  12        241.80        236.57         2.62 o
   3   4  12        652.32        641.84         7.11 o
   4   4  12         77.86         79.25         0.98 o
   5   4  12         37.32         37.30         0.54 o
   6   4  12         73.20         73.04         1.25 o
  -5   5  12         43.98         43.15         0.69 o
  -4   5  12        183.33        172.48         2.21 o
  -3   5  12         65.15         74.21         0.85 o
  -2   5  12        469.01        453.19         4.42 o
  -1   5  12         75.61         82.56         0.88 o
   0   5  12        213.22        205.76         2.24 o
   1   5  12         75.67         80.86         0.91 o
   2   5  12        469.89        453.62         4.90 o
   3   5  12         65.70         76.67         0.92 o
   4   5  12        183.38        173.32         2.02 o
   5   5  12         43.84         43.90         0.62 o
  -5   6  12         37.76         38.94         0.75 o
  -4   6  12         23.95         20.87         0.46 o
  -3   6  12        224.09        208.32         2.20 o
  -2   6  12        355.29        349.87         3.78 o
  -1   6  12         37.72         35.76         0.54 o
   0   6  12        318.10        327.43         3.65 o
   1   6  12         37.38         35.56         0.53 o
   2   6  12        356.12        349.45         4.44 o
   3   6  12        224.68        209.88         2.36 o
   4   6  12         23.62         20.47         0.40 o
   5   6  12         38.07         39.38         0.56 o
  -5   7  12        103.96        109.70         1.62 o
  -4   7  12          1.99          3.35         0.28 o
  -3   7  12        287.49        279.91         3.13 o
  -2   7  12        199.03        189.15         2.15 o
  -1   7  12        384.25        377.38         4.08 o
   0   7  12          0.12          0.15         0.25 o
   1   7  12        383.87        376.64         4.79 o
   2   7  12        199.11        190.19         2.45 o
   3   7  12        287.58        280.59         4.40 o
   4   7  12          1.95          3.13         0.25 o
   5   7  12        104.26        114.64         1.54 o
  -5   8  12          6.22          6.11         0.39 o
  -4   8  12        103.08        108.42         1.52 o
  -3   8  12         43.00         43.73         0.68 o
  -2   8  12        360.79        360.16         5.41 o
  -1   8  12          1.90          2.70         0.27 o
   0   8  12         89.93         87.31         1.30 o
   1   8  12          1.85          2.76         0.31 o
   2   8  12        362.27        352.50         4.74 o
   3   8  12         42.94         42.46         0.76 o
   4   8  12        103.75        113.28         1.55 o
   5   8  12          6.23          5.79         0.24 o
  -4   9  12         42.57         45.67         0.83 o
  -3   9  12         44.68         48.00         0.77 o
  -2   9  12         46.15         47.44         0.72 o
  -1   9  12         57.70         56.19         0.80 o
   0   9  12        130.54        126.97         2.10 o
   1   9  12         57.83         55.44         0.95 o
   2   9  12         46.65         47.04         0.75 o
   3   9  12         44.60         47.65         0.80 o
   4   9  12         42.56         45.73         0.70 o
  -4  10  12         52.42         53.43         0.90 o
  -3  10  12         56.16         61.58         0.92 o
  -2  10  12        106.11        106.61         1.49 o
  -1  10  12        159.71        159.37         2.20 o
   0  10  12        358.85        365.45         5.62 o
   1  10  12        160.48        160.80         2.77 o
   2  10  12        106.73        106.01         1.70 o
   3  10  12         56.26         61.81         1.05 o
   4  10  12         52.88         53.71         0.83 o
  -3  11  12          4.97          5.32         0.25 o
  -2  11  12        173.88        175.00         2.48 o
  -1  11  12        161.96        171.98         2.54 o
   0  11  12         48.65         42.88         0.94 o
   1  11  12        162.24        170.29         2.94 o
   2  11  12        173.80        168.35         2.70 o
   3  11  12          4.85          5.04         0.33 o
  -2  12  12         80.10         76.79         1.15 o
  -1  12  12        269.64        274.98         4.32 o
   0  12  12          2.85          3.55         0.34 o
   1  12  12        270.05        278.82         5.40 o
   2  12  12         79.63         74.30         2.38 o
  -1  13  12         79.46         77.81         1.40 o
   0  13  12        152.35        170.59         6.21 o
   1  13  12         79.79         78.13         1.82 o
   1   0  13        171.96        143.47         1.44 o
   2   0  13        250.50        280.97         2.73 o
   3   0  13        134.49        132.48         1.29 o
   4   0  13         16.33         15.17         0.36 o
   5   0  13        273.30        298.20         3.54 o
   6   0  13        240.94        243.39         3.24 o
  -6   1  13         76.98         77.74         1.13 o
  -5   1  13        231.50        244.60         2.94 o
  -4   1  13       1241.99       1178.57        11.93 o
  -3   1  13        270.31        271.25         2.56 o
  -2   1  13         44.77         51.06         0.55 o
  -1   1  13         67.60         62.78         0.67 o
   0   1  13         20.75         18.15         0.32 o
   1   1  13         67.34         63.40         0.70 o
   2   1  13         44.70         50.43         0.59 o
   3   1  13        269.84        274.81         2.50 o
   4   1  13       1242.25       1190.13        11.65 o
   5   1  13        231.18        249.64         2.82 o
   6   1  13         76.76         76.63         1.13 o
  -6   2  13        130.45        130.92         1.99 o
  -5   2  13         67.26         57.48         0.96 o
  -4   2  13         12.46         10.92         0.26 o
  -3   2  13         46.30         44.62         0.54 o
  -2   2  13        179.28        174.25         1.60 o
  -1   2  13        561.13        585.46         5.39 o
   0   2  13          6.28          8.72         0.21 o
   1   2  13        560.97        581.58         7.57 o
   2   2  13        178.14        169.69         1.63 o
   3   2  13         46.14         44.69         0.56 o
   4   2  13         12.28         10.91         0.30 o
   5   2  13         67.48         59.74         0.76 o
   6   2  13        130.30        129.47         1.99 o
  -6   3  13          6.50          9.08         0.31 o
  -5   3  13        171.12        167.74         2.14 o
  -4   3  13         12.49         10.69         0.26 o
  -3   3  13        894.48        875.73         8.14 o
  -2   3  13        110.73        114.11         1.08 o
  -1   3  13          2.96          3.22         0.18 o
   0   3  13          0.13          0.26         0.17 o
   1   3  13          2.99          3.36         0.18 o
   2   3  13        111.02        116.47         1.26 o
   3   3  13        895.90        868.95         8.95 o
   4   3  13         12.52         10.79         0.28 o
   5   3  13        170.56        169.72         1.88 o
   6   3  13          6.50          9.21         0.31 o
  -5   4  13          3.63          4.27         0.25 o
  -4   4  13        463.24        441.59         5.10 o
  -3   4  13        140.59        134.73         1.33 o
  -2   4  13        236.18        234.91         2.16 o
  -1   4  13         64.82         62.15         0.67 o
   0   4  13        258.93        283.25         2.77 o
   1   4  13         64.63         61.03         0.73 o
   2   4  13        235.74        236.50         2.52 o
   3   4  13        140.44        133.80         1.46 o
   4   4  13        464.44        453.34         5.34 o
   5   4  13          3.62          4.68         0.23 o
  -5   5  13          6.47          7.62         0.31 o
  -4   5  13        129.09        144.37         1.76 o
  -3   5  13         74.07         62.34         0.81 o
  -2   5  13        204.66        196.71         1.90 o
  -1   5  13         48.12         47.60         0.58 o
   0   5  13        198.21        183.87         1.90 o
   1   5  13         47.73         46.28         0.59 o
   2   5  13        204.59        196.72         2.17 o
   3   5  13         73.94         62.62         0.79 o
   4   5  13        128.70        144.50         1.78 o
   5   5  13          6.40          8.15         0.25 o
  -5   6  13         86.98         82.98         1.30 o
  -4   6  13         91.78         95.55         1.25 o
  -3   6  13        566.04        531.27         8.33 o
  -2   6  13        116.13        112.47         1.31 o
  -1   6  13         35.85         34.27         0.52 o
   0   6  13        241.02        228.78         2.59 o
   1   6  13         35.54         33.17         0.56 o
   2   6  13        115.56        110.77         1.46 o
   3   6  13        567.21        533.53         5.87 o
   4   6  13         91.87         93.64         1.14 o
   5   6  13         87.52         86.50         1.42 o
  -5   7  13          2.46          2.49         0.28 o
  -4   7  13         44.22         45.95         0.81 o
  -3   7  13        377.96        378.18         4.56 o
  -2   7  13         55.64         50.95         0.70 o
  -1   7  13        288.48        281.71         3.39 o
   0   7  13         88.13         91.41         1.27 o
   1   7  13        288.77        276.71         4.42 o
   2   7  13         55.46         51.94         0.81 o
   3   7  13        379.28        386.40         5.17 o
   4   7  13         44.11         45.79         0.71 o
   5   7  13          2.47          2.96         0.22 o
  -4   8  13         44.12         44.39         0.76 o
  -3   8  13        214.31        217.43         2.92 o
  -2   8  13         96.16         93.20         1.20 o
  -1   8  13        219.52        221.11         2.88 o
   0   8  13        117.27        110.93         1.77 o
   1   8  13        220.11        223.11         3.91 o
   2   8  13         95.96         93.59         1.43 o
   3   8  13        214.55        217.35         3.17 o
   4   8  13         44.48         45.78         0.70 o
  -4   9  13         34.96         29.46         0.60 o
  -3   9  13         72.28         77.90         1.13 o
  -2   9  13        227.68        236.21         2.99 o
  -1   9  13         47.20         52.13         0.86 o
   0   9  13        108.02        107.60         1.78 o
   1   9  13         47.62         54.84         1.65 o
   2   9  13        228.42        229.48         4.54 o
   3   9  13         72.19         78.26         1.20 o
   4   9  13         35.01         29.97         0.49 o
  -3  10  13         21.43         20.62         0.45 o
  -2  10  13         61.20         57.70         0.88 o
  -1  10  13        352.72        363.90         5.36 o
   0  10  13         46.30         41.21         0.91 o
   1  10  13        354.44        375.72         8.32 o
   2  10  13         61.06         56.59         0.97 o
   3  10  13         21.53         20.36         0.47 o
  -3  11  13         20.13         16.39         0.39 o
  -2  11  13         89.58         92.48         1.36 o
  -1  11  13          7.49          8.02         0.33 o
   0  11  13         35.93         40.37         0.86 o
   1  11  13          7.44          7.79         0.47 o
   2  11  13         89.74         87.43         1.77 o
   3  11  13         20.04         16.80         1.60 o
  -2  12  13         61.37         61.81         1.17 o
  -1  12  13         82.42         80.15         1.55 o
   0  12  13          6.29          4.41         0.49 o
   1  12  13         82.67         81.09         2.28 o
   2  12  13         61.98         68.07         2.69 o
   0  13  13         73.61         72.05         2.04 o
   0   0  14         53.23         36.12         0.67 o
   1   0  14        171.89        173.00         1.67 o
   2   0  14        557.60        556.18         5.40 o
   3   0  14         19.99         23.51         0.39 o
   4   0  14         29.03         36.63         0.49 o
   5   0  14        216.40        215.39         2.57 o
   6   0  14        118.24        114.31         2.15 o
  -6   1  14         56.06         51.21         0.83 o
  -5   1  14        114.64        120.42         1.49 o
  -4   1  14        316.95        335.49         3.56 o
  -3   1  14        251.65        252.05         2.38 o
  -2   1  14         78.00         80.27         0.85 o
  -1   1  14         14.14         11.56         0.24 o
   0   1  14          2.96          1.85         0.18 o
   1   1  14         14.10         11.51         0.24 o
   2   1  14         77.65         80.37         0.90 o
   3   1  14        252.32        254.68         2.32 o
   4   1  14        317.78        336.44         3.65 o
   5   1  14        115.33        124.02         1.43 o
   6   1  14         56.44         52.08         1.25 o
  -5   2  14         13.52         11.39         0.35 o
  -4   2  14        229.26        239.05         2.65 o
  -3   2  14        707.80        691.83         6.64 o
  -2   2  14         82.41         78.22         0.83 o
  -1   2  14         89.59         91.92         0.94 o
   0   2  14          0.00          0.22         0.17 o
   1   2  14         89.10         91.53         1.02 o
   2   2  14         82.05         77.90         0.88 o
   3   2  14        707.22        688.87         6.78 o
   4   2  14        228.76        240.54         2.63 o
   5   2  14         13.66         11.69         0.29 o
  -5   3  14        173.85        165.11         2.20 o
  -4   3  14         52.80         63.82         0.84 o
  -3   3  14        157.70        151.89         1.48 o
  -2   3  14         90.48         92.31         0.96 o
  -1   3  14         26.19         30.24         0.40 o
   0   3  14        160.34        161.01         1.62 o
   1   3  14         26.30         30.21         0.44 o
   2   3  14         90.73         91.95         1.09 o
   3   3  14        157.40        146.79         1.57 o
   4   3  14         52.98         65.80         0.83 o
   5   3  14        174.88        169.00         1.94 o
  -5   4  14         73.64         75.16         1.01 o
  -4   4  14        391.56        386.45         4.44 o
  -3   4  14        194.15        191.50         2.11 o
  -2   4  14        820.58        782.62         7.37 o
  -1   4  14         68.56         63.25         0.69 o
   0   4  14        154.36        150.45         1.52 o
   1   4  14         67.77         62.50         0.79 o
   2   4  14        820.34        784.68         8.36 o
   3   4  14        194.57        191.42         2.03 o
   4   4  14        392.43        390.30         4.65 o
   5   4  14         73.39         77.91         0.94 o
  -5   5  14         19.32         19.24         0.48 o
  -4   5  14        171.06        162.21         1.91 o
  -3   5  14        139.05        139.33         2.20 o
  -2   5  14        420.65        418.06         4.04 o
  -1   5  14        188.16        190.44         1.96 o
   0   5  14         38.70         41.50         0.58 o
   1   5  14        188.19        188.53         2.16 o
   2   5  14        421.75        423.03         4.66 o
   3   5  14        138.33        138.71         2.08 o
   4   5  14        171.29        164.17         1.99 o
   5   5  14         19.29         19.14         0.36 o
  -5   6  14         20.91         20.83         0.46 o
  -4   6  14         56.91         63.09         0.95 o
  -3   6  14        103.20        102.87         1.37 o
  -2   6  14        150.48        157.80         1.98 o
  -1   6  14        272.75        272.93         3.24 o
   0   6  14         35.45         35.97         0.57 o
   1   6  14        271.41        261.52         3.04 o
   2   6  14        151.34        157.68         2.07 o
   3   6  14        103.66        102.28         1.30 o
   4   6  14         57.17         63.46         0.87 o
   5   6  14         21.18         21.53         0.40 o
  -5   7  14        174.73        170.75         4.58 o
  -4   7  14         93.49         92.37         1.29 o
  -3   7  14         59.24         54.10         0.80 o
  -2   7  14         88.45         86.58         1.33 o
  -1   7  14        340.44        333.47         4.01 o
   0   7  14        290.13        292.20         3.62 o
   1   7  14        340.95        331.93         5.63 o
   2   7  14         88.65         85.14         1.31 o
   3   7  14         59.39         54.58         0.84 o
   4   7  14         93.25         92.04         1.23 o
   5   7  14        174.02        166.90         2.66 o
  -4   8  14         53.80         52.52         0.84 o
  -3   8  14          1.26          1.27         0.28 o
  -2   8  14         55.64         50.13         0.77 o
  -1   8  14        237.90        234.02         3.38 o
   0   8  14          7.72         10.07         0.37 o
   1   8  14        237.11        238.75         4.14 o
   2   8  14         55.95         48.44         0.89 o
   3   8  14          1.23          1.71         0.27 o
   4   8  14         54.29         52.43         0.78 o
  -4   9  14         84.01         89.79         1.66 o
  -3   9  14        132.15        135.09         1.99 o
  -2   9  14         28.90         29.84         0.59 o
  -1   9  14        103.98         98.57         1.44 o
   0   9  14         97.90         96.47         1.98 o
   1   9  14        104.30        101.48         2.47 o
   2   9  14         29.32         30.38         0.70 o
   3   9  14        132.34        135.93         2.16 o
   4   9  14         83.73         85.54         1.21 o
  -3  10  14         14.73         13.38         0.36 o
  -2  10  14        112.83        114.93         1.71 o
  -1  10  14        139.96        138.43         2.10 o
   0  10  14        207.90        200.63         5.25 o
   1  10  14        139.93        142.46         3.23 o
   2  10  14        113.39        109.92         3.48 o
   3  10  14         14.96         12.83         0.37 o
  -3  11  14         30.11         32.28         0.89 o
  -2  11  14         34.40         35.72         0.71 o
  -1  11  14         76.27         76.41         1.20 o
   0  11  14         30.78         27.07         0.90 o
   1  11  14         76.56         78.18         2.21 o
   2  11  14         34.67         40.69         1.71 o
   3  11  14         29.90         31.79         2.59 o
  -1  12  14         80.07         74.80         2.12 o
   0  12  14         15.34         16.71         0.58 o
   1  12  14         80.02         75.23         1.76 o
   1   0  15         23.30         21.84         0.36 o
   2   0  15        583.38        587.89         5.86 o
   3   0  15          0.41         -0.21         0.21 o
   4   0  15         79.56         80.41         0.91 o
   5   0  15         11.08         15.51         0.35 o
  -5   1  15         99.19        101.30         1.25 o
  -4   1  15        148.84        156.89         1.72 o
  -3   1  15        452.44        426.82         4.06 o
  -2   1  15        108.26        108.74         1.15 o
  -1   1  15        334.24        333.15         3.22 o
   0   1  15        156.62        150.16         1.58 o
   1   1  15        335.09        335.46         3.32 o
   2   1  15        108.49        107.39         1.21 o
   3   1  15        452.14        425.41         3.90 o
   4   1  15        149.12        161.57         1.77 o
   5   1  15         98.92        101.33         1.15 o
  -5   2  15         10.22         10.52         0.45 o
  -4   2  15          1.55          1.51         0.22 o
  -3   2  15          9.78         11.66         0.27 o
  -2   2  15        213.90        220.70         2.16 o
  -1   2  15        341.16        336.52         3.18 o
   0   2  15         30.12         27.83         0.42 o
   1   2  15        341.42        339.62         3.47 o
   2   2  15        214.22        221.20         2.49 o
   3   2  15          9.52         10.94         0.26 o
   4   2  15          1.55          1.02         0.23 o
   5   2  15         10.29         11.13         0.26 o
  -5   3  15         10.03          8.22         0.27 o
  -4   3  15        109.74        108.26         1.31 o
  -3   3  15        265.54        271.13         2.71 o
  -2   3  15        577.20        558.53         5.36 o
  -1   3  15        567.46        555.53         5.10 o
   0   3  15         49.72         46.18         0.57 o
   1   3  15        567.05        557.11         5.88 o
   2   3  15        576.91        558.01         5.82 o
   3   3  15        265.99        270.01         3.14 o
   4   3  15        109.49        109.28         1.24 o
   5   3  15          9.95          8.55         0.24 o
  -5   4  15         70.24         71.91         1.18 o
  -4   4  15         52.03         52.05         0.77 o
  -3   4  15         76.11         86.33         1.22 o
  -2   4  15        384.08        376.10         3.70 o
  -1   4  15        391.41        378.87         3.57 o
   0   4  15         75.06         78.49         0.85 o
   1   4  15        391.36        382.60         4.07 o
   2   4  15        383.93        375.02         4.27 o
   3   4  15         76.21         85.26         1.04 o
   4   4  15         51.88         51.04         0.72 o
   5   4  15         70.16         73.97         0.93 o
  -5   5  15         79.85         81.88         1.37 o
  -4   5  15         49.14         42.99         0.66 o
  -3   5  15        144.99        139.80         1.72 o
  -2   5  15        471.78        473.41         5.15 o
  -1   5  15        106.94        108.54         1.17 o
   0   5  15        537.62        531.60         5.68 o
   1   5  15        106.33        107.97         1.30 o
   2   5  15        471.45        462.36         5.45 o
   3   5  15        145.02        138.16         1.64 o
   4   5  15         48.86         42.63         0.63 o
   5   5  15         79.37         82.37         1.02 o
  -5   6  15         24.48         20.01         0.48 o
  -4   6  15         24.85         30.39         0.56 o
  -3   6  15         18.47         13.26         0.35 o
  -2   6  15        301.83        295.73         3.81 o
  -1   6  15         72.63         68.77         0.94 o
   0   6  15        535.06        527.71         6.10 o
   1   6  15         72.87         67.18         0.96 o
   2   6  15        301.17        293.52         3.77 o
   3   6  15         18.58         13.16         0.33 o
   4   6  15         24.52         29.86         0.48 o
   5   6  15         24.41         20.54         0.38 o
  -4   7  15          9.35          8.80         0.30 o
  -3   7  15         62.05         60.89         0.87 o
  -2   7  15         56.40         49.96         0.76 o
  -1   7  15         81.04         74.03         1.18 o
   0   7  15        174.00        157.86         2.42 o
   1   7  15         81.36         72.89         1.48 o
   2   7  15         56.51         49.81         0.86 o
   3   7  15         62.65         60.83         0.86 o
   4   7  15          9.36          8.99         0.37 o
  -4   8  15         19.86         22.27         0.49 o
  -3   8  15         11.33          9.38         0.32 o
  -2   8  15        159.84        152.03         1.97 o
  -1   8  15        207.86        207.08         3.07 o
   0   8  15         24.66         24.50         0.74 o
   1   8  15        208.98        206.53         3.64 o
   2   8  15        159.75        147.51         3.99 o
   3   8  15         11.19          8.97         0.29 o
   4   8  15         19.68         21.18         0.44 o
  -3   9  15          0.36          0.51         0.26 o
  -2   9  15         40.48         38.69         0.67 o
  -1   9  15        196.31        191.29         2.81 o
   0   9  15        379.92        380.75        10.37 o
   1   9  15        196.05        185.57         3.71 o
   2   9  15         40.71         37.44         1.07 o
   3   9  15          0.36          0.89         0.27 o
  -3  10  15         20.56         20.74         0.49 o
  -2  10  15         32.62         31.27         0.61 o
  -1  10  15         51.70         52.39         0.96 o
   0  10  15          3.58          3.14         0.41 o
   1  10  15         52.01         53.14         1.61 o
   2  10  15         32.48         30.48         1.65 o
   3  10  15         20.39         19.50         0.46 o
  -2  11  15         19.38         15.27         0.42 o
  -1  11  15          3.67          2.88         0.29 o
   0  11  15         36.46         38.64         1.03 o
   1  11  15          3.70          3.53         0.72 o
  -1  12  15         48.91         50.40         1.46 o
   0  12  15          6.58          5.37         0.35 o
   1  12  15         49.33         47.97         2.14 o
   0   0  16        596.68        566.03         7.75 o
   1   0  16         12.29          9.65         0.30 o
   2   0  16       1806.39       1744.62        17.49 o
   3   0  16         28.53         26.35         0.46 o
   4   0  16        260.63        255.91         2.92 o
   5   0  16        168.59        172.64         1.97 o
  -5   1  16         63.24         58.79         0.97 o
  -4   1  16         41.83         49.01         0.65 o
  -3   1  16         36.20         34.49         0.51 o
  -2   1  16        293.21        283.99         2.85 o
  -1   1  16        128.70        136.79         1.40 o
   0   1  16        154.20        178.52         1.80 o
   1   1  16        128.87        135.77         1.39 o
   2   1  16        294.11        286.13         2.95 o
   3   1  16         35.73         34.12         0.52 o
   4   1  16         42.09         49.16         0.64 o
   5   1  16         63.25         60.07         0.78 o
  -5   2  16          0.73          1.75         0.33 o
  -4   2  16        228.59        223.01         2.58 o
  -3   2  16        757.61        735.41         7.68 o
  -2   2  16        324.18        321.87         3.00 o
  -1   2  16        921.19        859.67         7.88 o
   0   2  16         27.39         28.82         0.44 o
   1   2  16        920.39        849.38         9.27 o
   2   2  16        324.05        319.30         3.44 o
   3   2  16        756.95        731.91         7.96 o
   4   2  16        229.19        222.25         2.34 o
   5   2  16          0.70          1.04         0.21 o
  -5   3  16         34.19         32.51         0.58 o
  -4   3  16        129.11        125.37         1.56 o
  -3   3  16        380.23        384.04         4.63 o
  -2   3  16         19.67         19.61         0.36 o
  -1   3  16       1154.77       1077.27         9.93 o
   0   3  16        156.76        154.96         1.63 o
   1   3  16       1156.15       1071.02        11.17 o
   2   3  16         19.87         19.18         0.38 o
   3   3  16        379.96        382.22         5.49 o
   4   3  16        128.85        125.08         1.48 o
   5   3  16         34.64         33.05         0.45 o
  -5   4  16        102.08        111.36         2.07 o
  -4   4  16         58.77         61.38         0.88 o
  -3   4  16        132.12        127.51         1.46 o
  -2   4  16         54.10         56.44         0.69 o
  -1   4  16        203.10        188.95         1.82 o
   0   4  16         33.01         30.58         0.46 o
   1   4  16        201.92        186.54         2.07 o
   2   4  16         54.19         55.73         0.76 o
   3   4  16        132.11        126.95         1.69 o
   4   4  16         58.82         62.93         0.80 o
   5   4  16        102.18        113.92         1.45 o
  -5   5  16          0.98          1.67         0.37 o
  -4   5  16         72.20         67.84         1.03 o
  -3   5  16        283.31        279.66         3.56 o
  -2   5  16         97.48         99.74         1.14 o
  -1   5  16        140.93        154.09         1.66 o
   0   5  16        112.27        101.85         1.15 o
   1   5  16        141.18        151.14         1.90 o
   2   5  16         97.81        100.99         1.30 o
   3   5  16        283.36        274.14         3.61 o
   4   5  16         72.54         69.79         0.90 o
   5   5  16          0.97          1.10         0.17 o
  -4   6  16          3.95          5.80         0.30 o
  -3   6  16         48.61         53.95         0.87 o
  -2   6  16        198.19        187.91         2.56 o
  -1   6  16        389.04        387.30         5.43 o
   0   6  16         69.48         64.51         0.95 o
   1   6  16        388.79        382.44         5.58 o
   2   6  16        197.58        182.77         2.57 o
   3   6  16         48.38         53.03         0.79 o
   4   6  16          4.04          6.05         0.28 o
  -4   7  16        109.05        113.53         1.82 o
  -3   7  16         46.60         43.94         0.74 o
  -2   7  16         70.36         75.04         1.12 o
  -1   7  16         98.12        100.99         1.45 o
   0   7  16        571.34        534.16         7.43 o
   1   7  16         98.44        100.34         2.08 o
   2   7  16         70.51         74.50         1.30 o
   3   7  16         46.68         43.91         0.71 o
   4   7  16        108.88        114.94         2.16 o
  -4   8  16         65.97         65.00         1.32 o
  -3   8  16        195.80        195.85         2.83 o
  -2   8  16        144.66        139.44         1.96 o
  -1   8  16        297.26        290.14         4.64 o
   0   8  16         27.04         23.61         0.67 o
   1   8  16        296.23        291.25         7.90 o
   2   8  16        144.93        142.83         3.27 o
   3   8  16        196.24        192.96         2.95 o
   4   8  16         65.33         63.53         1.17 o
  -3   9  16         30.03         30.07         0.63 o
  -2   9  16         14.51         13.98         0.47 o
  -1   9  16         13.42         13.09         0.45 o
   0   9  16         11.42         11.07         0.53 o
   1   9  16         13.53         14.21         0.59 o
   2   9  16         14.44         13.54         0.59 o
   3   9  16         29.85         28.64         0.73 o
  -3  10  16          7.60          8.39         0.32 o
  -2  10  16        103.33         93.49         1.62 o
  -1  10  16         38.58         35.08         0.79 o
   0  10  16        617.57        617.89        14.02 o
   1  10  16         38.81         35.05         1.64 o
  -2  11  16         17.15         16.48         0.53 o
  -1  11  16         24.90         23.12         0.62 o
   0  11  16         84.96         94.39         2.20 o
   1  11  16         25.13         23.93         0.91 o
   2  11  16         17.30         17.56         0.92 o
   1   0  17         18.40         23.00         0.41 o
   2   0  17       1428.89       1415.90        14.87 o
   3   0  17          1.37          1.58         0.24 o
   4   0  17         33.42         33.91         0.54 o
   5   0  17          0.00          0.06         0.21 o
  -5   1  17         50.12         47.91         1.00 o
  -4   1  17        208.74        206.85         2.40 o
  -3   1  17        130.20        133.15         1.58 o
  -2   1  17        163.48        150.29         1.57 o
  -1   1  17        607.34        582.60         5.97 o
   0   1  17         25.36         21.31         0.40 o
   1   1  17        605.59        578.76         6.23 o
   2   1  17        162.99        151.70         1.62 o
   3   1  17        129.32        130.98         1.58 o
   4   1  17        209.26        206.78         2.37 o
   5   1  17         49.93         47.55         0.68 o
  -5   2  17         47.54         47.58         0.99 o
  -4   2  17         22.61         22.86         0.42 o
  -3   2  17        483.48        486.11         5.58 o
  -2   2  17        144.04        149.89         1.51 o
  -1   2  17        535.10        538.01         5.30 o
   0   2  17        373.13        368.49         3.60 o
   1   2  17        535.47        534.89         5.82 o
   2   2  17        143.42        149.30         1.73 o
   3   2  17        483.54        483.80         6.12 o
   4   2  17         22.45         21.78         0.41 o
   5   2  17         47.53         47.41         0.72 o
  -5   3  17         53.70         49.80         1.02 o
  -4   3  17        117.16        112.80         1.44 o
  -3   3  17        111.00        118.16         1.44 o
  -2   3  17          5.35          6.55         0.24 o
  -1   3  17        156.23        155.40         1.53 o
   0   3  17        514.80        511.65         5.11 o
   1   3  17        156.89        156.05         1.70 o
   2   3  17          5.40          6.61         0.26 o
   3   3  17        110.60        119.72         1.69 o
   4   3  17        116.65        113.65         1.41 o
   5   3  17         53.38         49.28         0.74 o
  -5   4  17         40.29         37.77         0.91 o
  -4   4  17        140.17        132.47         1.63 o
  -3   4  17         64.27         59.52         0.76 o
  -2   4  17        142.06        150.89         1.61 o
  -1   4  17        351.81        358.52         3.80 o
   0   4  17        788.54        775.90         7.82 o
   1   4  17        352.12        354.08         3.91 o
   2   4  17        142.69        148.83         1.75 o
   3   4  17         64.08         59.18         0.92 o
   4   4  17        139.30        133.02         1.56 o
   5   4  17         40.47         35.51         0.61 o
  -4   5  17         93.12         88.32         1.36 o
  -3   5  17         77.51         79.66         1.11 o
  -2   5  17        197.75        182.41         2.14 o
  -1   5  17        123.88        120.29         1.54 o
   0   5  17        396.96        375.01         3.95 o
   1   5  17        123.31        117.44         1.48 o
   2   5  17        197.62        182.96         2.52 o
   3   5  17         77.50         78.45         1.09 o
   4   5  17         93.24         89.52         1.06 o
  -4   6  17          3.81          2.59         0.29 o
  -3   6  17         10.13         10.77         0.36 o
  -2   6  17        149.16        157.61         2.18 o
  -1   6  17        408.40        393.49         5.05 o
   0   6  17       1180.68       1027.11        13.25 o
   1   6  17        409.02        395.84         5.37 o
   2   6  17        149.76        155.74         2.52 o
   3   6  17         10.17         11.33         0.39 o
   4   6  17          3.87          2.71         0.23 o
  -4   7  17         50.40         58.90         1.11 o
  -3   7  17         44.22         49.82         0.79 o
  -2   7  17         57.19         59.45         0.92 o
  -1   7  17         21.13         18.38         0.50 o
   0   7  17         35.00         28.23         0.64 o
   1   7  17         21.01         18.49         0.65 o
   2   7  17         57.56         59.08         1.52 o
   3   7  17         44.73         48.75         0.89 o
   4   7  17         50.26         59.55         1.00 o
  -3   8  17          9.69         12.16         0.37 o
  -2   8  17        140.06        135.57         1.89 o
  -1   8  17        307.93        308.12         4.90 o
   0   8  17         32.92         39.35         1.10 o
   1   8  17        308.63        302.89         8.35 o
   2   8  17        140.26        132.67         3.78 o
   3   8  17          9.97         12.69         0.39 o
  -3   9  17         25.94         25.55         0.55 o
  -2   9  17          1.71          2.26         0.29 o
  -1   9  17         61.16         58.48         1.32 o
   0   9  17          4.12          4.24         0.40 o
   1   9  17         61.55         57.69         1.78 o
   2   9  17          1.73          2.00         0.36 o
   3   9  17         25.85         24.86         0.71 o
  -2  10  17         57.05         52.90         1.57 o
  -1  10  17         13.16         12.40         0.44 o
   0  10  17         67.84         63.98         1.54 o
   1  10  17         13.29         12.82         0.66 o
   2  10  17         57.04         54.68         2.31 o
  -1  11  17         10.58          7.71         0.45 o
   0  11  17          1.37          0.83         0.31 o
   1  11  17         10.54          7.44         0.63 o
   0   0  18       1708.25       1557.14        21.79 o
   1   0  18         34.99         38.08         0.58 o
   2   0  18        234.47        243.61         2.58 o
   3   0  18        301.58        308.63         3.55 o
   4   0  18          8.76          8.65         0.30 o
   5   0  18          0.64          0.34         0.22 o
  -5   1  18         32.20         30.79         0.63 o
  -4   1  18          3.04          2.88         0.25 o
  -3   1  18         63.67         68.06         0.81 o
  -2   1  18        774.02        735.35         7.50 o
  -1   1  18        142.39        146.28         1.52 o
   0   1  18         12.42         13.70         0.30 o
   1   1  18        142.40        144.82         1.64 o
   2   1  18        776.01        745.36         8.34 o
   3   1  18         63.24         68.26         0.89 o
   4   1  18          2.97          2.28         0.25 o
   5   1  18         32.27         31.64         0.80 o
  -5   2  18         12.07         11.46         0.41 o
  -4   2  18         73.61         69.60         0.93 o
  -3   2  18         16.16         16.52         0.35 o
  -2   2  18         96.75         89.67         0.94 o
  -1   2  18        149.94        137.22         1.42 o
   0   2  18         23.73         24.01         0.43 o
   1   2  18        149.67        133.51         1.54 o
   2   2  18         96.73         88.56         1.03 o
   3   2  18         16.07         16.39         0.39 o
   4   2  18         73.53         71.75         0.99 o
   5   2  18         12.22         11.67         0.36 o
  -4   3  18         18.01         18.98         0.42 o
  -3   3  18        168.90        171.65         1.94 o
  -2   3  18        100.73        107.19         1.21 o
  -1   3  18        252.62        260.36         2.61 o
   0   3  18        254.90        237.75         2.47 o
   1   3  18        253.37        260.55         2.87 o
   2   3  18        100.45        103.84         1.21 o
   3   3  18        168.95        171.87         2.24 o
   4   3  18         17.90         18.92         0.42 o
  -4   4  18         82.67         76.52         1.05 o
  -3   4  18         27.89         28.53         0.51 o
  -2   4  18         57.95         63.40         0.80 o
  -1   4  18         69.34         68.19         0.96 o
   0   4  18        780.12        693.44         7.06 o
   1   4  18         69.88         67.99         0.91 o
   2   4  18         57.82         62.76         0.93 o
   3   4  18         28.36         28.75         0.54 o
   4   4  18         82.38         77.72         1.05 o
  -4   5  18         24.12         23.98         0.63 o
  -3   5  18         44.48         53.98         0.85 o
  -2   5  18         24.88         31.74         0.53 o
  -1   5  18         97.54         98.10         1.33 o
   0   5  18        253.32        265.22         5.18 o
   1   5  18         98.03         97.76         1.42 o
   2   5  18         25.04         32.69         0.62 o
   3   5  18         43.91         53.49         0.80 o
   4   5  18         24.08         23.66         0.44 o
  -4   6  18          5.29          6.66         0.29 o
  -3   6  18         35.56         34.77         0.62 o
  -2   6  18         32.39         31.49         0.62 o
  -1   6  18        172.26        168.72         2.34 o
   0   6  18        121.92        123.79         1.88 o
   1   6  18        171.93        167.96         2.34 o
   2   6  18         32.52         32.14         0.64 o
   3   6  18         35.51         34.93         0.85 o
   4   6  18          5.31          6.49         0.33 o
  -3   7  18         76.35         84.35         1.20 o
  -2   7  18         55.24         46.31         0.77 o
  -1   7  18          2.64          3.20         0.34 o
   0   7  18          2.31          1.98         0.30 o
   1   7  18          2.63          4.18         0.39 o
   2   7  18         55.46         45.82         0.94 o
   3   7  18         76.46         82.43         1.28 o
  -3   8  18          9.40         12.36         0.39 o
  -2   8  18         58.21         60.62         0.92 o
  -1   8  18         81.69         84.26         1.58 o
   0   8  18         14.15         16.97         0.56 o
   1   8  18         81.36         83.30         2.00 o
   2   8  18         58.43         59.77         1.50 o
   3   8  18          9.33         11.18         0.50 o
  -2   9  18         85.52         82.08         1.51 o
  -1   9  18         37.93         31.90         0.72 o
   0   9  18         12.96          9.70         0.52 o
   1   9  18         38.24         32.48         1.12 o
   2   9  18         85.19         83.13         2.35 o
  -1  10  18         26.01         24.25         1.23 o
   0  10  18          0.83          2.11         0.35 o
   1  10  18         26.16         26.05         1.28 o
   1   0  19          8.30          6.06         0.29 o
   2   0  19          0.05          0.15         0.25 o
   3   0  19          6.85          6.56         0.26 o
   4   0  19          8.10          9.86         0.29 o
  -4   1  19          9.55         10.79         0.30 o
  -3   1  19        247.18        256.42         2.84 o
  -2   1  19         32.76         26.69         0.57 o
  -1   1  19        507.09        472.09         5.08 o
   0   1  19        927.44        891.82         9.30 o
   1   1  19        508.12        474.59         6.23 o
   2   1  19         32.57         26.41         0.48 o
   3   1  19        246.25        254.15         2.95 o
   4   1  19          9.57         11.38         0.28 o
  -4   2  19         75.47         77.51         1.30 o
  -3   2  19         22.32         20.99         0.42 o
  -2   2  19         84.82         78.95         0.91 o
  -1   2  19        710.33        668.56         7.09 o
   0   2  19          1.43          1.97         0.24 o
   1   2  19        710.04        657.70         7.08 o
   2   2  19         84.81         77.35         0.98 o
   3   2  19         22.51         20.97         0.46 o
   4   2  19         75.15         78.79         1.06 o
  -4   3  19         40.46         46.50         0.69 o
  -3   3  19          7.71          6.13         0.25 o
  -2   3  19        106.18        117.03         1.40 o
  -1   3  19        306.01        305.15         3.17 o
   0   3  19        949.59        847.76         8.77 o
   1   3  19        306.83        302.36         4.53 o
   2   3  19        105.33        115.26         1.47 o
   3   3  19          7.81          6.65         0.29 o
   4   3  19         40.13         46.81         0.69 o
  -4   4  19         21.17         23.26         0.43 o
  -3   4  19         26.07         21.45         0.46 o
  -2   4  19         52.29         54.15         0.73 o
  -1   4  19        136.26        123.20         1.50 o
   0   4  19         94.56        102.78         1.32 o
   1   4  19        136.31        125.56         1.67 o
   2   4  19         51.97         53.37         0.82 o
   3   4  19         26.15         21.79         0.47 o
   4   4  19         20.88         23.61         0.43 o
  -4   5  19          5.35          5.34         0.28 o
  -3   5  19         28.19         31.39         0.58 o
  -2   5  19        137.19        136.52         1.70 o
  -1   5  19         83.47         81.23         1.19 o
   0   5  19         20.83         19.87         0.50 o
   1   5  19         83.27         78.34         1.18 o
   2   5  19        137.50        136.59         1.92 o
   3   5  19         28.12         31.79         0.52 o
   4   5  19          5.25          5.05         0.25 o
  -3   6  19          4.72          4.96         0.30 o
  -2   6  19         31.37         33.83         0.63 o
  -1   6  19        255.17        254.76         3.47 o
   0   6  19         34.29         34.69         0.68 o
   1   6  19        254.47        252.44         3.47 o
   2   6  19         31.65         34.41         0.66 o
   3   6  19          4.73          5.12         0.36 o
  -3   7  19        127.77        125.86         1.99 o
  -2   7  19        130.67        129.73         1.93 o
  -1   7  19        248.25        254.32         4.02 o
   0   7  19          0.42          0.61         0.34 o
   1   7  19        247.86        251.88         5.20 o
   2   7  19        130.82        127.00         2.28 o
   3   7  19        127.20        122.33         2.85 o
  -3   8  19         23.92         29.72         1.02 o
  -2   8  19        487.35        498.59         8.48 o
  -1   8  19         51.98         51.81         1.06 o
   0   8  19          0.67          0.88         0.50 o
   1   8  19         52.29         54.11         2.04 o
   2   8  19        487.01        504.77        11.29 o
   3   8  19         24.26         29.31         0.99 o
  -2   9  19         51.80         44.27         0.88 o
  -1   9  19         64.73         61.66         2.06 o
   0   9  19         59.87         59.46         1.81 o
   1   9  19         64.38         66.24         2.68 o
   2   9  19         51.43         47.90         1.98 o
   0  10  19          0.82          1.24         0.41 o
   0   0  20         82.29         78.42         1.27 o
   1   0  20        569.09        541.13         6.91 o
   2   0  20         44.02         42.60         0.60 o
   3   0  20        110.49        118.82         1.36 o
   4   0  20         83.96         87.57         1.11 o
  -4   1  20         54.91         60.32         0.83 o
  -3   1  20         16.67         17.04         0.38 o
  -2   1  20        163.73        151.33         1.65 o
  -1   1  20         40.08         42.59         0.66 o
   0   1  20         26.81         26.53         0.45 o
   1   1  20         39.93         41.83         0.78 o
   2   1  20        164.05        150.49         1.87 o
   3   1  20         16.71         16.64         0.38 o
   4   1  20         55.47         59.05         0.79 o
  -4   2  20         32.06         35.50         0.58 o
  -3   2  20         66.25         72.04         0.87 o
  -2   2  20        188.11        182.50         2.03 o
  -1   2  20         77.36         83.54         1.05 o
   0   2  20         78.65         83.29         1.10 o
   1   2  20         77.57         82.34         1.10 o
   2   2  20        187.72        179.51         2.22 o
   3   2  20         66.13         71.30         0.95 o
   4   2  20         31.81         35.96         0.53 o
  -4   3  20         11.69         10.22         0.28 o
  -3   3  20         33.93         31.53         0.50 o
  -2   3  20         61.56         55.64         0.75 o
  -1   3  20        105.78         97.81         1.20 o
   0   3  20        662.97        640.66         7.76 o
   1   3  20        106.55         96.80         1.26 o
   2   3  20         61.14         55.82         0.89 o
   3   3  20         33.76         31.49         0.55 o
   4   3  20         11.68         10.59         0.27 o
  -4   4  20         48.27         53.29         1.01 o
  -3   4  20        108.99        126.52         1.65 o
  -2   4  20         17.25         19.40         0.54 o
  -1   4  20        355.26        363.03         4.62 o
   0   4  20       1133.96       1107.26        13.56 o
   1   4  20        355.20        362.27         4.94 o
   2   4  20         17.40         19.47         0.42 o
   3   4  20        108.34        124.07         1.55 o
   4   4  20         48.39         55.24         0.89 o
  -3   5  20        111.10        114.98         1.58 o
  -2   5  20        133.04        141.29         2.39 o
  -1   5  20        516.72        506.98         6.87 o
   0   5  20         13.37         10.87         0.39 o
   1   5  20        516.11        504.82         6.86 o
   2   5  20        132.80        138.47         1.84 o
   3   5  20        110.63        111.26         1.78 o
  -3   6  20         26.13         37.94         0.70 o
  -2   6  20        133.88        139.69         2.22 o
  -1   6  20         71.47         83.00         1.22 o
   0   6  20          0.66         -0.10         0.32 o
   1   6  20         71.39         83.64         1.41 o
   2   6  20        134.71        134.77         2.31 o
   3   6  20         26.11         36.42         0.70 o
  -3   7  20        111.15        104.57         2.11 o
  -2   7  20         22.63         23.68         0.55 o
  -1   7  20         42.05         41.81         1.45 o
   0   7  20        294.27        267.45         4.62 o
   1   7  20         42.23         42.99         1.14 o
   2   7  20         22.53         23.86         0.64 o
   3   7  20        111.15        108.31         2.95 o
  -2   8  20         91.82         88.72         1.61 o
  -1   8  20          1.86          1.17         0.31 o
   0   8  20          0.15          1.63         0.44 o
   1   8  20          1.84          1.03         0.45 o
   2   8  20         91.72         86.97         2.57 o
  -1   9  20          8.36          7.90         0.48 o
   0   9  20          4.41          6.20         0.48 o
   1   9  20          8.40          7.66         0.66 o
   1   0  21         82.99         89.27         1.17 o
   2   0  21         77.37         75.65         1.01 o
   3   0  21        149.26        155.64         1.74 o
   4   0  21          7.04          8.29         0.25 o
  -4   1  21         51.50         51.63         0.76 o
  -3   1  21         41.28         43.37         0.61 o
  -2   1  21         10.86         14.52         0.34 o
  -1   1  21         99.25         88.94         1.16 o
   0   1  21         13.68         19.63         0.42 o
   1   1  21         99.14         88.93         1.16 o
   2   1  21         10.85         15.15         0.39 o
   3   1  21         41.35         43.92         0.61 o
   4   1  21         51.63         51.84         0.73 o
  -4   2  21         99.46        106.12         1.67 o
  -3   2  21         85.57         82.21         1.01 o
  -2   2  21         13.93         16.60         0.38 o
  -1   2  21         10.32         12.70         0.33 o
   0   2  21         33.42         32.25         0.52 o
   1   2  21         10.39         12.94         0.33 o
   2   2  21         13.82         16.25         0.40 o
   3   2  21         84.91         83.03         1.13 o
   4   2  21         99.08        105.45         1.47 o
  -3   3  21          5.51          5.75         0.25 o
  -2   3  21         26.50         28.29         0.50 o
  -1   3  21        127.33        131.56         1.57 o
   0   3  21        162.11        146.92         1.83 o
   1   3  21        127.49        130.46         1.64 o
   2   3  21         26.15         27.69         0.56 o
   3   3  21          5.60          5.56         0.26 o
  -3   4  21          8.09          9.97         0.36 o
  -2   4  21          7.98          7.51         0.29 o
  -1   4  21          5.66          5.54         0.29 o
   0   4  21         92.92         86.74         1.13 o
   1   4  21          5.63          6.29         0.30 o
   2   4  21          7.92          7.55         0.31 o
   3   4  21          8.21          9.48         0.28 o
  -3   5  21         23.44         28.24         0.58 o
  -2   5  21         81.43         85.33         1.22 o
  -1   5  21         60.18         67.95         1.09 o
   0   5  21          6.87         12.22         0.64 o
   1   5  21         59.99         67.17         1.09 o
   2   5  21         81.36         82.50         1.32 o
   3   5  21         23.35         26.32         0.72 o
  -3   6  21         11.40         10.99         0.43 o
  -2   6  21         15.62         15.91         0.49 o
  -1   6  21         25.99         24.79         0.53 o
   0   6  21        129.89        132.67         2.14 o
   1   6  21         26.14         24.43         0.57 o
   2   6  21         15.59         15.91         0.46 o
   3   6  21         11.42         10.41         0.50 o
  -2   7  21         87.93         90.88         1.48 o
  -1   7  21         53.80         48.01         1.06 o
   0   7  21         88.19         87.86         1.59 o
   1   7  21         53.28         48.91         1.22 o
   2   7  21         87.72         89.69         2.11 o
  -1   8  21         29.16         29.72         1.03 o
   0   8  21         11.98          8.17         0.51 o
   1   8  21         29.25         29.88         1.43 o
   0   0  22        213.69        220.86         3.50 o
   1   0  22         13.87         17.66         0.41 o
   2   0  22        137.83        137.12         1.71 o
   3   0  22          0.52          0.09         0.19 o
  -3   1  22         48.97         48.81         0.64 o
  -2   1  22         21.94         20.73         0.45 o
  -1   1  22         19.04         15.43         0.36 o
   0   1  22         11.34         10.32         0.30 o
   1   1  22         19.14         14.73         0.37 o
   2   1  22         22.23         21.51         0.43 o
   3   1  22         48.72         49.00         0.64 o
  -3   2  22         24.48         25.55         0.47 o
  -2   2  22         31.37         32.81         0.61 o
  -1   2  22         26.79         32.01         0.54 o
   0   2  22         10.16         11.46         0.31 o
   1   2  22         26.60         31.98         0.54 o
   2   2  22         31.44         33.86         0.52 o
   3   2  22         24.50         27.22         0.47 o
  -3   3  22         54.68         58.24         1.08 o
  -2   3  22         48.12         43.19         0.77 o
  -1   3  22         20.68         21.06         0.43 o
   0   3  22         29.47         41.09         0.62 o
   1   3  22         20.45         20.11         0.45 o
   2   3  22         48.40         43.38         0.71 o
   3   3  22         54.77         59.82         0.82 o
  -3   4  22         54.85         68.46         1.11 o
  -2   4  22         14.82         15.87         0.37 o
  -1   4  22          5.66          4.94         0.28 o
   0   4  22          4.30          4.00         0.27 o
   1   4  22          5.59          5.36         0.28 o
   2   4  22         14.92         15.33         0.41 o
   3   4  22         54.41         65.69         1.05 o
  -2   5  22         67.36         71.26         1.05 o
  -1   5  22         96.13         93.54         1.43 o
   0   5  22          6.09          8.15         0.32 o
   1   5  22         95.56         91.75         1.42 o
   2   5  22         67.30         73.32         1.42 o
  -2   6  22         82.30         92.81         1.66 o
  -1   6  22        241.58        259.13         4.90 o
   0   6  22         30.05         30.52         0.63 o
   1   6  22        242.27        248.44         4.36 o
   2   6  22         82.09         91.70         3.69 o
  -1   7  22         11.23          9.80         0.42 o
   0   7  22         40.49         38.13         1.15 o
   1   7  22         11.12          9.67         0.56 o
   1   0  23          4.76          4.85         0.26 o
   2   0  23         31.30         33.70         0.55 o
   3   0  23          5.01          1.17         0.22 o
  -3   1  23         52.34         52.98         1.17 o
  -2   1  23          9.99         10.29         0.30 o
  -1   1  23          1.65          0.90         0.24 o
   0   1  23         36.40         32.89         0.57 o
   1   1  23          1.72          0.87         0.25 o
   2   1  23          9.94         10.62         0.28 o
   3   1  23         52.13         53.91         0.85 o
  -3   2  23         14.76         13.44         0.53 o
  -2   2  23          1.92          1.45         0.25 o
  -1   2  23          0.31          0.52         0.24 o
   0   2  23         83.73         83.57         1.14 o
   1   2  23          0.30          0.39         0.24 o
   2   2  23          1.96          1.39         0.22 o
   3   2  23         14.77         13.37         0.31 o
  -2   3  23         44.67         50.81         0.88 o
  -1   3  23         90.29        100.00         1.43 o
   0   3  23         11.66          9.53         0.30 o
   1   3  23         90.24        100.43         1.34 o
   2   3  23         44.39         52.31         0.79 o
  -2   4  23          8.46          6.87         0.31 o
  -1   4  23          3.70          3.64         0.30 o
   0   4  23          0.02          0.02         0.25 o
   1   4  23          3.67          3.40         0.24 o
   2   4  23          8.55          6.86         0.26 o
  -2   5  23         10.60         10.17         0.41 o
  -1   5  23          7.42          6.69         0.31 o
   0   5  23        206.94        218.39         3.45 o
   1   5  23          7.59          7.74         0.30 o
   2   5  23         10.78          9.88         0.35 o
  -1   6  23         14.50         16.81         0.53 o
   0   6  23         10.80         14.91         0.53 o
   1   6  23         14.67         16.97         0.60 o
   0   0  24         73.74         90.92         1.82 o
   1   0  24          8.01          9.58         0.27 o
   2   0  24          6.38         11.56         0.29 o
  -2   1  24          4.34          5.10         0.22 o
  -1   1  24         16.56         16.14         0.36 o
   0   1  24         19.41         17.45         0.40 o
   1   1  24         16.63         15.97         0.36 o
   2   1  24          4.45          4.72         0.22 o
  -2   2  24         22.13         24.35         0.43 o
  -1   2  24         17.49         18.11         0.40 o
   0   2  24        106.02        110.71         1.46 o
   1   2  24         17.38         19.13         0.41 o
   2   2  24         22.18         24.10         0.46 o
  -2   3  24         36.90         36.11         0.66 o
  -1   3  24         16.26         14.89         0.38 o
   0   3  24          0.07         -0.16         0.25 o
   1   3  24         16.28         15.30         0.38 o
   2   3  24         36.88         35.00         0.61 o
  -1   4  24         41.46         42.24         0.76 o
   0   4  24          0.32         -0.29         0.29 o
   1   4  24         41.37         42.32         0.84 o
  -1   5  24          9.47          9.17         0.39 o
   0   5  24         59.96         58.53         1.09 o
   1   5  24          9.30          8.06         0.38 o
   1   0  25         38.58         46.88         0.67 o
  -1   1  25         15.24         15.71         0.36 o
   0   1  25         23.47         22.43         0.44 o
   1   1  25         14.96         15.22         0.40 o
  -1   2  25         37.61         33.47         0.81 o
   0   2  25          1.63          2.18         0.23 o
   1   2  25         37.59         34.70         0.65 o
   0   3  25         49.98         57.65         1.07 o
                                                
