# Supplementary material for: Use of intensity quotients and differences in absolute structure refinement
Source: Acta Crystallogr B Struct Sci Cryst Eng Mater. 2013 May 17;69(Pt 3):249–59. doi: 10.1107/S2052519213010014 (PMC3661305; doi:10.1107/S2052519213010014)
Supplement: Supplementary file 4 [file b-69-00249-sup4.zip]

Archive with 5 entries (5 files):
- cif2ta.out
- xtopas.dat
- weighted.hkl
- cif2ta.inp
- TA.cif
