# Supplementary material for: Use of intensity quotients and differences in absolute structure refinement
Source: Acta Crystallogr B Struct Sci Cryst Eng Mater. 2013 May 17;69(Pt 3):249–59. doi: 10.1107/S2052519213010014 (PMC3661305; doi:10.1107/S2052519213010014)
Supplement: Supplementary file 4 [file b-69-00249-sup4.zip › xtopas.dat]

fn pi() = 3.14159265358979; 
prm !tpi   = 2*pi();        
prm !tpis  = 2*pi()*pi();   
fn Cos_d(x) = Cos(x pi() / 180); 
fn Sin_d(x) = Sin(x pi() / 180); 
fn Cos_AL_star() =  (Cos_d(be)*Cos_d(ga) - Cos_d(al))/(Sin_d(be)*Sin_d(ga)); 
fn Cos_BE_star() =  (Cos_d(al)*Cos_d(ga) - Cos_d(be))/(Sin_d(al)*Sin_d(ga)); 
fn Cos_GA_star() =  (Cos_d(al)*Cos_d(be) - Cos_d(ga))/(Sin_d(al)*Sin_d(be)); 
prm gs11 = A_star*A_star;              
prm gs12 = A_star*B_star*Cos_GA_star();  
prm gs13 = A_star*C_star*Cos_BE_star();  
prm gs22 = B_star*B_star;              
prm gs23 = B_star*C_star*Cos_AL_star();  
prm gs33 = C_star*C_star;              
fn s2(h,k,l)                              
  {                                       
   return                                 
  ( h*(gs11*h + gs12*k + gs13*l)          
  + k*(gs12*h + gs22*k + gs23*l)          
  + l*(gs13*h + gs23*k + gs33*l))/4;      
  }                                       

fn FPC(h, k, l)
   {
		return
   2.31000*Exp( -20.84390*s2(h,k,l))  +
   1.02000*Exp( -10.20750*s2(h,k,l))  +
   1.58860*Exp(  -0.56870*s2(h,k,l))  +
   0.86500*Exp( -51.65120*s2(h,k,l))  +
(   0.21560) + 
(   0.01810);
   }
prm !FPPC     0.00910

fn FPH(h, k, l)
   {
		return
   0.49300*Exp( -10.51090*s2(h,k,l))  +
   0.32290*Exp( -26.12570*s2(h,k,l))  +
   0.14020*Exp(  -3.14240*s2(h,k,l))  +
   0.04080*Exp( -57.79980*s2(h,k,l))  +
(   0.00300) + 
(   0.00000);
   }
prm !FPPH     0.00000

fn FPN(h, k, l)
   {
		return
  12.21260*Exp(  -0.00570*s2(h,k,l))  +
   3.13220*Exp(  -9.89330*s2(h,k,l))  +
   2.01250*Exp( -28.99750*s2(h,k,l))  +
   1.16630*Exp(  -0.58260*s2(h,k,l))  +
( -11.52900) + 
(   0.03110);
   }
prm !FPPN     0.01800

fn FPO(h, k, l)
   {
		return
   3.04850*Exp( -13.27710*s2(h,k,l))  +
   2.28680*Exp(  -5.70110*s2(h,k,l))  +
   1.54630*Exp(  -0.32390*s2(h,k,l))  +
   0.86700*Exp( -32.90890*s2(h,k,l))  +
(   0.25080) + 
(   0.04920);
   }
prm !FPPO     0.03220

fn U1C1(h, k, l) = occC1 * Exp(-tpis*(h^2*u11C1*A_star*A_star + k^2*u22C1*B_star*B_star + l^2*u33C1*C_star*C_star + 2*k*l*u23C1*B_star*C_star + 2*h*l*u13C1*A_star*C_star + 2*h*k*u12C1*A_star*B_star));
fn X1C1(h, k, l) = tpi*(h*xC1 + k*yC1 + l*zC1);
fn U2C1(h, k, l) = occC1 * Exp(-tpis*(h^2*u11C1*A_star*A_star + (-k)^2*u22C1*B_star*B_star + (-l)^2*u33C1*C_star*C_star + 2*(-k)*(-l)*u23C1*B_star*C_star + 2*h*(-l)*u13C1*A_star*C_star + 2*h*(-k)*u12C1*A_star*B_star));
fn X2C1(h, k, l) = tpi*(h*xC1 + (-k)*yC1 + (-l)*zC1 + (0.50000*h + 0.50000*k));
fn U3C1(h, k, l) = occC1 * Exp(-tpis*((-h)^2*u11C1*A_star*A_star + k^2*u22C1*B_star*B_star + (-l)^2*u33C1*C_star*C_star + 2*k*(-l)*u23C1*B_star*C_star + 2*(-h)*(-l)*u13C1*A_star*C_star + 2*(-h)*k*u12C1*A_star*B_star));
fn X3C1(h, k, l) = tpi*((-h)*xC1 + k*yC1 + (-l)*zC1 + (0.50000*k + 0.50000*l));
fn U4C1(h, k, l) = occC1 * Exp(-tpis*((-h)^2*u11C1*A_star*A_star + (-k)^2*u22C1*B_star*B_star + l^2*u33C1*C_star*C_star + 2*(-k)*l*u23C1*B_star*C_star + 2*(-h)*l*u13C1*A_star*C_star + 2*(-h)*(-k)*u12C1*A_star*B_star));
fn X4C1(h, k, l) = tpi*((-h)*xC1 + (-k)*yC1 + l*zC1 + (0.50000*h + 0.50000*l));
fn U1H11(h, k, l) = occH11*Exp(-s2(h, k, l)*BisoH11);
fn X1H11(h, k, l) = tpi*(h*xH11 + k*yH11 + l*zH11);
fn U2H11(h, k, l) = occH11*Exp(-s2(h, k, l)*BisoH11);
fn X2H11(h, k, l) = tpi*(h*xH11 + (-k)*yH11 + (-l)*zH11 + (0.50000*h + 0.50000*k));
fn U3H11(h, k, l) = occH11*Exp(-s2(h, k, l)*BisoH11);
fn X3H11(h, k, l) = tpi*((-h)*xH11 + k*yH11 + (-l)*zH11 + (0.50000*k + 0.50000*l));
fn U4H11(h, k, l) = occH11*Exp(-s2(h, k, l)*BisoH11);
fn X4H11(h, k, l) = tpi*((-h)*xH11 + (-k)*yH11 + l*zH11 + (0.50000*h + 0.50000*l));
fn U1C2(h, k, l) = occC2 * Exp(-tpis*(h^2*u11C2*A_star*A_star + k^2*u22C2*B_star*B_star + l^2*u33C2*C_star*C_star + 2*k*l*u23C2*B_star*C_star + 2*h*l*u13C2*A_star*C_star + 2*h*k*u12C2*A_star*B_star));
fn X1C2(h, k, l) = tpi*(h*xC2 + k*yC2 + l*zC2);
fn U2C2(h, k, l) = occC2 * Exp(-tpis*(h^2*u11C2*A_star*A_star + (-k)^2*u22C2*B_star*B_star + (-l)^2*u33C2*C_star*C_star + 2*(-k)*(-l)*u23C2*B_star*C_star + 2*h*(-l)*u13C2*A_star*C_star + 2*h*(-k)*u12C2*A_star*B_star));
fn X2C2(h, k, l) = tpi*(h*xC2 + (-k)*yC2 + (-l)*zC2 + (0.50000*h + 0.50000*k));
fn U3C2(h, k, l) = occC2 * Exp(-tpis*((-h)^2*u11C2*A_star*A_star + k^2*u22C2*B_star*B_star + (-l)^2*u33C2*C_star*C_star + 2*k*(-l)*u23C2*B_star*C_star + 2*(-h)*(-l)*u13C2*A_star*C_star + 2*(-h)*k*u12C2*A_star*B_star));
fn X3C2(h, k, l) = tpi*((-h)*xC2 + k*yC2 + (-l)*zC2 + (0.50000*k + 0.50000*l));
fn U4C2(h, k, l) = occC2 * Exp(-tpis*((-h)^2*u11C2*A_star*A_star + (-k)^2*u22C2*B_star*B_star + l^2*u33C2*C_star*C_star + 2*(-k)*l*u23C2*B_star*C_star + 2*(-h)*l*u13C2*A_star*C_star + 2*(-h)*(-k)*u12C2*A_star*B_star));
fn X4C2(h, k, l) = tpi*((-h)*xC2 + (-k)*yC2 + l*zC2 + (0.50000*h + 0.50000*l));
fn U1O3(h, k, l) = occO3 * Exp(-tpis*(h^2*u11O3*A_star*A_star + k^2*u22O3*B_star*B_star + l^2*u33O3*C_star*C_star + 2*k*l*u23O3*B_star*C_star + 2*h*l*u13O3*A_star*C_star + 2*h*k*u12O3*A_star*B_star));
fn X1O3(h, k, l) = tpi*(h*xO3 + k*yO3 + l*zO3);
fn U2O3(h, k, l) = occO3 * Exp(-tpis*(h^2*u11O3*A_star*A_star + (-k)^2*u22O3*B_star*B_star + (-l)^2*u33O3*C_star*C_star + 2*(-k)*(-l)*u23O3*B_star*C_star + 2*h*(-l)*u13O3*A_star*C_star + 2*h*(-k)*u12O3*A_star*B_star));
fn X2O3(h, k, l) = tpi*(h*xO3 + (-k)*yO3 + (-l)*zO3 + (0.50000*h + 0.50000*k));
fn U3O3(h, k, l) = occO3 * Exp(-tpis*((-h)^2*u11O3*A_star*A_star + k^2*u22O3*B_star*B_star + (-l)^2*u33O3*C_star*C_star + 2*k*(-l)*u23O3*B_star*C_star + 2*(-h)*(-l)*u13O3*A_star*C_star + 2*(-h)*k*u12O3*A_star*B_star));
fn X3O3(h, k, l) = tpi*((-h)*xO3 + k*yO3 + (-l)*zO3 + (0.50000*k + 0.50000*l));
fn U4O3(h, k, l) = occO3 * Exp(-tpis*((-h)^2*u11O3*A_star*A_star + (-k)^2*u22O3*B_star*B_star + l^2*u33O3*C_star*C_star + 2*(-k)*l*u23O3*B_star*C_star + 2*(-h)*l*u13O3*A_star*C_star + 2*(-h)*(-k)*u12O3*A_star*B_star));
fn X4O3(h, k, l) = tpi*((-h)*xO3 + (-k)*yO3 + l*zO3 + (0.50000*h + 0.50000*l));
fn U1O4(h, k, l) = occO4 * Exp(-tpis*(h^2*u11O4*A_star*A_star + k^2*u22O4*B_star*B_star + l^2*u33O4*C_star*C_star + 2*k*l*u23O4*B_star*C_star + 2*h*l*u13O4*A_star*C_star + 2*h*k*u12O4*A_star*B_star));
fn X1O4(h, k, l) = tpi*(h*xO4 + k*yO4 + l*zO4);
fn U2O4(h, k, l) = occO4 * Exp(-tpis*(h^2*u11O4*A_star*A_star + (-k)^2*u22O4*B_star*B_star + (-l)^2*u33O4*C_star*C_star + 2*(-k)*(-l)*u23O4*B_star*C_star + 2*h*(-l)*u13O4*A_star*C_star + 2*h*(-k)*u12O4*A_star*B_star));
fn X2O4(h, k, l) = tpi*(h*xO4 + (-k)*yO4 + (-l)*zO4 + (0.50000*h + 0.50000*k));
fn U3O4(h, k, l) = occO4 * Exp(-tpis*((-h)^2*u11O4*A_star*A_star + k^2*u22O4*B_star*B_star + (-l)^2*u33O4*C_star*C_star + 2*k*(-l)*u23O4*B_star*C_star + 2*(-h)*(-l)*u13O4*A_star*C_star + 2*(-h)*k*u12O4*A_star*B_star));
fn X3O4(h, k, l) = tpi*((-h)*xO4 + k*yO4 + (-l)*zO4 + (0.50000*k + 0.50000*l));
fn U4O4(h, k, l) = occO4 * Exp(-tpis*((-h)^2*u11O4*A_star*A_star + (-k)^2*u22O4*B_star*B_star + l^2*u33O4*C_star*C_star + 2*(-k)*l*u23O4*B_star*C_star + 2*(-h)*l*u13O4*A_star*C_star + 2*(-h)*(-k)*u12O4*A_star*B_star));
fn X4O4(h, k, l) = tpi*((-h)*xO4 + (-k)*yO4 + l*zO4 + (0.50000*h + 0.50000*l));
fn U1N5(h, k, l) = occN5 * Exp(-tpis*(h^2*u11N5*A_star*A_star + k^2*u22N5*B_star*B_star + l^2*u33N5*C_star*C_star + 2*k*l*u23N5*B_star*C_star + 2*h*l*u13N5*A_star*C_star + 2*h*k*u12N5*A_star*B_star));
fn X1N5(h, k, l) = tpi*(h*xN5 + k*yN5 + l*zN5);
fn U2N5(h, k, l) = occN5 * Exp(-tpis*(h^2*u11N5*A_star*A_star + (-k)^2*u22N5*B_star*B_star + (-l)^2*u33N5*C_star*C_star + 2*(-k)*(-l)*u23N5*B_star*C_star + 2*h*(-l)*u13N5*A_star*C_star + 2*h*(-k)*u12N5*A_star*B_star));
fn X2N5(h, k, l) = tpi*(h*xN5 + (-k)*yN5 + (-l)*zN5 + (0.50000*h + 0.50000*k));
fn U3N5(h, k, l) = occN5 * Exp(-tpis*((-h)^2*u11N5*A_star*A_star + k^2*u22N5*B_star*B_star + (-l)^2*u33N5*C_star*C_star + 2*k*(-l)*u23N5*B_star*C_star + 2*(-h)*(-l)*u13N5*A_star*C_star + 2*(-h)*k*u12N5*A_star*B_star));
fn X3N5(h, k, l) = tpi*((-h)*xN5 + k*yN5 + (-l)*zN5 + (0.50000*k + 0.50000*l));
fn U4N5(h, k, l) = occN5 * Exp(-tpis*((-h)^2*u11N5*A_star*A_star + (-k)^2*u22N5*B_star*B_star + l^2*u33N5*C_star*C_star + 2*(-k)*l*u23N5*B_star*C_star + 2*(-h)*l*u13N5*A_star*C_star + 2*(-h)*(-k)*u12N5*A_star*B_star));
fn X4N5(h, k, l) = tpi*((-h)*xN5 + (-k)*yN5 + l*zN5 + (0.50000*h + 0.50000*l));
fn U1H52(h, k, l) = occH52*Exp(-s2(h, k, l)*BisoH52);
fn X1H52(h, k, l) = tpi*(h*xH52 + k*yH52 + l*zH52);
fn U2H52(h, k, l) = occH52*Exp(-s2(h, k, l)*BisoH52);
fn X2H52(h, k, l) = tpi*(h*xH52 + (-k)*yH52 + (-l)*zH52 + (0.50000*h + 0.50000*k));
fn U3H52(h, k, l) = occH52*Exp(-s2(h, k, l)*BisoH52);
fn X3H52(h, k, l) = tpi*((-h)*xH52 + k*yH52 + (-l)*zH52 + (0.50000*k + 0.50000*l));
fn U4H52(h, k, l) = occH52*Exp(-s2(h, k, l)*BisoH52);
fn X4H52(h, k, l) = tpi*((-h)*xH52 + (-k)*yH52 + l*zH52 + (0.50000*h + 0.50000*l));
fn U1H51(h, k, l) = occH51*Exp(-s2(h, k, l)*BisoH51);
fn X1H51(h, k, l) = tpi*(h*xH51 + k*yH51 + l*zH51);
fn U2H51(h, k, l) = occH51*Exp(-s2(h, k, l)*BisoH51);
fn X2H51(h, k, l) = tpi*(h*xH51 + (-k)*yH51 + (-l)*zH51 + (0.50000*h + 0.50000*k));
fn U3H51(h, k, l) = occH51*Exp(-s2(h, k, l)*BisoH51);
fn X3H51(h, k, l) = tpi*((-h)*xH51 + k*yH51 + (-l)*zH51 + (0.50000*k + 0.50000*l));
fn U4H51(h, k, l) = occH51*Exp(-s2(h, k, l)*BisoH51);
fn X4H51(h, k, l) = tpi*((-h)*xH51 + (-k)*yH51 + l*zH51 + (0.50000*h + 0.50000*l));
fn U1H53(h, k, l) = occH53*Exp(-s2(h, k, l)*BisoH53);
fn X1H53(h, k, l) = tpi*(h*xH53 + k*yH53 + l*zH53);
fn U2H53(h, k, l) = occH53*Exp(-s2(h, k, l)*BisoH53);
fn X2H53(h, k, l) = tpi*(h*xH53 + (-k)*yH53 + (-l)*zH53 + (0.50000*h + 0.50000*k));
fn U3H53(h, k, l) = occH53*Exp(-s2(h, k, l)*BisoH53);
fn X3H53(h, k, l) = tpi*((-h)*xH53 + k*yH53 + (-l)*zH53 + (0.50000*k + 0.50000*l));
fn U4H53(h, k, l) = occH53*Exp(-s2(h, k, l)*BisoH53);
fn X4H53(h, k, l) = tpi*((-h)*xH53 + (-k)*yH53 + l*zH53 + (0.50000*h + 0.50000*l));
fn U1C6(h, k, l) = occC6 * Exp(-tpis*(h^2*u11C6*A_star*A_star + k^2*u22C6*B_star*B_star + l^2*u33C6*C_star*C_star + 2*k*l*u23C6*B_star*C_star + 2*h*l*u13C6*A_star*C_star + 2*h*k*u12C6*A_star*B_star));
fn X1C6(h, k, l) = tpi*(h*xC6 + k*yC6 + l*zC6);
fn U2C6(h, k, l) = occC6 * Exp(-tpis*(h^2*u11C6*A_star*A_star + (-k)^2*u22C6*B_star*B_star + (-l)^2*u33C6*C_star*C_star + 2*(-k)*(-l)*u23C6*B_star*C_star + 2*h*(-l)*u13C6*A_star*C_star + 2*h*(-k)*u12C6*A_star*B_star));
fn X2C6(h, k, l) = tpi*(h*xC6 + (-k)*yC6 + (-l)*zC6 + (0.50000*h + 0.50000*k));
fn U3C6(h, k, l) = occC6 * Exp(-tpis*((-h)^2*u11C6*A_star*A_star + k^2*u22C6*B_star*B_star + (-l)^2*u33C6*C_star*C_star + 2*k*(-l)*u23C6*B_star*C_star + 2*(-h)*(-l)*u13C6*A_star*C_star + 2*(-h)*k*u12C6*A_star*B_star));
fn X3C6(h, k, l) = tpi*((-h)*xC6 + k*yC6 + (-l)*zC6 + (0.50000*k + 0.50000*l));
fn U4C6(h, k, l) = occC6 * Exp(-tpis*((-h)^2*u11C6*A_star*A_star + (-k)^2*u22C6*B_star*B_star + l^2*u33C6*C_star*C_star + 2*(-k)*l*u23C6*B_star*C_star + 2*(-h)*l*u13C6*A_star*C_star + 2*(-h)*(-k)*u12C6*A_star*B_star));
fn X4C6(h, k, l) = tpi*((-h)*xC6 + (-k)*yC6 + l*zC6 + (0.50000*h + 0.50000*l));
fn U1H62(h, k, l) = occH62*Exp(-s2(h, k, l)*BisoH62);
fn X1H62(h, k, l) = tpi*(h*xH62 + k*yH62 + l*zH62);
fn U2H62(h, k, l) = occH62*Exp(-s2(h, k, l)*BisoH62);
fn X2H62(h, k, l) = tpi*(h*xH62 + (-k)*yH62 + (-l)*zH62 + (0.50000*h + 0.50000*k));
fn U3H62(h, k, l) = occH62*Exp(-s2(h, k, l)*BisoH62);
fn X3H62(h, k, l) = tpi*((-h)*xH62 + k*yH62 + (-l)*zH62 + (0.50000*k + 0.50000*l));
fn U4H62(h, k, l) = occH62*Exp(-s2(h, k, l)*BisoH62);
fn X4H62(h, k, l) = tpi*((-h)*xH62 + (-k)*yH62 + l*zH62 + (0.50000*h + 0.50000*l));
fn U1H61(h, k, l) = occH61*Exp(-s2(h, k, l)*BisoH61);
fn X1H61(h, k, l) = tpi*(h*xH61 + k*yH61 + l*zH61);
fn U2H61(h, k, l) = occH61*Exp(-s2(h, k, l)*BisoH61);
fn X2H61(h, k, l) = tpi*(h*xH61 + (-k)*yH61 + (-l)*zH61 + (0.50000*h + 0.50000*k));
fn U3H61(h, k, l) = occH61*Exp(-s2(h, k, l)*BisoH61);
fn X3H61(h, k, l) = tpi*((-h)*xH61 + k*yH61 + (-l)*zH61 + (0.50000*k + 0.50000*l));
fn U4H61(h, k, l) = occH61*Exp(-s2(h, k, l)*BisoH61);
fn X4H61(h, k, l) = tpi*((-h)*xH61 + (-k)*yH61 + l*zH61 + (0.50000*h + 0.50000*l));
fn U1H63(h, k, l) = occH63*Exp(-s2(h, k, l)*BisoH63);
fn X1H63(h, k, l) = tpi*(h*xH63 + k*yH63 + l*zH63);
fn U2H63(h, k, l) = occH63*Exp(-s2(h, k, l)*BisoH63);
fn X2H63(h, k, l) = tpi*(h*xH63 + (-k)*yH63 + (-l)*zH63 + (0.50000*h + 0.50000*k));
fn U3H63(h, k, l) = occH63*Exp(-s2(h, k, l)*BisoH63);
fn X3H63(h, k, l) = tpi*((-h)*xH63 + k*yH63 + (-l)*zH63 + (0.50000*k + 0.50000*l));
fn U4H63(h, k, l) = occH63*Exp(-s2(h, k, l)*BisoH63);
fn X4H63(h, k, l) = tpi*((-h)*xH63 + (-k)*yH63 + l*zH63 + (0.50000*h + 0.50000*l));
noinline
fn  QUOT(h, k, l) = (1-2*ENANTIO)*( (
 U1C1(h, k ,l)*(FPC(h,k,l)*Cos(X1C1(h, k, l)) - FPPC*Sin(X1C1(h, k, l))) +
 U2C1(h, k ,l)*(FPC(h,k,l)*Cos(X2C1(h, k, l)) - FPPC*Sin(X2C1(h, k, l))) +
 U3C1(h, k ,l)*(FPC(h,k,l)*Cos(X3C1(h, k, l)) - FPPC*Sin(X3C1(h, k, l))) +
 U4C1(h, k ,l)*(FPC(h,k,l)*Cos(X4C1(h, k, l)) - FPPC*Sin(X4C1(h, k, l))) +
 U1H11(h, k ,l)*(FPH(h,k,l)*Cos(X1H11(h, k, l)) - FPPH*Sin(X1H11(h, k, l))) +
 U2H11(h, k ,l)*(FPH(h,k,l)*Cos(X2H11(h, k, l)) - FPPH*Sin(X2H11(h, k, l))) +
 U3H11(h, k ,l)*(FPH(h,k,l)*Cos(X3H11(h, k, l)) - FPPH*Sin(X3H11(h, k, l))) +
 U4H11(h, k ,l)*(FPH(h,k,l)*Cos(X4H11(h, k, l)) - FPPH*Sin(X4H11(h, k, l))) +
 U1C2(h, k ,l)*(FPC(h,k,l)*Cos(X1C2(h, k, l)) - FPPC*Sin(X1C2(h, k, l))) +
 U2C2(h, k ,l)*(FPC(h,k,l)*Cos(X2C2(h, k, l)) - FPPC*Sin(X2C2(h, k, l))) +
 U3C2(h, k ,l)*(FPC(h,k,l)*Cos(X3C2(h, k, l)) - FPPC*Sin(X3C2(h, k, l))) +
 U4C2(h, k ,l)*(FPC(h,k,l)*Cos(X4C2(h, k, l)) - FPPC*Sin(X4C2(h, k, l))) +
 U1O3(h, k ,l)*(FPO(h,k,l)*Cos(X1O3(h, k, l)) - FPPO*Sin(X1O3(h, k, l))) +
 U2O3(h, k ,l)*(FPO(h,k,l)*Cos(X2O3(h, k, l)) - FPPO*Sin(X2O3(h, k, l))) +
 U3O3(h, k ,l)*(FPO(h,k,l)*Cos(X3O3(h, k, l)) - FPPO*Sin(X3O3(h, k, l))) +
 U4O3(h, k ,l)*(FPO(h,k,l)*Cos(X4O3(h, k, l)) - FPPO*Sin(X4O3(h, k, l))) +
 U1O4(h, k ,l)*(FPO(h,k,l)*Cos(X1O4(h, k, l)) - FPPO*Sin(X1O4(h, k, l))) +
 U2O4(h, k ,l)*(FPO(h,k,l)*Cos(X2O4(h, k, l)) - FPPO*Sin(X2O4(h, k, l))) +
 U3O4(h, k ,l)*(FPO(h,k,l)*Cos(X3O4(h, k, l)) - FPPO*Sin(X3O4(h, k, l))) +
 U4O4(h, k ,l)*(FPO(h,k,l)*Cos(X4O4(h, k, l)) - FPPO*Sin(X4O4(h, k, l))) +
 U1N5(h, k ,l)*(FPN(h,k,l)*Cos(X1N5(h, k, l)) - FPPN*Sin(X1N5(h, k, l))) +
 U2N5(h, k ,l)*(FPN(h,k,l)*Cos(X2N5(h, k, l)) - FPPN*Sin(X2N5(h, k, l))) +
 U3N5(h, k ,l)*(FPN(h,k,l)*Cos(X3N5(h, k, l)) - FPPN*Sin(X3N5(h, k, l))) +
 U4N5(h, k ,l)*(FPN(h,k,l)*Cos(X4N5(h, k, l)) - FPPN*Sin(X4N5(h, k, l))) +
 U1H52(h, k ,l)*(FPH(h,k,l)*Cos(X1H52(h, k, l)) - FPPH*Sin(X1H52(h, k, l))) +
 U2H52(h, k ,l)*(FPH(h,k,l)*Cos(X2H52(h, k, l)) - FPPH*Sin(X2H52(h, k, l))) +
 U3H52(h, k ,l)*(FPH(h,k,l)*Cos(X3H52(h, k, l)) - FPPH*Sin(X3H52(h, k, l))) +
 U4H52(h, k ,l)*(FPH(h,k,l)*Cos(X4H52(h, k, l)) - FPPH*Sin(X4H52(h, k, l))) +
 U1H51(h, k ,l)*(FPH(h,k,l)*Cos(X1H51(h, k, l)) - FPPH*Sin(X1H51(h, k, l))) +
 U2H51(h, k ,l)*(FPH(h,k,l)*Cos(X2H51(h, k, l)) - FPPH*Sin(X2H51(h, k, l))) +
 U3H51(h, k ,l)*(FPH(h,k,l)*Cos(X3H51(h, k, l)) - FPPH*Sin(X3H51(h, k, l))) +
 U4H51(h, k ,l)*(FPH(h,k,l)*Cos(X4H51(h, k, l)) - FPPH*Sin(X4H51(h, k, l))) +
 U1H53(h, k ,l)*(FPH(h,k,l)*Cos(X1H53(h, k, l)) - FPPH*Sin(X1H53(h, k, l))) +
 U2H53(h, k ,l)*(FPH(h,k,l)*Cos(X2H53(h, k, l)) - FPPH*Sin(X2H53(h, k, l))) +
 U3H53(h, k ,l)*(FPH(h,k,l)*Cos(X3H53(h, k, l)) - FPPH*Sin(X3H53(h, k, l))) +
 U4H53(h, k ,l)*(FPH(h,k,l)*Cos(X4H53(h, k, l)) - FPPH*Sin(X4H53(h, k, l))) +
 U1C6(h, k ,l)*(FPC(h,k,l)*Cos(X1C6(h, k, l)) - FPPC*Sin(X1C6(h, k, l))) +
 U2C6(h, k ,l)*(FPC(h,k,l)*Cos(X2C6(h, k, l)) - FPPC*Sin(X2C6(h, k, l))) +
 U3C6(h, k ,l)*(FPC(h,k,l)*Cos(X3C6(h, k, l)) - FPPC*Sin(X3C6(h, k, l))) +
 U4C6(h, k ,l)*(FPC(h,k,l)*Cos(X4C6(h, k, l)) - FPPC*Sin(X4C6(h, k, l))) +
 U1H62(h, k ,l)*(FPH(h,k,l)*Cos(X1H62(h, k, l)) - FPPH*Sin(X1H62(h, k, l))) +
 U2H62(h, k ,l)*(FPH(h,k,l)*Cos(X2H62(h, k, l)) - FPPH*Sin(X2H62(h, k, l))) +
 U3H62(h, k ,l)*(FPH(h,k,l)*Cos(X3H62(h, k, l)) - FPPH*Sin(X3H62(h, k, l))) +
 U4H62(h, k ,l)*(FPH(h,k,l)*Cos(X4H62(h, k, l)) - FPPH*Sin(X4H62(h, k, l))) +
 U1H61(h, k ,l)*(FPH(h,k,l)*Cos(X1H61(h, k, l)) - FPPH*Sin(X1H61(h, k, l))) +
 U2H61(h, k ,l)*(FPH(h,k,l)*Cos(X2H61(h, k, l)) - FPPH*Sin(X2H61(h, k, l))) +
 U3H61(h, k ,l)*(FPH(h,k,l)*Cos(X3H61(h, k, l)) - FPPH*Sin(X3H61(h, k, l))) +
 U4H61(h, k ,l)*(FPH(h,k,l)*Cos(X4H61(h, k, l)) - FPPH*Sin(X4H61(h, k, l))) +
 U1H63(h, k ,l)*(FPH(h,k,l)*Cos(X1H63(h, k, l)) - FPPH*Sin(X1H63(h, k, l))) +
 U2H63(h, k ,l)*(FPH(h,k,l)*Cos(X2H63(h, k, l)) - FPPH*Sin(X2H63(h, k, l))) +
 U3H63(h, k ,l)*(FPH(h,k,l)*Cos(X3H63(h, k, l)) - FPPH*Sin(X3H63(h, k, l))) +
 U4H63(h, k ,l)*(FPH(h,k,l)*Cos(X4H63(h, k, l)) - FPPH*Sin(X4H63(h, k, l))) +
0)^2 + (
 U1C1(h, k, l)*(FPC(h,k,l)*Sin(X1C1(h, k, l)) + FPPC*Cos(X1C1(h, k, l))) +
 U2C1(h, k, l)*(FPC(h,k,l)*Sin(X2C1(h, k, l)) + FPPC*Cos(X2C1(h, k, l))) +
 U3C1(h, k, l)*(FPC(h,k,l)*Sin(X3C1(h, k, l)) + FPPC*Cos(X3C1(h, k, l))) +
 U4C1(h, k, l)*(FPC(h,k,l)*Sin(X4C1(h, k, l)) + FPPC*Cos(X4C1(h, k, l))) +
 U1H11(h, k, l)*(FPH(h,k,l)*Sin(X1H11(h, k, l)) + FPPH*Cos(X1H11(h, k, l))) +
 U2H11(h, k, l)*(FPH(h,k,l)*Sin(X2H11(h, k, l)) + FPPH*Cos(X2H11(h, k, l))) +
 U3H11(h, k, l)*(FPH(h,k,l)*Sin(X3H11(h, k, l)) + FPPH*Cos(X3H11(h, k, l))) +
 U4H11(h, k, l)*(FPH(h,k,l)*Sin(X4H11(h, k, l)) + FPPH*Cos(X4H11(h, k, l))) +
 U1C2(h, k, l)*(FPC(h,k,l)*Sin(X1C2(h, k, l)) + FPPC*Cos(X1C2(h, k, l))) +
 U2C2(h, k, l)*(FPC(h,k,l)*Sin(X2C2(h, k, l)) + FPPC*Cos(X2C2(h, k, l))) +
 U3C2(h, k, l)*(FPC(h,k,l)*Sin(X3C2(h, k, l)) + FPPC*Cos(X3C2(h, k, l))) +
 U4C2(h, k, l)*(FPC(h,k,l)*Sin(X4C2(h, k, l)) + FPPC*Cos(X4C2(h, k, l))) +
 U1O3(h, k, l)*(FPO(h,k,l)*Sin(X1O3(h, k, l)) + FPPO*Cos(X1O3(h, k, l))) +
 U2O3(h, k, l)*(FPO(h,k,l)*Sin(X2O3(h, k, l)) + FPPO*Cos(X2O3(h, k, l))) +
 U3O3(h, k, l)*(FPO(h,k,l)*Sin(X3O3(h, k, l)) + FPPO*Cos(X3O3(h, k, l))) +
 U4O3(h, k, l)*(FPO(h,k,l)*Sin(X4O3(h, k, l)) + FPPO*Cos(X4O3(h, k, l))) +
 U1O4(h, k, l)*(FPO(h,k,l)*Sin(X1O4(h, k, l)) + FPPO*Cos(X1O4(h, k, l))) +
 U2O4(h, k, l)*(FPO(h,k,l)*Sin(X2O4(h, k, l)) + FPPO*Cos(X2O4(h, k, l))) +
 U3O4(h, k, l)*(FPO(h,k,l)*Sin(X3O4(h, k, l)) + FPPO*Cos(X3O4(h, k, l))) +
 U4O4(h, k, l)*(FPO(h,k,l)*Sin(X4O4(h, k, l)) + FPPO*Cos(X4O4(h, k, l))) +
 U1N5(h, k, l)*(FPN(h,k,l)*Sin(X1N5(h, k, l)) + FPPN*Cos(X1N5(h, k, l))) +
 U2N5(h, k, l)*(FPN(h,k,l)*Sin(X2N5(h, k, l)) + FPPN*Cos(X2N5(h, k, l))) +
 U3N5(h, k, l)*(FPN(h,k,l)*Sin(X3N5(h, k, l)) + FPPN*Cos(X3N5(h, k, l))) +
 U4N5(h, k, l)*(FPN(h,k,l)*Sin(X4N5(h, k, l)) + FPPN*Cos(X4N5(h, k, l))) +
 U1H52(h, k, l)*(FPH(h,k,l)*Sin(X1H52(h, k, l)) + FPPH*Cos(X1H52(h, k, l))) +
 U2H52(h, k, l)*(FPH(h,k,l)*Sin(X2H52(h, k, l)) + FPPH*Cos(X2H52(h, k, l))) +
 U3H52(h, k, l)*(FPH(h,k,l)*Sin(X3H52(h, k, l)) + FPPH*Cos(X3H52(h, k, l))) +
 U4H52(h, k, l)*(FPH(h,k,l)*Sin(X4H52(h, k, l)) + FPPH*Cos(X4H52(h, k, l))) +
 U1H51(h, k, l)*(FPH(h,k,l)*Sin(X1H51(h, k, l)) + FPPH*Cos(X1H51(h, k, l))) +
 U2H51(h, k, l)*(FPH(h,k,l)*Sin(X2H51(h, k, l)) + FPPH*Cos(X2H51(h, k, l))) +
 U3H51(h, k, l)*(FPH(h,k,l)*Sin(X3H51(h, k, l)) + FPPH*Cos(X3H51(h, k, l))) +
 U4H51(h, k, l)*(FPH(h,k,l)*Sin(X4H51(h, k, l)) + FPPH*Cos(X4H51(h, k, l))) +
 U1H53(h, k, l)*(FPH(h,k,l)*Sin(X1H53(h, k, l)) + FPPH*Cos(X1H53(h, k, l))) +
 U2H53(h, k, l)*(FPH(h,k,l)*Sin(X2H53(h, k, l)) + FPPH*Cos(X2H53(h, k, l))) +
 U3H53(h, k, l)*(FPH(h,k,l)*Sin(X3H53(h, k, l)) + FPPH*Cos(X3H53(h, k, l))) +
 U4H53(h, k, l)*(FPH(h,k,l)*Sin(X4H53(h, k, l)) + FPPH*Cos(X4H53(h, k, l))) +
 U1C6(h, k, l)*(FPC(h,k,l)*Sin(X1C6(h, k, l)) + FPPC*Cos(X1C6(h, k, l))) +
 U2C6(h, k, l)*(FPC(h,k,l)*Sin(X2C6(h, k, l)) + FPPC*Cos(X2C6(h, k, l))) +
 U3C6(h, k, l)*(FPC(h,k,l)*Sin(X3C6(h, k, l)) + FPPC*Cos(X3C6(h, k, l))) +
 U4C6(h, k, l)*(FPC(h,k,l)*Sin(X4C6(h, k, l)) + FPPC*Cos(X4C6(h, k, l))) +
 U1H62(h, k, l)*(FPH(h,k,l)*Sin(X1H62(h, k, l)) + FPPH*Cos(X1H62(h, k, l))) +
 U2H62(h, k, l)*(FPH(h,k,l)*Sin(X2H62(h, k, l)) + FPPH*Cos(X2H62(h, k, l))) +
 U3H62(h, k, l)*(FPH(h,k,l)*Sin(X3H62(h, k, l)) + FPPH*Cos(X3H62(h, k, l))) +
 U4H62(h, k, l)*(FPH(h,k,l)*Sin(X4H62(h, k, l)) + FPPH*Cos(X4H62(h, k, l))) +
 U1H61(h, k, l)*(FPH(h,k,l)*Sin(X1H61(h, k, l)) + FPPH*Cos(X1H61(h, k, l))) +
 U2H61(h, k, l)*(FPH(h,k,l)*Sin(X2H61(h, k, l)) + FPPH*Cos(X2H61(h, k, l))) +
 U3H61(h, k, l)*(FPH(h,k,l)*Sin(X3H61(h, k, l)) + FPPH*Cos(X3H61(h, k, l))) +
 U4H61(h, k, l)*(FPH(h,k,l)*Sin(X4H61(h, k, l)) + FPPH*Cos(X4H61(h, k, l))) +
 U1H63(h, k, l)*(FPH(h,k,l)*Sin(X1H63(h, k, l)) + FPPH*Cos(X1H63(h, k, l))) +
 U2H63(h, k, l)*(FPH(h,k,l)*Sin(X2H63(h, k, l)) + FPPH*Cos(X2H63(h, k, l))) +
 U3H63(h, k, l)*(FPH(h,k,l)*Sin(X3H63(h, k, l)) + FPPH*Cos(X3H63(h, k, l))) +
 U4H63(h, k, l)*(FPH(h,k,l)*Sin(X4H63(h, k, l)) + FPPH*Cos(X4H63(h, k, l))) +
0)^2 - ( 
 U1C1(h ,k, l)*(FPC(h,k,l)*Cos(X1C1(h, k, l)) + FPPC*Sin(X1C1(h, k, l))) +
 U2C1(h ,k, l)*(FPC(h,k,l)*Cos(X2C1(h, k, l)) + FPPC*Sin(X2C1(h, k, l))) +
 U3C1(h ,k, l)*(FPC(h,k,l)*Cos(X3C1(h, k, l)) + FPPC*Sin(X3C1(h, k, l))) +
 U4C1(h ,k, l)*(FPC(h,k,l)*Cos(X4C1(h, k, l)) + FPPC*Sin(X4C1(h, k, l))) +
 U1H11(h ,k, l)*(FPH(h,k,l)*Cos(X1H11(h, k, l)) + FPPH*Sin(X1H11(h, k, l))) +
 U2H11(h ,k, l)*(FPH(h,k,l)*Cos(X2H11(h, k, l)) + FPPH*Sin(X2H11(h, k, l))) +
 U3H11(h ,k, l)*(FPH(h,k,l)*Cos(X3H11(h, k, l)) + FPPH*Sin(X3H11(h, k, l))) +
 U4H11(h ,k, l)*(FPH(h,k,l)*Cos(X4H11(h, k, l)) + FPPH*Sin(X4H11(h, k, l))) +
 U1C2(h ,k, l)*(FPC(h,k,l)*Cos(X1C2(h, k, l)) + FPPC*Sin(X1C2(h, k, l))) +
 U2C2(h ,k, l)*(FPC(h,k,l)*Cos(X2C2(h, k, l)) + FPPC*Sin(X2C2(h, k, l))) +
 U3C2(h ,k, l)*(FPC(h,k,l)*Cos(X3C2(h, k, l)) + FPPC*Sin(X3C2(h, k, l))) +
 U4C2(h ,k, l)*(FPC(h,k,l)*Cos(X4C2(h, k, l)) + FPPC*Sin(X4C2(h, k, l))) +
 U1O3(h ,k, l)*(FPO(h,k,l)*Cos(X1O3(h, k, l)) + FPPO*Sin(X1O3(h, k, l))) +
 U2O3(h ,k, l)*(FPO(h,k,l)*Cos(X2O3(h, k, l)) + FPPO*Sin(X2O3(h, k, l))) +
 U3O3(h ,k, l)*(FPO(h,k,l)*Cos(X3O3(h, k, l)) + FPPO*Sin(X3O3(h, k, l))) +
 U4O3(h ,k, l)*(FPO(h,k,l)*Cos(X4O3(h, k, l)) + FPPO*Sin(X4O3(h, k, l))) +
 U1O4(h ,k, l)*(FPO(h,k,l)*Cos(X1O4(h, k, l)) + FPPO*Sin(X1O4(h, k, l))) +
 U2O4(h ,k, l)*(FPO(h,k,l)*Cos(X2O4(h, k, l)) + FPPO*Sin(X2O4(h, k, l))) +
 U3O4(h ,k, l)*(FPO(h,k,l)*Cos(X3O4(h, k, l)) + FPPO*Sin(X3O4(h, k, l))) +
 U4O4(h ,k, l)*(FPO(h,k,l)*Cos(X4O4(h, k, l)) + FPPO*Sin(X4O4(h, k, l))) +
 U1N5(h ,k, l)*(FPN(h,k,l)*Cos(X1N5(h, k, l)) + FPPN*Sin(X1N5(h, k, l))) +
 U2N5(h ,k, l)*(FPN(h,k,l)*Cos(X2N5(h, k, l)) + FPPN*Sin(X2N5(h, k, l))) +
 U3N5(h ,k, l)*(FPN(h,k,l)*Cos(X3N5(h, k, l)) + FPPN*Sin(X3N5(h, k, l))) +
 U4N5(h ,k, l)*(FPN(h,k,l)*Cos(X4N5(h, k, l)) + FPPN*Sin(X4N5(h, k, l))) +
 U1H52(h ,k, l)*(FPH(h,k,l)*Cos(X1H52(h, k, l)) + FPPH*Sin(X1H52(h, k, l))) +
 U2H52(h ,k, l)*(FPH(h,k,l)*Cos(X2H52(h, k, l)) + FPPH*Sin(X2H52(h, k, l))) +
 U3H52(h ,k, l)*(FPH(h,k,l)*Cos(X3H52(h, k, l)) + FPPH*Sin(X3H52(h, k, l))) +
 U4H52(h ,k, l)*(FPH(h,k,l)*Cos(X4H52(h, k, l)) + FPPH*Sin(X4H52(h, k, l))) +
 U1H51(h ,k, l)*(FPH(h,k,l)*Cos(X1H51(h, k, l)) + FPPH*Sin(X1H51(h, k, l))) +
 U2H51(h ,k, l)*(FPH(h,k,l)*Cos(X2H51(h, k, l)) + FPPH*Sin(X2H51(h, k, l))) +
 U3H51(h ,k, l)*(FPH(h,k,l)*Cos(X3H51(h, k, l)) + FPPH*Sin(X3H51(h, k, l))) +
 U4H51(h ,k, l)*(FPH(h,k,l)*Cos(X4H51(h, k, l)) + FPPH*Sin(X4H51(h, k, l))) +
 U1H53(h ,k, l)*(FPH(h,k,l)*Cos(X1H53(h, k, l)) + FPPH*Sin(X1H53(h, k, l))) +
 U2H53(h ,k, l)*(FPH(h,k,l)*Cos(X2H53(h, k, l)) + FPPH*Sin(X2H53(h, k, l))) +
 U3H53(h ,k, l)*(FPH(h,k,l)*Cos(X3H53(h, k, l)) + FPPH*Sin(X3H53(h, k, l))) +
 U4H53(h ,k, l)*(FPH(h,k,l)*Cos(X4H53(h, k, l)) + FPPH*Sin(X4H53(h, k, l))) +
 U1C6(h ,k, l)*(FPC(h,k,l)*Cos(X1C6(h, k, l)) + FPPC*Sin(X1C6(h, k, l))) +
 U2C6(h ,k, l)*(FPC(h,k,l)*Cos(X2C6(h, k, l)) + FPPC*Sin(X2C6(h, k, l))) +
 U3C6(h ,k, l)*(FPC(h,k,l)*Cos(X3C6(h, k, l)) + FPPC*Sin(X3C6(h, k, l))) +
 U4C6(h ,k, l)*(FPC(h,k,l)*Cos(X4C6(h, k, l)) + FPPC*Sin(X4C6(h, k, l))) +
 U1H62(h ,k, l)*(FPH(h,k,l)*Cos(X1H62(h, k, l)) + FPPH*Sin(X1H62(h, k, l))) +
 U2H62(h ,k, l)*(FPH(h,k,l)*Cos(X2H62(h, k, l)) + FPPH*Sin(X2H62(h, k, l))) +
 U3H62(h ,k, l)*(FPH(h,k,l)*Cos(X3H62(h, k, l)) + FPPH*Sin(X3H62(h, k, l))) +
 U4H62(h ,k, l)*(FPH(h,k,l)*Cos(X4H62(h, k, l)) + FPPH*Sin(X4H62(h, k, l))) +
 U1H61(h ,k, l)*(FPH(h,k,l)*Cos(X1H61(h, k, l)) + FPPH*Sin(X1H61(h, k, l))) +
 U2H61(h ,k, l)*(FPH(h,k,l)*Cos(X2H61(h, k, l)) + FPPH*Sin(X2H61(h, k, l))) +
 U3H61(h ,k, l)*(FPH(h,k,l)*Cos(X3H61(h, k, l)) + FPPH*Sin(X3H61(h, k, l))) +
 U4H61(h ,k, l)*(FPH(h,k,l)*Cos(X4H61(h, k, l)) + FPPH*Sin(X4H61(h, k, l))) +
 U1H63(h ,k, l)*(FPH(h,k,l)*Cos(X1H63(h, k, l)) + FPPH*Sin(X1H63(h, k, l))) +
 U2H63(h ,k, l)*(FPH(h,k,l)*Cos(X2H63(h, k, l)) + FPPH*Sin(X2H63(h, k, l))) +
 U3H63(h ,k, l)*(FPH(h,k,l)*Cos(X3H63(h, k, l)) + FPPH*Sin(X3H63(h, k, l))) +
 U4H63(h ,k, l)*(FPH(h,k,l)*Cos(X4H63(h, k, l)) + FPPH*Sin(X4H63(h, k, l))) +
0)^2 - ( 
 U1C1(h, k, l)*(FPPC*Cos(X1C1(h, k, l)) - FPC(h,k,l)*Sin(X1C1(h, k, l))) +
 U2C1(h, k, l)*(FPPC*Cos(X2C1(h, k, l)) - FPC(h,k,l)*Sin(X2C1(h, k, l))) +
 U3C1(h, k, l)*(FPPC*Cos(X3C1(h, k, l)) - FPC(h,k,l)*Sin(X3C1(h, k, l))) +
 U4C1(h, k, l)*(FPPC*Cos(X4C1(h, k, l)) - FPC(h,k,l)*Sin(X4C1(h, k, l))) +
 U1H11(h, k, l)*(FPPH*Cos(X1H11(h, k, l)) - FPH(h,k,l)*Sin(X1H11(h, k, l))) +
 U2H11(h, k, l)*(FPPH*Cos(X2H11(h, k, l)) - FPH(h,k,l)*Sin(X2H11(h, k, l))) +
 U3H11(h, k, l)*(FPPH*Cos(X3H11(h, k, l)) - FPH(h,k,l)*Sin(X3H11(h, k, l))) +
 U4H11(h, k, l)*(FPPH*Cos(X4H11(h, k, l)) - FPH(h,k,l)*Sin(X4H11(h, k, l))) +
 U1C2(h, k, l)*(FPPC*Cos(X1C2(h, k, l)) - FPC(h,k,l)*Sin(X1C2(h, k, l))) +
 U2C2(h, k, l)*(FPPC*Cos(X2C2(h, k, l)) - FPC(h,k,l)*Sin(X2C2(h, k, l))) +
 U3C2(h, k, l)*(FPPC*Cos(X3C2(h, k, l)) - FPC(h,k,l)*Sin(X3C2(h, k, l))) +
 U4C2(h, k, l)*(FPPC*Cos(X4C2(h, k, l)) - FPC(h,k,l)*Sin(X4C2(h, k, l))) +
 U1O3(h, k, l)*(FPPO*Cos(X1O3(h, k, l)) - FPO(h,k,l)*Sin(X1O3(h, k, l))) +
 U2O3(h, k, l)*(FPPO*Cos(X2O3(h, k, l)) - FPO(h,k,l)*Sin(X2O3(h, k, l))) +
 U3O3(h, k, l)*(FPPO*Cos(X3O3(h, k, l)) - FPO(h,k,l)*Sin(X3O3(h, k, l))) +
 U4O3(h, k, l)*(FPPO*Cos(X4O3(h, k, l)) - FPO(h,k,l)*Sin(X4O3(h, k, l))) +
 U1O4(h, k, l)*(FPPO*Cos(X1O4(h, k, l)) - FPO(h,k,l)*Sin(X1O4(h, k, l))) +
 U2O4(h, k, l)*(FPPO*Cos(X2O4(h, k, l)) - FPO(h,k,l)*Sin(X2O4(h, k, l))) +
 U3O4(h, k, l)*(FPPO*Cos(X3O4(h, k, l)) - FPO(h,k,l)*Sin(X3O4(h, k, l))) +
 U4O4(h, k, l)*(FPPO*Cos(X4O4(h, k, l)) - FPO(h,k,l)*Sin(X4O4(h, k, l))) +
 U1N5(h, k, l)*(FPPN*Cos(X1N5(h, k, l)) - FPN(h,k,l)*Sin(X1N5(h, k, l))) +
 U2N5(h, k, l)*(FPPN*Cos(X2N5(h, k, l)) - FPN(h,k,l)*Sin(X2N5(h, k, l))) +
 U3N5(h, k, l)*(FPPN*Cos(X3N5(h, k, l)) - FPN(h,k,l)*Sin(X3N5(h, k, l))) +
 U4N5(h, k, l)*(FPPN*Cos(X4N5(h, k, l)) - FPN(h,k,l)*Sin(X4N5(h, k, l))) +
 U1H52(h, k, l)*(FPPH*Cos(X1H52(h, k, l)) - FPH(h,k,l)*Sin(X1H52(h, k, l))) +
 U2H52(h, k, l)*(FPPH*Cos(X2H52(h, k, l)) - FPH(h,k,l)*Sin(X2H52(h, k, l))) +
 U3H52(h, k, l)*(FPPH*Cos(X3H52(h, k, l)) - FPH(h,k,l)*Sin(X3H52(h, k, l))) +
 U4H52(h, k, l)*(FPPH*Cos(X4H52(h, k, l)) - FPH(h,k,l)*Sin(X4H52(h, k, l))) +
 U1H51(h, k, l)*(FPPH*Cos(X1H51(h, k, l)) - FPH(h,k,l)*Sin(X1H51(h, k, l))) +
 U2H51(h, k, l)*(FPPH*Cos(X2H51(h, k, l)) - FPH(h,k,l)*Sin(X2H51(h, k, l))) +
 U3H51(h, k, l)*(FPPH*Cos(X3H51(h, k, l)) - FPH(h,k,l)*Sin(X3H51(h, k, l))) +
 U4H51(h, k, l)*(FPPH*Cos(X4H51(h, k, l)) - FPH(h,k,l)*Sin(X4H51(h, k, l))) +
 U1H53(h, k, l)*(FPPH*Cos(X1H53(h, k, l)) - FPH(h,k,l)*Sin(X1H53(h, k, l))) +
 U2H53(h, k, l)*(FPPH*Cos(X2H53(h, k, l)) - FPH(h,k,l)*Sin(X2H53(h, k, l))) +
 U3H53(h, k, l)*(FPPH*Cos(X3H53(h, k, l)) - FPH(h,k,l)*Sin(X3H53(h, k, l))) +
 U4H53(h, k, l)*(FPPH*Cos(X4H53(h, k, l)) - FPH(h,k,l)*Sin(X4H53(h, k, l))) +
 U1C6(h, k, l)*(FPPC*Cos(X1C6(h, k, l)) - FPC(h,k,l)*Sin(X1C6(h, k, l))) +
 U2C6(h, k, l)*(FPPC*Cos(X2C6(h, k, l)) - FPC(h,k,l)*Sin(X2C6(h, k, l))) +
 U3C6(h, k, l)*(FPPC*Cos(X3C6(h, k, l)) - FPC(h,k,l)*Sin(X3C6(h, k, l))) +
 U4C6(h, k, l)*(FPPC*Cos(X4C6(h, k, l)) - FPC(h,k,l)*Sin(X4C6(h, k, l))) +
 U1H62(h, k, l)*(FPPH*Cos(X1H62(h, k, l)) - FPH(h,k,l)*Sin(X1H62(h, k, l))) +
 U2H62(h, k, l)*(FPPH*Cos(X2H62(h, k, l)) - FPH(h,k,l)*Sin(X2H62(h, k, l))) +
 U3H62(h, k, l)*(FPPH*Cos(X3H62(h, k, l)) - FPH(h,k,l)*Sin(X3H62(h, k, l))) +
 U4H62(h, k, l)*(FPPH*Cos(X4H62(h, k, l)) - FPH(h,k,l)*Sin(X4H62(h, k, l))) +
 U1H61(h, k, l)*(FPPH*Cos(X1H61(h, k, l)) - FPH(h,k,l)*Sin(X1H61(h, k, l))) +
 U2H61(h, k, l)*(FPPH*Cos(X2H61(h, k, l)) - FPH(h,k,l)*Sin(X2H61(h, k, l))) +
 U3H61(h, k, l)*(FPPH*Cos(X3H61(h, k, l)) - FPH(h,k,l)*Sin(X3H61(h, k, l))) +
 U4H61(h, k, l)*(FPPH*Cos(X4H61(h, k, l)) - FPH(h,k,l)*Sin(X4H61(h, k, l))) +
 U1H63(h, k, l)*(FPPH*Cos(X1H63(h, k, l)) - FPH(h,k,l)*Sin(X1H63(h, k, l))) +
 U2H63(h, k, l)*(FPPH*Cos(X2H63(h, k, l)) - FPH(h,k,l)*Sin(X2H63(h, k, l))) +
 U3H63(h, k, l)*(FPPH*Cos(X3H63(h, k, l)) - FPH(h,k,l)*Sin(X3H63(h, k, l))) +
 U4H63(h, k, l)*(FPPH*Cos(X4H63(h, k, l)) - FPH(h,k,l)*Sin(X4H63(h, k, l))) +
0)^2)/(( 
 U1C1(h, k ,l)*(FPC(h,k,l)*Cos(X1C1(h, k, l)) - FPPC*Sin(X1C1(h, k, l))) +
 U2C1(h, k ,l)*(FPC(h,k,l)*Cos(X2C1(h, k, l)) - FPPC*Sin(X2C1(h, k, l))) +
 U3C1(h, k ,l)*(FPC(h,k,l)*Cos(X3C1(h, k, l)) - FPPC*Sin(X3C1(h, k, l))) +
 U4C1(h, k ,l)*(FPC(h,k,l)*Cos(X4C1(h, k, l)) - FPPC*Sin(X4C1(h, k, l))) +
 U1H11(h, k ,l)*(FPH(h,k,l)*Cos(X1H11(h, k, l)) - FPPH*Sin(X1H11(h, k, l))) +
 U2H11(h, k ,l)*(FPH(h,k,l)*Cos(X2H11(h, k, l)) - FPPH*Sin(X2H11(h, k, l))) +
 U3H11(h, k ,l)*(FPH(h,k,l)*Cos(X3H11(h, k, l)) - FPPH*Sin(X3H11(h, k, l))) +
 U4H11(h, k ,l)*(FPH(h,k,l)*Cos(X4H11(h, k, l)) - FPPH*Sin(X4H11(h, k, l))) +
 U1C2(h, k ,l)*(FPC(h,k,l)*Cos(X1C2(h, k, l)) - FPPC*Sin(X1C2(h, k, l))) +
 U2C2(h, k ,l)*(FPC(h,k,l)*Cos(X2C2(h, k, l)) - FPPC*Sin(X2C2(h, k, l))) +
 U3C2(h, k ,l)*(FPC(h,k,l)*Cos(X3C2(h, k, l)) - FPPC*Sin(X3C2(h, k, l))) +
 U4C2(h, k ,l)*(FPC(h,k,l)*Cos(X4C2(h, k, l)) - FPPC*Sin(X4C2(h, k, l))) +
 U1O3(h, k ,l)*(FPO(h,k,l)*Cos(X1O3(h, k, l)) - FPPO*Sin(X1O3(h, k, l))) +
 U2O3(h, k ,l)*(FPO(h,k,l)*Cos(X2O3(h, k, l)) - FPPO*Sin(X2O3(h, k, l))) +
 U3O3(h, k ,l)*(FPO(h,k,l)*Cos(X3O3(h, k, l)) - FPPO*Sin(X3O3(h, k, l))) +
 U4O3(h, k ,l)*(FPO(h,k,l)*Cos(X4O3(h, k, l)) - FPPO*Sin(X4O3(h, k, l))) +
 U1O4(h, k ,l)*(FPO(h,k,l)*Cos(X1O4(h, k, l)) - FPPO*Sin(X1O4(h, k, l))) +
 U2O4(h, k ,l)*(FPO(h,k,l)*Cos(X2O4(h, k, l)) - FPPO*Sin(X2O4(h, k, l))) +
 U3O4(h, k ,l)*(FPO(h,k,l)*Cos(X3O4(h, k, l)) - FPPO*Sin(X3O4(h, k, l))) +
 U4O4(h, k ,l)*(FPO(h,k,l)*Cos(X4O4(h, k, l)) - FPPO*Sin(X4O4(h, k, l))) +
 U1N5(h, k ,l)*(FPN(h,k,l)*Cos(X1N5(h, k, l)) - FPPN*Sin(X1N5(h, k, l))) +
 U2N5(h, k ,l)*(FPN(h,k,l)*Cos(X2N5(h, k, l)) - FPPN*Sin(X2N5(h, k, l))) +
 U3N5(h, k ,l)*(FPN(h,k,l)*Cos(X3N5(h, k, l)) - FPPN*Sin(X3N5(h, k, l))) +
 U4N5(h, k ,l)*(FPN(h,k,l)*Cos(X4N5(h, k, l)) - FPPN*Sin(X4N5(h, k, l))) +
 U1H52(h, k ,l)*(FPH(h,k,l)*Cos(X1H52(h, k, l)) - FPPH*Sin(X1H52(h, k, l))) +
 U2H52(h, k ,l)*(FPH(h,k,l)*Cos(X2H52(h, k, l)) - FPPH*Sin(X2H52(h, k, l))) +
 U3H52(h, k ,l)*(FPH(h,k,l)*Cos(X3H52(h, k, l)) - FPPH*Sin(X3H52(h, k, l))) +
 U4H52(h, k ,l)*(FPH(h,k,l)*Cos(X4H52(h, k, l)) - FPPH*Sin(X4H52(h, k, l))) +
 U1H51(h, k ,l)*(FPH(h,k,l)*Cos(X1H51(h, k, l)) - FPPH*Sin(X1H51(h, k, l))) +
 U2H51(h, k ,l)*(FPH(h,k,l)*Cos(X2H51(h, k, l)) - FPPH*Sin(X2H51(h, k, l))) +
 U3H51(h, k ,l)*(FPH(h,k,l)*Cos(X3H51(h, k, l)) - FPPH*Sin(X3H51(h, k, l))) +
 U4H51(h, k ,l)*(FPH(h,k,l)*Cos(X4H51(h, k, l)) - FPPH*Sin(X4H51(h, k, l))) +
 U1H53(h, k ,l)*(FPH(h,k,l)*Cos(X1H53(h, k, l)) - FPPH*Sin(X1H53(h, k, l))) +
 U2H53(h, k ,l)*(FPH(h,k,l)*Cos(X2H53(h, k, l)) - FPPH*Sin(X2H53(h, k, l))) +
 U3H53(h, k ,l)*(FPH(h,k,l)*Cos(X3H53(h, k, l)) - FPPH*Sin(X3H53(h, k, l))) +
 U4H53(h, k ,l)*(FPH(h,k,l)*Cos(X4H53(h, k, l)) - FPPH*Sin(X4H53(h, k, l))) +
 U1C6(h, k ,l)*(FPC(h,k,l)*Cos(X1C6(h, k, l)) - FPPC*Sin(X1C6(h, k, l))) +
 U2C6(h, k ,l)*(FPC(h,k,l)*Cos(X2C6(h, k, l)) - FPPC*Sin(X2C6(h, k, l))) +
 U3C6(h, k ,l)*(FPC(h,k,l)*Cos(X3C6(h, k, l)) - FPPC*Sin(X3C6(h, k, l))) +
 U4C6(h, k ,l)*(FPC(h,k,l)*Cos(X4C6(h, k, l)) - FPPC*Sin(X4C6(h, k, l))) +
 U1H62(h, k ,l)*(FPH(h,k,l)*Cos(X1H62(h, k, l)) - FPPH*Sin(X1H62(h, k, l))) +
 U2H62(h, k ,l)*(FPH(h,k,l)*Cos(X2H62(h, k, l)) - FPPH*Sin(X2H62(h, k, l))) +
 U3H62(h, k ,l)*(FPH(h,k,l)*Cos(X3H62(h, k, l)) - FPPH*Sin(X3H62(h, k, l))) +
 U4H62(h, k ,l)*(FPH(h,k,l)*Cos(X4H62(h, k, l)) - FPPH*Sin(X4H62(h, k, l))) +
 U1H61(h, k ,l)*(FPH(h,k,l)*Cos(X1H61(h, k, l)) - FPPH*Sin(X1H61(h, k, l))) +
 U2H61(h, k ,l)*(FPH(h,k,l)*Cos(X2H61(h, k, l)) - FPPH*Sin(X2H61(h, k, l))) +
 U3H61(h, k ,l)*(FPH(h,k,l)*Cos(X3H61(h, k, l)) - FPPH*Sin(X3H61(h, k, l))) +
 U4H61(h, k ,l)*(FPH(h,k,l)*Cos(X4H61(h, k, l)) - FPPH*Sin(X4H61(h, k, l))) +
 U1H63(h, k ,l)*(FPH(h,k,l)*Cos(X1H63(h, k, l)) - FPPH*Sin(X1H63(h, k, l))) +
 U2H63(h, k ,l)*(FPH(h,k,l)*Cos(X2H63(h, k, l)) - FPPH*Sin(X2H63(h, k, l))) +
 U3H63(h, k ,l)*(FPH(h,k,l)*Cos(X3H63(h, k, l)) - FPPH*Sin(X3H63(h, k, l))) +
 U4H63(h, k ,l)*(FPH(h,k,l)*Cos(X4H63(h, k, l)) - FPPH*Sin(X4H63(h, k, l))) +
0)^2 + ( 
 U1C1(h, k, l)*(FPC(h,k,l)*Sin(X1C1(h, k, l)) + FPPC*Cos(X1C1(h, k, l))) +
 U2C1(h, k, l)*(FPC(h,k,l)*Sin(X2C1(h, k, l)) + FPPC*Cos(X2C1(h, k, l))) +
 U3C1(h, k, l)*(FPC(h,k,l)*Sin(X3C1(h, k, l)) + FPPC*Cos(X3C1(h, k, l))) +
 U4C1(h, k, l)*(FPC(h,k,l)*Sin(X4C1(h, k, l)) + FPPC*Cos(X4C1(h, k, l))) +
 U1H11(h, k, l)*(FPH(h,k,l)*Sin(X1H11(h, k, l)) + FPPH*Cos(X1H11(h, k, l))) +
 U2H11(h, k, l)*(FPH(h,k,l)*Sin(X2H11(h, k, l)) + FPPH*Cos(X2H11(h, k, l))) +
 U3H11(h, k, l)*(FPH(h,k,l)*Sin(X3H11(h, k, l)) + FPPH*Cos(X3H11(h, k, l))) +
 U4H11(h, k, l)*(FPH(h,k,l)*Sin(X4H11(h, k, l)) + FPPH*Cos(X4H11(h, k, l))) +
 U1C2(h, k, l)*(FPC(h,k,l)*Sin(X1C2(h, k, l)) + FPPC*Cos(X1C2(h, k, l))) +
 U2C2(h, k, l)*(FPC(h,k,l)*Sin(X2C2(h, k, l)) + FPPC*Cos(X2C2(h, k, l))) +
 U3C2(h, k, l)*(FPC(h,k,l)*Sin(X3C2(h, k, l)) + FPPC*Cos(X3C2(h, k, l))) +
 U4C2(h, k, l)*(FPC(h,k,l)*Sin(X4C2(h, k, l)) + FPPC*Cos(X4C2(h, k, l))) +
 U1O3(h, k, l)*(FPO(h,k,l)*Sin(X1O3(h, k, l)) + FPPO*Cos(X1O3(h, k, l))) +
 U2O3(h, k, l)*(FPO(h,k,l)*Sin(X2O3(h, k, l)) + FPPO*Cos(X2O3(h, k, l))) +
 U3O3(h, k, l)*(FPO(h,k,l)*Sin(X3O3(h, k, l)) + FPPO*Cos(X3O3(h, k, l))) +
 U4O3(h, k, l)*(FPO(h,k,l)*Sin(X4O3(h, k, l)) + FPPO*Cos(X4O3(h, k, l))) +
 U1O4(h, k, l)*(FPO(h,k,l)*Sin(X1O4(h, k, l)) + FPPO*Cos(X1O4(h, k, l))) +
 U2O4(h, k, l)*(FPO(h,k,l)*Sin(X2O4(h, k, l)) + FPPO*Cos(X2O4(h, k, l))) +
 U3O4(h, k, l)*(FPO(h,k,l)*Sin(X3O4(h, k, l)) + FPPO*Cos(X3O4(h, k, l))) +
 U4O4(h, k, l)*(FPO(h,k,l)*Sin(X4O4(h, k, l)) + FPPO*Cos(X4O4(h, k, l))) +
 U1N5(h, k, l)*(FPN(h,k,l)*Sin(X1N5(h, k, l)) + FPPN*Cos(X1N5(h, k, l))) +
 U2N5(h, k, l)*(FPN(h,k,l)*Sin(X2N5(h, k, l)) + FPPN*Cos(X2N5(h, k, l))) +
 U3N5(h, k, l)*(FPN(h,k,l)*Sin(X3N5(h, k, l)) + FPPN*Cos(X3N5(h, k, l))) +
 U4N5(h, k, l)*(FPN(h,k,l)*Sin(X4N5(h, k, l)) + FPPN*Cos(X4N5(h, k, l))) +
 U1H52(h, k, l)*(FPH(h,k,l)*Sin(X1H52(h, k, l)) + FPPH*Cos(X1H52(h, k, l))) +
 U2H52(h, k, l)*(FPH(h,k,l)*Sin(X2H52(h, k, l)) + FPPH*Cos(X2H52(h, k, l))) +
 U3H52(h, k, l)*(FPH(h,k,l)*Sin(X3H52(h, k, l)) + FPPH*Cos(X3H52(h, k, l))) +
 U4H52(h, k, l)*(FPH(h,k,l)*Sin(X4H52(h, k, l)) + FPPH*Cos(X4H52(h, k, l))) +
 U1H51(h, k, l)*(FPH(h,k,l)*Sin(X1H51(h, k, l)) + FPPH*Cos(X1H51(h, k, l))) +
 U2H51(h, k, l)*(FPH(h,k,l)*Sin(X2H51(h, k, l)) + FPPH*Cos(X2H51(h, k, l))) +
 U3H51(h, k, l)*(FPH(h,k,l)*Sin(X3H51(h, k, l)) + FPPH*Cos(X3H51(h, k, l))) +
 U4H51(h, k, l)*(FPH(h,k,l)*Sin(X4H51(h, k, l)) + FPPH*Cos(X4H51(h, k, l))) +
 U1H53(h, k, l)*(FPH(h,k,l)*Sin(X1H53(h, k, l)) + FPPH*Cos(X1H53(h, k, l))) +
 U2H53(h, k, l)*(FPH(h,k,l)*Sin(X2H53(h, k, l)) + FPPH*Cos(X2H53(h, k, l))) +
 U3H53(h, k, l)*(FPH(h,k,l)*Sin(X3H53(h, k, l)) + FPPH*Cos(X3H53(h, k, l))) +
 U4H53(h, k, l)*(FPH(h,k,l)*Sin(X4H53(h, k, l)) + FPPH*Cos(X4H53(h, k, l))) +
 U1C6(h, k, l)*(FPC(h,k,l)*Sin(X1C6(h, k, l)) + FPPC*Cos(X1C6(h, k, l))) +
 U2C6(h, k, l)*(FPC(h,k,l)*Sin(X2C6(h, k, l)) + FPPC*Cos(X2C6(h, k, l))) +
 U3C6(h, k, l)*(FPC(h,k,l)*Sin(X3C6(h, k, l)) + FPPC*Cos(X3C6(h, k, l))) +
 U4C6(h, k, l)*(FPC(h,k,l)*Sin(X4C6(h, k, l)) + FPPC*Cos(X4C6(h, k, l))) +
 U1H62(h, k, l)*(FPH(h,k,l)*Sin(X1H62(h, k, l)) + FPPH*Cos(X1H62(h, k, l))) +
 U2H62(h, k, l)*(FPH(h,k,l)*Sin(X2H62(h, k, l)) + FPPH*Cos(X2H62(h, k, l))) +
 U3H62(h, k, l)*(FPH(h,k,l)*Sin(X3H62(h, k, l)) + FPPH*Cos(X3H62(h, k, l))) +
 U4H62(h, k, l)*(FPH(h,k,l)*Sin(X4H62(h, k, l)) + FPPH*Cos(X4H62(h, k, l))) +
 U1H61(h, k, l)*(FPH(h,k,l)*Sin(X1H61(h, k, l)) + FPPH*Cos(X1H61(h, k, l))) +
 U2H61(h, k, l)*(FPH(h,k,l)*Sin(X2H61(h, k, l)) + FPPH*Cos(X2H61(h, k, l))) +
 U3H61(h, k, l)*(FPH(h,k,l)*Sin(X3H61(h, k, l)) + FPPH*Cos(X3H61(h, k, l))) +
 U4H61(h, k, l)*(FPH(h,k,l)*Sin(X4H61(h, k, l)) + FPPH*Cos(X4H61(h, k, l))) +
 U1H63(h, k, l)*(FPH(h,k,l)*Sin(X1H63(h, k, l)) + FPPH*Cos(X1H63(h, k, l))) +
 U2H63(h, k, l)*(FPH(h,k,l)*Sin(X2H63(h, k, l)) + FPPH*Cos(X2H63(h, k, l))) +
 U3H63(h, k, l)*(FPH(h,k,l)*Sin(X3H63(h, k, l)) + FPPH*Cos(X3H63(h, k, l))) +
 U4H63(h, k, l)*(FPH(h,k,l)*Sin(X4H63(h, k, l)) + FPPH*Cos(X4H63(h, k, l))) +
0)^2+ (
 U1C1(h ,k, l)*(FPC(h,k,l)*Cos(X1C1(h, k, l)) + FPPC*Sin(X1C1(h, k, l))) +
 U2C1(h ,k, l)*(FPC(h,k,l)*Cos(X2C1(h, k, l)) + FPPC*Sin(X2C1(h, k, l))) +
 U3C1(h ,k, l)*(FPC(h,k,l)*Cos(X3C1(h, k, l)) + FPPC*Sin(X3C1(h, k, l))) +
 U4C1(h ,k, l)*(FPC(h,k,l)*Cos(X4C1(h, k, l)) + FPPC*Sin(X4C1(h, k, l))) +
 U1H11(h ,k, l)*(FPH(h,k,l)*Cos(X1H11(h, k, l)) + FPPH*Sin(X1H11(h, k, l))) +
 U2H11(h ,k, l)*(FPH(h,k,l)*Cos(X2H11(h, k, l)) + FPPH*Sin(X2H11(h, k, l))) +
 U3H11(h ,k, l)*(FPH(h,k,l)*Cos(X3H11(h, k, l)) + FPPH*Sin(X3H11(h, k, l))) +
 U4H11(h ,k, l)*(FPH(h,k,l)*Cos(X4H11(h, k, l)) + FPPH*Sin(X4H11(h, k, l))) +
 U1C2(h ,k, l)*(FPC(h,k,l)*Cos(X1C2(h, k, l)) + FPPC*Sin(X1C2(h, k, l))) +
 U2C2(h ,k, l)*(FPC(h,k,l)*Cos(X2C2(h, k, l)) + FPPC*Sin(X2C2(h, k, l))) +
 U3C2(h ,k, l)*(FPC(h,k,l)*Cos(X3C2(h, k, l)) + FPPC*Sin(X3C2(h, k, l))) +
 U4C2(h ,k, l)*(FPC(h,k,l)*Cos(X4C2(h, k, l)) + FPPC*Sin(X4C2(h, k, l))) +
 U1O3(h ,k, l)*(FPO(h,k,l)*Cos(X1O3(h, k, l)) + FPPO*Sin(X1O3(h, k, l))) +
 U2O3(h ,k, l)*(FPO(h,k,l)*Cos(X2O3(h, k, l)) + FPPO*Sin(X2O3(h, k, l))) +
 U3O3(h ,k, l)*(FPO(h,k,l)*Cos(X3O3(h, k, l)) + FPPO*Sin(X3O3(h, k, l))) +
 U4O3(h ,k, l)*(FPO(h,k,l)*Cos(X4O3(h, k, l)) + FPPO*Sin(X4O3(h, k, l))) +
 U1O4(h ,k, l)*(FPO(h,k,l)*Cos(X1O4(h, k, l)) + FPPO*Sin(X1O4(h, k, l))) +
 U2O4(h ,k, l)*(FPO(h,k,l)*Cos(X2O4(h, k, l)) + FPPO*Sin(X2O4(h, k, l))) +
 U3O4(h ,k, l)*(FPO(h,k,l)*Cos(X3O4(h, k, l)) + FPPO*Sin(X3O4(h, k, l))) +
 U4O4(h ,k, l)*(FPO(h,k,l)*Cos(X4O4(h, k, l)) + FPPO*Sin(X4O4(h, k, l))) +
 U1N5(h ,k, l)*(FPN(h,k,l)*Cos(X1N5(h, k, l)) + FPPN*Sin(X1N5(h, k, l))) +
 U2N5(h ,k, l)*(FPN(h,k,l)*Cos(X2N5(h, k, l)) + FPPN*Sin(X2N5(h, k, l))) +
 U3N5(h ,k, l)*(FPN(h,k,l)*Cos(X3N5(h, k, l)) + FPPN*Sin(X3N5(h, k, l))) +
 U4N5(h ,k, l)*(FPN(h,k,l)*Cos(X4N5(h, k, l)) + FPPN*Sin(X4N5(h, k, l))) +
 U1H52(h ,k, l)*(FPH(h,k,l)*Cos(X1H52(h, k, l)) + FPPH*Sin(X1H52(h, k, l))) +
 U2H52(h ,k, l)*(FPH(h,k,l)*Cos(X2H52(h, k, l)) + FPPH*Sin(X2H52(h, k, l))) +
 U3H52(h ,k, l)*(FPH(h,k,l)*Cos(X3H52(h, k, l)) + FPPH*Sin(X3H52(h, k, l))) +
 U4H52(h ,k, l)*(FPH(h,k,l)*Cos(X4H52(h, k, l)) + FPPH*Sin(X4H52(h, k, l))) +
 U1H51(h ,k, l)*(FPH(h,k,l)*Cos(X1H51(h, k, l)) + FPPH*Sin(X1H51(h, k, l))) +
 U2H51(h ,k, l)*(FPH(h,k,l)*Cos(X2H51(h, k, l)) + FPPH*Sin(X2H51(h, k, l))) +
 U3H51(h ,k, l)*(FPH(h,k,l)*Cos(X3H51(h, k, l)) + FPPH*Sin(X3H51(h, k, l))) +
 U4H51(h ,k, l)*(FPH(h,k,l)*Cos(X4H51(h, k, l)) + FPPH*Sin(X4H51(h, k, l))) +
 U1H53(h ,k, l)*(FPH(h,k,l)*Cos(X1H53(h, k, l)) + FPPH*Sin(X1H53(h, k, l))) +
 U2H53(h ,k, l)*(FPH(h,k,l)*Cos(X2H53(h, k, l)) + FPPH*Sin(X2H53(h, k, l))) +
 U3H53(h ,k, l)*(FPH(h,k,l)*Cos(X3H53(h, k, l)) + FPPH*Sin(X3H53(h, k, l))) +
 U4H53(h ,k, l)*(FPH(h,k,l)*Cos(X4H53(h, k, l)) + FPPH*Sin(X4H53(h, k, l))) +
 U1C6(h ,k, l)*(FPC(h,k,l)*Cos(X1C6(h, k, l)) + FPPC*Sin(X1C6(h, k, l))) +
 U2C6(h ,k, l)*(FPC(h,k,l)*Cos(X2C6(h, k, l)) + FPPC*Sin(X2C6(h, k, l))) +
 U3C6(h ,k, l)*(FPC(h,k,l)*Cos(X3C6(h, k, l)) + FPPC*Sin(X3C6(h, k, l))) +
 U4C6(h ,k, l)*(FPC(h,k,l)*Cos(X4C6(h, k, l)) + FPPC*Sin(X4C6(h, k, l))) +
 U1H62(h ,k, l)*(FPH(h,k,l)*Cos(X1H62(h, k, l)) + FPPH*Sin(X1H62(h, k, l))) +
 U2H62(h ,k, l)*(FPH(h,k,l)*Cos(X2H62(h, k, l)) + FPPH*Sin(X2H62(h, k, l))) +
 U3H62(h ,k, l)*(FPH(h,k,l)*Cos(X3H62(h, k, l)) + FPPH*Sin(X3H62(h, k, l))) +
 U4H62(h ,k, l)*(FPH(h,k,l)*Cos(X4H62(h, k, l)) + FPPH*Sin(X4H62(h, k, l))) +
 U1H61(h ,k, l)*(FPH(h,k,l)*Cos(X1H61(h, k, l)) + FPPH*Sin(X1H61(h, k, l))) +
 U2H61(h ,k, l)*(FPH(h,k,l)*Cos(X2H61(h, k, l)) + FPPH*Sin(X2H61(h, k, l))) +
 U3H61(h ,k, l)*(FPH(h,k,l)*Cos(X3H61(h, k, l)) + FPPH*Sin(X3H61(h, k, l))) +
 U4H61(h ,k, l)*(FPH(h,k,l)*Cos(X4H61(h, k, l)) + FPPH*Sin(X4H61(h, k, l))) +
 U1H63(h ,k, l)*(FPH(h,k,l)*Cos(X1H63(h, k, l)) + FPPH*Sin(X1H63(h, k, l))) +
 U2H63(h ,k, l)*(FPH(h,k,l)*Cos(X2H63(h, k, l)) + FPPH*Sin(X2H63(h, k, l))) +
 U3H63(h ,k, l)*(FPH(h,k,l)*Cos(X3H63(h, k, l)) + FPPH*Sin(X3H63(h, k, l))) +
 U4H63(h ,k, l)*(FPH(h,k,l)*Cos(X4H63(h, k, l)) + FPPH*Sin(X4H63(h, k, l))) +
0)^2 +(
 U1C1(h, k, l)*(FPPC*Cos(X1C1(h, k, l)) - FPC(h,k,l)*Sin(X1C1(h, k, l))) +
 U2C1(h, k, l)*(FPPC*Cos(X2C1(h, k, l)) - FPC(h,k,l)*Sin(X2C1(h, k, l))) +
 U3C1(h, k, l)*(FPPC*Cos(X3C1(h, k, l)) - FPC(h,k,l)*Sin(X3C1(h, k, l))) +
 U4C1(h, k, l)*(FPPC*Cos(X4C1(h, k, l)) - FPC(h,k,l)*Sin(X4C1(h, k, l))) +
 U1H11(h, k, l)*(FPPH*Cos(X1H11(h, k, l)) - FPH(h,k,l)*Sin(X1H11(h, k, l))) +
 U2H11(h, k, l)*(FPPH*Cos(X2H11(h, k, l)) - FPH(h,k,l)*Sin(X2H11(h, k, l))) +
 U3H11(h, k, l)*(FPPH*Cos(X3H11(h, k, l)) - FPH(h,k,l)*Sin(X3H11(h, k, l))) +
 U4H11(h, k, l)*(FPPH*Cos(X4H11(h, k, l)) - FPH(h,k,l)*Sin(X4H11(h, k, l))) +
 U1C2(h, k, l)*(FPPC*Cos(X1C2(h, k, l)) - FPC(h,k,l)*Sin(X1C2(h, k, l))) +
 U2C2(h, k, l)*(FPPC*Cos(X2C2(h, k, l)) - FPC(h,k,l)*Sin(X2C2(h, k, l))) +
 U3C2(h, k, l)*(FPPC*Cos(X3C2(h, k, l)) - FPC(h,k,l)*Sin(X3C2(h, k, l))) +
 U4C2(h, k, l)*(FPPC*Cos(X4C2(h, k, l)) - FPC(h,k,l)*Sin(X4C2(h, k, l))) +
 U1O3(h, k, l)*(FPPO*Cos(X1O3(h, k, l)) - FPO(h,k,l)*Sin(X1O3(h, k, l))) +
 U2O3(h, k, l)*(FPPO*Cos(X2O3(h, k, l)) - FPO(h,k,l)*Sin(X2O3(h, k, l))) +
 U3O3(h, k, l)*(FPPO*Cos(X3O3(h, k, l)) - FPO(h,k,l)*Sin(X3O3(h, k, l))) +
 U4O3(h, k, l)*(FPPO*Cos(X4O3(h, k, l)) - FPO(h,k,l)*Sin(X4O3(h, k, l))) +
 U1O4(h, k, l)*(FPPO*Cos(X1O4(h, k, l)) - FPO(h,k,l)*Sin(X1O4(h, k, l))) +
 U2O4(h, k, l)*(FPPO*Cos(X2O4(h, k, l)) - FPO(h,k,l)*Sin(X2O4(h, k, l))) +
 U3O4(h, k, l)*(FPPO*Cos(X3O4(h, k, l)) - FPO(h,k,l)*Sin(X3O4(h, k, l))) +
 U4O4(h, k, l)*(FPPO*Cos(X4O4(h, k, l)) - FPO(h,k,l)*Sin(X4O4(h, k, l))) +
 U1N5(h, k, l)*(FPPN*Cos(X1N5(h, k, l)) - FPN(h,k,l)*Sin(X1N5(h, k, l))) +
 U2N5(h, k, l)*(FPPN*Cos(X2N5(h, k, l)) - FPN(h,k,l)*Sin(X2N5(h, k, l))) +
 U3N5(h, k, l)*(FPPN*Cos(X3N5(h, k, l)) - FPN(h,k,l)*Sin(X3N5(h, k, l))) +
 U4N5(h, k, l)*(FPPN*Cos(X4N5(h, k, l)) - FPN(h,k,l)*Sin(X4N5(h, k, l))) +
 U1H52(h, k, l)*(FPPH*Cos(X1H52(h, k, l)) - FPH(h,k,l)*Sin(X1H52(h, k, l))) +
 U2H52(h, k, l)*(FPPH*Cos(X2H52(h, k, l)) - FPH(h,k,l)*Sin(X2H52(h, k, l))) +
 U3H52(h, k, l)*(FPPH*Cos(X3H52(h, k, l)) - FPH(h,k,l)*Sin(X3H52(h, k, l))) +
 U4H52(h, k, l)*(FPPH*Cos(X4H52(h, k, l)) - FPH(h,k,l)*Sin(X4H52(h, k, l))) +
 U1H51(h, k, l)*(FPPH*Cos(X1H51(h, k, l)) - FPH(h,k,l)*Sin(X1H51(h, k, l))) +
 U2H51(h, k, l)*(FPPH*Cos(X2H51(h, k, l)) - FPH(h,k,l)*Sin(X2H51(h, k, l))) +
 U3H51(h, k, l)*(FPPH*Cos(X3H51(h, k, l)) - FPH(h,k,l)*Sin(X3H51(h, k, l))) +
 U4H51(h, k, l)*(FPPH*Cos(X4H51(h, k, l)) - FPH(h,k,l)*Sin(X4H51(h, k, l))) +
 U1H53(h, k, l)*(FPPH*Cos(X1H53(h, k, l)) - FPH(h,k,l)*Sin(X1H53(h, k, l))) +
 U2H53(h, k, l)*(FPPH*Cos(X2H53(h, k, l)) - FPH(h,k,l)*Sin(X2H53(h, k, l))) +
 U3H53(h, k, l)*(FPPH*Cos(X3H53(h, k, l)) - FPH(h,k,l)*Sin(X3H53(h, k, l))) +
 U4H53(h, k, l)*(FPPH*Cos(X4H53(h, k, l)) - FPH(h,k,l)*Sin(X4H53(h, k, l))) +
 U1C6(h, k, l)*(FPPC*Cos(X1C6(h, k, l)) - FPC(h,k,l)*Sin(X1C6(h, k, l))) +
 U2C6(h, k, l)*(FPPC*Cos(X2C6(h, k, l)) - FPC(h,k,l)*Sin(X2C6(h, k, l))) +
 U3C6(h, k, l)*(FPPC*Cos(X3C6(h, k, l)) - FPC(h,k,l)*Sin(X3C6(h, k, l))) +
 U4C6(h, k, l)*(FPPC*Cos(X4C6(h, k, l)) - FPC(h,k,l)*Sin(X4C6(h, k, l))) +
 U1H62(h, k, l)*(FPPH*Cos(X1H62(h, k, l)) - FPH(h,k,l)*Sin(X1H62(h, k, l))) +
 U2H62(h, k, l)*(FPPH*Cos(X2H62(h, k, l)) - FPH(h,k,l)*Sin(X2H62(h, k, l))) +
 U3H62(h, k, l)*(FPPH*Cos(X3H62(h, k, l)) - FPH(h,k,l)*Sin(X3H62(h, k, l))) +
 U4H62(h, k, l)*(FPPH*Cos(X4H62(h, k, l)) - FPH(h,k,l)*Sin(X4H62(h, k, l))) +
 U1H61(h, k, l)*(FPPH*Cos(X1H61(h, k, l)) - FPH(h,k,l)*Sin(X1H61(h, k, l))) +
 U2H61(h, k, l)*(FPPH*Cos(X2H61(h, k, l)) - FPH(h,k,l)*Sin(X2H61(h, k, l))) +
 U3H61(h, k, l)*(FPPH*Cos(X3H61(h, k, l)) - FPH(h,k,l)*Sin(X3H61(h, k, l))) +
 U4H61(h, k, l)*(FPPH*Cos(X4H61(h, k, l)) - FPH(h,k,l)*Sin(X4H61(h, k, l))) +
 U1H63(h, k, l)*(FPPH*Cos(X1H63(h, k, l)) - FPH(h,k,l)*Sin(X1H63(h, k, l))) +
 U2H63(h, k, l)*(FPPH*Cos(X2H63(h, k, l)) - FPH(h,k,l)*Sin(X2H63(h, k, l))) +
 U3H63(h, k, l)*(FPPH*Cos(X3H63(h, k, l)) - FPH(h,k,l)*Sin(X3H63(h, k, l))) +
 U4H63(h, k, l)*(FPPH*Cos(X4H63(h, k, l)) - FPH(h,k,l)*Sin(X4H63(h, k, l))) +
0)^2) ; 
