# Supplementary material for: Use of intensity quotients and differences in absolute structure refinement
Source: Acta Crystallogr B Struct Sci Cryst Eng Mater. 2013 May 17;69(Pt 3):249–59. doi: 10.1107/S2052519213010014 (PMC3661305; doi:10.1107/S2052519213010014)
Supplement: Supplementary file 4 [file b-69-00249-sup4.zip › weighted.hkl]

   2   0   0 2384.59    0.05
   4   0   0  163.66    8.51
   6   0   0    0.4217850.00
   1   1   0   69.03   50.01
   2   1   0 2658.91    0.04
   3   1   0   27.81  171.64
   4   1   0  265.80    3.52
   5   1   0  219.95    4.61
   6   1   0    0.4816632.00
   0   2   0   38.02  107.73
   1   2   0    1.00 6209.70
   2   2   0    2.54 2923.90
   3   2   0  108.35   20.52
   4   2   0   44.28   83.86
   5   2   0  117.32   17.83
   6   2   0   58.06   56.08
   1   3   0  173.74    8.08
   2   3   0    0.1736890.00
   3   3   0  161.75    9.53
   4   3   0    9.50  783.30
   5   3   0   44.04   86.38
   6   3   0    0.2244681.00
   0   4   0  339.00    2.40
   1   4   0    2.03 5191.20
   2   4   0   11.87  527.31
   3   4   0    5.33 1332.10
   4   4   0   54.33   56.88
   5   4   0   22.88  260.12
   1   5   0    6.64 1123.50
   2   5   0  234.77    4.49
   3   5   0   18.99  309.05
   4   5   0   -0.02   22.97
   5   5   0    2.36 2887.50
   0   6   0   79.15   33.61
   1   6   0   26.32  207.20
   2   6   0    7.08 1092.00
   3   6   0    5.57 1325.80
   1   7   0  122.69   15.15
   1   0   1  663.17    0.61
   2   0   1  478.52    1.11
   3   0   1   74.53   35.24
   4   0   1   28.56  176.33
   5   0   1  185.68    6.53
   6   0   1   71.11   41.52
   0   1   1  254.04    3.93
   1   1   1  126.26   14.78
   2   1   1   57.77   56.82
   3   1   1  261.15    4.00
   4   1   1  204.33    5.50
   5   1   1   89.56   25.70
   6   1   1    0.6319131.00
   0   2   1   32.13  110.88
   1   2   1   64.67   47.58
   2   2   1  279.47    3.61
   3   2   1  110.20   17.86
   4   2   1   82.99   30.43
   5   2   1   26.35  173.18
   6   2   1   64.79   43.83
   0   3   1   25.40  197.89
   1   3   1  310.35    2.91
   2   3   1  155.21   10.66
   3   3   1  195.94    6.20
   4   3   1   88.00   25.26
   5   3   1   31.95  161.35
   6   3   1    2.15 3449.60
   0   4   1  300.34    2.83
   1   4   1  117.94   17.98
   2   4   1  204.79    5.93
   3   4   1  173.12    7.78
   4   4   1   90.22   24.91
   5   4   1   15.26  437.15
   0   5   1   28.68  160.58
   1   5   1   98.59   22.09
   2   5   1  123.83   14.59
   3   5   1  148.95   11.74
   4   5   1   49.80   69.29
   0   6   1   50.20   70.63
   1   6   1   87.69   28.94
   2   6   1   82.21   31.30
   3   6   1   59.55   53.85
   0   7   1    0.1151296.00
   1   7   1   35.18  120.75
   0   0   2  175.91    6.96
   1   0   2  110.26   12.44
   2   0   2  168.81    9.98
   3   0   2  136.94   12.14
   4   0   2   74.13   36.48
   5   0   2  103.25   18.59
   6   0   2   12.49  522.55
   0   1   2 4069.60    0.02
   1   1   2  102.03   24.16
   3   1   2  187.17    7.32
   4   1   2   21.52  242.41
   5   1   2  361.57    2.06
   6   1   2    6.07 1365.00
   0   2   2 1561.17    0.13
   1   2   2  255.95    3.71
   3   2   2  315.00    2.63
   4   2   2  103.03   21.13
   5   2   2  129.15   13.22
   6   2   2    1.84 4257.40
   0   3   2    0.5416870.00
   1   3   2   45.48   84.98
   2   3   2  217.09    5.34
   3   3   2   13.24  518.77
   4   3   2   21.16  253.89
   5   3   2   26.09  195.51
   6   3   2   29.91  157.99
   0   4   2   25.62  168.91
   1   4   2   27.30  185.43
   2   4   2    5.90 1389.50
   3   4   2   23.77  222.18
   4   4   2   33.43  153.72
   5   4   2    3.22 2802.10
   0   5   2   41.62   96.11
   1   5   2   68.05   44.65
   2   5   2    1.55 5520.90
   3   5   2   20.59  269.64
   4   5   2   26.56  179.83
   0   6   2    4.66 2086.70
   1   6   2   65.85   45.88
   2   6   2  126.51   15.06
   3   6   2   12.91  552.51
   0   7   2   41.78   88.62
   1   7   2   11.12  631.05
   1   0   3  663.17    0.70
   2   0   3   49.89   62.39
   3   0   3  173.12    7.52
   4   0   3    6.09 1332.80
   5   0   3   37.71  110.67
   6   0   3    0.95 8113.00
   0   1   3   63.03   39.06
   1   1   3 1013.18    0.31
   2   1   3  169.55    8.63
   3   1   3   74.40   36.69
   4   1   3   17.59  324.73
   5   1   3  136.70   11.63
   6   1   3   10.17  679.77
   0   2   3  695.58    0.58
   1   2   3  482.29    1.35
   2   2   3   95.74   25.96
   3   2   3  367.63    2.00
   4   2   3  108.20   19.20
   5   2   3   23.11  256.83
   6   2   3    1.58 7518.00
   0   3   3   49.98   71.33
   1   3   3  357.02    2.19
   2   3   3  210.12    5.76
   3   3   3  137.76   12.10
   4   3   3   59.80   50.23
   5   3   3   52.09   67.81
   6   3   3    3.00 2226.00
   0   4   3    0.87 9849.00
   1   4   3  117.16   16.15
   2   4   3   63.06   48.91
   3   4   3  342.93    2.17
   4   4   3   72.40   35.54
   5   4   3  115.85   18.45
   0   5   3  172.05    7.54
   1   5   3  278.76    3.27
   2   5   3  188.47    6.83
   3   5   3    6.85 1043.00
   4   5   3   21.92  225.96
   0   6   3   19.78  286.09
   1   6   3   51.42   71.19
   2   6   3    2.48 3522.40
   3   6   3  125.11   15.78
   0   7   3    8.78  764.40
   0   0   4 4209.87    0.01
   1   0   4   87.67   28.64
   2   0   4  160.16    9.84
   3   0   4  594.37    0.75
   4   0   4  181.64    7.32
   5   0   4  301.71    2.70
   6   0   4   12.79  535.85
   0   1   4 1550.07    0.13
   1   1   4  144.09   12.84
   3   1   4   77.17   33.41
   4   1   4   87.29   27.93
   5   1   4   81.07   31.28
   6   1   4   13.06  479.36
   0   2   4   37.39  112.00
   1   2   4  146.00   11.14
   2   2   4   73.13   38.88
   3   2   4   50.83   72.59
   4   2   4    8.75  781.90
   5   2   4  117.06   18.19
   6   2   4   15.62  416.29
   0   3   4  361.33    2.03
   1   3   4   68.72   42.15
   2   3   4   51.94   68.42
   3   3   4   10.43  646.80
   4   3   4   18.02  337.68
   5   3   4   49.69   71.12
   6   3   4    6.24 1153.60
   0   4   4   28.68  149.80
   1   4   4   12.16  559.86
   2   4   4  151.41   10.56
   3   4   4   77.94   32.70
   4   4   4   27.08  176.61
   5   4   4   22.34  237.23
   0   5   4   40.56   85.47
   1   5   4    3.83 1998.50
   2   5   4   61.66   49.57
   3   5   4    0.8910094.00
   4   5   4   12.07  627.27
   0   6   4    5.62 1383.90
   1   6   4   56.02   64.29
   2   6   4    1.03 7707.00
   3   6   4   33.88  132.72
   1   0   5    0.2039081.00
   2   0   5  488.28    1.14
   3   0   5   63.30   50.63
   4   0   5    0.6111186.00
   5   0   5  142.05   11.47
   6   0   5   61.75   53.17
   0   1   5  306.24    3.05
   2   1   5   15.02  368.69
   3   1   5   19.46  284.90
   4   1   5   64.37   46.42
   5   1   5    6.62 1120.00
   6   1   5    8.34  891.80
   0   2   5   86.83   27.46
   2   2   5    5.98 1228.50
   3   2   5  202.88    5.82
   4   2   5   44.78   80.29
   5   2   5   44.57   79.38
   6   2   5   65.96   44.51
   0   3   5  156.43    8.95
   1   3   5   19.61  277.13
   2   3   5  243.63    4.23
   3   3   5  161.39    9.16
   4   3   5  209.18    5.68
   5   3   5   50.87   76.72
   0   4   5   11.99  521.71
   1   4   5   43.45   87.36
   2   4   5  108.14   19.28
   3   4   5   78.23   32.28
   4   4   5   60.66   54.73
   5   4   5   56.11   62.63
   0   5   5   53.93   58.53
   1   5   5   28.82  147.07
   2   5   5   32.67  135.87
   3   5   5   47.85   82.04
   4   5   5    4.27 1974.70
   0   6   5   49.85   71.05
   1   6   5   76.44   35.11
   2   6   5   28.70  155.54
   3   6   5    4.40 1868.30
   0   0   6   81.23   30.77
   1   0   6  427.29    1.66
   2   0   6   76.31   32.66
   3   0   6  223.90    5.14
   4   0   6   52.65   64.42
   5   0   6    0.9310668.00
   6   0   6    9.09  722.40
   0   1   6   53.09   68.75
   1   1   6   17.53  287.35
   2   1   6  176.85    7.55
   3   1   6  107.71   20.06
   4   1   6  101.45   21.15
   5   1   6  176.18    8.51
   6   1   6   16.33  380.87
   0   2   6 1785.33    0.09
   1   2   6   16.49  386.61
   2   2   6  233.58    4.72
   3   2   6   69.89   41.17
   4   2   6   85.07   27.73
   5   2   6    9.96  770.70
   6   2   6    0.1024703.00
   0   3   6   33.65  124.04
   1   3   6   50.61   71.96
   2   3   6  499.38    1.08
   3   3   6    2.41 3649.10
   4   3   6   60.50   51.23
   5   3   6   30.49  161.14
   0   4   6   90.02   23.61
   1   4   6   29.56  166.25
   2   4   6   20.88  266.84
   3   4   6    3.88 1976.80
   4   4   6   41.51  103.88
   5   4   6    9.27  751.10
   0   5   6    0.1691070.01
   1   5   6   51.95   68.58
   2   5   6    4.49 1528.10
   3   5   6   27.60  187.39
   4   5   6   17.28  327.67
   0   6   6   50.47   72.31
   1   6   6    7.57  992.60
   2   6   6    6.32  984.20
   1   0   7   28.60  164.85
   2   0   7    4.30 1986.60
   3   0   7   17.37  337.89
   4   0   7   21.52  244.23
   5   0   7    5.39 1208.90
   6   0   7   96.55   24.35
   0   1   7   15.36  396.55
   1   1   7  275.59    3.42
   2   1   7  129.32   13.74
   3   1   7    3.41 1998.50
   4   1   7   62.31   47.71
   5   1   7   57.84   57.27
   6   1   7    4.72 1637.30
   0   2   7  212.89    5.05
   1   2   7   81.01   32.39
   2   2   7  104.92   19.95
   3   2   7   85.29   28.90
   4   2   7   76.71   35.36
   5   2   7   10.97  627.41
   0   3   7  191.94    6.48
   1   3   7  127.51   14.60
   2   3   7    5.95 1313.20
   3   3   7  197.43    6.30
   4   3   7   44.27   87.64
   5   3   7   82.63   32.64
   0   4   7   66.58   40.84
   1   4   7  193.42    6.15
   2   4   7  136.25   12.71
   3   4   7   41.17   94.50
   4   4   7   28.92  147.84
   0   5   7    8.57  798.70
   1   5   7  110.08   19.00
   2   5   7   10.36  669.83
   3   5   7   41.84   97.37
   0   6   7   49.41   73.36
   1   6   7   36.11  113.75
   0   0   8   36.02   95.06
   1   0   8   39.98  105.28
   2   0   8   85.63   27.08
   3   0   8   43.07   90.44
   4   0   8   49.72   73.78
   5   0   8  111.28   18.96
   0   1   8  325.68    2.69
   1   1   8  187.68    7.22
   2   1   8    7.59  889.70
   3   1   8  201.33    5.97
   4   1   8   37.04  111.09
   5   1   8   49.22   78.26
   0   2   8    0.89 7861.00
   1   2   8    3.23 2757.30
   2   2   8  114.24   17.35
   3   2   8   89.14   26.33
   4   2   8   85.11   29.04
   5   2   8   43.47   94.85
   0   3   8   58.28   55.86
   1   3   8   32.24  130.34
   2   3   8   66.01   42.79
   3   3   8   31.62  162.33
   4   3   8   40.29  105.56
   5   3   8  124.12   14.60
   0   4   8  103.56   21.13
   1   4   8   31.85  145.18
   2   4   8  117.99   16.47
   3   4   8   63.86   48.97
   4   4   8    4.51 2016.00
   0   5   8   10.96  558.39
   1   5   8    0.8214238.00
   2   5   8   18.25  372.68
   3   5   8    9.90  711.90
   0   6   8   28.49  169.68
   1   0   9   24.36  184.17
   2   0   9   17.73  325.78
   3   0   9  106.13   18.80
   4   0   9    6.09 1271.20
   5   0   9   54.33   61.05
   0   1   9    2.58 3614.80
   1   1   9  186.39    7.08
   2   1   9   47.14   75.81
   3   1   9   20.65  266.98
   4   1   9    1.69 5124.70
   5   1   9   63.35   49.74
   0   2   9  187.37    6.61
   1   2   9  213.35    5.63
   2   2   9   95.41   22.86
   3   2   9  218.70    5.22
   4   2   9   33.00  136.50
   5   2   9   16.51  383.74
   0   3   9   74.35   33.47
   1   3   9  281.67    3.00
   2   3   9   42.87   89.11
   3   3   9   20.93  257.46
   4   3   9   47.76   76.65
   0   4   9   84.21   30.86
   1   4   9    2.93 2723.00
   2   4   9    4.49 1848.00
   3   4   9   18.37  336.56
   4   4   9    1.59 5758.90
   0   5   9   16.78  315.49
   1   5   9   42.11   83.93
   2   5   9   21.62  255.36
   0   0  10    1.10 9884.00
   1   0  10  103.69   20.73
   2   0  10   33.35  135.24
   3   0  10   30.49  156.24
   4   0  10   67.78   42.64
   5   0  10    5.61 1295.70
   0   1  10   31.73  136.50
   1   1  10  102.50   21.99
   2   1  10   43.43   91.42
   3   1  10   61.90   51.91
   4   1  10   14.63  466.48
   5   1  10    5.01 1388.10
   0   2  10  183.42    7.73
   1   2  10    6.42 1051.40
   2   2  10    2.21 3683.40
   3   2  10  183.10    7.83
   4   2  10  101.45   21.58
   0   3  10   22.14  233.17
   1   3  10   26.03  188.44
   2   3  10  187.50    7.13
   3   3  10    8.56  798.70
   4   3  10   12.38  475.79
   0   4  10   52.02   68.66
   1   4  10   23.91  234.15
   2   4  10   28.70  170.87
   3   4  10    9.89  690.48
   0   5  10   29.36  158.06
   1   5  10    8.08  851.20
   1   0  11   52.16   63.21
   2   0  11   63.57   45.82
   3   0  11   51.27   66.81
   4   0  11   64.41   47.37
   0   1  11   68.36   38.72
   1   1  11   12.10  506.80
   2   1  11   83.76   29.90
   3   1  11   11.94  602.63
   4   1  11   42.45   94.43
   0   2  11    2.05 5163.90
   1   2  11    4.82 1666.00
   2   2  11   48.58   77.35
   3   2  11    9.94  736.40
   4   2  11   31.18  147.42
   0   3  11  180.53    7.66
   1   3  11   38.84   98.91
   2   3  11   27.42  188.51
   3   3  11   52.78   60.21
   0   4  11    8.56  707.70
   2   4  11   11.94  546.91
   0   0  12  168.68    9.10
   1   0  12   55.97   61.49
   2   0  12   19.05  311.71
   3   0  12   87.22   27.62
   4   0  12   26.95  180.04
   0   1  12   22.44  259.70
   1   1  12    1.48 5623.80
   2   1  12   81.61   32.82
   3   1  12   22.94  230.72
   0   2  12   28.94  175.07
   1   2  12   27.23  213.71
   2   2  12   42.83   90.02
   3   2  12   54.75   60.37
   0   3  12    7.78  916.30
   1   3  12   39.65  104.09
   2   3  12   69.18   41.03
   0   4  12  150.04   10.22
   1   0  13   13.26  488.67
   2   0  13   15.15  423.71
   3   0  13   94.99   24.18
   0   1  13   42.37   97.30
   1   1  13   90.93   25.90
   2   1  13   81.19   31.03
   3   1  13   23.80  216.72
   0   2  13  118.30   15.21
   1   2  13   52.05   61.78
   2   2  13   47.65   75.25
   0   3  13    1.50 6226.50
   1   3  13   56.90   57.25
   0   0  14   41.43   90.16
   1   0  14   24.51  227.64
   2   0  14   12.49  527.94
   0   1  14    1.23 6736.10
   1   1  14   17.31  382.97
   0   2  14    7.05 1017.80
   1   2  14   31.68  131.11
