# Supplementary material for: Use of intensity quotients and differences in absolute structure refinement
Source: Acta Crystallogr B Struct Sci Cryst Eng Mater. 2013 May 17;69(Pt 3):249–59. doi: 10.1107/S2052519213010014 (PMC3661305; doi:10.1107/S2052519213010014)
Supplement: Supplementary file 4 [file b-69-00249-sup4.zip › cif2ta.inp]

r_wp  6.19900092                                   
r_p  4.13762833                                    
gof  1.02479511                                   
                                                   
do_errors_include_restraints                       
pen_weight = 1/0.660;             'Reduced Chi**2 for restraints with pen_weight=1 was 0.660                       
penalties_weighting_K1 = (Get(r_wp)/Get(r_exp))^2; 
                                                   
                                                   
SHELX_HKL4(weighted)                               
	CuKa2(0.001)                                      
	weighting =  SigmaYobs/700.;    'the 'sigmas' in weighted.hkl are in fact weights from
	                                'refinement in crystals scaled to fill the format space (f8.2) available.                 
	recal_weighting_on_iter                           
                                                   
                                                   
str  
	a          5.79100
	b          5.94400
	c         12.26900
	al !al    90.00000
	be !be    90.00000
	ga !ga    90.00000
	volume  422.320
	space_group "P212121   "
	scale @  0.989763992`_0.008474
	  
 prm ext  0.00985`_0.00210 min 1e-6  
 scale_pks = ( 1 + 0.001* ext * (I_no_scale_pks/(Mobs Get(scale)))*Lam^3 / Sin(2 Th) )^(-.5); 
	  
 Flack  0.5                 'Flack parameter for Laue-merged data set. Fix this at 0.5.        
  'prm sc  1.0                
  prm ENANTIO  0.5          'The Flack parameter defining the absolute structure.     
  #include xtopas.dat   
  '#include restraints.dat  

restraint = (   -0.17065 - QUOT(   -1,   4,   9 ))/    0.04158;:0
restraint = (   -0.10244 - QUOT(   -2,   6,   4 ))/    0.04489;:0
restraint = (   -0.05901 - QUOT(   -5,   4,   2 ))/    0.02645;:0
restraint = (   -0.05512 - QUOT(   -6,   1,   1 ))/    0.06220;:0
restraint = (   -0.05116 - QUOT(   -1,   2,   8 ))/    0.02077;:0
restraint = (   -0.05052 - QUOT(   -6,   3,   4 ))/    0.02434;:0
restraint = (   -0.04730 - QUOT(   -1,   1,  12 ))/    0.04376;:0
restraint = (   -0.04077 - QUOT(    3,   3,   4 ))/    0.01348;:0
restraint = (   -0.03513 - QUOT(    4,   5,   5 ))/    0.02503;:0
restraint = (   -0.03434 - QUOT(    2,   6,   3 ))/    0.02892;:0
restraint = (   -0.03292 - QUOT(   -3,   6,   5 ))/    0.03431;:0
restraint = (   -0.02869 - QUOT(    4,   3,  10 ))/    0.01170;:0
restraint = (   -0.02648 - QUOT(    1,   3,  12 ))/    0.01106;:0
restraint = (   -0.02553 - QUOT(   -5,   2,   3 ))/    0.01026;:0
restraint = (   -0.02530 - QUOT(    1,   4,  10 ))/    0.01152;:0
restraint = (   -0.02510 - QUOT(    1,   6,   6 ))/    0.01495;:0
restraint = (   -0.02462 - QUOT(   -2,   3,  11 ))/    0.01142;:0
restraint = (   -0.02388 - QUOT(   -6,   1,   6 ))/    0.01326;:0
restraint = (   -0.02119 - QUOT(   -6,   1,   7 ))/    0.03012;:0
restraint = (   -0.02082 - QUOT(    5,   2,   8 ))/    0.00832;:0
restraint = (   -0.01887 - QUOT(    4,   4,   9 ))/    0.06755;:0
restraint = (   -0.01869 - QUOT(    1,   2,  10 ))/    0.01831;:0
restraint = (   -0.01791 - QUOT(   -1,   1,  14 ))/    0.00879;:0
restraint = (   -0.01695 - QUOT(   -5,   1,  10 ))/    0.02648;:0
restraint = (   -0.01675 - QUOT(   -4,   3,   9 ))/    0.00821;:0
restraint = (   -0.01592 - QUOT(   -3,   3,  11 ))/    0.00805;:0
restraint = (   -0.01587 - QUOT(    6,   2,   3 ))/    0.04974;:0
restraint = (   -0.01531 - QUOT(   -3,   1,   2 ))/    0.00855;:0
restraint = (   -0.01505 - QUOT(    5,   2,   7 ))/    0.01488;:0
restraint = (   -0.01449 - QUOT(    3,   1,  13 ))/    0.00923;:0
restraint = (   -0.01446 - QUOT(   -2,   4,   9 ))/    0.02209;:0
restraint = (   -0.01323 - QUOT(    4,   5,   3 ))/    0.00865;:0
restraint = (   -0.01281 - QUOT(   -3,   3,   8 ))/    0.00835;:0
restraint = (   -0.01262 - QUOT(   -3,   4,   2 ))/    0.00878;:0
restraint = (   -0.01192 - QUOT(    5,   1,   9 ))/    0.00701;:0
restraint = (   -0.01132 - QUOT(    2,   4,  10 ))/    0.01111;:0
restraint = (   -0.01112 - QUOT(   -2,   2,   3 ))/    0.00857;:0
restraint = (   -0.01108 - QUOT(   -1,   1,   2 ))/    0.00800;:0
restraint = (   -0.01052 - QUOT(   -1,   4,   8 ))/    0.00899;:0
restraint = (   -0.01003 - QUOT(   -5,   3,   8 ))/    0.01496;:0
restraint = (   -0.00999 - QUOT(    2,   1,   5 ))/    0.01230;:0
restraint = (   -0.00993 - QUOT(   -4,   3,   8 ))/    0.00720;:0
restraint = (   -0.00991 - QUOT(    1,   3,  11 ))/    0.00976;:0
restraint = (   -0.00953 - QUOT(    4,   5,   4 ))/    0.01271;:0
restraint = (   -0.00943 - QUOT(    1,   5,   1 ))/    0.00672;:0
restraint = (   -0.00940 - QUOT(    6,   2,   5 ))/    0.00901;:0
restraint = (   -0.00926 - QUOT(    6,   2,   1 ))/    0.00775;:0
restraint = (   -0.00907 - QUOT(   -2,   2,   9 ))/    0.00708;:0
restraint = (   -0.00857 - QUOT(    2,   3,   4 ))/    0.00722;:0
restraint = (   -0.00836 - QUOT(   -4,   1,  11 ))/    0.00732;:0
restraint = (   -0.00830 - QUOT(    5,   1,   3 ))/    0.00769;:0
restraint = (   -0.00793 - QUOT(    4,   2,   5 ))/    0.00695;:0
restraint = (   -0.00761 - QUOT(    3,   5,   6 ))/    0.00948;:0
restraint = (   -0.00734 - QUOT(   -3,   1,   7 ))/    0.02112;:0
restraint = (   -0.00712 - QUOT(   -2,   5,   8 ))/    0.01028;:0
restraint = (   -0.00686 - QUOT(   -4,   4,   6 ))/    0.00698;:0
restraint = (   -0.00679 - QUOT(    2,   1,   6 ))/    0.00630;:0
restraint = (   -0.00645 - QUOT(    2,   5,   2 ))/    0.04910;:0
restraint = (   -0.00645 - QUOT(   -1,   5,   6 ))/    0.00695;:0
restraint = (   -0.00605 - QUOT(   -4,   3,   5 ))/    0.00609;:0
restraint = (   -0.00600 - QUOT(    2,   2,   8 ))/    0.00631;:0
restraint = (   -0.00587 - QUOT(   -3,   4,   8 ))/    0.00665;:0
restraint = (   -0.00587 - QUOT(    2,   1,   3 ))/    0.00722;:0
restraint = (   -0.00586 - QUOT(    2,   3,   1 ))/    0.00649;:0
restraint = (   -0.00585 - QUOT(    1,   7,   2 ))/    0.01781;:0
restraint = (   -0.00574 - QUOT(    2,   2,   4 ))/    0.00769;:0
restraint = (   -0.00560 - QUOT(   -2,   3,   9 ))/    0.00937;:0
restraint = (   -0.00558 - QUOT(    4,   1,   2 ))/    0.00936;:0
restraint = (   -0.00545 - QUOT(   -4,   2,  11 ))/    0.00896;:0
restraint = (   -0.00538 - QUOT(    5,   1,   8 ))/    0.00704;:0
restraint = (   -0.00524 - QUOT(   -1,   3,   6 ))/    0.00685;:0
restraint = (   -0.00513 - QUOT(    1,   4,   2 ))/    0.00751;:0
restraint = (   -0.00506 - QUOT(    1,   4,   5 ))/    0.00758;:0
restraint = (   -0.00493 - QUOT(   -5,   2,   1 ))/    0.00891;:0
restraint = (   -0.00475 - QUOT(   -1,   5,   9 ))/    0.01172;:0
restraint = (   -0.00470 - QUOT(   -2,   5,   3 ))/    0.00608;:0
restraint = (   -0.00440 - QUOT(    1,   6,   2 ))/    0.00673;:0
restraint = (   -0.00437 - QUOT(   -3,   4,   7 ))/    0.00722;:0
restraint = (   -0.00436 - QUOT(   -5,   1,   2 ))/    0.00682;:0
restraint = (   -0.00430 - QUOT(   -1,   1,   4 ))/    0.00710;:0
restraint = (   -0.00430 - QUOT(   -2,   5,   4 ))/    0.00711;:0
restraint = (   -0.00428 - QUOT(   -4,   4,   3 ))/    0.00693;:0
restraint = (   -0.00418 - QUOT(   -1,   1,  13 ))/    0.00638;:0
restraint = (   -0.00415 - QUOT(    1,   2,   3 ))/    0.00651;:0
restraint = (   -0.00410 - QUOT(    5,   3,   6 ))/    0.00884;:0
restraint = (   -0.00393 - QUOT(   -2,   5,   9 ))/    0.01115;:0
restraint = (   -0.00387 - QUOT(   -2,   6,   2 ))/    0.00621;:0
restraint = (   -0.00377 - QUOT(   -4,   5,   2 ))/    0.00820;:0
restraint = (   -0.00371 - QUOT(    1,   1,   6 ))/    0.01347;:0
restraint = (   -0.00359 - QUOT(    1,   5,   7 ))/    0.00642;:0
restraint = (   -0.00347 - QUOT(   -4,   5,   6 ))/    0.01105;:0
restraint = (   -0.00345 - QUOT(    4,   2,   2 ))/    0.00611;:0
restraint = (   -0.00333 - QUOT(   -1,   2,   7 ))/    0.00620;:0
restraint = (   -0.00332 - QUOT(    3,   2,   2 ))/    0.00634;:0
restraint = (   -0.00332 - QUOT(   -1,   3,   5 ))/    0.00994;:0
restraint = (   -0.00326 - QUOT(    2,   3,   3 ))/    0.00613;:0
restraint = (   -0.00304 - QUOT(   -2,   2,  12 ))/    0.00790;:0
restraint = (   -0.00283 - QUOT(    1,   1,   7 ))/    0.00626;:0
restraint = (   -0.00282 - QUOT(    4,   3,   7 ))/    0.00736;:0
restraint = (   -0.00264 - QUOT(   -3,   3,   2 ))/    0.01016;:0
restraint = (   -0.00257 - QUOT(   -3,   1,   5 ))/    0.00818;:0
restraint = (   -0.00248 - QUOT(    3,   3,   1 ))/    0.00569;:0
restraint = (   -0.00247 - QUOT(   -6,   1,   2 ))/    0.01870;:0
restraint = (   -0.00237 - QUOT(   -1,   1,   8 ))/    0.00601;:0
restraint = (   -0.00234 - QUOT(   -2,   2,   7 ))/    0.00583;:0
restraint = (   -0.00224 - QUOT(    1,   3,   3 ))/    0.00642;:0
restraint = (   -0.00201 - QUOT(    3,   1,   4 ))/    0.00669;:0
restraint = (   -0.00194 - QUOT(    3,   2,  10 ))/    0.00609;:0
restraint = (   -0.00191 - QUOT(    2,   2,   1 ))/    0.00738;:0
restraint = (   -0.00191 - QUOT(   -5,   1,   4 ))/    0.00694;:0
restraint = (   -0.00184 - QUOT(    2,   1,  10 ))/    0.00863;:0
restraint = (   -0.00179 - QUOT(   -1,   3,   1 ))/    0.00789;:0
restraint = (   -0.00174 - QUOT(   -3,   1,  12 ))/    0.01002;:0
restraint = (   -0.00170 - QUOT(   -3,   1,   1 ))/    0.00752;:0
restraint = (   -0.00157 - QUOT(    3,   2,   6 ))/    0.00674;:0
restraint = (   -0.00146 - QUOT(    3,   5,   3 ))/    0.01665;:0
restraint = (   -0.00139 - QUOT(   -4,   2,   1 ))/    0.00679;:0
restraint = (   -0.00127 - QUOT(    3,   4,   1 ))/    0.00662;:0
restraint = (   -0.00120 - QUOT(   -2,   1,   7 ))/    0.00596;:0
restraint = (   -0.00110 - QUOT(   -4,   1,   1 ))/    0.00585;:0
restraint = (   -0.00110 - QUOT(    1,   1,   3 ))/    0.00635;:0
restraint = (   -0.00108 - QUOT(    4,   1,   6 ))/    0.00666;:0
restraint = (   -0.00100 - QUOT(   -3,   2,   1 ))/    0.00725;:0
restraint = (   -0.00095 - QUOT(   -1,   5,   3 ))/    0.00675;:0
restraint = (   -0.00094 - QUOT(    4,   1,   8 ))/    0.00735;:0
restraint = (   -0.00086 - QUOT(   -4,   4,   7 ))/    0.00882;:0
restraint = (   -0.00086 - QUOT(    2,   1,  12 ))/    0.00633;:0
restraint = (   -0.00085 - QUOT(   -5,   3,   7 ))/    0.00766;:0
restraint = (   -0.00068 - QUOT(    2,   3,   8 ))/    0.00844;:0
restraint = (   -0.00067 - QUOT(   -5,   4,   4 ))/    0.00997;:0
restraint = (   -0.00066 - QUOT(    1,   5,   2 ))/    0.00717;:0
restraint = (   -0.00062 - QUOT(   -3,   2,   9 ))/    0.00604;:0
restraint = (   -0.00059 - QUOT(    4,   2,   7 ))/    0.00655;:0
restraint = (   -0.00058 - QUOT(   -3,   4,   4 ))/    0.00744;:0
restraint = (   -0.00040 - QUOT(    2,   4,   3 ))/    0.00650;:0
restraint = (   -0.00038 - QUOT(    2,   4,   8 ))/    0.00693;:0
restraint = (   -0.00034 - QUOT(   -3,   6,   1 ))/    0.00820;:0
restraint = (   -0.00032 - QUOT(    3,   4,   5 ))/    0.00723;:0
restraint = (   -0.00029 - QUOT(   -3,   2,   7 ))/    0.00660;:0
restraint = (   -0.00019 - QUOT(   -5,   3,   2 ))/    0.00898;:0
restraint = (   -0.00018 - QUOT(    1,   2,   2 ))/    0.00676;:0
restraint = (    0.00000 - QUOT(    4,   1,   3 ))/    0.00906;:0
restraint = (    0.00000 - QUOT(    2,   1,  13 ))/    0.00659;:0
restraint = (    0.00000 - QUOT(   -2,   1,   8 ))/    0.01358;:0
restraint = (    0.00000 - QUOT(    6,   2,   2 ))/    0.03074;:0
restraint = (    0.00015 - QUOT(    4,   4,   2 ))/    0.00878;:0
restraint = (    0.00032 - QUOT(   -6,   2,   4 ))/    0.01050;:0
restraint = (    0.00044 - QUOT(    1,   1,  10 ))/    0.00646;:0
restraint = (    0.00070 - QUOT(    1,   2,   1 ))/    0.00777;:0
restraint = (    0.00070 - QUOT(    1,   1,   9 ))/    0.00573;:0
restraint = (    0.00072 - QUOT(    2,   4,   6 ))/    0.01034;:0
restraint = (    0.00076 - QUOT(    3,   2,   5 ))/    0.00572;:0
restraint = (    0.00080 - QUOT(   -5,   4,   5 ))/    0.00817;:0
restraint = (    0.00090 - QUOT(    4,   5,   1 ))/    0.00890;:0
restraint = (    0.00092 - QUOT(   -2,   3,   2 ))/    0.00636;:0
restraint = (    0.00101 - QUOT(   -2,   3,  12 ))/    0.01051;:0
restraint = (    0.00119 - QUOT(   -3,   2,  12 ))/    0.00775;:0
restraint = (    0.00120 - QUOT(   -1,   2,   4 ))/    0.00775;:0
restraint = (    0.00122 - QUOT(   -3,   1,   8 ))/    0.00610;:0
restraint = (    0.00125 - QUOT(   -1,   2,  13 ))/    0.00851;:0
restraint = (    0.00135 - QUOT(    1,   4,   6 ))/    0.00899;:0
restraint = (    0.00143 - QUOT(   -1,   3,   2 ))/    0.00902;:0
restraint = (    0.00145 - QUOT(    2,   4,   4 ))/    0.00642;:0
restraint = (    0.00147 - QUOT(    2,   4,   7 ))/    0.00667;:0
restraint = (    0.00149 - QUOT(    3,   1,   6 ))/    0.00598;:0
restraint = (    0.00155 - QUOT(   -3,   5,   7 ))/    0.00763;:0
restraint = (    0.00156 - QUOT(    5,   1,   7 ))/    0.00734;:0
restraint = (    0.00164 - QUOT(    1,   4,   4 ))/    0.01076;:0
restraint = (    0.00168 - QUOT(   -2,   4,  11 ))/    0.01846;:0
restraint = (    0.00178 - QUOT(   -3,   3,   3 ))/    0.00590;:0
restraint = (    0.00181 - QUOT(    1,   3,   9 ))/    0.00732;:0
restraint = (    0.00191 - QUOT(   -2,   2,   6 ))/    0.00605;:0
restraint = (    0.00191 - QUOT(    2,   1,   9 ))/    0.00699;:0
restraint = (    0.00201 - QUOT(    3,   4,   3 ))/    0.00673;:0
restraint = (    0.00212 - QUOT(   -5,   2,   9 ))/    0.01141;:0
restraint = (    0.00215 - QUOT(   -3,   3,   9 ))/    0.00936;:0
restraint = (    0.00222 - QUOT(   -4,   4,   1 ))/    0.00663;:0
restraint = (    0.00226 - QUOT(    1,   1,   1 ))/    0.00683;:0
restraint = (    0.00226 - QUOT(    5,   1,   5 ))/    0.01281;:0
restraint = (    0.00249 - QUOT(    4,   1,   7 ))/    0.00783;:0
restraint = (    0.00250 - QUOT(    5,   1,   6 ))/    0.00632;:0
restraint = (    0.00256 - QUOT(   -5,   3,   5 ))/    0.00777;:0
restraint = (    0.00274 - QUOT(    5,   1,   1 ))/    0.00754;:0
restraint = (    0.00278 - QUOT(   -4,   3,   1 ))/    0.00659;:0
restraint = (    0.00294 - QUOT(    5,   2,   2 ))/    0.00659;:0
restraint = (    0.00298 - QUOT(   -1,   3,   7 ))/    0.00616;:0
restraint = (    0.00313 - QUOT(    5,   3,   1 ))/    0.00915;:0
restraint = (    0.00319 - QUOT(    2,   2,  11 ))/    0.00743;:0
restraint = (    0.00321 - QUOT(   -1,   6,   4 ))/    0.00701;:0
restraint = (    0.00328 - QUOT(    5,   4,   1 ))/    0.01159;:0
restraint = (    0.00328 - QUOT(   -2,   6,   1 ))/    0.00706;:0
restraint = (    0.00341 - QUOT(   -4,   2,   6 ))/    0.00703;:0
restraint = (    0.00346 - QUOT(    2,   1,   1 ))/    0.00816;:0
restraint = (    0.00350 - QUOT(   -3,   3,  10 ))/    0.01705;:0
restraint = (    0.00364 - QUOT(    4,   3,   6 ))/    0.00674;:0
restraint = (    0.00384 - QUOT(    5,   3,   3 ))/    0.00827;:0
restraint = (    0.00386 - QUOT(   -1,   3,   4 ))/    0.00731;:0
restraint = (    0.00388 - QUOT(    4,   2,   3 ))/    0.00638;:0
restraint = (    0.00402 - QUOT(   -5,   3,   4 ))/    0.00791;:0
restraint = (    0.00412 - QUOT(    2,   4,   5 ))/    0.00654;:0
restraint = (    0.00427 - QUOT(    2,   3,   5 ))/    0.00599;:0
restraint = (    0.00434 - QUOT(    2,   5,   7 ))/    0.01229;:0
restraint = (    0.00435 - QUOT(   -3,   2,   3 ))/    0.00585;:0
restraint = (    0.00443 - QUOT(    3,   2,   4 ))/    0.00710;:0
restraint = (    0.00443 - QUOT(   -4,   3,   3 ))/    0.00710;:0
restraint = (    0.00445 - QUOT(    2,   3,   6 ))/    0.00588;:0
restraint = (    0.00454 - QUOT(    1,   4,   1 ))/    0.00612;:0
restraint = (    0.00458 - QUOT(   -1,   2,  14 ))/    0.02096;:0
restraint = (    0.00468 - QUOT(    3,   3,   5 ))/    0.00654;:0
restraint = (    0.00484 - QUOT(   -3,   3,   7 ))/    0.00733;:0
restraint = (    0.00489 - QUOT(   -4,   1,   5 ))/    0.00688;:0
restraint = (    0.00509 - QUOT(    1,   2,   9 ))/    0.00597;:0
restraint = (    0.00521 - QUOT(   -2,   5,   1 ))/    0.00699;:0
restraint = (    0.00544 - QUOT(   -3,   2,   8 ))/    0.00722;:0
restraint = (    0.00557 - QUOT(   -2,   5,   6 ))/    0.02057;:0
restraint = (    0.00574 - QUOT(   -5,   4,   3 ))/    0.00742;:0
restraint = (    0.00591 - QUOT(   -4,   2,  10 ))/    0.00698;:0
restraint = (    0.00597 - QUOT(    2,   5,   5 ))/    0.00812;:0
restraint = (    0.00609 - QUOT(   -2,   2,  13 ))/    0.01230;:0
restraint = (    0.00611 - QUOT(   -3,   5,   1 ))/    0.00622;:0
restraint = (    0.00613 - QUOT(    2,   3,  10 ))/    0.00639;:0
restraint = (    0.00614 - QUOT(    3,   1,  10 ))/    0.00663;:0
restraint = (    0.00659 - QUOT(    2,   4,   1 ))/    0.00566;:0
restraint = (    0.00665 - QUOT(   -4,   4,   4 ))/    0.00902;:0
restraint = (    0.00667 - QUOT(   -1,   3,   8 ))/    0.00839;:0
restraint = (    0.00684 - QUOT(   -1,   6,   1 ))/    0.00645;:0
restraint = (    0.00693 - QUOT(    1,   6,   5 ))/    0.00638;:0
restraint = (    0.00704 - QUOT(   -1,   4,   3 ))/    0.00631;:0
restraint = (    0.00708 - QUOT(   -3,   4,  10 ))/    0.02252;:0
restraint = (    0.00711 - QUOT(    1,   3,  10 ))/    0.00978;:0
restraint = (    0.00712 - QUOT(   -3,   1,  11 ))/    0.01247;:0
restraint = (    0.00734 - QUOT(    1,   6,   7 ))/    0.00805;:0
restraint = (    0.00740 - QUOT(    2,   1,  11 ))/    0.00599;:0
restraint = (    0.00747 - QUOT(    1,   4,   7 ))/    0.00667;:0
restraint = (    0.00756 - QUOT(   -5,   2,   4 ))/    0.00644;:0
restraint = (    0.00758 - QUOT(    3,   5,   8 ))/    0.01408;:0
restraint = (    0.00782 - QUOT(   -1,   3,  13 ))/    0.00964;:0
restraint = (    0.00805 - QUOT(    4,   2,   8 ))/    0.00645;:0
restraint = (    0.00824 - QUOT(    1,   7,   1 ))/    0.00892;:0
restraint = (    0.00830 - QUOT(    3,   3,   6 ))/    0.02794;:0
restraint = (    0.00830 - QUOT(    1,   2,  11 ))/    0.01764;:0
restraint = (    0.00871 - QUOT(   -3,   6,   3 ))/    0.00811;:0
restraint = (    0.00885 - QUOT(   -3,   6,   4 ))/    0.00869;:0
restraint = (    0.00890 - QUOT(   -3,   6,   2 ))/    0.01287;:0
restraint = (    0.00897 - QUOT(   -5,   2,   5 ))/    0.00819;:0
restraint = (    0.00899 - QUOT(   -6,   1,   5 ))/    0.01614;:0
restraint = (    0.00989 - QUOT(    4,   4,   5 ))/    0.00728;:0
restraint = (    0.01027 - QUOT(    4,   3,   4 ))/    0.01099;:0
restraint = (    0.01104 - QUOT(    5,   2,   6 ))/    0.01278;:0
restraint = (    0.01120 - QUOT(    1,   2,  12 ))/    0.00793;:0
restraint = (    0.01207 - QUOT(   -3,   2,  11 ))/    0.01153;:0
restraint = (    0.01254 - QUOT(    1,   6,   3 ))/    0.00792;:0
restraint = (    0.01280 - QUOT(    1,   1,  11 ))/    0.01436;:0
restraint = (    0.01296 - QUOT(    3,   5,   5 ))/    0.00689;:0
restraint = (    0.01311 - QUOT(    3,   1,   3 ))/    0.00779;:0
restraint = (    0.01336 - QUOT(    3,   5,   2 ))/    0.00945;:0
restraint = (    0.01356 - QUOT(    2,   4,   2 ))/    0.01438;:0
restraint = (    0.01571 - QUOT(   -6,   3,   2 ))/    0.01071;:0
restraint = (    0.01633 - QUOT(    3,   4,   9 ))/    0.01006;:0
restraint = (    0.01665 - QUOT(   -4,   4,   8 ))/    0.02042;:0
restraint = (    0.01707 - QUOT(   -4,   1,   4 ))/    0.00612;:0
restraint = (    0.01722 - QUOT(    6,   1,   3 ))/    0.01814;:0
restraint = (    0.01725 - QUOT(    4,   3,   2 ))/    0.01070;:0
restraint = (    0.01760 - QUOT(   -2,   6,   5 ))/    0.00838;:0
restraint = (    0.01766 - QUOT(    2,   3,   7 ))/    0.01609;:0
restraint = (    0.01879 - QUOT(    4,   2,   9 ))/    0.00803;:0
restraint = (    0.01961 - QUOT(   -1,   5,   4 ))/    0.02219;:0
restraint = (    0.02093 - QUOT(    1,   2,   6 ))/    0.01030;:0
restraint = (    0.02099 - QUOT(   -1,   5,   5 ))/    0.00785;:0
restraint = (    0.02144 - QUOT(   -6,   1,   4 ))/    0.01299;:0
restraint = (    0.02174 - QUOT(    2,   2,   5 ))/    0.01247;:0
restraint = (    0.02221 - QUOT(    4,   1,  10 ))/    0.01141;:0
restraint = (    0.02296 - QUOT(   -2,   6,   6 ))/    0.01740;:0
restraint = (    0.02326 - QUOT(   -6,   3,   1 ))/    0.03792;:0
restraint = (    0.02445 - QUOT(   -3,   1,   9 ))/    0.00943;:0
restraint = (    0.02847 - QUOT(   -1,   5,  10 ))/    0.02623;:0
restraint = (    0.03128 - QUOT(   -5,   4,   6 ))/    0.02253;:0
restraint = (    0.03141 - QUOT(    4,   2,   4 ))/    0.01492;:0
restraint = (    0.03264 - QUOT(    4,   1,   9 ))/    0.04335;:0
restraint = (    0.06701 - QUOT(    3,   4,   6 ))/    0.02336;:0
restraint = (    0.06742 - QUOT(    3,   5,   4 ))/    0.04164;:0
restraint = (    0.09484 - QUOT(   -6,   3,   3 ))/    0.02743;:0
restraint = (    0.09756 - QUOT(    1,   5,   8 ))/    0.04701;:0
restraint = (    0.10204 - QUOT(    2,   2,  10 ))/    0.03421;:0

                                                   
                                                   
site C1  x  xC1   0.14502`_0.00023 y  yC1   0.53247`_0.00025 z  zC1   0.66112`_0.00010 occ  C    !occC1   1.00000   ADPs  {  u11C1   0.01080`_0.00068 u22C1   0.01510`_0.00066 u33C1   0.01269`_0.00055 u12C1   0.00060`_0.00059 u13C1   0.00037`_0.00049 u23C1  -0.00149`_0.00055 }
site C2  x  xC2  -0.10057`_0.00023 y  yC2   0.44505`_0.00023 z  zC2   0.64103`_0.00010 occ  C    !occC2   1.00000   ADPs  {  u11C2   0.01326`_0.00068 u22C2   0.01449`_0.00067 u33C2   0.00832`_0.00056 u12C2  -0.00045`_0.00054 u13C2  -0.00052`_0.00049 u23C2   0.00199`_0.00052 }
site O3  x  xO3  -0.12497`_0.00016 y  yO3   0.27277`_0.00017 z  zO3   0.58380`_0.00007 occ  O    !occO3   1.00000   ADPs  {  u11O3   0.01532`_0.00054 u22O3   0.01721`_0.00051 u33O3   0.01553`_0.00047 u12O3  -0.00060`_0.00043 u13O3  -0.00107`_0.00038 u23O3  -0.00244`_0.00041 }
site O4  x  xO4  -0.26107`_0.00016 y  yO4   0.55743`_0.00016 z  zO4   0.68427`_0.00007 occ  O    !occO4   1.00000   ADPs  {  u11O4   0.01145`_0.00051 u22O4   0.01861`_0.00053 u33O4   0.01714`_0.00048 u12O4   0.00159`_0.00050 u13O4   0.00139`_0.00038 u23O4  -0.00181`_0.00043 }
site N5  x  xN5   0.31656`_0.00021 y  yN5   0.35159`_0.00020 z  zN5   0.63762`_0.00010 occ  N    !occN5   1.00000   ADPs  {  u11N5   0.01211`_0.00066 u22N5   0.01459`_0.00060 u33N5   0.01319`_0.00059 u12N5   0.00027`_0.00048 u13N5   0.00027`_0.00047 u23N5  -0.00108`_0.00052 }
site C6  x  xC6   0.19679`_0.00025 y  yC6   0.73772`_0.00026 z  zC6   0.59078`_0.00011 occ  C    !occC6   1.00000   ADPs  {  u11C6   0.01368`_0.00070 u22C6   0.01587`_0.00070 u33C6   0.01969`_0.00072 u12C6  -0.00049`_0.00060 u13C6   0.00050`_0.00053 u23C6  -0.00005`_0.00059 }
site H11  x  xH11   0.15882`_0.00293 y  yH11   0.57246`_0.00277 z  zH11   0.73782`_0.00125 occ  H    !occH11   1.00000  beq  BisoH11   0.74526`_0.27936
site H52  x  xH52   0.47373`_0.00367 y  yH52   0.41338`_0.00333 z  zH52   0.64658`_0.00162 occ  H    !occH52   1.00000  beq  BisoH52   2.54388`_0.40055
site H51  x  xH51   0.31027`_0.00328 y  yH51   0.30450`_0.00304 z  zH51   0.56670`_0.00154 occ  H    !occH51   1.00000  beq  BisoH51   1.29379`_0.34312
site H53  x  xH53   0.29692`_0.00349 y  yH53   0.22908`_0.00339 z  zH53   0.68432`_0.00151 occ  H    !occH53   1.00000  beq  BisoH53   1.89963`_0.37253
site H62  x  xH62   0.34765`_0.00354 y  yH62   0.79760`_0.00300 z  zH62   0.60989`_0.00135 occ  H    !occH62   1.00000  beq  BisoH62   1.62881`_0.35438
site H61  x  xH61   0.08149`_0.00361 y  yH61   0.85272`_0.00275 z  zH61   0.60695`_0.00131 occ  H    !occH61   1.00000  beq  BisoH61   1.72093`_0.36377
site H63  x  xH63   0.19882`_0.00344 y  yH63   0.69397`_0.00290 z  zH63   0.51261`_0.00156 occ  H    !occH63   1.00000  beq  BisoH63   1.97826`_0.37050

Out_CIFADP_STR(TA.cif)                                                            
                                                                                  
macro Out_CIFADP_STR(file)                                                        
{                                                                                 
   out file                                                                       
      Out_String("\ndata_aniline_single_crystal")                               
      Out(Get(phase_name), "\n_chemical_name_mineral ")                         
      Out(Get(a), "\n_cell_length_a  %V")                                       
      Out(Get(b), "\n_cell_length_b  %V")                                       
      Out(Get(c), "\n_cell_length_c  %V")                                       
      Out(Get(al), "\n_cell_angle_alpha %V")                                    
      Out(Get(be), "\n_cell_angle_beta  %V")                                    
      Out(Get(ga), "\n_cell_angle_gamma %V")                                    
                                                                                  
                                                                                  
      Out_String("\nloop_\n_symmetry_equiv_pos_as_xyz")                         
      Out(Get(sp_xyzs_txt),  "%s")                                              
                                                                                  
      Out_String("\nloop_")                                                     
         Out_String("\n_atom_site_label")                                       
         Out_String("\n_atom_site_type_symbol")                                 
         Out_String("\n_atom_site_symmetry_multiplicity")                       
         Out_String("\n_atom_site_fract_x")                                     
         Out_String("\n_atom_site_fract_y")                                     
         Out_String("\n_atom_site_fract_z")                                     
         Out_String("\n_atom_site_occupancy")                                   
         Out_String("\n_atom_site_B_iso_or_equiv")                              
         atom_out file append                                                     
            load out_record out_fmt out_eqn                                       
            {                                                                     
               "\n%s" = Get_From_String(Get(current_atom), site);               
               " %s" = Get_From_String(Get(current_atom), atom);                
               " %3.0f" = Get_From_String(Get(current_atom), num_posns);        
               " %V" = Get_From_String(Get(current_atom), x);                   
               " %V" = Get_From_String(Get(current_atom), y);                   
               " %V" = Get_From_String(Get(current_atom), z);                   
               " %V" = Get_From_String(Get(current_atom), occ);                 
               " %V" = Get_From_String(Get(current_atom), beq);                 
            }                                                                     
       out file append                                                            
       Out_String("\nloop_")                                                    
          Out_String("\n_atom_site_aniso_label")                                
          Out_String("\n_atom_site_aniso_U_11")                                 
          Out_String("\n_atom_site_aniso_U_22")                                 
          Out_String("\n_atom_site_aniso_U_33")                                 
          Out_String("\n_atom_site_aniso_U_23")                                 
          Out_String("\n_atom_site_aniso_U_13")                                 
          Out_String("\n_atom_site_aniso_U_12")                                 
          atom_out file append                                                    
            load out_record out_fmt out_eqn                                       
            {                                                                     
               "\n%s" = Get_From_String(Get(current_atom), site);               
               " %V" = Get_From_String(Get(current_atom), u11);                 
               " %V" = Get_From_String(Get(current_atom), u22);                 
               " %V" = Get_From_String(Get(current_atom), u33);                 
               " %V" = Get_From_String(Get(current_atom), u23);                 
               " %V" = Get_From_String(Get(current_atom), u13);                 
               " %V" = Get_From_String(Get(current_atom), u12);                 
            }                                                                     
                                                                                  
}
C_matrix_normalized
{
                             1   2   3   4   5   6   7   8   9  10  11  12  13  14  15  16  17  18  19  20  21  22  23  24  25  26  27  28  29  30  31  32  33  34  35  36  37  38  39  40  41  42  43  44  45  46  47  48  49  50  51  52  53  54  55  56  57  58  59  60  61  62  63  64  65  66  67  68  69  70  71  72  73  74  75  76  77  78  79  80  81  82  83  84
scale1b237a0_          1:  100  48  -3  -2  -1  40  33  34  -7   1  -3   1  -4   0  37  30  37   7   4  -1  -6   8  -4  44  43  42  -4  -3  -3   4   2  -4  46  41  48  -5  -1  -4   1  10  -2  35  36  37  -4  -1   3   1  -6   0  31  31  27   4  -0  -2   5  -0  -3   4   8  11  -3   5   2  -2 -10   6   3  -3  12  11   5   3  -5   4 -12  -6  -0   3   8  -4  -2   3
ext                    2:   48 100  -0  -1  -1  17  15  14  -4  -0  -2  -1  -1  -0  16  13  16   2   1   0  -3   3  -1  19  20  18  -3  -1  -1   2   0  -3  20  17  21  -2   0  -1  -0   6  -1  16  16  15  -3  -1   2  -0  -3   1  12  14  12   2  -1  -2   3  -1  -5   1   1   7  -2   2  -0   0  -2   1   2   2   4   4  -2  -0  -3   2  -3  -6   1   1   3  -2   1   1
xC1                    3:   -3  -0 100   3   4   2  -1   2  -3   0   2   7  -4   2  -9   1   5   6  -0   3  -7   3  -1   0  -2   2  -1   1  -5  13   2   3 -13   1   4   0  -7   2  -7  -7   3  -9  -3  -2   3   2  -1  -4   1   1  -8   0  -1   7  -0   1  -5   3   3   0  -7   7  -4  -0  -5  -1  -3   5   1   1   3  -6 -10  -1  -5  -1   1   0  10   5  -5  -1  -5   4
yC1                    4:   -2  -1   3 100   4   0   1  -1  -0   3  -2   0  -0   9   4 -14  -6  -1   1  -7   8  -5  10 -10   5   3  -4   4   3  -4 -12  11  -1  10  -1  -5   2  25   0 -10   1   2 -19   0  -5  -3  -5  -5   8  -1  -4   1   0  -1   2  -5   2 -18   6   3   4  14  -1   0   5  -5  -1 -12   4   5  -2   1  -2   3   5   1  -4  -7  -1   1   3   1  -2  -1
zC1                    5:   -1  -1   4   4 100  -3   1   4   3   2   7   4   8  -8   4   5 -11   2  -5  -1  -1   1   1   2  -1  -2   3  -1   3   5   1  -8  -9   1  17  -4   8   9   4   4  -4   3  -6  -2   4  -5   3   4  -0   0  -2  -3   4   2 -12   3   2  -3  11 -11   6   4  -3  -4  -1  -2  -8  -4   2   1  -1  -5  -1   0  -7  -2   4   2   8   6  -7  -1  -7  -5
u11C1                  6:   40  17   2   0  -3 100  -4 -11  -3   1  -1   0  -4   4  33   8  10  14  -1  -7  -0   3  -3  15  16  17   1  -5   4   1   3   7  47  16  10  -5   1  -4 -10   8  -7  10  19  18  -5   5  -4  -3   5   1   6  13  11   0  -1   0  -6  -3  -7   4  -4  -3  -1  -2   4  -1  -3  -1  -2  -3   7  14   4   0  -3   2  -4  -2  -1  10   5  -1  -5   5
u22C1                  7:   33  15  -1   1   1  -4 100  -7  -4  -1  -3   1  -6  -8   8  36   6   9   3  -3  -2  -2   5  15  16  11   2   0  -4   3 -14  -7  15   4  17  -5   1   8  -1  11   0  18  14  11  -8  -3   0  -0  -9   2   8  15  11  10  -3  -8   0  -4  -9   3   1  10  -2   9  -3  -4  -3  -0   3  -3   0   2   0  -1  -2  -2  -2   2  -1  -4   4   3   2   1
u33C1                  8:   34  14   2  -1   4 -11  -7 100  -1   3   0   0   2   1   8   6  20  -2  -2  10  -2   9   3  14  14  17  -1  -3  -4   1   0  -9   6  12  25   4  -3  -4  -1  -4   7  12  11  13   1   1   0   3  -6  -4  14  13   9  -0   9  -2   7   7  22  -4   5   6   7   3   5  -1 -11   4  -4  -2   7   3   1   4  -0  -2  -8  -2   6   9   4   0   5  -2
u12C1                  9:   -7  -4  -3  -0   3  -3  -4  -1 100   0   2   2   4  -1  10  -3  -6   3  -4   9   3   1   4  -2  -2  -3  -0   3  10  -2  -0   0  -4  -7  -5   5   3  -1   8 -21   3   3 -10   1  25   4  -6  -5  -4  -3  -6  -8  -1  -3  -1  -3  -1  -6   2   1  -1  -3   0 -17   1   2  -4  -4   1  -6   3  -3  -1   3   1  -3  -0   0   3  -5  -2  -4   1  -2
u13C1                 10:    1  -0   0   3   2   1  -1   3   0 100   0   7   3   3   5  -3  -2   5  -3  -2  -4   1  -1   3  -0   2  -4   3   1   6  -4   2   1  -2   4  -8   4   1   2  -5   6   8  -3  -2   4  -1   1   0  -0   4  -1  -3   6   3   6   2   2   1   5   3  -1   3  -2   2   0   4  -4   3   4   2   2  -5   3   2  -3   3   3  -3  -5   5   7  -3  -1  -2
u23C1                 11:   -3  -2   2  -2   7  -1  -3   0   2   0 100   8  -5   8   1   1   2  -3   3  -1   1  -9   5   3  -0   0  12   4   5  -3 -17   1  -1   1   1   9   0 -12  -4  -0   3  -5  -2   0   3  -4 -16  -1  10   3   2 -11   2  -3   8  19  -4   8  10  -5  -1  -6   2   4   2   1   2  -8   0 -10   6   6   3   3   8   1   2   4  -6   5   4   1  -2   2
xC2                   12:    1  -1   7   0   4   0   1   0   2   7   8 100  -1  -1   4  -1   2   2  -2   2   5  -0  -0  12  -2   4  13  -7   2 -13  -2   3  -2  -3   3   3  -1  -7  10   2   1   2   1  -2   5   4  -1   1   5   0  -1  -0   2  -5   5   5  -9   3  -0   1  17  -4  -3  -0   7   5   2  -0   1  -7  -1   2   4  -1   2   8  -2  -1  -2  -7 -11  -5  -2  -1
yC2                   13:   -4  -1  -4  -0   8  -4  -6   2   4   3  -5  -1 100  -2  -3  -6   6  -2   3  13  -1  -4  -5   5  -5  -4  -3   2 -11   4   2  -2   1  -3  -3  -6  -1   1   3  12  -1   8  -4 -13  -1  -1  11   2 -11  -7   0  -0  -4  -7   1  -5   3  -8  -4   3   6 -13   6 -14   3  -1   5  -3   4   8  -7  -8  -0 -16  -2  -2   2   4   7  -7  -1   3   1   1
zC2                   14:    0  -0   2   9  -8   4  -8   1  -1   3   8  -1  -2 100   2  -2  -2   1   4  -8   6 -11  10  -1  -5   6   4   9  -2   2  -4   7   6   3  -5   2   4 -12  -6  -3   5  -3   2   6   2  -3 -20  -5   7  -4   0   0   0   0   2  -5  -2   1   4  -3  -0   1 -11   7   0  -0  -1  -3   3  -2  14   5  -0  -1   6  -3   0   1 -10  -1   6  -0   1   1
u11C2                 15:   37  16  -9   4   4  33   8   8  10   5   1   4  -3   2 100  -9  -8   3  -3  -0  -6   0   0  21  19  14   4   1   5   7  -3  -5  15  17  12   2   7  -2  -0  -0  -2  30   6  12   2  -1  -0   6  -1   1  11  10   9   5   3  -4   7  -0  -2  -3  -1   2   1  10  -4  -2  -4  -1  -3  -1   5   8   5   3   2   4  -1  -4  -5  -3   3  -1  -1   4
u22C2                 16:   30  13   1 -14   5   8  36   6  -3  -3   1  -1  -6  -2  -9 100  -5   5   4  -3  -2   8   4  14  -1  11   2  -1  -8  -1   4   3  17  10  13  -2  -3  -3  -3   9  -2   2  20  16  -4  -2  -6   2   1   1  10  -2  11   8  -4   3   2   1   1   1  -2  14  -2  -2  -1   5  -7   4   2  -8   3   6   4   5  -5  -5  -2  14  -2   4   4  -2  -1  -4
u33C2                 17:   37  16   5  -6 -11  10   6  20  -6  -2   2   2   6  -2  -8  -5 100   3  -1   4  -7   7  -9  17  15  29  -4  -4  -9   3   6   5  11  15  30  -3  -5  -6   4   8  -2  11  15   5  -1   5   8  -0  -6  -3  13  12   8  -1  -0  -1   3   2  -1   2   1   5  -2 -10   2  -3  -2   7   2   4   1  -0   0   3  -9   3  -7  -5  11   6   3  -2  -1   4
u12C2                 18:    7   2   6  -1   2  14   9  -2   3   5  -3   2  -2   1   3   5   3 100   2  -3  -6   1   3  -3  -7   7  -8  -4  -1   4  -4   6  12  11   1  -4   2   9  -1   8  -2   3   1   3  10   6   0  -7  -5  -1   9   7  -0   3  -7   0   1  -3  -1   3   1  -4  -3   2  -5  -1  -4  -2   2  -6   2  -5   2   0   1  -5 -14   6   3   8   4   3   1  -0
u13C2                 19:    4   1  -0   1  -5  -1   3  -2  -4  -3   3  -2   3   4  -3   4  -1   2 100  -1   2   5  -6   3   3  -1  -5  14  -9   1   3  -3  14  -4   6  -2 -19  -1   1   1  -1  -1   1   3   2 -11  -2  -4  -0   5   8   3  -0   4  -4   5   6   0   5   4   3   2   4   2  -4  -4   1   7   2   3   2   3   7  -1   1   3  -0   1  -3   4   1   4   2  -3
u23C2                 20:   -1   0   3  -7  -1  -7  -3  10   9  -2  -1   2  13  -8  -0  -3   4  -3  -1 100  -3  11  -1   6   1  -6  -1  -1 -15  -3   8  -2  -3  -3  -3   7   2  -3   2  -3  17   4  -4  -5   2  -0  28   3 -12 -11   3   1  -3   1   8  -3  -0   3   5  -3   1  -3   1  -4   1  -2  -3   1   0   2  -0  -9  -4  -2  -3  -8   3  -2   7  -3  -2  -1   2   4
xO3                   21:   -6  -3  -7   8  -1  -0  -2  -2   3  -4   1   5  -1   6  -6  -2  -7  -6   2  -3 100  -4   5  -4  -3  -0   6  -0   4 -10  -8   5   3  -2  -6   5   6   2   5  -1  -4  -4  -2   0   1  -8  -0  -7  11   0  -5  -2   2  -8  -1   0  -8  -2  -0  -7   4   3   0   1  11  -5   3 -14  -6  -0  -2  -2  -6  -5   3  -0  -6   8  -1  -3  -4   5   1  -6
yO3                   22:    8   3   3  -5   1   3  -2   9   1   1  -9  -0  -4 -11   0   8   7   1   5  11  -4 100 -10   4   9   1  -8  -3  -2   2   8   1   5   0   3  -7  -5   3   2   1   3   2   5   2  -6   2   2   6 -18  -1   6  -4   3  15   0  -1   1   6   4   1  -3   5  -3  -1   5 -18  -4  16  -1   2  -3   3   4  12  -6 -10  -1  -1   4   9  -5  -2  -0  -3
zO3                   23:   -4  -1  -1  10   1  -3   5   3   4  -1   5  -0  -5  10   0   4  -9   3  -6  -1   5 -10 100  -1  -2 -11   4   0  12  -3  -5  -1  -3   1   1   5   6   9   2  -0  12  -5  -4   4  -0  -7 -15  -0   4  -2   1  -2  -0  -3   5  -3  -1  -6  -3  -4   3   3   2  -2  -2   1 -13 -20  -4  -6   6  -3  -1   4   3  -3  -1   4  -3   5   3   3   2   2
u11O3                 24:   44  19   0 -10   2  15  15  14  -2   3   3  12   5  -1  21  14  17  -3   3   6  -4   4  -1 100   4  -2  -0   0  -3   5   4  -4  15  16  24   7   4  -6  12   7  -1  23  15  13   0  -9   6  -3  -9  -1  23   9   9   1   3  -0   4  -1  -0  -0  13   8   2   3   7   2  -8  12   5  -1   2   7  -3  -0  -6   2   4  -3   2  -6  -5  -0  -1   4
u22O3                 25:   43  20  -2   5  -1  16  16  14  -2  -0  -0  -2  -5  -5  19  -1  15  -7   3   1  -3   9  -2   4 100   2  -6  -0  -6   3  -3 -10  17  17  23   6  -2  -1  -1   2  -0  13  10  15   1  -3  10   4   1   3  13  16   8   2   2 -11   4   6  -5   2   5   1   1   1  -1 -21   2  -0   3   2   2   5   4   7  -1   7  -6 -13   2  -0   5  -6  -0   7
u33O3                 26:   42  18   2   3  -2  17  11  17  -3   2   0   4  -4   6  14  11  29   7  -1  -6  -0   1 -11  -2   2 100  -1  -2  -1   1   2   6  21  20  21  -8   1  -7  -3   7   4  14  16   9  -1   7 -11  -1   0   3   8  11  21   1  -1  -1  -2   2   6   3   4   8  -2   4   3   1  13  -7  -2  -4  16   2   5   0   0   4  -6  -0  -4   1   6  -4  -5   2
u12O3                 27:   -4  -3  -1  -4   3   1   2  -1  -0  -4  12  13  -3   4   4   2  -4  -8  -5  -1   6  -8   4  -0  -6  -1 100  -2   1   1  -6   1  -5  -2  -1   6   6  -6   2   2  -3  -3   2   1   4   6 -10  -5  11  -2   3   9  -4   1  -5  -2  -4   4  -1  -8   3  -8   4  -0   2   4  -1   1  -2  -7   2   3   4  -3   5   1  -1   7   1   5  -2   1   2   2
u13O3                 28:   -3  -1   1   4  -1  -5   0  -3   3   3   4  -7   2   9   1  -1  -4  -4  14  -1  -0  -3   0   0  -0  -2  -2 100  -5  -4   0   0  -4   0  -6  -0  -4  -1  -1   1   6  -5  -4   3   4  -6  -4  -0  -1  -1  -4  -4   2   8  13  -2   1  -3   6   3   4  -0  -3  -3   0  -1   4  -2   7   3  -2  -2  -8  -1   3  -1   4  -3  -1  -3   3  -3  -4   6
u23O3                 29:   -3  -1  -5   3   3   4  -4  -4  10   1   5   2 -11  -2   5  -8  -9  -1  -9 -15   4  -2  12  -3  -6  -1   1  -5 100  -1  -5   0   1  -3  -6   2   9   4   1  -0  17  -0  10  -6  -1   0 -18   2   7   1  -5  -3   2  -3   0 -10  -2   3  -4  -5   1  -2  -0   2  -0  19  -1 -16  -3 -10  10   2  -3   2   3  -6   0   3  -9   2   1  -2  -1  -3
xO4                   30:    4   2  13  -4   5   1   3   1  -2   6  -3 -13   4   2   7  -1   3   4   1  -3 -10   2  -3   5   3   1   1  -4  -1 100   6   0  -3   1   3  -9   3   2   3   2  -3   6  -2   2   6   4  -1   2  -1   1   1   8   0   7  -8  -3  12   2  -4  -2   0   3   0   4  -4  -1  -7   2  -1   3  -1   5  -3  -6   2  -1  -6   3  -1   3   5  -0  -3   3
yO4                   31:    2   0   2 -12   1   3 -14   0  -0  -4 -17  -2   2  -4  -3   4   6  -4   3   8  -8   8  -5   4  -3   2  -6   0  -5   6 100  -0  -1   5  -2 -11  -5   4   5   2   3   2   3  -3  -1   3   3   3  -4   4   0   6   0   6  -4  -7  -0  -8   1   7   4  -0   1 -10  -2  10   3  15  -0   3   1  -3   4   7  -3  -7  -1  -4   2  -5  -5  -2  -5   8
zO4                   32:   -4  -3   3  11  -8   7  -7  -9   0   2   1   3  -2   7  -5   3   5   6  -3  -2   5   1  -1  -4 -10   6   1   0   0   0  -0 100   3   0  -8  -1  -3   4  -5  -1   0  -2  -0  -0  -2   1 -12   3   3  -3  -5  -2   3  -1   4  -2  -1   1  15   5  -2   3  -6   3   5   2   0  -8   0  -2   1   3   0   4   8  -1   1   1   1   4   4   4  -8   6
u11O4                 33:   46  20 -13  -1  -9  47  15   6  -4   1  -1  -2   1   6  15  17  11  12  14  -3   3   5  -3  15  17  21  -5  -4   1  -3  -1   3 100   2   3  -6  -2  -3 -13   5  -4  14  19  19  -9  -6  -8  -2  -1   5  12  14  13  -2   6  -1  -1   1  -1   8  -6   2   1  -1   8  -1  -1   1  -0  -4   8  12  10  -1  -1   3  -3  -1  -4   2   6   0  -0   7
u22O4                 34:   41  17   1  10   1  16   4  12  -7  -2   1  -3  -3   3  17  10  15  11  -4  -3  -2   0   1  16  17  20  -2   0  -3   1   5   0   2 100   3  -1   2  -3   2  14   0  12  11  14  -2   1   5  -0  -5  -3  12  12  14  -2  -4   2   3  -6  -4  -1   5   4  -6   4  -0  -3  -4   2   4   1   4   3   0   3  -1  -0  -8  -0  -0   0   2  -2  -3  -2
u33O4                 35:   48  21   4  -1  17  10  17  25  -5   4   1   3  -3  -5  12  13  30   1   6  -3  -6   3   1  24  23  21  -1  -6  -6   3  -2  -8   3   3 100  -3   0   1   5   3  -6  16  15  19  -0  -0   6  -0  -1   4  18  16   6   3   1   3   4   1   2   7   6   7   5   4  -1  -1  -9   7  -0  -0   5   0   2   2  -6   5  -5  -4   2   6   3  -1  -1  -2
u12O4                 36:   -5  -2   0  -5  -4  -5  -5   4   5  -8   9   3  -6   2   2  -2  -3  -4  -2   7   5  -7   5   7   6  -8   6  -0   2  -9 -11  -1  -6  -1  -3 100  -1   0 -12  -5   3 -10   5  -1  -2  -5   2   3  -2  -1   2  -1  -4  -2   6  -9   2  -5   6  -2  -7  -5  -2   7  -1  -4  -1  -6  -4  -8   2   2  -1  -5   5  -8   5   3   1  -1   0   3   2   4
u13O4                 37:   -1   0  -7   2   8   1   1  -3   3   4   0  -1  -1   4   7  -3  -5   2 -19   2   6  -5   6   4  -2   1   6  -4   9   3  -5  -3  -2   2   0  -1 100   1   5   3   2   1  -3  -4   2  -6  -5  -6  -2  -0  -5   1  -1  -2   2  -4   4  -3  -8  -5  -6   1   3   1  -0   1  -0  -8  -1  -1  -2  -2 -11  -0   1   0   1  -3   1  -3   2   1   1   2
u23O4                 38:   -4  -1   2  25   9  -4   8  -4  -1   1 -12  -7   1 -12  -2  -3  -6   9  -1  -3   2   3   9  -6  -1  -7  -6  -1   4   2   4   4  -3  -3   1   0   1 100   2   2  -6   1  -3  -6  -1  -2   7   0   2   9  -2   1  -4   0  -2  -2   0 -19   1  11   1  -3  -2  -3   1  -2  -2  -7  -1   4  -4  -4  -2  -5   3   0  -4   3   3   1   0  -2  -2   3
xN5                   39:    1  -0  -7   0   4 -10  -1  -1   8   2  -4  10   3  -6  -0  -3   4  -1   1   2   5   2   2  12  -1  -3   2  -1   1   3   5  -5 -13   2   5 -12   5   2 100   1   1  18  -6  -4   1   3   4  -1  -3  -2   2   1   2  -6  -5   0   7  -1  -6   2  21   9  -1  -7   0   3   1   1   2   3  -7  -9  -5  -3  -9   6  -5  -4   9  -9   7  -4   1  -6
yN5                   40:   10   6  -7 -10   4   8  11  -4 -21  -5  -0   2  12  -3  -0   9   8   8   1  -3  -1   1  -0   7   2   7   2   1  -0   2   2  -1   5  14   3  -5   3   2   1 100  -8  11  -0  -2  -4   3   7  -3  -9   1  -2  -0   6   8  -3  -4  -2  -0  -6   6  12  -0   5  10  -1 -13  11  -5   2  20 -16   4   2  -1  -1  -1   0  -1  -3  -0  -1   9  -2 -10
zN5                   41:   -2  -1   3   1  -4  -7   0   7   3   6   3   1  -1   5  -2  -2  -2  -2  -1  17  -4   3  12  -1  -0   4  -3   6  17  -3   3   0  -4   0  -6   3   2  -6   1  -8 100   2   4  -6  -3  -8  -5   3 -10  -0   4  -3   7   2   9  -3  -1   2   2  -2   3   3 -14   5  -2   6  18   8  -6 -11  25   2  -7   3  -7 -17  -2  -2  -7   0   2   3   3   6
u11N5                 42:   35  16  -9   2   3  10  18  12   3   8  -5   2   8  -3  30   2  11   3  -1   4  -4   2  -5  23  13  14  -3  -5  -0   6   2  -2  14  12  16 -10   1   1  18  11   2 100  -6 -12   3   3   6  -8 -15  -9   6  11   8   6  -5  -8   9  -2  -5  -2  26  18   3   7  -2   5   8   5  15   6  -5  -6 -13  -5   1 -11  -5  -5   3  -9   0  -5   1  -8
u22N5                 43:   36  16  -3 -19  -6  19  14  11 -10  -3  -2   1  -4   2   6  20  15   1   1  -4  -2   5  -4  15  10  16   2  -4  10  -2   3  -0  19  11  15   5  -3  -3  -6  -0   4  -6 100  -4  -4  -2  -7   4  -5   4  11  29   4  -7   4  -8  -2  10   1   5  -3 -17   1   5  -0  14   1   1  -7 -11  23   8   3   1  -3   2  -1   3  -1   4   2   1   2   3
u33N5                 44:   37  15  -2   0  -2  18  11  13   1  -2   0  -2 -13   6  12  16   5   3   3  -5   0   2   4  13  15   9   1   3  -6   2  -3  -0  19  14  19  -1  -4  -6  -4  -2  -6 -12  -4 100  -2  -3  -5  -1   3  -8   7   9  21   3  -1   3  -1  -3  -1   2  -6  -7 -11  -1  -4 -14 -30   7  -0  -9  -6  22   1   2   8   6  -5  -1  -8  -1   2  -1  -4   0
u12N5                 45:   -4  -3   3  -5   4  -5  -8   1  25   4   3   5  -1   2   2  -4  -1  10   2   2   1  -6  -0   0   1  -1   4   4  -1   6  -1  -2  -9  -2  -0  -2   2  -1   1  -4  -3   3  -4  -2 100   3  -1 -11   3   2  10  -1  -6  24  -5   6   7  -6  -1   3  16  -2   1  -7   5   2  -2   1  16  -3   3  -1   3   1   2   1  -4   2   0   5  -7  -4   1   1
u13N5                 46:   -1  -1   2  -3  -5   5  -3   1   4  -1  -4   4  -1  -3  -1  -2   5   6 -11  -0  -8   2  -7  -9  -3   7   6  -6   0   4   3   1  -6   1  -0  -5  -6  -2   3   3  -8   3  -2  -3   3 100   0  -6   4  -9  -2   5  -1  -2 -14   3  -2  -1   0   1   4   2  -5   0   8  -2  -2  -0 -14   2  -4  -8   6  -3   4  -9  -4   2   2  12   1  -1  -1  -3
u23N5                 47:    3   2  -1  -5   3  -4   0   0  -6   1 -16  -1  11 -20  -0  -6   8   0  -2  28  -0   2 -15   6  10 -11 -10  -4 -18  -1   3 -12  -8   5   6   2  -5   7   4   7  -5   6  -7  -5  -1   0 100   4  -6  -1   7  -2  -4  -1  -6   2   0  -3  -3  -4   3   1 -13   6  -3  -6 -12   7   7  25 -19  -6  -3  -3  -9   3  -1  -3   6  -1  -6  -1   1  -4
xC6                   48:    1  -0  -4  -5   4  -3  -0   3  -5   0  -1   1   2  -5   6   2  -0  -7  -4   3  -7   6  -0  -3   4  -1  -5  -0   2   2   3   3  -2  -0  -0   3  -6   0  -1  -3   3  -8   4  -1 -11  -6   4 100  -4   0  -2   1  -0   4   9   1   1  -2   0  -3   4  -0  -1  -2  13  -3  -6  -2   8  -1   0   6  14   5   3  -9   6  -7  -7   6   3  -0   1   3
yC6                   49:   -6  -3   1   8  -0   5  -9  -6  -4  -0  10   5 -11   7  -1   1  -6  -5  -0 -12  11 -18   4  -9   1   0  11  -1   7  -1  -4   3  -1  -5  -1  -2  -2   2  -3  -9 -10 -15  -5   3   3   4  -6  -4 100   7   4  -2  -7  -9  -2   6  -7   6   1   3   2  -1  -5  -1   5  11   5 -20  -3   9   1  11  13  -3  12  19  -7  17  -1   4   3  -5   8  -2
zC6                   50:    0   1   1  -1   0   1   2  -4  -3   4   3   0  -7  -4   1   1  -3  -1   5 -11   0  -1  -2  -1   3   3  -2  -1   1   1   4  -3   5  -3   4  -1  -0   9  -2   1  -0  -9   4  -8   2  -9  -1   0   7 100   7  -1  -5   3   2  -1  -4   4  -1   5  -3   2  -2   2  -5   3  10   3  -2   4   5   3   7  13  -8   9  -8   4  -7   4   2   8  19  13
u11C6                 51:   31  12  -8  -4  -2   6   8  14  -6  -1   2  -1   0   0  11  10  13   9   8   3  -5   6   1  23  13   8   3  -4  -5   1   0  -5  12  12  18   2  -5  -2   2  -2   4   6  11   7  10  -2   7  -2   4   7 100  -3 -19   2   3   3   1   0   1   1   4   6   0  -2   1  -5  -8   2  -3  -0   9  -5  26  12   3  -1 -13   7   6  18   8   6  11   1
u22C6                 52:   31  14   0   1  -3  13  15  13  -8  -3 -11  -0  -0   0  10  -2  12   7   3   1  -2  -4  -2   9  16  11   9  -4  -3   8   6  -2  14  12  16  -1   1   1   1  -0  -3  11  29   9  -1   5  -2   1  -2  -1  -3 100 -14  -1  -3  -7  -0  -5  -4   7   7  -4   0   1   3 -10  -3  -1  -0   7   3   7   1 -21   4   6 -12  -2   7   3  -0  10   7   3
u33C6                 53:   27  12  -1   0   4  11  11   9  -1   6   2   2  -4   0   9  11   8  -0  -0  -3   2   3  -0   9   8  21  -4   2   2   0   0   3  13  14   6  -4  -1  -4   2   6   7   8   4  21  -6  -1  -4  -0  -7  -5 -19 -14 100   3   1   8   3   0  -4  -5   0   4  -8   5  -3   2   1   7   1  -2  -3   3  -7   2 -18  -0   7  -7 -13  -3   4 -13 -28  -0
u12C6                 54:    4   2   7  -1   2   0  10  -0  -3   3  -3  -5  -7   0   5   8  -1   3   4   1  -8  15  -3   1   2   1   1   8  -3   7   6  -1  -2  -2   3  -2  -2   0  -6   8   2   6  -7   3  24  -2  -1   4  -9   3   2  -1   3 100   1  -1  10  -3   1   3   4  13   0  -1 -11  -9   1  10  14   3  -2   7  12   5  -3  -5  11 -14  -1   4   6   1  -3   3
u13C6                 55:   -0  -1  -0   2 -12  -1  -3   9  -1   6   8   5   1   2   3  -4  -0  -7  -4   8  -1   0   5   3   2  -1  -5  13   0  -8  -4   4   6  -4   1   6   2  -2  -5  -3   9  -5   4  -1  -5 -14  -6   9  -2   2   3  -3   1   1 100  -1  -2  -2   1   2  -1  -3   4   2   5   1   2 -10  -9  -4   1  -0  12   3   2   1  12  -7   2  -3  12   1  -0   5
u23C6                 56:   -2  -2   1  -5   3   0  -8  -2  -3   2  19   5  -5  -5  -4   3  -1   0   5  -3   0  -1  -3  -0 -11  -1  -2  -2 -10  -3  -7  -2  -1   2   3  -9  -4  -2   0  -4  -3  -8  -8   3   6   3   2   1   6  -1   3  -7   8  -1  -1 100  -1  -2   2  -2   0  -1  -2   1   3   0  -3   5  -2  -4  -4  -2   7  -1  -9   9  -4   9 -11  13  -2  -1 -11  -7
xH11                  57:    5   3  -5   2   2  -6   0   7  -1   2  -4  -9   3  -2   7   2   3   1   6  -0  -8   1  -1   4   4  -2  -4   1  -2  12  -0  -1  -1   3   4   2   4   0   7  -2  -1   9  -2  -1   7  -2   0   1  -7  -4   1  -0   3  10  -2  -1 100   4   3  -1 -13   7   3  -5  -6  -0  -4   2   1   2  -2  -9  -6   4  -1  -6   6   1  -3   2   6   5   3  -8
yH11                  58:   -0  -1   3 -18  -3  -3  -4   7  -6   1   8   3  -8   1  -0   1   2  -3   0   3  -2   6  -6  -1   6   2   4  -3   3   2  -8   1   1  -6   1  -5  -3 -19  -1  -0   2  -2  10  -3  -6  -1  -3  -2   6   4   0  -5   0  -3  -2  -2   4 100   8  -5  -6  -1   3   7  -2   7  11   1   1   3   3   1  -0  12  -1  11  -2   8  -2  -4   5  -5   2   3
zH11                  59:   -3  -5   3   6  11  -7  -9  22   2   5  10  -0  -4   4  -2   1  -1  -1   5   5  -0   4  -3  -0  -5   6  -1   6  -4  -4   1  15  -1  -4   2   6  -8   1  -6  -6   2  -5   1  -1  -1   0  -3   0   1  -1   1  -4  -4   1   1   2   3   8 100   1  -6   5   9   7   2   2  -5   8 -10   1  -1   1   2   8  -1  -2   2  -1  -5  -0   5   2  -5   3
BisoH11               60:    4   1   0   3 -11   4   3  -4   1   3  -5   1   3  -3  -3   1   2   3   4  -3  -7   1  -4  -0   2   3  -8   3  -5  -2   7   5   8  -1   7  -2  -5  11   2   6  -2  -2   5   2   3   1  -4  -3   3   5   1   7  -5   3   2  -2  -1  -5   1 100  -5  -2  -5  -6  -6  -1   2   5   5  -1  -7   4   3  -8   4   6   3   3   5  -5  -0  -6   1   8
xH52                  61:    8   1  -7   4   6  -4   1   5  -1  -1  -1  17   6  -0  -1  -2   1   1   3   1   4  -3   3  13   5   4   3   4   1   0   4  -2  -6   5   6  -7  -6   1  21  12   3  26  -3  -6  16   4   3   4   2  -3   4   7   0   4  -1   0 -13  -6  -6  -5 100   4   2  -2   9   3   7  -0  13   3  -2   1   5 -13  11   1  -9   0  -4  -4  -3  -6   1  -1
yH52                  62:   11   7   7  14   4  -3  10   6  -3   3  -6  -4 -13   1   2  14   5  -4   2  -3   3   5   3   8   1   8  -8  -0  -2   3  -0   3   2   4   7  -5   1  -3   9  -0   3  18 -17  -7  -2   2   1  -0  -1   2   6  -4   4  13  -3  -1   7  -1   5  -2   4 100   4   6  11   1   9   3   4  23  -5  -1  11   2  -6  -5  -0 -12  -4   7   3   9   2  -1
zH52                  63:   -3  -2  -4  -1  -3  -1  -2   7   0  -2   2  -3   6 -11   1  -2  -2  -3   4   1   0  -3   2   2   1  -2   4  -3  -0   0   1  -6   1  -6   5  -2   3  -2  -1   5 -14   3   1 -11   1  -5 -13  -1  -5  -2   0   0  -8   0   4  -2   3   3   9  -5   2   4 100   1   5   1   6   3  -6  -2   2  -0  10   2  -0   7   4  -3  -6   6   4   6   2   1
BisoH52               64:    5   2  -0   0  -4  -2   9   3 -17   2   4  -0 -14   7  10  -2 -10   2   2  -4   1  -1  -2   3   1   4  -0  -3   2   4 -10   3  -1   4   4   7   1  -3  -7  10   5   7   5  -1  -7   0   6  -2  -1   2  -2   1   5  -1   2   1  -5   7   7  -6  -2   6   1 100  -4   0  -0  -2 -11   5  -5   9   0   1   7   6   5  -2 -17   2   0   6  -2  -5
xH51                  65:    2  -0  -5   5  -1   4  -3   5   1   0   2   7   3   0  -4  -1   2  -5  -4   1  11   5  -2   7  -1   3   2   0  -0  -4  -2   5   8  -0  -1  -1  -0   1   0  -1  -2  -2  -0  -4   5   8  -3  13   5  -5   1   3  -3 -11   5   3  -6  -2   2  -6   9  11   5  -4 100  -3   7  -4  -3   2  -1  -2   4  -8  14   2  -4   2 -13  -1   6   6   5   2
yH51                  66:   -2   0  -1  -5  -2  -1  -4  -1   2   4   1   5  -1  -0  -2   5  -3  -1  -4  -2  -5 -18   1   2 -21   1   4  -1  19  -1  10   2  -1  -3  -1  -4   1  -2   3 -13   6   5  14 -14   2  -2  -6  -3  11   3  -5 -10   2  -9   1   0  -0   7   2  -1   3   1   1   0  -3 100   1  -6  -1 -10   8 -15  -9   1   2   6  -0  -2  -4  -7   0   5   3  -3
zH51                  67:  -10  -2  -3  -1  -8  -3  -3 -11  -4  -4   2   2   5  -1  -4  -7  -2  -4   1  -3   3  -4 -13  -8   2  13  -1   4  -1  -7   3   0  -1  -4  -9  -1  -0  -2   1  11  18   8   1 -30  -2  -2 -12  -6   5  10  -8  -3   1   1   2  -3  -4  11  -5   2   7   9   6  -0   7   1 100  -5  -0   2  -1  -2   8   2   7  13   2  -4  -3  -5  12  -2   2   5
BisoH51               68:    6   1   5 -12  -4  -1  -0   4  -4   3  -8  -0  -3  -3  -1   4   7  -2   7   1 -14  16 -20  12  -0  -7   1  -2 -16   2  15  -8   1   2   7  -6  -8  -7   1  -5   8   5   1   7   1  -0   7  -2 -20   3   2  -1   7  10 -10   5   2   1   8   5  -0   3   3  -2  -4  -6  -5 100   1   8   0  -1  -7   7 -20  -7  -3  -4   3   0  -8  -0  -5  -4
xH53                  69:    3   2   1   4   2  -2   3  -4   1   4   0   1   4   3  -3   2   2   2   2   0  -6  -1  -4   5   3  -2  -2   7  -3  -1  -0   0  -0   4  -0  -4  -1  -1   2   2  -6  15  -7  -0  16 -14   7   8  -3  -2  -3  -0   1  14  -9  -2   1   1 -10   5  13   4  -6 -11  -3  -1  -0   1 100   3  -7   4 -10  -7  -3  -9   1   8   7  -3  10  -7  -0  -3
yH53                  70:   -3   2   1   5   1  -3  -3  -2  -6   2 -10  -7   8  -2  -1  -8   4  -6   3   2  -0   2  -6  -1   2  -4  -7   3 -10   3   3  -2  -4   1  -0  -8  -1   4   3  20 -11   6 -11  -9  -3   2  25  -1   9   4  -0   7  -2   3  -4  -4   2   3   1  -1   3  23  -2   5   2 -10   2   8   3 100 -13   2   3  -7  -6   3   1 -12  -2  -0   2   5  -4   6
zH53                  71:   12   4   3  -2  -1   7   0   7   3   2   6  -1  -7  14   5   3   1   2   2  -0  -2  -3   6   2   2  16   2  -2  10  -1   1   1   8   4   5   2  -2  -4  -7 -16  25  -5  23  -6   3  -4 -19   0   1   5   9   3  -3  -2   1  -4  -2   3  -1  -7  -2  -5   2  -5  -1   8  -1   0  -7 -13 100  -3   1   2   5  -4  -3   0  -8   3  -0  -2  11   6
BisoH53               72:   11   4  -6   1  -5  14   2   3  -3  -5   6   2  -8   5   8   6  -0  -5   3  -9  -2   3  -3   7   5   2   3  -2   2   5  -3   3  12   3   0   2  -2  -4  -9   4   2  -6   8  22  -1  -8  -6   6  11   3  -5   7   3   7  -0  -2  -9   1   1   4   1  -1  -0   9  -2 -15  -2  -1   4   2  -3 100   4   4   2   7  -0  -2  -6   4   5   8  -5   3
xH62                  73:    5  -2 -10  -2  -1   4   0   1  -1   3   3   4  -0  -0   5   4   0   2   7  -4  -6   4  -1  -3   4   5   4  -8  -3  -3   4   0  10   0   2  -1 -11  -2  -5   2  -7 -13   3   1   3   6  -3  14  13   7  26   1  -7  12  12   7  -6  -0   2   3   5  11  10   0   4  -9   8  -7 -10   3   1   4 100   1   5   4   1   3  -2   9  13  10   4  -2
yH62                  74:    3  -0  -1   3   0   0  -1   4   3   2   3  -1 -16  -1   3   5   3   0  -1  -2  -5  12   4  -0   7   0  -3  -1   2  -6   7   4  -1   3   2  -5  -0  -5  -3  -1   3  -5   1   2   1  -3  -3   5  -3  13  12 -21   2   5   3  -1   4  12   8  -8 -13   2   2   1  -8   1   2   7  -7  -7   2   4   1 100  -5  -4  -4  -7  -3  16   9   7   3   0
zH62                  75:   -5  -3  -5   5  -7  -3  -2  -0   1  -3   8   2  -2   6   2  -5  -9   1   1  -3   3  -6   3  -6  -1   0   5   3   3   2  -3   8  -1  -1  -6   5   1   3  -9  -1  -7   1  -3   8   2   4  -9   3  12  -8   3   4 -18  -3   2  -9  -1  -1  -1   4  11  -6  -0   7  14   2   7 -20  -3  -6   5   2   5  -5 100   7  -1   5 -14  -5   3   6   6   5
BisoH62               76:    4   2  -1   1  -2   2  -2  -2  -3   3   1   8  -2  -3   4  -5   3  -5   3  -8  -0 -10  -3   2   7   4   1  -1  -6  -1  -7  -1   3  -0   5  -8   0   0   6  -1 -17 -11   2   6   1  -9   3  -9  19   9  -1   6  -0  -5   1   9  -6  11  -2   6   1  -5   7   6   2   6  13  -7  -9   3  -4   7   4  -4   7 100  -2 -11  -1 -10   1  -3  -2  -2
xH61                  77:  -12  -3   1  -4   4  -4  -2  -8  -0   3   2  -2   2   0  -1  -2  -7 -14  -0   3  -6  -1  -1   4  -6  -6  -1   4   0  -6  -1   1  -3  -8  -5   5   1  -4  -5   0  -2  -5  -1  -5  -4  -4  -1   6  -7  -8 -13 -12   7  11  12  -4   6  -2   2   3  -9  -0   4   5  -4  -0   2  -3   1   1  -3  -0   1  -4  -1  -2 100  -7  -1  -9  -7  -4  -8   1
yH61                  78:   -6  -6   0  -7   2  -2   2  -2   0  -3   4  -1   4   1  -4  14  -5   6   1  -2   8  -1   4  -3 -13  -0   7  -3   3   3  -4   1  -1  -0  -4   3  -3   3  -4  -1  -2  -5   3  -1   2   2  -3  -7  17   4   7  -2  -7 -14  -7   9   1   8  -1   3   0 -12  -3  -2   2  -2  -4  -4   8 -12   0  -2   3  -7   5 -11  -7 100   4  -0  -6   4   5  -3
zH61                  79:   -0   1  10  -1   8  -1  -1   6   3  -5  -6  -2   7 -10  -5  -2  11   3  -3   7  -1   4  -3   2   2  -4   1  -1  -9  -1   2   1  -4  -0   2   1   1   3   9  -3  -7   3  -1  -8   0   2   6  -7  -1  -7   6   7 -13  -1   2 -11  -3  -2  -5   5  -4  -4  -6 -17 -13  -4  -3   3   7  -2  -8  -6  -2  -3 -14  -1  -1   4 100   2  -6  -3  11   4
BisoH61               80:    3   1   5   1   6  10  -4   9  -5   5   5  -7  -7  -1  -3   4   6   8   4  -3  -3   9   5  -6  -0   1   5  -3   2   3  -5   4   2   0   6  -1  -3   1  -9  -0   0  -9   4  -1   5  12  -1   6   4   4  18   3  -3   4  -3  13   2  -4  -0  -5  -4   7   6   2  -1  -7  -5   0  -3  -0   3   4   9  16  -5 -10  -9  -0   2 100   9   7  -5  -6
xH63                  81:    8   3  -5   3  -7   5   4   4  -2   7   4 -11  -1   6   3   4   3   4   1  -2  -4  -5   3  -5   5   6  -2   3   1   5  -5   4   6   2   3   0   2   0   7  -1   2   0   2   2  -7   1  -6   3   3   2   8  -0   4   6  12  -2   6   5   5  -0  -3   3   4   0   6   0  12  -8  10   2  -0   5  13   9   3   1  -7  -6  -6   9 100   0  -5  -0
yH63                  82:   -4  -2  -1   1  -1  -1   3   0  -4  -3   1  -5   3  -0  -1  -2  -2   3   4  -1   5  -2   3  -0  -6  -4   1  -3  -2  -0  -2   4   0  -2  -1   3   1  -2  -4   9   3  -5   1  -1  -4  -1  -1  -0  -5   8   6  10 -13   1   1  -1   5  -5   2  -6  -6   9   6   6   6   5  -2  -0  -7   5  -2   8  10   7   6  -3  -4   4  -3   7   0 100  13   8
zH63                  83:   -2   1  -5  -2  -7  -5   2   5   1  -1  -2  -2   1   1  -1  -1  -1   1   2   2   1  -0   2  -1  -0  -5   2  -4  -1  -3  -5  -8  -0  -3  -1   2   1  -2   1  -2   3   1   2  -4   1  -1   1   1   8  19  11   7 -28  -3  -0 -11   3   2  -5   1   1   2   2  -2   5   3   2  -5  -0  -4  11  -5   4   3   6  -2  -8   5  11  -5  -5  13 100  -5
BisoH63               84:    3   1   4  -1  -5   5   1  -2  -2  -2   2  -1   1   1   4  -4   4  -0  -3   4  -6  -3   2   4   7   2   2   6  -3   3   8   6   7  -2  -2   4   2   3  -6 -10   6  -8   3   0   1  -3  -4   3  -2  13   1   3  -0   3   5  -7  -8   3   3   8  -1  -1   1  -5   2  -3   5  -4  -3   6   6   3  -2   0   5  -2   1  -3   4  -6  -0   8  -5 100
}
