# Supplementary material for: Use of intensity quotients and differences in absolute structure refinement
Source: Acta Crystallogr B Struct Sci Cryst Eng Mater. 2013 May 17;69(Pt 3):249–59. doi: 10.1107/S2052519213010014 (PMC3661305; doi:10.1107/S2052519213010014)
Supplement: Supplementary file 4 [file b-69-00249-sup4.zip › TA.cif]

data_aniline_single_crystal
_chemical_name_mineral 
_cell_length_a  5.791
_cell_length_b  5.944
_cell_length_c  12.269
_cell_angle_alpha 90
_cell_angle_beta  90
_cell_angle_gamma 90
loop_
_symmetry_equiv_pos_as_xyz
	 'x, y, z '
	 '-x+1/2, -y, z+1/2 '
	 '-x, y+1/2, -z+1/2 '
	 'x+1/2, -y+1/2, -z '
loop_
_atom_site_label
_atom_site_type_symbol
_atom_site_symmetry_multiplicity
_atom_site_fract_x
_atom_site_fract_y
_atom_site_fract_z
_atom_site_occupancy
_atom_site_B_iso_or_equiv
C1 C   0 0.14503(23) 0.53247(24) 0.66111(10) 1 0
C2 C   0 -0.10055(23) 0.44502(23) 0.641025(97) 1 0
O3 O   0 -0.12497(16) 0.27276(17) 0.583796(73) 1 0
O4 O   0 -0.26106(16) 0.55742(16) 0.684275(74) 1 0
N5 N   0 0.31656(21) 0.35158(20) 0.637620(99) 1 0
C6 C   0 0.19679(25) 0.73771(26) 0.59078(11) 1 0
H11 H   0 0.1589(29) 0.5725(28) 0.7378(12) 1 0.75(28)
H52 H   0 0.4734(37) 0.4134(33) 0.6465(16) 1 2.57(40)
H51 H   0 0.3106(33) 0.3044(30) 0.5668(15) 1 1.29(34)
H53 H   0 0.2971(35) 0.2292(34) 0.6843(15) 1 1.91(37)
H62 H   0 0.3477(35) 0.7975(30) 0.6099(13) 1 1.63(35)
H61 H   0 0.0815(36) 0.8528(27) 0.6069(13) 1 1.72(36)
H63 H   0 0.1988(34) 0.6939(29) 0.5126(16) 1 1.97(37)
loop_
_atom_site_aniso_label
_atom_site_aniso_U_11
_atom_site_aniso_U_22
_atom_site_aniso_U_33
_atom_site_aniso_U_23
_atom_site_aniso_U_13
_atom_site_aniso_U_12
C1 0.01077(68) 0.01510(66) 0.01268(55) -0.00146(54) 0.00038(49) 0.00059(59)
C2 0.01324(68) 0.01450(67) 0.00834(56) 0.00197(52) -0.00053(49) -0.00042(54)
O3 0.01533(54) 0.01720(51) 0.01553(47) -0.00246(41) -0.00108(38) -0.00059(43)
O4 0.01147(51) 0.01863(53) 0.01715(48) -0.00181(43) 0.00137(38) 0.00159(50)
N5 0.01210(65) 0.01460(60) 0.01319(59) -0.00106(52) 0.00028(47) 0.00025(48)
C6 0.01367(70) 0.01586(70) 0.01966(72) -0.00005(59) 0.00054(53) -0.00050(60)
H11 0 0 0 0 0 0
H52 0 0 0 0 0 0
H51 0 0 0 0 0 0
H53 0 0 0 0 0 0
H62 0 0 0 0 0 0
H61 0 0 0 0 0 0
H63 0 0 0 0 0 0
